# Supplementary material for: An in silico platform for the design of heterologous pathways in nonnative metabolite production
Source: BMC Bioinformatics. 2012 May 11;13:93. doi: 10.1186/1471-2105-13-93 (PMC3506926; doi:10.1186/1471-2105-13-93)
Supplement: Additional file 2 — List of connectable nonnative metabolites when Corynebacterium glutamicum was used as the host. The sheet “C.glutamicum_connectable” contains all of the connected metabolites, including heterologous reaction(s), information about gene(s) from the KEGG database and the minimum Km value from the BRENDA database. [file 1471-2105-13-93-S2.xls]

## Sheet: E.coli_connectable
Compound name including synnonym separated by "##"	Compound ID	No. of heterologous reaction	List of heterologous reaction (separated by ";")	Reaction information (reaction ID;KEGG orthology ID;EC number;Gene;KM-value information from brenda*) --*substrate#Min. of KM#Literature (PMID)#organim
Protein	C00017	1	R00169	R00169;No information of KEGG othology
Acyl-CoA##Acyl coenzyme A	C00040	1	R01318	R01318;K13519;2.3.1.23;LPT1##ALE1;oleoyl-CoA##0.00045##688774##Homo sapiens (human)
Acyl-CoA##Acyl coenzyme A	C00040	1	R01319	R01319;No information of KEGG othology
Acyl-CoA##Acyl coenzyme A	C00040	1	R02241	R02241;K13519;2.3.1.23;LPT1##ALE1;oleoyl-CoA##0.00045##688774##Homo sapiens (human)
Acyl-CoA##Acyl coenzyme A	C00040	1	R02242	R02242;No information of KEGG othology
Acyl-CoA##Acyl coenzyme A	C00040	1	R03755	R03755;No information of KEGG othology
Acyl-CoA##Acyl coenzyme A	C00040	1	R04480	R04480;K13519;2.3.1.23;LPT1##ALE1;oleoyl-CoA##0.00045##688774##Homo sapiens (human)
Carboxylate##R-COOH##Monocarboxylate##Carboxylic acid	C00060	1	R01313	R01313;No information of KEGG othology
Carboxylate##R-COOH##Monocarboxylate##Carboxylic acid	C00060	1	R01314	R01314;No information of KEGG othology
Formaldehyde##Methanal##Oxomethane##Oxomethylene##Methylene oxide##Formalin	C00067	1	R00604	R00604;K00148;1.2.1.46;fdhA;S-hydroxymethylglutathione##0.0017##667724##Homo sapiens (human)
Formaldehyde##Methanal##Oxomethane##Oxomethylene##Methylene oxide##Formalin	C00067	1	R01216	R01216;No information of KEGG othology
Formaldehyde##Methanal##Oxomethane##Oxomethylene##Methylene oxide##Formalin	C00067	1	R01440	R01440;No information of KEGG othology
Formaldehyde##Methanal##Oxomethane##Oxomethylene##Methylene oxide##Formalin	C00067	1	R02512	R02512;No information of KEGG othology
Formaldehyde##Methanal##Oxomethane##Oxomethylene##Methylene oxide##Formalin	C00067	1	R06862	R06862;No information of KEGG othology
L-Ornithine##(S)-2,5-Diaminovaleric acid##(S)-2,5-Diaminopentanoic acid##(S)-2,5-Diaminopentanoate	C00077	1	R00551	R00551;K01476;3.5.3.1;E3.5.3.1##rocF##arg;4-guanidino-3-nitrobenzoic acid##0.007##654949##Rattus norvegicus (rat)
L-Ornithine##(S)-2,5-Diaminovaleric acid##(S)-2,5-Diaminopentanoic acid##(S)-2,5-Diaminopentanoate	C00077	1	R00565	R00565;K00613;2.1.4.1;GATM;ornithine##0.011##485970##Rattus norvegicus (rat)
L-Ornithine##(S)-2,5-Diaminovaleric acid##(S)-2,5-Diaminopentanoic acid##(S)-2,5-Diaminopentanoate	C00077	1	R00665	R00665;No information of KEGG othology
L-Ornithine##(S)-2,5-Diaminovaleric acid##(S)-2,5-Diaminopentanoic acid##(S)-2,5-Diaminopentanoate	C00077	1	R00667	R00667;K00819;2.6.1.13;E2.6.1.13##rocD;2-oxoglutarate##0.191##637118##Rattus norvegicus (rat)
L-Ornithine##(S)-2,5-Diaminovaleric acid##(S)-2,5-Diaminopentanoic acid##(S)-2,5-Diaminopentanoate	C00077	1	R00669	R00669;K14677;3.5.1.14;ACY1;N-hexanoyl-L-methionine##0.01##678343##Sus scrofa (pig)
L-Ornithine##(S)-2,5-Diaminovaleric acid##(S)-2,5-Diaminopentanoic acid##(S)-2,5-Diaminopentanoate	C00077	1	R00670	R00670;K01581;4.1.1.17;E4.1.1.17##ODC1##speC##speF;L-Orn##0.0027##4037##Caenorhabditis elegans (nematode)
L-Ornithine##(S)-2,5-Diaminovaleric acid##(S)-2,5-Diaminopentanoic acid##(S)-2,5-Diaminopentanoate	C00077	1	R00671	R00671;K01750;4.3.1.12;E4.3.1.12##ocd;No information about KM-value
L-Ornithine##(S)-2,5-Diaminovaleric acid##(S)-2,5-Diaminopentanoic acid##(S)-2,5-Diaminopentanoate	C00077	1	R01398	R01398;K00611;2.1.3.3;OTC##argF##argI;No information about KM-value
L-Ornithine##(S)-2,5-Diaminovaleric acid##(S)-2,5-Diaminopentanoic acid##(S)-2,5-Diaminopentanoate	C00077	1	R01686	R01686;No information of KEGG othology
L-Ornithine##(S)-2,5-Diaminovaleric acid##(S)-2,5-Diaminopentanoic acid##(S)-2,5-Diaminopentanoate	C00077	1	R01989	R01989;K00613;2.1.4.1;GATM;ornithine##0.011##485970##Rattus norvegicus (rat)
L-Ornithine##(S)-2,5-Diaminovaleric acid##(S)-2,5-Diaminopentanoic acid##(S)-2,5-Diaminopentanoate	C00077	1	R02282	R02282;K00620;2.3.1.35;argJ;L-glutamate##0.13##486796##Chlamydomonas reinhardtii	R02282;K00620;2.3.1.1;argJ;glutamate##1.6##486067##Neurospora crassa
Sulfur##S##Elemental sulfur	C00087	1	R00781	R00781;No information of KEGG othology
Sulfur##S##Elemental sulfur	C00087	1	R00864	R00864;No information of KEGG othology
Catechol##1,2-Benzenediol##o-Benzenediol##1,2-Dihydroxybenzene##Brenzcatechin##Pyrocatechol	C00090	1	R00821	R00821;K14333;4.1.1.46;DHBD;No information about KM-value
Catechol##1,2-Benzenediol##o-Benzenediol##1,2-Dihydroxybenzene##Brenzcatechin##Pyrocatechol	C00090	1	R00823	R00823;K11311;None;antC;None
Catechol##1,2-Benzenediol##o-Benzenediol##1,2-Dihydroxybenzene##Brenzcatechin##Pyrocatechol	C00090	1	R00825	R00825;K11311;None;antC;None
D-Ribose 5-phosphate##Ribose 5-phosphate	C00117	1	R00182	R00182;K01241;3.2.2.4;amn;AMP##0.08##171835##Azotobacter vinelandii	R00182;K01241;3.2.2.4;amn;Mg2+##0.1##171841##Azotobacter vinelandii
D-Ribose 5-phosphate##Ribose 5-phosphate	C00117	1	R00510	R00510;No information of KEGG othology
D-Ribose 5-phosphate##Ribose 5-phosphate	C00117	1	R01049	R01049;K00948;2.7.6.1;PRPS##prsA;Mg2+##0.0002##642717##Homo sapiens (human)
D-Ribose 5-phosphate##Ribose 5-phosphate	C00117	1	R01051	R01051;K00852;2.7.1.15;E2.7.1.15##rbsK;D-Ribose##0.022##640999##Bos taurus (cow)	R01051;K00852;2.7.1.15;E2.7.1.15##rbsK;2-deoxy-D-ribose##0.035##640999##Bos taurus (cow)	R01051;K00852;2.7.1.15;E2.7.1.15##rbsK;ATP##0.04##640999##Bos taurus (cow)
D-Ribose 5-phosphate##Ribose 5-phosphate	C00117	1	R01053	R01053;No information of KEGG othology
D-Ribose 5-phosphate##Ribose 5-phosphate	C00117	1	R01056	R01056;K01808;5.3.1.6;E5.3.1.6B##rpiB;D-ribulose 5-phosphate##0.015##693296##Clostridium thermocellum
D-Ribose 5-phosphate##Ribose 5-phosphate	C00117	1	R01057	R01057;K01835;5.4.2.2;E5.4.2.2##pgm;D-Glucose 1,6-bisphosphate##0.016##649781##Zea mays (maize)
D-Ribose 5-phosphate##Ribose 5-phosphate	C00117	1	R01128	R01128;No information of KEGG othology
D-Ribose 5-phosphate##Ribose 5-phosphate	C00117	1	R01270	R01270;No information of KEGG othology
D-Ribose 5-phosphate##Ribose 5-phosphate	C00117	1	R01641	R01641;K00615;2.2.1.1;E2.2.1.1##tktA##tktB;No information about KM-value
D-Ribose 5-phosphate##Ribose 5-phosphate	C00117	1	R06863	R06863;No information of KEGG othology
CMP-N-acetylneuraminate	C00128	1	R01117	R01117;K00983;2.7.7.43;E2.7.7.43##neuA##CMAS;sialic acid##0.045##705163##Mus musculus (mouse)
Phenol##Benzenol##Hydroxybenzene##Phenic acid##Phenylic acid	C00146	1	R00728	R00728;K01668;4.1.99.2;E4.1.99.2;L-Tyr##0.054##33465##Symbiobacterium thermophilum
Phenol##Benzenol##Hydroxybenzene##Phenic acid##Phenylic acid	C00146	1	R01238	R01238;K01612;4.1.1.61;E4.1.1.61;more##-999##691579##Bacillus subtilis	R01238;K01612;4.1.1.61;E4.1.1.61;4-hydroxybenzoate##0.004##4741##Methanospirillum hungatei	R01238;K01612;4.1.1.61;E4.1.1.61;Phenol##0.125##4741##Methanospirillum hungatei
Palmitoyl-CoA##Hexadecanoyl-CoA	C00154	1	R01274	R01274;K01068;3.1.2.2;E3.1.2.2;eicosanoyl-CoA##0.0004##646143##Mycobacterium smegmatis
Palmitoyl-CoA##Hexadecanoyl-CoA	C00154	1	R01280	R01280;K15013;6.2.1.3;ACSBG;CoA##0.00053##740##Rattus norvegicus (rat)
Fatty acid	C00162	1	R01309	R01309;No information of KEGG othology
Fatty acid	C00162	1	R01315	R01315;K14674;2.3.1.51;TGL4;oleoyl-CoA##0.0027##705206##Homo sapiens (human)
Fatty acid	C00162	1	R01316	R01316;K01058;3.1.1.32;pldA;diacyl-sn-glycero-3-phosphorylcholine##0.6##94322##Rattus norvegicus (rat)
Fatty acid	C00162	1	R02053	R02053;K14674;2.3.1.51;TGL4;oleoyl-CoA##0.0027##705206##Homo sapiens (human)
Fatty acid	C00162	1	R02054	R02054;K01058;3.1.1.32;pldA;diacyl-sn-glycero-3-phosphorylcholine##0.6##94322##Rattus norvegicus (rat)
Fatty acid	C00162	1	R02687	R02687;K14674;2.3.1.51;TGL4;oleoyl-CoA##0.0027##705206##Homo sapiens (human)
Fatty acid	C00162	1	R02688	R02688;No information of KEGG othology
Fatty acid	C00162	1	R04034	R04034;K01058;3.1.1.32;pldA;diacyl-sn-glycero-3-phosphorylcholine##0.6##94322##Rattus norvegicus (rat)
Acyl-[acyl-carrier protein]##Long-chain-acyl-[acyl-carrier protein]	C00173	1	R04864	R04864;K05939;6.2.1.20;aas;more##-999##645410##Vibrio harveyi	R04864;K05939;2.3.1.40;aas;No information about KM-value
Benzoate##Benzoic acid##Benzenecarboxylic acid##Phenylformic acid##Dracylic acid	C00180	1	R01295	R01295;K07824;1.14.13.12;E1.14.13.12;3-Fluorobenzoate##0.086##440261##Aspergillus niger
Benzoate##Benzoic acid##Benzenecarboxylic acid##Phenylformic acid##Dracylic acid	C00180	1	R01426	R01426;No information of KEGG othology
Cellobiose##1-beta-D-Glucopyranosyl-4-D-glucopyranose	C00185	1	R00306	R00306;No information of KEGG othology
Cellobiose##1-beta-D-Glucopyranosyl-4-D-glucopyranose	C00185	1	R00952	R00952;K00702;2.4.1.20;E2.4.1.20;phosphate##0.15##637868##Thermotoga maritima
UDP-D-xylose##UDP-xylose##UDP-alpha-D-xylose	C00190	1	R01384	R01384;K12449;None;AXS;None
Hydroxylamine	C00192	1	R00143	R00143;K05601;1.7.99.1;E1.7.99.1;No information about KM-value
Hydroxylamine	C00192	1	R00148	R00148;K10946;1.13.12.-;amoC;No information about KM-value
Hydroxylamine	C00192	1	R00793	R00793;K10535;1.7.3.4;E1.7.3.4;Hydrazine##0.003##639387##Nitrosomonas europaea	R00793;K10535;1.7.3.4;E1.7.3.4;Cytochrome c##0.017##394324##Nitrosomonas europaea
Hydroxylamine	C00192	1	R08757	R08757;No information of KEGG othology
D-Glucono-1,5-lactone##Gluconic lactone##Gluconic acid lactone##1,5-Gluconolactone##delta-Gluconolactone##D-Gluconolactone##Gluconolactone	C00198	1	R00300	R00300;No information of KEGG othology
D-Glucono-1,5-lactone##Gluconic lactone##Gluconic acid lactone##1,5-Gluconolactone##delta-Gluconolactone##D-Gluconolactone##Gluconolactone	C00198	1	R00874	R00874;No information of KEGG othology
D-Glucono-1,5-lactone##Gluconic lactone##Gluconic acid lactone##1,5-Gluconolactone##delta-Gluconolactone##D-Gluconolactone##Gluconolactone	C00198	1	R01519	R01519;K01053;3.1.1.17;E3.1.1.17;more##-999##80773##Zymomonas mobilis	R01519;K01053;3.1.1.17;E3.1.1.17;glucono-1,5-lactone##6.2##80763##Sus scrofa (pig)
D-Glucono-1,5-lactone##Gluconic lactone##Gluconic acid lactone##1,5-Gluconolactone##delta-Gluconolactone##D-Gluconolactone##Gluconolactone	C00198	1	R07147	R07147;No information of KEGG othology
UDP-N-acetyl-D-galactosamine	C00203	1	R00418	R00418;K02473;5.1.3.7;E5.1.3.7##wbpP;No information about KM-value
Acetone##Dimethyl ketone##2-Propanone	C00207	1	R01366	R01366;K01574;4.1.1.4;E4.1.1.4##adc;more##-999##4530##Clostridium acetobutylicum	R01366;K01574;4.1.1.4;E4.1.1.4##adc;3-oxo-3-phenylpropionic acid##10##4527##Clostridium acetobutylicum
Acetone##Dimethyl ketone##2-Propanone	C00207	1	R05735	R05735;No information of KEGG othology
Acetone##Dimethyl ketone##2-Propanone	C00207	1	R08543	R08543;No information of KEGG othology
Oxalate##Oxalic acid##Ethanedioic acid	C00209	1	R00273	R00273;No information of KEGG othology
Oxalate##Oxalic acid##Ethanedioic acid	C00209	1	R00338	R00338;No information of KEGG othology
Oxalate##Oxalic acid##Ethanedioic acid	C00209	1	R00466	R00466;No information of KEGG othology
Oxalate##Oxalic acid##Ethanedioic acid	C00209	1	R00522	R00522;K01569;4.1.1.2;oxdD;more##-999##678138##Bacillus subtilis	R00522;K01569;4.1.1.2;oxdD;oxalic acid##5##705343##Bacillus subtilis
Sarcosine##N-Methylglycine	C00213	1	R00367	R00367;K00552;2.1.1.20;GNMT;Gly##0.0122##657755##Homo sapiens (human)
D-Arabinose	C00216	1	R01573	R01573;No information of KEGG othology
D-Arabinose	C00216	1	R01576	R01576;No information of KEGG othology
(5Z,8Z,11Z,14Z)-Icosatetraenoic acid##Arachidonate##Arachidonic acid##cis-5,8,11,14-Eicosatetraenoic acid	C00219	1	R01317	R01317;K14674;2.3.1.51;TGL4;oleoyl-CoA##0.0027##705206##Homo sapiens (human)
3-Oxopropanoate##Malonate semialdehyde	C00222	1	R00705	R00705;K00140;1.2.1.27;E1.2.1.27##mmsA##iolA;2-Methyl-3-oxopropanoate##0.0025##390223##Rattus norvegicus (rat)
3-Oxopropanoate##Malonate semialdehyde	C00222	1	R00706	R00706;K00136;1.2.1.18;E1.2.1.18;3-Oxopropanoate##0.0045##288055##Rattus norvegicus (rat)
3-Oxopropanoate##Malonate semialdehyde	C00222	1	R00740	R00740;K00136;1.2.1.18;E1.2.1.18;3-Oxopropanoate##0.0045##288055##Rattus norvegicus (rat)
3-Oxopropanoate##Malonate semialdehyde	C00222	1	R00907	R00907;K00822;2.6.1.18;E2.6.1.18;No information about KM-value
3-Oxopropanoate##Malonate semialdehyde	C00222	1	R00908	R00908;K13524;2.6.1.19;ABAT;4-Oxobutanoate##0.014##704874##Arabidopsis thaliana (thale cress)
3-Oxopropanoate##Malonate semialdehyde	C00222	1	R06973	R06973;K14422;4.1.1.-;msaD;No information about KM-value
3,4-Dihydroxybenzoate##3,4-Dihydroxybenzoic acid##Protocatechuate##Protocatechuic acid	C00230	1	R01296	R01296;No information of KEGG othology
3,4-Dihydroxybenzoate##3,4-Dihydroxybenzoic acid##Protocatechuate##Protocatechuic acid	C00230	1	R01298	R01298;K00481;1.14.13.2;pobA;NADH##0.0122##390036##Rhodococcus opacus	R01298;K00481;1.14.13.2;pobA;O2##0.037##390039##Klebsiella pneumoniae
3,4-Dihydroxybenzoate##3,4-Dihydroxybenzoic acid##Protocatechuate##Protocatechuic acid	C00230	1	R01627	R01627;K09483;4.2.1.-;quiC;No information about KM-value
3,4-Dihydroxybenzoate##3,4-Dihydroxybenzoic acid##Protocatechuate##Protocatechuic acid	C00230	1	R05280	R05280;K03384;None;E1.14.12.-;None
CO##Carbon monoxide	C00237	1	R00276	R00276;No information of KEGG othology
L-Sorbose##L-xylo-Hexulose	C00247	1	R02925	R02925;K08261;1.1.99.21;E1.1.99.21;ubiquinone-2##0.0257##684722##Gluconobacter oxydans	R02925;K08261;1.1.99.21;E1.1.99.21;phenazine methosulfate##0.0314##684722##Gluconobacter oxydans	R02925;K08261;1.1.99.21;E1.1.99.21;D-Sorbitol##16.8##684722##Gluconobacter oxydans
L-Sorbose##L-xylo-Hexulose	C00247	1	R07346	R07346;No information of KEGG othology
alpha-D-Glucose	C00267	1	R00028	R00028;K12047;3.2.1.3;MGAM;maltotetraose##0.032##654806##Aspergillus niger
alpha-D-Glucose	C00267	1	R00802	R00802;K12047;3.2.1.3;MGAM;maltotetraose##0.032##654806##Aspergillus niger
alpha-D-Glucose	C00267	1	R00878	R00878;K01805;5.3.1.5;xylA;No information about KM-value
alpha-D-Glucose	C00267	1	R00947	R00947;K01085;3.1.3.10;agp;No information about KM-value
alpha-D-Glucose	C00267	1	R00960	R00960;K05344;2.7.1.41;E2.7.1.41;beta-D-glucose 1-phosphate##0.006##641630##Bacillus subtilis	R00960;K05344;2.7.1.41;E2.7.1.41;alpha-D-glucose 1-phosphate##0.021##641630##Bacillus subtilis
alpha-D-Glucose	C00267	1	R01678	R01678;K01229;3.2.1.62;LCT;Glucosylceramide##0.01##208758##Mus musculus (mouse)
alpha-D-Glucose	C00267	1	R01787	R01787;K00011;1.1.1.21;E1.1.1.21##AKR1;5-Pregnene-3beta,20alpha-diol##0.0002##695881##Homo sapiens (human)
alpha-D-Glucose	C00267	1	R07265	R07265;No information of KEGG othology
5-Dehydro-D-fructose	C00273	1	R08651	R08651;No information of KEGG othology
Aniline##Phenylamine##Benzenamine##Arylamine	C00292	1	R00990	R00990;No information of KEGG othology
Aniline##Phenylamine##Benzenamine##Arylamine	C00292	1	R01860	R01860;No information of KEGG othology
Quinate##Quinic acid##Kinic acid##Chinic acid##L-Quinic acid##L-Quinate##(-)-Quinic acid	C00296	1	R01872	R01872;K09484;1.1.1.24;quiB##qa-3;NAD+##0.031##286357##Aspergillus niger
Quinate##Quinic acid##Kinic acid##Chinic acid##L-Quinic acid##L-Quinate##(-)-Quinic acid	C00296	1	R06846	R06846;K05887;1.1.1.282;ydiB;quinate##0.783##694093##Pseudomonas putida kt2440
ADP-ribose##ADP-D-ribose##Adenosine diphosphate ribose	C00301	1	R00102	R00102;K01242;3.2.2.5;CD38_157;3-acetylpyridine adenine dinucleotide##0.006##137055##Bos taurus (cow)
ADP-ribose##ADP-D-ribose##Adenosine diphosphate ribose	C00301	1	R01885	R01885;No information of KEGG othology
DL-Glutamate##DL-Glutaminic acid##2-Aminoglutaric acid##Glutamate##Glutamic acid	C00302	1	R00896	R00896;K14455;2.6.1.1;GOT2;2-oxoglutarate##0.007##639875##Gallus gallus (chicken)
CDP-choline##Cytidine 5'-diphosphocholine##Citicoline	C00307	1	R01321	R01321;K13644;2.7.8.1;CEPT1;CDP-ethanolamine##0.00057##644414##Bos taurus (cow)
D-Ribulose##D-erythro-2-Pentulose##D-Arabinoketose##D-Arabinulose##D-Riboketose	C00309	1	R01081	R01081;No information of KEGG othology
D-Ribulose##D-erythro-2-Pentulose##D-Arabinoketose##D-Arabinulose##D-Riboketose	C00309	1	R01526	R01526;K00875;2.7.1.47;E2.7.1.47;No information about KM-value
L-Xylulose##L-threo-Pentulose##L-Lyxulose	C00312	1	R01901	R01901;K00880;2.7.1.53;lyxK;No information about KM-value
L-Xylulose##L-threo-Pentulose##L-Lyxulose	C00312	1	R01905	R01905;No information of KEGG othology
Oxalyl-CoA	C00313	1	R00468	R00468;No information of KEGG othology
Glycoprotein	C00326	1	R00419	R00419;No information of KEGG othology
L-Kynurenine##3-Anthraniloyl-L-alanine	C00328	1	R00987	R00987;K01556;3.7.1.3;E3.7.1.3;pyridoxal 5'-phosphate##0.0018##289270##Sus scrofa (pig)
Indolepyruvate##Indolepyruvic acid##(Indol-3-yl)pyruvate##Indole-3-pyruvate##3-(Indol-3-yl)pyruvate	C00331	1	R00675	R00675;No information of KEGG othology
Indolepyruvate##Indolepyruvic acid##(Indol-3-yl)pyruvate##Indole-3-pyruvate##3-(Indol-3-yl)pyruvate	C00331	1	R00676	R00676;No information of KEGG othology
Indolepyruvate##Indolepyruvic acid##(Indol-3-yl)pyruvate##Indole-3-pyruvate##3-(Indol-3-yl)pyruvate	C00331	1	R00677	R00677;K03334;1.4.3.2;IL4I1;L-Lys##0.015##651026##Rhodococcus opacus
Indolepyruvate##Indolepyruvic acid##(Indol-3-yl)pyruvate##Indole-3-pyruvate##3-(Indol-3-yl)pyruvate	C00331	1	R00684	R00684;K14265;2.6.1.27;Tam1;L-tyrosine##3.8##639938##Sus scrofa (pig)
Indolepyruvate##Indolepyruvic acid##(Indol-3-yl)pyruvate##Indole-3-pyruvate##3-(Indol-3-yl)pyruvate	C00331	1	R01376	R01376;No information of KEGG othology
Ethanolamine phosphate##O-Phosphorylethanolamine##Phosphoethanolamine##O-Phosphoethanolamine	C00346	1	R00748	R00748;No information of KEGG othology
Ethanolamine phosphate##O-Phosphorylethanolamine##Phosphoethanolamine##O-Phosphoethanolamine	C00346	1	R01468	R01468;K14156;2.7.1.32;CHK;choline##0.002##663274##Caenorhabditis elegans (nematode)
Ethanolamine phosphate##O-Phosphorylethanolamine##Phosphoethanolamine##O-Phosphoethanolamine	C00346	1	R02038	R02038;K00967;2.7.7.14;E2.7.7.14##PCYT2;ethanolamine-phosphate##0.01209##705786##Trypanosoma brucei
Ethanolamine phosphate##O-Phosphorylethanolamine##Phosphoethanolamine##O-Phosphoethanolamine	C00346	1	R02052	R02052;K01114;3.1.4.3;plcC;phosphatidylinositol##0.087##135288##Rattus norvegicus (rat)
Ethanolamine phosphate##O-Phosphorylethanolamine##Phosphoethanolamine##O-Phosphoethanolamine	C00346	1	R06870	R06870;K06124;3.1.3.75;PHOSPHO1;O-Phosphoethanolamine##0.003##654549##Homo sapiens (human)	R06870;K06124;3.1.3.75;PHOSPHO1;phosphocholine##0.0114##654549##Homo sapiens (human)
2-Methyl-3-oxopropanoate##3-Oxo-2-methylpropanoate##Methylmalonate semialdehyde	C00349	1	R00922	R00922;No information of KEGG othology
Geranylgeranyl diphosphate##Geranylgeranyl pyrophosphate##all-trans-Geranylgeranyl diphosphate##all-trans-Geranylgeranyl pyrophosphate	C00353	1	R02061	R02061;K13789;2.5.1.29;GGPS;farnesyl diphosphate##0.0005##638761##Ricinus communis (castor bean)
3,4-Dihydroxy-L-phenylalanine##L-Dopa##3-Hydroxy-L-tyrosine##L-beta-(3,4-Dihydroxyphenyl)alanine##Levodopa##Dihydroxy-L-phenylalanine	C00355	1	R00031	R00031;K00422;1.10.3.1;E1.10.3.1;D-Dopa##0.000219##657987##Bos taurus (cow)
3,4-Dihydroxy-L-phenylalanine##L-Dopa##3-Hydroxy-L-tyrosine##L-beta-(3,4-Dihydroxyphenyl)alanine##Levodopa##Dihydroxy-L-phenylalanine	C00355	1	R00731	R00731;K00505;1.14.18.1;E1.14.18.1;N-acetyl-3,4-dihydroxyphenethylamine##0.014##636402##Mus musculus (mouse)
(S)-3-Hydroxy-3-methylglutaryl-CoA##Hydroxymethylglutaryl-CoA##Hydroxymethylglutaroyl coenzyme A##HMG-CoA##3-Hydroxy-3-methylglutaryl-CoA	C00356	1	R01360	R01360;K01640;4.1.3.4;E4.1.3.4##HMGCL##hmgL;No information about KM-value
(S)-3-Hydroxy-3-methylglutaryl-CoA##Hydroxymethylglutaryl-CoA##Hydroxymethylglutaroyl coenzyme A##HMG-CoA##3-Hydroxy-3-methylglutaryl-CoA	C00356	1	R01978	R01978;K01641;2.3.3.10;E2.3.3.10##pksG;3-oxobutyl-CoA##0.019##488107##Gallus gallus (chicken)
Urate##Uric acid	C00366	1	R02103	R02103;K13482;1.17.1.4;xdhB;xanthine##0.0003##644588##Bos taurus (cow)
Urate##Uric acid	C00366	1	R02107	R02107;K00106;1.17.1.4;XDH;xanthine##0.0003##644588##Bos taurus (cow)
Xylitol	C00379	1	R01431	R01431;K00011;1.1.1.21;E1.1.1.21##AKR1;5-Pregnene-3beta,20alpha-diol##0.0002##695881##Homo sapiens (human)
Xylitol	C00379	1	R01896	R01896;K05351;1.1.1.9;E1.1.1.9;NADP+##0.0205##670911##Gluconobacter oxydans	R01896;K05351;1.1.1.9;E1.1.1.9;NAD+##0.038##246426##Candida tropicalis	R01896;K05351;1.1.1.9;E1.1.1.9;D-xylitol##12##656363##Meyerozyma guilliermondii
Malonate##Malonic acid##Propanedioic acid	C00383	1	R00743	R00743;No information of KEGG othology
Malonate##Malonic acid##Propanedioic acid	C00383	1	R08944	R08944;K13929;2.3.1.187;mdcA;malonyl-CoA##0.016##686493##Klebsiella pneumoniae
Carnosine##Nalpha-(beta-alanyl)-L-histidine	C00386	1	R01164	R01164;K14755;6.3.2.11;CRNS1##ATPGD1;L-His##0.0166##992##Mus musculus (mouse)
Carnosine##Nalpha-(beta-alanyl)-L-histidine	C00386	1	R01166	R01166;K05604;3.4.13.20;CNDP1;beta-Ala-4-nitroanilide##0.0039##708078##Ochrobactrum anthropi
1H-Imidazole-4-ethanamine##Histamine##2-(4-Imidazolyl)ethylamine	C00388	1	R01167	R01167;K01593;4.1.1.28;E4.1.1.28##DDC;Dopamine##0.00083##701921##Homo sapiens (human)
GDP-glucose##GDP-D-glucose##GDP-alpha-D-glucose	C00394	1	R00337	R00337;No information of KEGG othology
GDP-glucose##GDP-D-glucose##GDP-alpha-D-glucose	C00394	1	R00954	R00954;No information of KEGG othology
GDP-glucose##GDP-D-glucose##GDP-alpha-D-glucose	C00394	1	R01233	R01233;No information of KEGG othology
GDP-glucose##GDP-D-glucose##GDP-alpha-D-glucose	C00394	1	R02168	R02168;No information of KEGG othology
Tryptamine##3-(2-Aminoethyl)indole	C00398	1	R00685	R00685;K01593;4.1.1.28;E4.1.1.28##DDC;Dopamine##0.00083##701921##Homo sapiens (human)
Ubiquinone##Coenzyme Q##CoQ##Q	C00399	1	R00148	R00148;K10946;1.13.12.-;amoC;No information about KM-value
Ubiquinone##Coenzyme Q##CoQ##Q	C00399	1	R02163	R02163;No information of KEGG othology
Ubiquinone##Coenzyme Q##CoQ##Q	C00399	1	R02164	R02164;K00237;1.3.5.1;SDHD##SDH4;phenazine methosulfate##0.11##348059##Rhodospirillum rubrum
Ubiquinone##Coenzyme Q##CoQ##Q	C00399	1	R02165	R02165;No information of KEGG othology
Ubiquinone##Coenzyme Q##CoQ##Q	C00399	1	R08657	R08657;No information of KEGG othology
Ubiquinone##Coenzyme Q##CoQ##Q	C00399	1	R08757	R08757;No information of KEGG othology
D-Aspartate##D-Aspartic acid	C00402	1	R00359	R00359;K00272;1.4.3.1;DDO;O2##0.17##391719##Bos taurus (cow)
D-Aspartate##D-Aspartic acid	C00402	1	R00491	R00491;K01779;5.1.1.13;E5.1.1.13;L-aspartate##0.7##695052##Pyrococcus horikoshii
L-Pipecolate##Pipecolinic acid##Pipecolic acid##2-Piperidinecarboxylic acid	C00408	1	R00459	R00459;No information of KEGG othology
Methanethiol##Methylmercaptan	C00409	1	R00651	R00651;No information of KEGG othology
Methanethiol##Methylmercaptan	C00409	1	R00654	R00654;K01761;4.4.1.11;E4.4.1.11;trifluoromethionine##0.1##701880##Entamoeba histolytica	R00654;K01761;4.4.1.11;E4.4.1.11;cysteine##3.6##34533##Trichomonas vaginalis	R00654;K01761;4.4.1.11;E4.4.1.11;O-Acetyl-L-serine##6.28##679804##Entamoeba histolytica
Methanethiol##Methylmercaptan	C00409	1	R08635	R08635;No information of KEGG othology
Stearoyl-CoA##Stearyl-CoA##Stearyl coenzyme A	C00412	1	R08174	R08174;K01068;3.1.2.2;E3.1.2.2;eicosanoyl-CoA##0.0004##646143##Mycobacterium smegmatis
cis-Aconitate##cis-Aconitic acid	C00417	1	R01325	R01325;K01682;4.2.1.3;acnB;methyl-cis-aconitate##0.0089##33788##Bos taurus (cow)	R01325;K01682;4.2.1.3;acnB;Isocitrate##0.012##33788##Bos taurus (cow)	R01325;K01682;4.2.1.3;acnB;methylisocitrate##0.032##33788##Bos taurus (cow)
cis-Aconitate##cis-Aconitic acid	C00417	1	R01900	R01900;K01682;4.2.1.3;acnB;methyl-cis-aconitate##0.0089##33788##Bos taurus (cow)	R01900;K01682;4.2.1.3;acnB;Isocitrate##0.012##33788##Bos taurus (cow)	R01900;K01682;4.2.1.3;acnB;methylisocitrate##0.032##33788##Bos taurus (cow)
cis-Aconitate##cis-Aconitic acid	C00417	1	R02244	R02244;No information of KEGG othology
5,6-Dihydrouracil##Dihydro-2,4(1H,3H)-pyrimidinedione##Dihydrouracile##Dihydrouracil##5,6-Dihydro-2,4-dihydroxypyrimidine##Hydrouracil##2,4-Dioxotetrahydropyrimidine	C00429	1	R00975	R00975;No information of KEGG othology
5,6-Dihydrouracil##Dihydro-2,4(1H,3H)-pyrimidinedione##Dihydrouracile##Dihydrouracil##5,6-Dihydro-2,4-dihydroxypyrimidine##Hydrouracil##2,4-Dioxotetrahydropyrimidine	C00429	1	R00977	R00977;No information of KEGG othology
5,6-Dihydrouracil##Dihydro-2,4(1H,3H)-pyrimidinedione##Dihydrouracile##Dihydrouracil##5,6-Dihydro-2,4-dihydroxypyrimidine##Hydrouracil##2,4-Dioxotetrahydropyrimidine	C00429	1	R00978	R00978;K00207;1.3.1.2;E1.3.1.2##DPYD;NADPH##0.00012##349234##Bos taurus (cow)
2,5-Dioxopentanoate##2-Oxoglutarate semialdehyde	C00433	1	R00264	R00264;K00128;1.2.1.3;E1.2.1.3;4-(dimethylamino)cinnamaldehyde##0.0001##348695##Rattus norvegicus (rat)
2,5-Dioxopentanoate##2-Oxoglutarate semialdehyde	C00433	1	R02279	R02279;K01707;4.2.1.41;E4.2.1.41;No information about KM-value
N-Carbamoylputrescine	C00436	1	R01152	R01152;K12251;3.5.1.53;aguB;N-Carbamoylputrescine##0.09##209189##Zea mays (maize)
N-Carbamoylputrescine	C00436	1	R01399	R01399;No information of KEGG othology
N-Carbamoylputrescine	C00436	1	R01416	R01416;K10536;3.5.3.12;E3.5.3.12;agmatine##0.012##670510##Zea mays (maize)
Sedoheptulose 1,7-bisphosphate##D-Sedoheptulose 1,7-bisphosphate##D-altro-Heptulose 1,7-biphosphate	C00447	1	R01829	R01829;K01624;4.1.2.13;FBA##fbaA;D-fructose 1,6-bisphosphate##0.00016##4947##Ricinus communis (castor bean)	R01829;K01624;4.1.2.13;FBA##fbaA;D-Xylulose 1-phosphate##0.0016##4933##Homo sapiens (human)	R01829;K01624;4.1.2.13;FBA##fbaA;D-Fructose 1-phosphate##0.0017##651313##Homo sapiens (human)
Sedoheptulose 1,7-bisphosphate##D-Sedoheptulose 1,7-bisphosphate##D-altro-Heptulose 1,7-biphosphate	C00447	1	R01843	R01843;No information of KEGG othology
Sedoheptulose 1,7-bisphosphate##D-Sedoheptulose 1,7-bisphosphate##D-altro-Heptulose 1,7-biphosphate	C00447	1	R01845	R01845;K11532;3.1.3.11;glpX-SEBP;D-fructose-1,6-bisphosphate##0.0018##652241##Sus scrofa (pig)
N6-(L-1,3-Dicarboxypropyl)-L-lysine##Saccharopine##L-Saccharopine##N-[(S)-5-Amino-5-carboxypentyl]-L-glutamic acid	C00449	1	R00715	R00715;K00290;1.5.1.7;LYS1;No information about KM-value
N6-(L-1,3-Dicarboxypropyl)-L-lysine##Saccharopine##L-Saccharopine##N-[(S)-5-Amino-5-carboxypentyl]-L-glutamic acid	C00449	1	R00716	R00716;K14157;1.5.1.9;AASS;saccharopine##0.035##396550##Arabidopsis thaliana (thale cress)	R00716;K14157;1.5.1.9;AASS;NAD+##0.0645##396540##Homo sapiens (human)	R00716;K14157;1.5.1.8;AASS;L-lysine##1.5##392361##Homo sapiens (human)
p-Benzoquinone##Quinone##Chinone##2,5-Cyclohexadiene-1,4-dione##1,4-Benzoquinone	C00472	1	R02363	R02363;K00505;1.14.18.1;E1.14.18.1;N-acetyl-3,4-dihydroxyphenethylamine##0.014##636402##Mus musculus (mouse)
p-Benzoquinone##Quinone##Chinone##2,5-Cyclohexadiene-1,4-dione##1,4-Benzoquinone	C00472	1	R05244	R05244;No information of KEGG othology
Ribitol##Adonitol	C00474	1	R01732	R01732;No information of KEGG othology
D-Lyxose	C00476	1	R01898	R01898;No information of KEGG othology
Tyramine##2-(p-Hydroxyphenyl)ethylamine	C00483	1	R00736	R00736;K01593;4.1.1.28;E4.1.1.28##DDC;Dopamine##0.00083##701921##Homo sapiens (human)
Formamide##Methanamide	C00488	1	R00524	R00524;K01455;3.5.1.49;E3.5.1.49;No information about KM-value
L-Cystine##L-Dicysteine##L-alpha-Diamino-beta-dithiolactic acid	C00491	1	R00892	R00892;K05395;1.8.1.6;E1.8.1.6;No information about KM-value
L-Cystine##L-Dicysteine##L-alpha-Diamino-beta-dithiolactic acid	C00491	1	R01113	R01113;No information of KEGG othology
Raffinose##Melitose##Melitriose##Gossypose##6G-alpha-D-galactosylsucrose	C00492	1	R01103	R01103;K07407;3.2.1.22;E3.2.1.22B##galA##rafA;2,4-dinitrophenyl alpha-D-galactoside##0.037##678262##Thermotoga maritima
Raffinose##Melitose##Melitriose##Gossypose##6G-alpha-D-galactosylsucrose	C00492	1	R02410	R02410;K01193;3.2.1.26;E3.2.1.26##sacA;neokestose##1.7##708103##Bifidobacterium adolescentis	R02410;K01193;3.2.1.26;E3.2.1.26##sacA;fructosylnystose##2.2##708103##Bifidobacterium adolescentis
(R)-Malate##D-Malate##D-Malic acid	C00497	1	R00215	R00215;K07246;1.1.1.83;ttuC##dmlA;No information about KM-value
CDP-glucose##CDP-D-Glucose	C00501	1	R00956	R00956;K00978;2.7.7.33;rfbF;CDPglucose##0.015##643237##Salmonella enterica subsp. enterica serovar paratyphi a aku12601	R00956;K00978;2.7.7.33;rfbF;CTP##0.034##643237##Salmonella enterica subsp. enterica serovar paratyphi a aku12601	R00956;K00978;2.7.7.33;rfbF;D-glucosamine 1-phosphate##5##643238##Azotobacter vinelandii
Folate##Pteroylglutamic acid##Folic acid	C00504	1	R00937	R00937;K13998;1.5.1.3;DHFR-TS;NADPH##0.00043##672035##Bos taurus (cow)
Folate##Pteroylglutamic acid##Folic acid	C00504	1	R00940	R00940;K13998;1.5.1.3;DHFR-TS;NADPH##0.00043##672035##Bos taurus (cow)
Folate##Pteroylglutamic acid##Folic acid	C00504	1	R02235	R02235;K13998;1.5.1.3;DHFR-TS;NADPH##0.00043##672035##Bos taurus (cow)
Folate##Pteroylglutamic acid##Folic acid	C00504	1	R02236	R02236;K13998;1.5.1.3;DHFR-TS;NADPH##0.00043##672035##Bos taurus (cow)
L-Cysteate##L-Cysteic acid##3-Sulfoalanine##2-Amino-3-sulfopropionic acid	C00506	1	R00901	R00901;No information of KEGG othology
L-Cysteate##L-Cysteic acid##3-Sulfoalanine##2-Amino-3-sulfopropionic acid	C00506	1	R01682	R01682;K01594;4.1.1.29;E4.1.1.29##CSAD;cysteine sulfinate##0.037##4239##Rattus norvegicus (rat)
CDP-glycerol	C00513	1	R00855	R00855;K01517;3.6.1.13;ADPRM;ADPribose##0.0004##654805##Homo sapiens (human)
CDP-glycerol	C00513	1	R00856	R00856;K00980;2.7.7.39;tagD;No information about KM-value
Hexadecanal##Palmitaldehyde	C00517	1	R01704	R01704;No information of KEGG othology
Hyaluronate##Hyaluronic acid##[beta-N-Acetyl-D-glucosaminyl(1,4)beta-D-glucuronosyl(1,3)]n	C00518	1	R05327	R05327;No information of KEGG othology
Hypotaurine##2-Aminoethanesulfinic acid	C00519	1	R01681	R01681;No information of KEGG othology
(-)-Limonene##(-)-(S)-Limonene##(-)-(4S)-Limonene	C00521	1	R02013	R02013;No information of KEGG othology
L-Arabitol##L-Arabinol##L-Arabinitol##L-Lyxitol	C00532	1	R01758	R01758;K00011;1.1.1.21;E1.1.1.21##AKR1;5-Pregnene-3beta,20alpha-diol##0.0002##695881##Homo sapiens (human)
L-Arabitol##L-Arabinol##L-Arabinitol##L-Lyxitol	C00532	1	R01759	R01759;K00011;1.1.1.21;E1.1.1.21##AKR1;5-Pregnene-3beta,20alpha-diol##0.0002##695881##Homo sapiens (human)
L-Arabitol##L-Arabinol##L-Arabinitol##L-Lyxitol	C00532	1	R02441	R02441;No information of KEGG othology
Nitric oxide##NO##Nitrogen monoxide	C00533	1	R00557	R00557;K13427;1.14.13.39;NOA1;NADPH##0.0003##440201##Mus musculus (mouse)
Nitric oxide##NO##Nitrogen monoxide	C00533	1	R05724	R05724;No information of KEGG othology
Nitric oxide##NO##Nitrogen monoxide	C00533	1	R05725	R05725;No information of KEGG othology
Cinnamoyl-CoA	C00540	1	R02255	R02255;K01904;6.2.1.12;E6.2.1.12;ATP##0.004##653536##Arabidopsis thaliana (thale cress)
Cob(II)alamin##Vitamin B12r	C00541	1	R00099	R00099;No information of KEGG othology
Cystathionine	C00542	1	R01285	R01285;K14155;4.4.1.8;patB##malY;L-djenkolate##0.033##34712##Bordetella avium
Cystathionine	C00542	1	R01289	R01289;No information of KEGG othology
Cystathionine	C00542	1	R02508	R02508;K01739;2.5.1.48;E2.5.1.48##metB;O-acetyl-L-homoserine##64.5##637440##Lysinibacillus sphaericus
Dimethylamine##(CH3)2NH	C00543	1	R02512	R02512;No information of KEGG othology
Homogentisate##Homogentisic acid##2,5-Dihydroxyphenylacetic acid##2,5-Dihydroxyphenylacetate	C00544	1	R02521	R02521;K00457;1.13.11.27;HPD##hppD;(4-hydroxyphenyl)-pyruvate##0.027##657978##Streptomyces avermitilis
meso-Tartaric acid##meso-Tartrate	C00552	1	R02546	R02546;No information of KEGG othology
(3S)-Citryl-CoA	C00566	1	R00354	R00354;No information of KEGG othology
(3S)-Citryl-CoA	C00566	1	R01322	R01322;No information of KEGG othology
(3S)-Citryl-CoA	C00566	1	R01323	R01323;No information of KEGG othology
Guanidinoacetate##Guanidinoacetic acid##Glycocyamine##N-Amidinoglycine##Guanidoacetic acid	C00581	1	R00565	R00565;K00613;2.1.4.1;GATM;ornithine##0.011##485970##Rattus norvegicus (rat)
Guanidinoacetate##Guanidinoacetic acid##Glycocyamine##N-Amidinoglycine##Guanidoacetic acid	C00581	1	R00775	R00775;No information of KEGG othology
Propane-1,2-diol##1,2-Propanediol##Propylene glycol	C00583	1	R02257	R02257;K00048;1.1.1.77;fucO;acetaldehyde##0.065##287308##Rattus norvegicus (rat)
Propane-1,2-diol##1,2-Propanediol##Propylene glycol	C00583	1	R02259	R02259;No information of KEGG othology
Choline phosphate##Phosphorylcholine##Phosphocholine##O-Phosphocholine	C00588	1	R01021	R01021;K14156;2.7.1.32;CHK;choline##0.002##663274##Caenorhabditis elegans (nematode)
Choline phosphate##Phosphorylcholine##Phosphocholine##O-Phosphocholine	C00588	1	R01312	R01312;K01114;3.1.4.3;plcC;phosphatidylinositol##0.087##135288##Rattus norvegicus (rat)
Choline phosphate##Phosphorylcholine##Phosphocholine##O-Phosphocholine	C00588	1	R02591	R02591;No information of KEGG othology
Choline phosphate##Phosphorylcholine##Phosphocholine##O-Phosphocholine	C00588	1	R06871	R06871;K06124;3.1.3.75;PHOSPHO1;O-Phosphoethanolamine##0.003##654549##Homo sapiens (human)	R06871;K06124;3.1.3.75;PHOSPHO1;phosphocholine##0.0114##654549##Homo sapiens (human)
Sulfoacetaldehyde##2-Sulfoacetaldehyde	C00593	1	R01684	R01684;No information of KEGG othology
Sulfoacetaldehyde##2-Sulfoacetaldehyde	C00593	1	R05651	R05651;K03852;2.3.3.15;E2.3.3.15;No information about KM-value
Sulfoacetaldehyde##2-Sulfoacetaldehyde	C00593	1	R05652	R05652;K03851;2.6.1.77;E2.6.1.77;No information about KM-value
2,3-Dehydroacyl-CoA##Dehydroacyl-CoA	C00605	1	R02760	R02760;No information of KEGG othology
2,3-Dehydroacyl-CoA##Dehydroacyl-CoA	C00605	1	R03756	R03756;No information of KEGG othology
2,3-Dehydroacyl-CoA##Dehydroacyl-CoA	C00605	1	R03838	R03838;No information of KEGG othology
3-Sulfino-L-alanine##L-Cysteinesulfinic acid##3-Sulphino-L-alanine##3-Sulfinoalanine	C00606	1	R00893	R00893;K00456;1.13.11.20;E1.13.11.20##CDO1;cysteine##0.45##439548##Rattus norvegicus (rat)
N-Acetyllactosamine##beta-D-Galactosyl-1,4-N-acetyl-D-glucosamine##beta-D-Galactosyl-1,4-N-acetyl-beta-D-glucosamine	C00611	1	R01205	R01205;No information of KEGG othology
UDP-D-galacturonate##UDPgalacturonate	C00617	1	R00501	R00501;No information of KEGG othology
UDP-D-galacturonate##UDPgalacturonate	C00617	1	R01385	R01385;K08679;5.1.3.6;E5.1.3.6;UDP-glucuronate##0.19##663125##Arabidopsis thaliana (thale cress)	R01385;K08679;5.1.3.6;E5.1.3.6;UDP-D-glucuronate##0.23##661739##Arabidopsis thaliana (thale cress)
Glycerol 1-phosphate##sn-Glycerol 1-phosphate##sn-Gro-1-P##L-Glycerol 1-phosphate	C00623	1	R01044	R01044;No information of KEGG othology
Glycerol 1-phosphate##sn-Glycerol 1-phosphate##sn-Gro-1-P##L-Glycerol 1-phosphate	C00623	1	R05679	R05679;No information of KEGG othology
Glycerol 1-phosphate##sn-Glycerol 1-phosphate##sn-Gro-1-P##L-Glycerol 1-phosphate	C00623	1	R05680	R05680;No information of KEGG othology
Glycerol 1-phosphate##sn-Glycerol 1-phosphate##sn-Gro-1-P##L-Glycerol 1-phosphate	C00623	1	R07298	R07298;No information of KEGG othology
2,5-Dihydroxybenzoate##2,5-Dihydroxybenzoic acid##Gentisic acid##Hydroquinonecarboxylic acid##Gentisate	C00628	1	R02489	R02489;No information of KEGG othology
2-Methylpropanoyl-CoA##2-Methylpropionyl-CoA##Isobutyryl-CoA	C00630	1	R01181	R01181;No information of KEGG othology
2-Methylpropanoyl-CoA##2-Methylpropionyl-CoA##Isobutyryl-CoA	C00630	1	R01210	R01210;No information of KEGG othology
4-Hydroxybenzaldehyde##p-Hydroxybenzaldehyde	C00633	1	R01293	R01293;K00141;1.2.1.28;E1.2.1.28##xylC;No information about KM-value
4-Hydroxybenzaldehyde##p-Hydroxybenzaldehyde	C00633	1	R01294	R01294;No information of KEGG othology
Long-chain fatty acid##Higher fatty acid	C00638	1	R05188	R05188;No information of KEGG othology
4-Hydroxyphenylacetate##4-Hydroxyphenylacetic acid	C00642	1	R00042	R00042;No information of KEGG othology
4-Hydroxyphenylacetate##4-Hydroxyphenylacetic acid	C00642	1	R06790	R06790;No information of KEGG othology
D-Glucose 1,6-bisphosphate##D-Glucose 1,6-biphosphate	C00660	1	R00016	R00016;No information of KEGG othology
beta-D-Glucose 1-phosphate	C00663	1	R01555	R01555;K00691;2.4.1.8;E2.4.1.8##mapA;more##-999##489391##Lactobacillus brevis	R01555;K00691;2.4.1.8;E2.4.1.8##mapA;Arsenate##1.7##489392##Lactobacillus brevis	R01555;K00691;2.4.1.8;E2.4.1.8##mapA;beta-D-glucose-1-phosphate##3.3##489400##Propionibacterium freudenreichii
beta-D-Glucose 1-phosphate	C00663	1	R02727	R02727;K05342;2.4.1.64;E2.4.1.64;phosphate##0.57##489328##Thermoanaerobacter brockii
beta-D-Glucose 1-phosphate	C00663	1	R05767	R05767;No information of KEGG othology
5-Formiminotetrahydrofolate##5-Formimidoyltetrahydrofolate	C00664	1	R02302	R02302;K13990;4.3.1.4;FTCD;(6S)-5-formimino-5,6,7,8-tetrahydropteroylhexaglutamate##0.0012##34320##Sus scrofa (pig)
beta-D-Fructose 2,6-bisphosphate##D-Fructose 2,6-bisphosphate	C00665	1	R00763	R00763;No information of KEGG othology
alpha-D-Glucose 6-phosphate	C00668	1	R00959	R00959;K01835;5.4.2.2;E5.4.2.2##pgm;D-Glucose 1,6-bisphosphate##0.016##649781##Zea mays (maize)
alpha-D-Glucose 6-phosphate	C00668	1	R02737	R02737;K00697;2.4.1.15;E2.4.1.15##otsA;UDPglucose##0.04##488607##Mycobacterium smegmatis
1-Acyl-sn-glycerol 3-phosphate##2-Lysophosphatidate##Lysophosphatidate##Lysophosphatidic acid	C00681	1	R02241	R02241;K13519;2.3.1.23;LPT1##ALE1;oleoyl-CoA##0.00045##688774##Homo sapiens (human)
1-Acyl-sn-glycerol 3-phosphate##2-Lysophosphatidate##Lysophosphatidate##Lysophosphatidic acid	C00681	1	R02760	R02760;No information of KEGG othology
2-Hydroxymuconate semialdehyde##2-Hydroxymuconic semialdehyde	C00682	1	R02604	R02604;K10216;3.7.1.9;E3.7.1.9;1H-3-Hydroxy-4-oxoquinaldine##0.027##674348##Arthrobacter sp. fb24
2-Dehydro-3-deoxy-L-arabinonate##2-Dehydro-3-deoxy-L-pentonate	C00684	1	R01784	R01784;No information of KEGG othology
2,4,6/3,5-Pentahydroxycyclohexanone##scyllo-Inosose##2-Inosose	C00691	1	R01183	R01183;K00010;1.1.1.18;E1.1.1.18##iolG;NAD+##0.07##685170##Bacillus subtilis
XTP##Xanthosine 5'-triphosphate	C00700	1	R02720	R02720;K02428;3.6.1.19;mazG;CTP##0.4##656135##Thermotoga maritima
DL-Serine##2-Amino-3-hydroxypropionic acid##3-Hydroxyalanine##Serine	C00716	1	R00223	R00223;No information of KEGG othology
Amylose##Amylose chain##(1,4-alpha-D-Glucosyl)n##(1,4-alpha-D-Glucosyl)n+1##(1,4-alpha-D-Glucosyl)n-1##4-{(1,4)-alpha-D-Glucosyl}(n-1)-D-glucose##1,4-alpha-D-Glucan	C00718	1	R05196	R05196;K01196;3.2.1.33;AGL;maltoundecaose##0.51##702024##Nostoc punctiforme
D-Lysine##D-2,6-Diaminohexanoic acid	C00739	1	R00460	R00460;No information of KEGG othology
Spermine##N,N'-Bis(3-aminopropyl)-1,4-butanediamine	C00750	1	R02869	R02869;K00802;2.5.1.22;SMS;S-adenosylmethioninamine##0.0001##489873##Bos taurus (cow)
Squalene##Spinacene##Supraene	C00751	1	R06223	R06223;K00801;2.5.1.21;FDFT1;farnesyl diphosphate##0.0004##489847##Sus scrofa (pig)	R06223;K00801;2.5.1.21;FDFT1;trans-farnesyl diphosphate##0.001##489842##Rattus norvegicus (rat)
D-Proline	C00763	1	R01255	R01255;K01777;5.1.1.4;E5.1.1.4;L-Pro##2.3##2122##Clostridium sticklandii	R01255;K01777;5.1.1.4;E5.1.1.4;L-proline##29##652377##Trypanosoma cruzi	R01255;K01777;5.1.1.4;E5.1.1.4;D-Pro##3.8##2122##Clostridium sticklandii
Urocanate##Urocanic acid	C00785	1	R01168	R01168;K01745;4.3.1.3;E4.3.1.3##hutH;No information about KM-value
D-Arginine##D-2-Amino-5-guanidinovaleric acid	C00792	1	R00567	R00567;No information of KEGG othology
D-Cysteine##D-Amino-3-mercaptopropionic acid	C00793	1	R00903	R00903;No information of KEGG othology
D-Cysteine##D-Amino-3-mercaptopropionic acid	C00793	1	R01874	R01874;K05396;4.4.1.15;dcyD;No information about KM-value
D-Tagatose##lyxo-Hexulose	C00795	1	R02927	R02927;No information of KEGG othology
D-Tagatose##lyxo-Hexulose	C00795	1	R02928	R02928;No information of KEGG othology
Formyl-CoA	C00798	1	R00521	R00521;No information of KEGG othology
L-Gulonate##L-Gulonic acid##Gulonate##Gulonic acid	C00800	1	R01481	R01481;No information of KEGG othology
L-Gulonate##L-Gulonic acid##Gulonate##Gulonic acid	C00800	1	R02640	R02640;K13247;1.1.1.45;CRYL1;beta-keto-L-gulonate##0.45##286905##Sus scrofa (pig)
Oxalureate##Oxaluric acid##Monooxalylurea##Oxalurate	C00802	1	R02935	R02935;K00073;1.1.1.154;allD;No information about KM-value
Oxalureate##Oxaluric acid##Monooxalylurea##Oxalurate	C00802	1	R02936	R02936;K00073;1.1.1.154;allD;No information about KM-value
Salicylate##o-Hydroxybenzoic acid##Salicylic acid	C00805	1	R06602	R06602;K04782;4.1.3.-;pchB;No information about KM-value
Salicylate##o-Hydroxybenzoic acid##Salicylic acid	C00805	1	R06603	R06603;No information of KEGG othology
(R)-Acetoin##(R)-2-Acetoin##(R)-3-Hydroxy-2-butanone##(R)-Dimethylketol##(R)-3-Hydroxybutan-2-one	C00810	1	R02948	R02948;K01575;4.1.1.5;E4.1.1.5##alsD;2-Hydroxy-2-methyl-3-oxobutanoate##0.06##4639##Brevibacillus brevis
4-Coumarate##p-Coumaric acid##trans-4-Hydroxycinnamate##trans-p-Hydroxycinnamate##4-Hydroxycinnamic acid##4-Hydroxycinnamate	C00811	1	R00737	R00737;K10774;4.3.1.23;E4.3.1.23;L-tyrosine##0.016##651293##Rhodobacter capsulatus	R00737;K13064;4.3.1.25;PTAL;L-tyrosine##0.044##679588##Phanerochaete chrysosporium	R00737;K10774;4.3.1.23;E4.3.1.23;L-phenylalanine##1.28##651293##Rhodobacter capsulatus
4-Coumarate##p-Coumaric acid##trans-4-Hydroxycinnamate##trans-p-Hydroxycinnamate##4-Hydroxycinnamic acid##4-Hydroxycinnamate	C00811	1	R01308	R01308;No information of KEGG othology
4-Coumarate##p-Coumaric acid##trans-4-Hydroxycinnamate##trans-p-Hydroxycinnamate##4-Hydroxycinnamic acid##4-Hydroxycinnamate	C00811	1	R02253	R02253;K00487;1.14.13.11;CYP73A;trans-Cinnamate##0.0005##676386##Arabidopsis thaliana (thale cress)
D-Glutamine##D-2-Aminoglutaramic acid	C00819	1	R00579	R00579;No information of KEGG othology
D-Glutamine##D-2-Aminoglutaramic acid	C00819	1	R01579	R01579;K05597;3.5.1.38;E3.5.1.38;L-asparagine##0.0026##687356##Aspergillus niger	R01579;K01425;3.5.1.2;E3.5.1.2##glsA;L-Gln##2.6##209033##Rattus norvegicus (rat)
D-Threonine##D-2-Amino-3-hydroxybutyric acid	C00820	1	R01467	R01467;No information of KEGG othology
D-Threonine##D-2-Amino-3-hydroxybutyric acid	C00820	1	R08195	R08195;No information of KEGG othology
L-Arogenate##L-Arogenic acid##Pretyrosine	C00826	1	R00691	R00691;K14170;5.4.99.5;pheA;chorismate##0.03##690920##Methanocaldococcus jannaschii	R00691;K14170;4.2.1.51;pheA;phenylpyruvate##1.3##692260##Archaeoglobus fulgidus	R00691;K05359;4.2.1.91;E4.2.1.91;No information about KM-value
L-Arogenate##L-Arogenic acid##Pretyrosine	C00826	1	R00732	R00732;K00220;1.3.1.43;tyrC;prephenate##0.07##390802##Pseudomonas stutzeri
L-Arogenate##L-Arogenic acid##Pretyrosine	C00826	1	R00733	R00733;K00220;1.3.1.43;tyrC;prephenate##0.07##390802##Pseudomonas stutzeri
L-Arogenate##L-Arogenic acid##Pretyrosine	C00826	1	R01731	R01731;K00832;2.6.1.57;tyrB;4-hydroxyphenylpyruvate##0.032##636658##Bacillus subtilis
L-Arogenate##L-Arogenic acid##Pretyrosine	C00826	1	R07276	R07276;No information of KEGG othology
Lactoyl-CoA	C00827	1	R01449	R01449;K01026;2.8.3.1;pct;No information about KM-value
Lactoyl-CoA	C00827	1	R05508	R05508;K01026;2.8.3.1;pct;No information about KM-value
Pantetheine##(R)-Pantetheine	C00831	1	R02971	R02971;K01947;6.3.4.15;birA-coaX;biotin carboxyl carrier protein##0.00044##671759##Sulfolobus tokodaii
4-Pyridoxate##4-Pyridoxic acid	C00847	1	R01709	R01709;K00157;1.2.3.1;E1.2.3.1##AOX1;N-[2-(Dimethylamino)ethyl]acridine-4-carboxamide##0.0029##655278##Mus musculus (mouse)
Crotonoyl-CoA##Crotonyl-CoA##2-Butenoyl-CoA##trans-But-2-enoyl-CoA##But-2-enoyl-CoA	C00877	1	R01171	R01171;K00248;1.3.99.2;E1.3.99.2##bcd;No information about KM-value
Crotonoyl-CoA##Crotonyl-CoA##2-Butenoyl-CoA##trans-But-2-enoyl-CoA##But-2-enoyl-CoA	C00877	1	R01175	R01175;K00249;1.3.99.3;E1.3.99.3##ACADM##acd;linoleoyl-CoA##0.00021##674476##Homo sapiens (human)
Homocarnosine##L-Homocarnosine##gamma-Aminobutyryl histidine##N-(4-Amino-1-oxobutyryl)histidine	C00884	1	R01991	R01991;K14755;6.3.2.11;CRNS1##ATPGD1;L-His##0.0166##992##Mus musculus (mouse)
Homocarnosine##L-Homocarnosine##gamma-Aminobutyryl histidine##N-(4-Amino-1-oxobutyryl)histidine	C00884	1	R01992	R01992;K01270;3.4.13.3;E3.4.13.3##pepD;No information about KM-value
Propenoyl-CoA##Acryloyl-CoA##Acrylyl-CoA	C00894	1	R00919	R00919;K15020;1.3.1.84;K15020;acryloyl-CoA##0.003##698624##Sulfolobus tokodaii
Propenoyl-CoA##Acryloyl-CoA##Acrylyl-CoA	C00894	1	R00924	R00924;K00249;1.3.99.3;E1.3.99.3##ACADM##acd;linoleoyl-CoA##0.00021##674476##Homo sapiens (human)
2-Acetolactate	C00900	1	R00006	R00006;K01653;2.2.1.6;E2.2.1.6S##ilvH##ilvN;No information about KM-value
5,6-Dihydrothymine##Dihydrothymine##5,6-Dihydro-5-methyluracil	C00906	1	R01414	R01414;No information of KEGG othology
5,6-Dihydrothymine##Dihydrothymine##5,6-Dihydro-5-methyluracil	C00906	1	R01415	R01415;K00207;1.3.1.2;E1.3.1.2##DPYD;NADPH##0.00012##349234##Bos taurus (cow)
Choline sulfate	C00919	1	R01027	R01027;No information of KEGG othology
Choline sulfate	C00919	1	R01028	R01028;No information of KEGG othology
CoA-glutathione##Coenzyme A-glutathione mixed disulfide	C00920	1	R01111	R01111;No information of KEGG othology
CoA-glutathione##Coenzyme A-glutathione mixed disulfide	C00920	1	R05714	R05714;No information of KEGG othology
(R)-Lactaldehyde##D-Lactaldehyde##D-2-Hydroxypropionaldehyde	C00937	1	R01735	R01735;No information of KEGG othology
(R)-Lactaldehyde##D-Lactaldehyde##D-2-Hydroxypropionaldehyde	C00937	1	R02527	R02527;K12972;1.1.1.79;ghrA;NADPH##0.0012##688090##Arabidopsis thaliana (thale cress)
(R)-Lactaldehyde##D-Lactaldehyde##D-2-Hydroxypropionaldehyde	C00937	1	R03082	R03082;No information of KEGG othology
2-Oxoglutaramate##2-Oxoglutaramic acid##alpha-Ketoglutaramate##2-Ketoglutaramate	C00940	1	R00269	R00269;K13566;3.5.1.3;NIT2;2-oxosuccinamate##0.003##711316##Mus musculus (mouse)
2-Oxoglutaramate##2-Oxoglutaramic acid##alpha-Ketoglutaramate##2-Ketoglutaramate	C00940	1	R00576	R00576;No information of KEGG othology
2-Oxoglutaramate##2-Oxoglutaramic acid##alpha-Ketoglutaramate##2-Ketoglutaramate	C00940	1	R01375	R01375;No information of KEGG othology
3',5'-Cyclic CMP##Cytidine 3',5'-cyclic monophosphate	C00941	1	R00574	R00574;No information of KEGG othology
3',5'-Cyclic GMP##Guanosine 3',5'-cyclic monophosphate##Guanosine 3',5'-cyclic phosphate##Cyclic GMP##cGMP	C00942	1	R00434	R00434;K11265;4.6.1.1;ADCY10;MgATP2-##0.009##34808##Rattus norvegicus (rat)
3',5'-Cyclic GMP##Guanosine 3',5'-cyclic monophosphate##Guanosine 3',5'-cyclic phosphate##Cyclic GMP##cGMP	C00942	1	R01234	R01234;K13755;3.1.4.17;PDE1;cGMP##0.0002##678053##Dictyostelium discoideum (cellular slime mold)
Indole-3-acetate##Indole-3-acetic acid##(Indol-3-yl)acetate##Indoleacetate##Indoleacetic acid##IAA	C00954	1	R08609	R08609;No information of KEGG othology
Mercaptopyruvate##3-Mercaptopyruvic acid##3-Mercaptopyruvate	C00957	1	R00895	R00895;No information of KEGG othology
Mercaptopyruvate##3-Mercaptopyruvic acid##3-Mercaptopyruvate	C00957	1	R00896	R00896;K14455;2.6.1.1;GOT2;2-oxoglutarate##0.007##639875##Gallus gallus (chicken)
Mercaptopyruvate##3-Mercaptopyruvic acid##3-Mercaptopyruvate	C00957	1	R03105	R03105;K01011;2.8.1.2;TST##MPST##sseA;thioredoxin##0.0028##704585##Trichomonas vaginalis
Mercaptopyruvate##3-Mercaptopyruvic acid##3-Mercaptopyruvate	C00957	1	R03106	R03106;K01011;2.8.1.2;TST##MPST##sseA;thioredoxin##0.0028##704585##Trichomonas vaginalis
3-Hydroxypropanal	C00969	1	R01047	R01047;K06122;4.2.1.30;K06122##dhbE;Propane-1,2-diol##0.32##651133##Klebsiella pneumoniae
4-Pyridoxolactone##4-Pyridoxic acid lactone	C00971	1	R01707	R01707;No information of KEGG othology
Dihydroxyfumarate##Dihydroxyfumaric acid	C00975	1	R01390	R01390;No information of KEGG othology
Dihydroxyfumarate##Dihydroxyfumaric acid	C00975	1	R03127	R03127;No information of KEGG othology
GDP-D-mannuronate##GDP-D-mannuronic acid	C00976	1	R00880	R00880;K00066;1.1.1.132;algD;GDP-mannose##0.017##285831##Arthrobacter sp. fb24	R00880;K00066;1.1.1.132;algD;deoxy-GDP-mannose##0.084##285829##Arthrobacter sp. fb24
L-Tryptophanamide	C00977	1	R00682	R00682;No information of KEGG othology
1,3-Diaminopropane##Trimethylenediamine##1,3-Propanediamine##Propane-1,3-diamine	C00986	1	R01914	R01914;K00316;1.5.99.6;spdH;No information about KM-value
1,3-Diaminopropane##Trimethylenediamine##1,3-Propanediamine##Propane-1,3-diamine	C00986	1	R01919	R01919;No information of KEGG othology
4-Hydroxybutanoic acid##4-Hydroxybutanoate##4-Hydroxybutyric acid	C00989	1	R01644	R01644;K00043;1.1.1.61;E1.1.1.61;No information about KM-value
5-Aminopentanamide	C00990	1	R00449	R00449;No information of KEGG othology
N-Methylnicotinate##Trigonelline##Trigenelline##1-Methylpyridinio-3-carboxylate##Betaine nicotinate##Caffearin##Gynesine	C01004	1	R01721	R01721;No information of KEGG othology
Reduced riboflavin	C01007	1	R05707	R05707;K05901;1.3.1.24;BLVRB;biliverdin IXalpha##0.0004##437819##Bos taurus (cow)
Trimethylsulfonium	C01008	1	R02572	R02572;No information of KEGG othology
Trimethylsulfonium	C01008	1	R02573	R02573;No information of KEGG othology
Urea-1-carboxylate##Allophanate##Allophanic acid	C01010	1	R00005	R00005;K14541;3.5.1.54;DUR1;No information about KM-value
Urea-1-carboxylate##Allophanate##Allophanic acid	C01010	1	R00774	R00774;K14541;3.5.1.54;DUR1;No information about KM-value
(3S)-Citramalyl-CoA##L-Citramalyl-CoA	C01011	1	R00237	R00237;K08691;4.1.3.24;mcl;(3S)-3-carboxy-3-hydroxypropanoyl-CoA##0.005##651687##Chloroflexus aurantiacus	R00237;K08691;4.1.3.24;mcl;acetyl-CoA##0.015##33262##Methylobacterium extorquens	R00237;K08691;4.1.3.24;mcl;erythro-beta-methylmalyl-CoA##0.021##665383##Rhodobacter capsulatus
6-Hydroxynicotinate##6-Hydroxynicotinic acid	C01020	1	R01720	R01720;No information of KEGG othology
N,N-Dimethylglycine##Dimethylglycine	C01026	1	R02821	R02821;K00544;2.1.1.5;BHMT;betaine##0.002##441241##Homo sapiens (human)
N,N-Dimethylglycine##Dimethylglycine	C01026	1	R07244	R07244;K13042;2.1.1.161;bsmB;No information about KM-value
N6-Hydroxy-L-lysine	C01028	1	R00448	R00448;K03897;1.14.13.59;iucD;No information about KM-value
S-Formylglutathione	C01031	1	R00527	R00527;K01070;3.1.2.12;frmB##ESD##fghA;4-Methylumbelliferyl acetate##0.019##80993##Homo sapiens (human)
4-Guanidinobutanoate##4-Guanidinobutyric acid	C01035	1	R01989	R01989;K00613;2.1.4.1;GATM;ornithine##0.011##485970##Rattus norvegicus (rat)
4-Guanidinobutanoate##4-Guanidinobutyric acid	C01035	1	R01990	R01990;K12255;3.5.3.7;gbuA;more##-999##655917##Arthrobacter sp. fb24
N-Acetyl-L-aspartate	C01042	1	R00487	R00487;No information of KEGG othology
N-Acetyl-L-aspartate	C01042	1	R00488	R00488;K01437;3.5.1.15;E3.5.1.15##ASPA;N-acetyl-L-aspartic acid##0.1##208998##Rattus norvegicus (rat)
N-Formyl-L-aspartate	C01044	1	R00526	R00526;K01437;3.5.1.15;E3.5.1.15##ASPA;N-acetyl-L-aspartic acid##0.1##208998##Rattus norvegicus (rat)
N-Formyl-L-glutamate	C01045	1	R00525	R00525;K01458;3.5.1.68;E3.5.1.68;beta-Citryl-L-glutamate##0.0025##209224##Rattus norvegicus (rat)
(R)-4-Dehydropantoate	C01053	1	R02471	R02471;No information of KEGG othology
4-Fumarylacetoacetate##4-Fumarylacetoacetic acid##Fumarylacetoacetate	C01061	1	R01364	R01364;K01555;3.7.1.2;E3.7.1.2##FAH;Fumarylacetoacetate##0.021##289247##Homo sapiens (human)
D-Ribitol 5-phosphate##Ribitol 5-phosphate##L-Ribitol 1-phosphate	C01068	1	R01524	R01524;K05352;1.1.1.137;E1.1.1.137;No information about KM-value
D-Ribitol 5-phosphate##Ribitol 5-phosphate##L-Ribitol 1-phosphate	C01068	1	R01525	R01525;K05352;1.1.1.137;E1.1.1.137;No information about KM-value
N-Acetyl-beta-alanine	C01073	1	R00909	R00909;No information of KEGG othology
N-Sulfo-D-glucosamine	C01075	1	R01963	R01963;No information of KEGG othology
O-Acetyl-L-homoserine##O-Acetylhomoserine	C01077	1	R00651	R00651;No information of KEGG othology
O-Acetyl-L-homoserine##O-Acetylhomoserine	C01077	1	R01287	R01287;K01740;2.5.1.49;E2.5.1.49##metY;H2S##0.053##637834##Schizosaccharomyces pombe (fission yeast)
O-Acetyl-L-homoserine##O-Acetylhomoserine	C01077	1	R01776	R01776;K00641;2.3.1.31;E2.3.1.31##metX;acetyl-CoA##0.0116##671984##Schizosaccharomyces pombe (fission yeast)
O-Acetyl-L-homoserine##O-Acetylhomoserine	C01077	1	R02026	R02026;No information of KEGG othology
O-Acetyl-L-homoserine##O-Acetylhomoserine	C01077	1	R03217	R03217;K01739;2.5.1.48;E2.5.1.48##metB;O-acetyl-L-homoserine##64.5##637440##Lysinibacillus sphaericus
(R)-3,3-Dimethylmalate	C01088	1	R01211	R01211;No information of KEGG othology
(R)-3-Hydroxybutanoate##(R)-3-Hydroxybutanoic acid##(R)-3-Hydroxybutyric acid	C01089	1	R01361	R01361;K00019;1.1.1.30;E1.1.1.30##bdh;3-acetylpyridine adenine dinucleotide##0.28##286528##Bos taurus (cow)
5-Amino-2-oxopentanoic acid##5-Amino-2-oxopentanoate##2-Oxo-5-amino-pentanoate##2-Oxo-5-aminopentanoate##alpha-Keto-delta-aminopentanoate##2-Oxo-5-aminovalerate	C01110	1	R03248	R03248;No information of KEGG othology
D-Galactose 6-phosphate##6-Phospho-D-galactose	C01113	1	R03240	R03240;K01819;5.3.1.26;E5.3.1.26##lacA##lacB;No information about KM-value
L-Arabinono-1,4-lactone##L-Arabonolactone	C01114	1	R01757	R01757;K13873;1.1.1.46;K13873##araA;No information about KM-value
2-trans,6-trans-Farnesol##(2E,6E)-Farnesol##trans-Farnesol	C01126	1	R08697	R08697;No information of KEGG othology
4-Hydroxy-2-oxoglutarate##4-Hydroxy-2-oxoglutaric acid	C01127	1	R00470	R00470;K01625;4.1.2.14;eda;6-phospho-2-dehydro-3-deoxy-D-gluconate##0.038##4984##Azotobacter vinelandii
N-Acetyl-D-glucosaminate	C01133	1	R01202	R01202;No information of KEGG othology
N-Acetyl-D-glucosaminate	C01133	1	R01203	R01203;No information of KEGG othology
(3S)-3,6-Diaminohexanoate##L-beta-Lysine	C01142	1	R00461	R00461;K01843;5.4.3.2;E5.4.3.2##kamA;L-lysine##8##649687##Bacillus subtilis
(R)-5-Diphosphomevalonate	C01143	1	R01121	R01121;K01597;4.1.1.33;E4.1.1.33##mvaD;ATP##0.00053##678380##Rattus norvegicus (rat)
(S)-3-Hydroxybutanoyl-CoA##(S)-3-Hydroxybutyryl-CoA	C01144	1	R01975	R01975;K07514;5.3.3.8;EHHADH;trans-2-Hexenoyl-CoA##0.00062##678385##Rattus norvegicus (rat)
(S)-3-Hydroxybutanoyl-CoA##(S)-3-Hydroxybutyryl-CoA	C01144	1	R01976	R01976;K00074;1.1.1.157;E1.1.1.157##paaH;No information about KM-value
D-Ribose 1,5-bisphosphate##Ribose 1,5-bisphosphate	C01151	1	R06836	R06836;K05774;2.7.4.23;phnN;No information about KM-value
D-Ribose 1,5-bisphosphate##Ribose 1,5-bisphosphate	C01151	1	R06837	R06837;No information of KEGG othology
N(pi)-Methyl-L-histidine##N-pros-Methyl-L-histidine##3-Methylhistidine##1-Methylhistidine	C01152	1	R01159	R01159;K00599;None;E2.1.1.-;None
trans-4-Hydroxy-L-proline	C01157	1	R01252	R01252;K00472;1.14.11.2;E1.14.11.2;poly(L-proline)##0.0002##439250##Arabidopsis thaliana (thale cress)
2,3-Bisphospho-D-glycerate##2,3-Disphospho-D-glycerate##D-Greenwald ester##DPG	C01159	1	R01516	R01516;K01837;5.4.2.4;BPGM;1,3-diphosphoglycerate##0.0005##3320##Homo sapiens (human)
2,3-Bisphospho-D-glycerate##2,3-Disphospho-D-glycerate##D-Greenwald ester##DPG	C01159	1	R01662	R01662;K01837;5.4.2.4;BPGM;1,3-diphosphoglycerate##0.0005##3320##Homo sapiens (human)
2,3-Bisphospho-D-glycerate##2,3-Disphospho-D-glycerate##D-Greenwald ester##DPG	C01159	1	R02664	R02664;K05715;2.7.2.-;2PGK;No information about KM-value
beta-D-Glucose 6-phosphate	C01172	1	R02736	R02736;K13937;1.1.1.47;H6PD;NAD+##0.0003##639129##Sus scrofa (pig)
beta-D-Glucose 6-phosphate	C01172	1	R05133	R05133;K01222;3.2.1.86;E3.2.1.86A##celF;4-chloro-2-nitrophenyl 6-phospho-beta-D-glucoside##0.015##678190##Thermotoga maritima
4-Methylthio-2-oxobutanoic acid##4-Methylthio-2-oxobutanoate##2-Keto-4-methylthiobutyric acid##2-Oxo-4-methylthiobutanoate	C01180	1	R00648	R00648;K03334;1.4.3.2;IL4I1;L-Lys##0.015##651026##Rhodococcus opacus
4-Methylthio-2-oxobutanoic acid##4-Methylthio-2-oxobutanoate##2-Keto-4-methylthiobutyric acid##2-Oxo-4-methylthiobutanoate	C01180	1	R00652	R00652;No information of KEGG othology
4-Methylthio-2-oxobutanoic acid##4-Methylthio-2-oxobutanoate##2-Keto-4-methylthiobutyric acid##2-Oxo-4-methylthiobutanoate	C01180	1	R03001	R03001;No information of KEGG othology
4-Methylthio-2-oxobutanoic acid##4-Methylthio-2-oxobutanoate##2-Keto-4-methylthiobutyric acid##2-Oxo-4-methylthiobutanoate	C01180	1	R07396	R07396;K00832;2.6.1.57;tyrB;4-hydroxyphenylpyruvate##0.032##636658##Bacillus subtilis
D-Ribulose 1,5-bisphosphate	C01182	1	R00024	R00024;K01602;4.1.1.39;rbcS;O2##0.005##680762##Archaeoglobus fulgidus
D-Ribulose 1,5-bisphosphate	C01182	1	R01523	R01523;K00855;2.7.1.19;E2.7.1.19##prkB;ATP##0.062##641016##Chlamydomonas reinhardtii
D-Ribulose 1,5-bisphosphate	C01182	1	R03140	R03140;K01602;4.1.1.39;rbcS;O2##0.005##680762##Archaeoglobus fulgidus
1-Phosphatidyl-D-myo-inositol##1-Phosphatidyl-1D-myo-inositol##1-Phosphatidyl-myo-inositol##Phosphatidyl-1D-myo-inositol##(3-Phosphatidyl)-1-D-inositol##1,2-Diacyl-sn-glycero-3-phosphoinositol##Phosphatidylinositol	C01194	1	R01802	R01802;K00999;2.7.8.11;E2.7.8.11;CDP-diacylglycerol##0.0095##645313##Rattus norvegicus (rat)
1-Phosphatidyl-D-myo-inositol##1-Phosphatidyl-1D-myo-inositol##1-Phosphatidyl-myo-inositol##Phosphatidyl-1D-myo-inositol##(3-Phosphatidyl)-1-D-inositol##1,2-Diacyl-sn-glycero-3-phosphoinositol##Phosphatidylinositol	C01194	1	R03332	R03332;K01114;3.1.4.3;plcC;phosphatidylinositol##0.087##135288##Rattus norvegicus (rat)
3-(2-Hydroxyphenyl)propanoate##2-Hydroxyphenylpropanoate##3-(2-Hydroxyphenyl)propionic acid##Melilotate##3-(2-Hydroxyphenyl)propionate	C01198	1	R03369	R03369;No information of KEGG othology
3-(2-Hydroxyphenyl)propanoate##2-Hydroxyphenylpropanoate##3-(2-Hydroxyphenyl)propionic acid##Melilotate##3-(2-Hydroxyphenyl)propionate	C01198	1	R04899	R04899;No information of KEGG othology
2-(Acetamidomethylene)succinate	C01215	1	R01649	R01649;No information of KEGG othology
6-Phospho-2-dehydro-D-gluconate##2-Dehydro-D-gluconate 6-phosphate	C01218	1	R02032	R02032;K00032;1.1.1.43;E1.1.1.43;6-phospho-D-gluconate##0.014##286823##Strongylocentrotus purpuratus (purple sea urchin)
6-Phospho-2-dehydro-D-gluconate##2-Dehydro-D-gluconate 6-phosphate	C01218	1	R02034	R02034;K00032;1.1.1.43;E1.1.1.43;6-phospho-D-gluconate##0.014##286823##Strongylocentrotus purpuratus (purple sea urchin)
6-Phospho-2-dehydro-D-gluconate##2-Dehydro-D-gluconate 6-phosphate	C01218	1	R02658	R02658;K11441;2.7.1.13;kguK;No information about KM-value
Guanosine 3',5'-bis(diphosphate)##Guanosine 3'-diphosphate 5'-diphosphate##Guanosine 5'-diphosphate,3'-diphosphate	C01228	1	R00336	R00336;K01139;3.1.7.2;spoT;No information about KM-value
alpha-D-Glucose 1,6-bisphosphate##alpha-D-Glucose 1,6-biphosphate	C01231	1	R00949	R00949;No information of KEGG othology
alpha-D-Glucose 1,6-bisphosphate##alpha-D-Glucose 1,6-biphosphate	C01231	1	R00960	R00960;K05344;2.7.1.41;E2.7.1.41;beta-D-glucose 1-phosphate##0.006##641630##Bacillus subtilis	R00960;K05344;2.7.1.41;E2.7.1.41;alpha-D-glucose 1-phosphate##0.021##641630##Bacillus subtilis
alpha-D-Glucose 1,6-bisphosphate##alpha-D-Glucose 1,6-biphosphate	C01231	1	R01660	R01660;K11809;2.7.1.106;PGM2L1;D-glucose 1-phosphate##0.009##640349##Bos taurus (cow)	R01660;K11809;2.7.1.106;PGM2L1;D-glucose 6-phosphate##0.015##640349##Bos taurus (cow)	R01660;K11809;2.7.1.106;PGM2L1;3-phospho-D-glyceroyl 1-phosphate##8.70E-05##640350##Bos taurus (cow)
1-Aminocyclopropane-1-carboxylate##1-Aminocyclopropane-1-carboxylic acid	C01234	1	R00179	R00179;K01762;4.4.1.14;ACS;No information about KM-value
1-Aminocyclopropane-1-carboxylate##1-Aminocyclopropane-1-carboxylic acid	C01234	1	R00997	R00997;K01505;3.5.99.7;E3.5.99.7;No information about KM-value
alpha-D-Galactosyl-(1->3)-1D-myo-inositol##O-alpha-D-Galactosyl-(1->3)-1D-myo-inositol##3-O-alpha-D-Galactosyl-1D-myo-inositol##1-alpha-D-Galactosyl-myo-inositol##Galactinol	C01235	1	R01192	R01192;No information of KEGG othology
alpha-D-Galactosyl-(1->3)-1D-myo-inositol##O-alpha-D-Galactosyl-(1->3)-1D-myo-inositol##3-O-alpha-D-Galactosyl-1D-myo-inositol##1-alpha-D-Galactosyl-myo-inositol##Galactinol	C01235	1	R01194	R01194;K07407;3.2.1.22;E3.2.1.22B##galA##rafA;2,4-dinitrophenyl alpha-D-galactoside##0.037##678262##Thermotoga maritima
Phosphatidyl-N-methylethanolamine	C01241	1	R02056	R02056;K00551;2.1.1.17;E2.1.1.17##PEMT;S-adenosylmethionine##0.0019##485175##Zymomonas mobilis
(R)-2-Hydroxybutane-1,2,4-tricarboxylate##Homocitrate##Homocitric acid##3-Hydroxy-3-carboxyadipic acid##(R)-2-Hydroxy-1,2,4-butanetricarboxylic acid	C01251	1	R00271	R00271;K01655;2.3.3.14;E2.3.3.14;acetyl-CoA##0.006##704600##Schizosaccharomyces pombe (fission yeast)	R00271;K01655;2.3.3.14;E2.3.3.14;2-oxoadipate##1.24##488148##Azotobacter vinelandii
N-Acetyl-D-glucosaminyldiphosphoundecaprenol	C01289	1	R08856	R08856;No information of KEGG othology
2-Amino-4-hydroxy-6-hydroxymethyl-7,8-dihydropteridine	C01300	1	R03066	R03066;K13941;2.5.1.15;folKP;p-Aminobenzoic acid##0.00037##639680##Mycobacterium tuberculosis h37rv
2-Amino-4-hydroxy-6-hydroxymethyl-7,8-dihydropteridine	C01300	1	R03504	R03504;K13939;2.5.1.15;FOL1;p-Aminobenzoic acid##0.00037##639680##Mycobacterium tuberculosis h37rv
2,5-Diamino-6-(5-phospho-D-ribosylamino)pyrimidin-4(3H)-one##2,5-Diamino-6-(1-D-ribosylamino)pyrimidin-4(3H)-one 5'-phosphate	C01304	1	R00425	R00425;K14652;3.5.4.25;ribBA;GTP##0.008##696250##Streptomyces coelicolor	R00425;K14652;3.5.4.25;ribBA;2-amino-5-formylamino-6-ribosylamino-4(3H)-pyrimidinone 5'-triphosphate##0.031##711974##Bacillus subtilis	R00425;K14652;4.1.99.12;ribBA;No information about KM-value
2,5-Diamino-6-(5-phospho-D-ribosylamino)pyrimidin-4(3H)-one##2,5-Diamino-6-(1-D-ribosylamino)pyrimidin-4(3H)-one 5'-phosphate	C01304	1	R03459	R03459;K11752;1.1.1.193;ribD;No information about KM-value
Hydrogen cyanide##HCN	C01326	1	R03106	R03106;K01011;2.8.1.2;TST##MPST##sseA;thioredoxin##0.0028##704585##Trichomonas vaginalis
HO-##OH-##Hydroxide ion	C01328	1	R05780	R05780;No information of KEGG othology
Carbonic acid##Dihydrogen carbonate##H2CO3	C01353	1	R00132	R00132;K01674;4.2.1.1;cah;4-nitrophenyl acetate##0.002409##701985##Bos taurus (cow)
NH4OH##Ammonium hydroxide	C01358	1	R00787	R00787;K00363;1.7.1.4;E1.7.1.4S##nirD;NADPH##0.015##392930##Neurospora crassa
NH4OH##Ammonium hydroxide	C01358	1	R00789	R00789;K00363;1.7.1.4;E1.7.1.4S##nirD;NADPH##0.015##392930##Neurospora crassa
3'-AMP##3'-Adenylic acid##3'-Adenosine monophosphate##Adenosine-3'-monophosphate##Adenosine 3'-phosphate##AMP 3'-phosphate	C01367	1	R01562	R01562;K08693;3.1.3.6;E3.1.3.6;No information about KM-value
3'-UMP##Uridine 3'-monophosphate##Uridine 3'-phosphate	C01368	1	R01877	R01877;K08693;3.1.3.6;E3.1.3.6;No information about KM-value
Ethylene glycol##1,2-Ethanediol##Ethane-1,2-diol	C01380	1	R01781	R01781;K00048;1.1.1.77;fucO;acetaldehyde##0.065##287308##Rattus norvegicus (rat)
Maleic acid##Maleate##cis-Butenedioic acid	C01384	1	R01087	R01087;K01799;5.2.1.1;E5.2.1.1;No information about KM-value
Alanine##2-Aminopropionic acid##2-Aminopropanoic acid	C01401	1	R05840	R05840;No information of KEGG othology
Butanal##Butyraldehyde	C01412	1	R01172	R01172;K04072;1.1.1.1;adhE;1-hydroxymethyl-6-methylpyrene##0.00028##701322##Homo sapiens (human)
Butanal##Butyraldehyde	C01412	1	R01173	R01173;No information of KEGG othology
Cocaine##l-Cocain##beta-Cocain	C01416	1	R06745	R06745;No information of KEGG othology
Cys-Gly##L-Cysteinylglycine	C01419	1	R00494	R00494;K00681;2.3.2.2;ggt;leukotriene C##0.0056##487928##Sus scrofa (pig)
Cys-Gly##L-Cysteinylglycine	C01419	1	R00899	R00899;K11142;3.4.11.1;LAP3;L-phenylalanine-4-methylcoumarin-7-amide##0.01##709864##Toxoplasma gondii
Tropate##Tropic acid##alpha-(Hydroxymethyl)phenylacetic acid	C01456	1	R06744	R06744;No information of KEGG othology
Farnesol	C01493	1	R08144	R08144;No information of KEGG othology
Geranial##trans-Citral	C01499	1	R08398	R08398;No information of KEGG othology
Geraniol	C01500	1	R08396	R08396;No information of KEGG othology
Urethane##Ethyl carbamate	C01537	1	R02359	R02359;No information of KEGG othology
Acetylene##Ethyne	C01548	1	R05380	R05380;No information of KEGG othology
Carbamate##Carbamic acid##Aminoformic acid	C01563	1	R01395	R01395;K00926;2.7.2.2;arcC;ADP##0.001##642229##Pyrococcus furiosus
Carbamate##Carbamic acid##Aminoformic acid	C01563	1	R03546	R03546;K01725;4.2.1.104;E4.2.1.104##cynS;No information about KM-value
Carbamate##Carbamic acid##Aminoformic acid	C01563	1	R07315	R07315;No information of KEGG othology
Carbamate##Carbamic acid##Aminoformic acid	C01563	1	R07316	R07316;No information of KEGG othology
Cyanamide##Carbodiimide	C01566	1	R00778	R00778;K06035;4.2.1.69;E4.2.1.69;No information about KM-value
Linoleate##Linoleic acid##(9Z,12Z)-Octadecadienoic acid##9-cis,12-cis-Octadecadienoate##9-cis,12-cis-Octadecadienoic acid	C01595	1	R07064	R07064;K14674;2.3.1.51;TGL4;oleoyl-CoA##0.0027##705206##Homo sapiens (human)
Tauropine##N2-(D-1-Carboxyethyl)taurine	C01616	1	R01683	R01683;No information of KEGG othology
UDP-apiose##UDP-D-apiose	C01623	1	R01386	R01386;K12449;None;AXS;None
Chitobiose##Diacetylchitobiose##N,N'-Diacetylchitobiose	C01674	1	R00022	R00022;K01207;3.2.1.52;E3.2.1.52##nagZ;4-nitrophenyl beta-N-acetyl-D-glucosaminide##0.0027##664914##Cellulomonas fimi
Nopaline##D-Nopaline##N2-(D-1,3-Dicarboxypropyl)-L-arginine##N-[(1S)-4-carbamimidamido-1-carboxybutyl]-D-glutamic acid	C01682	1	R00563	R00563;K00296;1.5.1.19;E1.5.1.19;No information about KM-value
D-Ribonate##D-Ribonic acid	C01685	1	R01079	R01079;No information of KEGG othology
Lumichrome##7,8-Dimethylalloxazine	C01727	1	R01732	R01732;No information of KEGG othology
Palatinose##6-O-alpha-D-Glucopyranosyl-D-fructofuranose	C01742	1	R00810	R00810;No information of KEGG othology
2-Butenoate##2-Butenoic acid##Crotonic acid	C01771	1	R01689	R01689;No information of KEGG othology
trans-2-Hydroxycinnamate##trans-2-Hydroxycinnamic acid##2-Hydroxycinnamate##2-Coumaric acid##o-Coumaric acid##2-Coumarate	C01772	1	R02254	R02254;No information of KEGG othology
Deoxyribose##2-Deoxy-D-erythro-pentose##Thyminose##2-Deoxy-D-ribose	C01801	1	R02750	R02750;K00852;2.7.1.15;E2.7.1.15##rbsK;D-Ribose##0.022##640999##Bos taurus (cow)	R02750;K00852;2.7.1.15;E2.7.1.15##rbsK;2-deoxy-D-ribose##0.035##640999##Bos taurus (cow)	R02750;K00852;2.7.1.15;E2.7.1.15##rbsK;ATP##0.04##640999##Bos taurus (cow)
Homocystine##4,4'-Dithiobis(2-aminobutyric acid)	C01817	1	R01292	R01292;No information of KEGG othology
Nitroethane	C01837	1	R00799	R00799;No information of KEGG othology
Pentalenene	C01841	1	R02305	R02305;K12250;4.2.3.7;E4.2.3.7;No information about KM-value
Reduced FMN##FMNH2	C01847	1	R00025	R00025;K00459;1.13.12.16;E1.13.12.16;O2##0.005##672094##Neurospora crassa
Reduced FMN##FMNH2	C01847	1	R05705	R05705;K14631;1.5.1.29;actVB;8-methylthioflavin##0.0002##392186##Vibrio harveyi
Reduced FMN##FMNH2	C01847	1	R05706	R05706;K13562;1.5.1.29;btrV;8-methylthioflavin##0.0002##392186##Vibrio harveyi
Thioacetate##Thioacetic acid	C01857	1	R01850	R01850;No information of KEGG othology
Trichodiene	C01860	1	R02306	R02306;K12249;4.2.3.6;TRI5;No information about KM-value
Trithionate##(O3S.S.SO3)2-	C01861	1	R01930	R01930;No information of KEGG othology
5-Oxoproline##Pyroglutamic acid##5-Pyrrolidone-2-carboxylic acid##Pyroglutamate##5-Oxo-L-proline##L-Pyroglutamic acid##L-5-Pyrrolidone-2-carboxylic acid	C01879	1	R00251	R00251;K01469;3.5.2.9;E3.5.2.9;L-2-oxothiazolidine-4-carboxylic acid##0.002##209394##Rattus norvegicus (rat)
5-Oxoproline##Pyroglutamic acid##5-Pyrrolidone-2-carboxylic acid##Pyroglutamate##5-Oxo-L-proline##L-Pyroglutamic acid##L-5-Pyrrolidone-2-carboxylic acid	C01879	1	R02743	R02743;K00682;2.3.2.4;GGCT;5-L-glutamyl-5-L-glutamyl-p-nitroanilide##0.4##487975##Homo sapiens (human)
1-Acylglycerol##Glyceride##Monoglyceride##Monoacylglycerol##1-Monoacylglycerol	C01885	1	R02687	R02687;K14674;2.3.1.51;TGL4;oleoyl-CoA##0.0027##705206##Homo sapiens (human)
1-Acylglycerol##Glyceride##Monoglyceride##Monoacylglycerol##1-Monoacylglycerol	C01885	1	R03755	R03755;No information of KEGG othology
1-Acylglycerol##Glyceride##Monoglyceride##Monoacylglycerol##1-Monoacylglycerol	C01885	1	R03756	R03756;No information of KEGG othology
Aminoacetone##1-Amino-2-propanone	C01888	1	R02529	R02529;K00276;1.4.3.21;E1.4.3.21##AOC2##AOC3##tynA;Benzylamine##0.00128##391910##Sus scrofa (pig)
Aminoacetone##1-Amino-2-propanone	C01888	1	R03758	R03758;No information of KEGG othology
Biotin amide	C01893	1	R01076	R01076;No information of KEGG othology
Biotinyl-CoA	C01894	1	R01075	R01075;No information of KEGG othology
D-Arabitol##D-Arabinitol##D-Arabinol##D-Lyxitol	C01904	1	R05604	R05604;K00007;1.1.1.11;dalD;D-Sorbitol##127.3##701082##Gluconobacter oxydans
D-Arabitol##D-Arabinitol##D-Arabinol##D-Lyxitol	C01904	1	R07143	R07143;No information of KEGG othology
L-Histidinal	C01929	1	R01163	R01163;K14152;3.5.4.19;HIS4;more##-999##667617##Methanothermobacter thermautotrophicus	R01163;K14152;3.5.4.19;HIS4;1-(5-phosphoribosyl)-AMP##0.00075##667617##Methanothermobacter thermautotrophicus	R01163;K14152;1.1.1.23;HIS4;No information about KM-value
L-Histidinal	C01929	1	R03012	R03012;K14152;3.5.4.19;HIS4;more##-999##667617##Methanothermobacter thermautotrophicus	R03012;K14152;3.5.4.19;HIS4;1-(5-phosphoribosyl)-AMP##0.00075##667617##Methanothermobacter thermautotrophicus	R03012;K14152;1.1.1.23;HIS4;No information about KM-value
Pentadecanal	C01948	1	R01703	R01703;No information of KEGG othology
Taurocyamine	C01959	1	R01686	R01686;No information of KEGG othology
3-Ethylmalate	C01989	1	R01180	R01180;No information of KEGG othology
3-Oxalomalate##3-Oxalomalic acid	C01990	1	R00477	R00477;No information of KEGG othology
5'-Oxoinosine##5'-Dehydroinosine	C01993	1	R00055	R00055;No information of KEGG othology
Acetylcholine##O-Acetylcholine	C01996	1	R01023	R01023;K00623;2.3.1.6;CHAT;CoA##0.00025##487331##Rattus norvegicus (rat)
Acetylcholine##O-Acetylcholine	C01996	1	R01026	R01026;K01049;3.1.1.7;ACHE;Acetylthiocholine##0.04##666973##Mus musculus (mouse)
Aristolochene##(+)-Aristolochene	C02004	1	R02307	R02307;K14180;4.2.3.9;ARI1;No information about KM-value
CoA-disulfide	C02015	1	R00091	R00091;No information of KEGG othology
CoA-disulfide	C02015	1	R07175	R07175;No information of KEGG othology
D-Mannuronate##D-Mannuronic acid	C02024	1	R02455	R02455;No information of KEGG othology
D-Mannuronate##D-Mannuronic acid	C02024	1	R02456	R02456;No information of KEGG othology
Laminaribiose##Laminariaceae##3-beta-D-Glucosyl-D-glucose	C02048	1	R00953	R00953;No information of KEGG othology
Sedoheptulose##D-altro-Heptulose##D-Sedoheptulose##Volemulose	C02076	1	R01844	R01844;K11214;2.7.1.14;SHPK;sedoheptulose##0.19##686771##Mus musculus (mouse)
Styrene oxide##Styrene-7,8-oxide	C02083	1	R02615	R02615;No information of KEGG othology
Trypanothione##N1,N8-Bis(gamma-L-glutamyl-L-cysteinyl-glycyl)spermidine##N1,N8-Bis(glutathionyl)spermidine##Reduced trypanothione	C02090	1	R03822	R03822;K01833;6.3.1.9;TRYS;glutathionylspermidine##0.04##662802##Leishmania major
Trypanothione##N1,N8-Bis(gamma-L-glutamyl-L-cysteinyl-glycyl)spermidine##N1,N8-Bis(glutathionyl)spermidine##Reduced trypanothione	C02090	1	R08350	R08350;K01833;6.3.1.9;TRYS;glutathionylspermidine##0.04##662802##Leishmania major
(S)-Ureidoglycine	C02091	1	R02423	R02423;K02083;3.5.3.9;allC;No information about KM-value
(S)-Ureidoglycine	C02091	1	R05554	R05554;K14977;3.5.3.-;ylbA;No information about KM-value
dTDP-galactose##dTDP-D-galactose	C02097	1	R02329	R02329;No information of KEGG othology
dTDP-galactose##dTDP-D-galactose	C02097	1	R02984	R02984;K01784;5.1.3.2;galE##GALE;UDPgalactose##0.0083##2317##Bos taurus (cow)	R02984;K01784;5.1.3.2;galE##GALE;UDP-galactose##0.035##661710##Homo sapiens (human)	R02984;K01784;5.1.3.2;galE##GALE;UDP-D-galactose##0.057##702141##Arabidopsis thaliana (thale cress)
(S,S)-Tartaric acid##(S,S)-Tartrate##D-Tartrate##D-Tartaric acid##(2S,3S)-Tartaric acid##(-)-Tartaric acid	C02107	1	R00340	R00340;No information of KEGG othology
2-Acylglycerol##2-Glyceride##2-Monoacylglycerol	C02112	1	R02688	R02688;No information of KEGG othology
2-Acylglycerol##2-Glyceride##2-Monoacylglycerol	C02112	1	R03838	R03838;No information of KEGG othology
2-Methylserine	C02115	1	R01225	R01225;No information of KEGG othology
Acetyl-maltose##6-O-Acetyl-alpha-D-glucopyranosyl-(1->4)-D-glucose	C02130	1	R01556	R01556;No information of KEGG othology
Acetylpyruvate##Acetylpyruvic acid##2,4-Dioxopentanoate	C02132	1	R00324	R00324;No information of KEGG othology
Methylmalonate##Methylmalonic acid	C02170	1	R02764	R02764;No information of KEGG othology
Methylmalonate##Methylmalonic acid	C02170	1	R03383	R03383;No information of KEGG othology
beta-Alanopine##N-(D-1-Carboxyethyl)-beta-alanine	C02207	1	R00906	R00906;No information of KEGG othology
Dehydroalanine##2-Aminoacrylate	C02218	1	R00590	R00590;K01752;4.3.1.17;E4.3.1.17##sdaA;L-serine O-sulfate##0.49##661171##Mus musculus (mouse)
Dehydroalanine##2-Aminoacrylate	C02218	1	R08698	R08698;No information of KEGG othology
2-Methylbutanal##2-Methylbutyraldehyde	C02223	1	R03894	R03894;No information of KEGG othology
3-Oxoadipyl-CoA##beta-Ketoadipyl-CoA	C02232	1	R00829	R00829;K07513;2.3.1.16;ACAA1;3-oxodecanoyl-CoA##0.0018##486412##Sus scrofa (pig)
5-Oxo-D-proline##D-Pyroglutamic acid##D-5-Pyrrolidone-2-carboxylic acid	C02237	1	R01583	R01583;No information of KEGG othology
Anthranilyl-CoA##2-Aminobenzoyl-CoA	C02247	1	R00982	R00982;K08295;6.2.1.32;abmG;No information about KM-value
Arachidonyl-CoA##Arachidonoyl-CoA##(5Z,8Z,11Z,14Z)-Icosatetraenoyl-CoA	C02249	1	R01798	R01798;No information of KEGG othology
CDP-acylglycerol##1-Acyl-sn-glycero-3-cytidine-5'-diphosphate	C02255	1	R01798	R01798;No information of KEGG othology
D-Phenylalanine##D-alpha-Amino-beta-phenylpropionic acid	C02265	1	R00686	R00686;No information of KEGG othology
D-Phenylalanine##D-alpha-Amino-beta-phenylpropionic acid	C02265	1	R01582	R01582;K00824;2.6.1.21;dat;2-oxoglutarate##0.06##636741##Bradyrhizobium japonicum	R01582;K00824;2.6.1.21;dat;2-oxobutanoate##14##636742##Lysinibacillus sphaericus
D-Xylonolactone##D-Xylono-1,5-lactone	C02266	1	R01429	R01429;K14273;None;xdh;None
D-Xylonolactone##D-Xylono-1,5-lactone	C02266	1	R01430	R01430;K00078;1.3.1.20;DHDH;lithocholic acid##0.0016##349256##Bos taurus (cow)
Digalacturonate##Digalacturonic acid	C02273	1	R07413	R07413;K01213;3.2.1.67;E3.2.1.67;(1,4-alpha-D-galacturonide)2##0.34##668557##Thermotoga maritima
GDP-L-galactose	C02280	1	R00889	R00889;K10046;5.1.3.18;GME;GDP-D-mannose##0.0045##652482##Arabidopsis thaliana (thale cress)	R00889;K10046;5.1.3.-;GME;No information about KM-value
L-Carnitinamide	C02290	1	R01922	R01922;No information of KEGG othology
Phosphoramidate##Phosphoramidic acid##Amidophosphoric acid##Phosphoramide	C02306	1	R00141	R00141;No information of KEGG othology
Phosphoramidate##Phosphoramidic acid##Amidophosphoric acid##Phosphoramide	C02306	1	R08514	R08514;No information of KEGG othology
Rubber particle##Rubber##Rubber (all-cis)	C02321	1	R03917	R03917;No information of KEGG othology
UDP-L-iduronate	C02330	1	R01387	R01387;K01789;5.1.3.12;E5.1.3.12##lpsL;No information about KM-value
beta-Alanyl-CoA	C02335	1	R00914	R00914;No information of KEGG othology
beta-D-Fructose##beta-Fruit sugar##beta-D-arabino-Hexulose##beta-Levulose##Fructose	C02336	1	R00802	R00802;K12047;3.2.1.3;MGAM;maltotetraose##0.032##654806##Aspergillus niger
Fenchyl alcohol##2-Fenchanol##(-)-endo-Fenchol	C02344	1	R02004	R02004;No information of KEGG othology
(S)(+)-Allantoin##(S)-Allantoin	C02350	1	R02425	R02425;K01466;3.5.2.5;E3.5.2.5##allB;No information about KM-value
2-Oxosuccinamate##2-Oxosuccinamic acid##gamma-Aminooxaloacetate##Oxaloacetamid	C02362	1	R00348	R00348;K13566;3.5.1.3;NIT2;2-oxosuccinamate##0.003##711316##Mus musculus (mouse)
4-Hydroxyaniline##4-Aminophenol##p-Aminophenol##4-Aminobenzenol	C02372	1	R02561	R02561;No information of KEGG othology
4-Hydroxyaniline##4-Aminophenol##p-Aminophenol##4-Aminobenzenol	C02372	1	R02562	R02562;No information of KEGG othology
5-Methylcytosine	C02376	1	R01411	R01411;K01485;3.5.4.1;E3.5.4.1##codA;No information about KM-value
Formyl phosphate	C02405	1	R00518	R00518;No information of KEGG othology
L-Homocitrulline	C02427	1	R01396	R01396;No information of KEGG othology
L-Rhamnofuranose	C02431	1	R02438	R02438;No information of KEGG othology
Sabinene hydrate	C02462	1	R02006	R02006;No information of KEGG othology
Precorrin 2##Dihydrosirohydrochlorin	C02463	1	R03194	R03194;K13543;4.2.1.75;hemDX;more##-999##696334##Homo sapiens (human)	R03194;K13543;4.2.1.75;hemDX;Hydroxymethylbilane##0.00033##5887##Bacillus subtilis	R03194;K13543;2.1.1.107;hemDX;No information about KM-value
Precorrin 2##Dihydrosirohydrochlorin	C02463	1	R03947	R03947;K02304;4.99.1.4;MET8;No information about KM-value
Trimetaphosphoric acid##Trimetaphosphate##cyclo-Triphosphoric acid	C02466	1	R02504	R02504;No information of KEGG othology
Uroporphyrin III	C02469	1	R03950	R03950;No information of KEGG othology
(3R)-beta-Leucine##(3R)-3-Amino-4-methylpentanoic acid##(3R)-3-Amino-4-methylvaleric acid	C02486	1	R01091	R01091;No information of KEGG othology
(R)-2-Ethylmalate	C02488	1	R00998	R00998;No information of KEGG othology
1,4-beta-D-Mannan	C02492	1	R01332	R01332;K01218;3.2.1.78;E3.2.1.78;2,4-dinitrophenyl-beta-mannobioside##0.00066##656020##Cellvibrio japonicus	R01332;K01218;3.2.1.78;E3.2.1.78;low viscosity locust bean galactomannan##3.07##664167##Aspergillus fumigatus
2-Phenylacetamide	C02505	1	R00690	R00690;No information of KEGG othology
2-Phenylacetamide	C02505	1	R00698	R00698;K11188;1.11.1.7;PRDX6;2,2'-azino-bis(3-ethylbenzthiazoline)-sulfonic acid##0.000358##713470##Bos taurus (cow)
2-Phenylacetamide	C02505	1	R02540	R02540;K01426;3.5.1.4;E3.5.1.4##amiE;arachidonoyl-ethanolamine##0.0033##655133##Rattus norvegicus (rat)
3-Cyano-L-alanine##L-3-Cyanoalanine##L-beta-Cyanoalanine	C02512	1	R00486	R00486;K13035;3.5.5.1;NIT4;phenylbutyronitrile##0.07##657121##Arabidopsis thaliana (thale cress)
3-Cyano-L-alanine##L-3-Cyanoalanine##L-beta-Cyanoalanine	C02512	1	R01267	R01267;K13036;4.2.1.65;E4.2.1.65;No information about KM-value
3-Fumarylpyruvate	C02514	1	R01085	R01085;K01557;3.7.1.5;E3.7.1.5;3-formylpyruvate##0.002##289293##Agrobacterium sp. h13-3	R01085;K01557;3.7.1.5;E3.7.1.5;2,4-Dioxoheptanoate##0.007##289293##Agrobacterium sp. h13-3	R01085;K01557;3.7.1.5;E3.7.1.5;2,4-Dioxovalerate##0.011##289293##Agrobacterium sp. h13-3
Butanoylphosphate##Butanoyl phosphate	C02527	1	R01174	R01174;K00634;2.3.1.19;ptb;Butanoyl-CoA##0.04##486469##Clostridium beijerinckii
Butanoylphosphate##Butanoyl phosphate	C02527	1	R01688	R01688;K00929;2.7.2.7;E2.7.2.7##buk;more##-999##642349##Clostridium acetobutylicum	R01688;K00929;2.7.2.7;E2.7.2.7##buk;valerate##14##642344##Clostridium acetobutylicum
D-O-Phosphoserine	C02532	1	R02853	R02853;No information of KEGG othology
Methylmalonyl-CoA##Methylmalonyl coenzyme A##2-Methylmalonyl-CoA	C02557	1	R05373	R05373;No information of KEGG othology
Neryl diphosphate##Neryl pyrophosphate	C02569	1	R01659	R01659;No information of KEGG othology
(R)-2-Methylmalate##(R)-2-Methylmalic acid##(3R)-Citramalate##(3R)-Citramalic acid##(3R)-alpha-Hydroxypyrotartaric acid##D-Citramalate##D-Citramalic acid##D-alpha-Hydroxypyrotartaric acid##(2R)-2-Hydroxy-2-methylbutanedioate	C02612	1	R07399	R07399;K09011;2.3.1.182;cimA;acetyl-CoA##0.105##690552##Methanocaldococcus jannaschii
(S)-2-Methylmalate##(S)-2-Methylmalic acid##(3S)-Citramalate##(3S)-Citramalic acid##(3S)-alpha-Hydroxypyrotartaric acid##L-Citramalate##L-Citramalic acid##L-alpha-Hydroxypyrotartaric acid##S-Citramalate##S-Citramalic acid##S-alpha-Hydroxypyrotartaric acid##(2S)-2-Hydroxy-2-methylbutanedioate##(S)-Citramalic acid##(S)-2-Hydroxy-2-methylsuccinic acid	C02614	1	R00325	R00325;No information of KEGG othology
2-Hydroxyglutarate	C02630	1	R00932	R00932;No information of KEGG othology
2-Hydroxyglutarate	C02630	1	R03534	R03534;K00109;1.1.99.2;E1.1.99.2;L-2-Hydroxyglutarate##-999##699377##Homo sapiens (human)	R03534;K00109;1.1.99.2;E1.1.99.2;(S)-2-Hydroxyglutarate##0.8##678483##Homo sapiens (human)
2-Hydroxyglutarate	C02630	1	R08198	R08198;No information of KEGG othology
3-Ureidopropionate##3-Ureidopropanoate##beta-Ureidopropionic acid##N-Carbamoyl-beta-alanine	C02642	1	R00905	R00905;K01431;3.5.1.6;E3.5.1.6;2-methyl-N-carbamoyl-beta-alanine##0.006##656700##Rattus norvegicus (rat)
6-Acetyl-D-glucose	C02655	1	R00327	R00327;No information of KEGG othology
6-Carboxyhexanoate##Pimelate##Pimelic acid##Heptanedioic acid	C02656	1	R03209	R03209;K01906;6.2.1.14;bioW;CoA##0.033##631##Lysinibacillus sphaericus	R03209;K01906;6.2.1.14;bioW;heptanedioate##0.145##631##Lysinibacillus sphaericus	R03209;K01906;6.2.1.14;bioW;MgATP2-##0.17##631##Lysinibacillus sphaericus
6-Methylsalicylate##6-Methylsalicylic acid##2-Hydroxy-6-methylbenzoic acid##6-Methyl-2-hydroxybenzenecarboxylate	C02657	1	R07253	R07253;No information of KEGG othology
D-Galactono-1,5-lactone	C02669	1	R01096	R01096;No information of KEGG othology
D-Galactono-1,5-lactone	C02669	1	R08544	R08544;No information of KEGG othology
D-Glucuronolactone##Glucurone##D-Glucurono-3,6-lactone##D-Glucurone	C02670	1	R01483	R01483;No information of KEGG othology
D-Glucuronolactone##Glucurone##D-Glucurono-3,6-lactone##D-Glucurone	C02670	1	R02957	R02957;K14085;1.2.1.3;ALDH7A1;4-(dimethylamino)cinnamaldehyde##0.0001##348695##Rattus norvegicus (rat)
Deoxyribonolactone##2-Deoxyribonolactone	C02674	1	R02486	R02486;No information of KEGG othology
Dodecanoic acid##Dodecanoate##Dodecylcarboxylate##Lauric acid	C02679	1	R04014	R04014;K10781;3.1.2.14;FATB;palmitoleoyl-[acyl-carrier protein]##0.00035##710244##Ricinus communis (castor bean)
(Indol-3-yl)acetamide##Indole-3-acetamide	C02693	1	R00679	R00679;K00466;1.13.12.3;E1.13.12.3;No information about KM-value
L-Formylkynurenine##N-Formyl-L-kynurenine##N-Formylkynurenine	C02700	1	R00678	R00678;K00463;1.13.11.52;INDO;L-tryptophan##0.00072##711229##Homo sapiens (human)
L-Serine O-sulfate	C02703	1	R00532	R00532;No information of KEGG othology
N-Acetyl-L-leucine	C02710	1	R01089	R01089;No information of KEGG othology
N-Acetylputrescine	C02714	1	R01154	R01154;K00657;2.3.1.57;E2.3.1.57##speG;acetyl-CoA##0.0015##487257##Rattus norvegicus (rat)
N-Acetylputrescine	C02714	1	R01156	R01156;No information of KEGG othology
N-Methylputrescine	C02723	1	R01153	R01153;K05353;2.1.1.53;PMT;No information about KM-value
N4-Phosphoagmatine	C02726	1	R01417	R01417;No information of KEGG othology
N6-Acetyl-L-lysine	C02727	1	R00454	R00454;No information of KEGG othology
N6-Acetyl-L-lysine	C02727	1	R00458	R00458;No information of KEGG othology
N6-Acetyl-L-lysine	C02727	1	R01620	R01620;No information of KEGG othology
Phenolic phosphate##Phenylphosphate	C02734	1	R05603	R05603;K04104;None;E6.4.1.-;None
Triacetate lactone##4-Hydroxy-6-methyl-2-pyrone	C02752	1	R06510	R06510;No information of KEGG othology
2-Hydroxy-3-phenylpropenoate##enol-Phenylpyruvate##enol-Phenylpyruvic acid##enol-alpha-Ketohydrocinnamic acid	C02763	1	R01378	R01378;K07253;5.3.2.1;MIF;enol-phenylpyruvate##0.02##678327##Mus musculus (mouse)
2,3-Dihydroxyindole##Dihydroxyindole	C02775	1	R00983	R00983;No information of KEGG othology
2-Dehydro-D-glucose	C02779	1	R00302	R00302;No information of KEGG othology
2-Methylpropanamine##2-Methyl-1-propanamine##Isobutylamine	C02787	1	R01437	R01437;No information of KEGG othology
3-Phosphonopyruvate	C02798	1	R00661	R00661;K01841;5.4.2.9;E5.4.2.9;No information about KM-value
3-Phosphonopyruvate	C02798	1	R08200	R08200;No information of KEGG othology
4,5-Dioxopentanoate##4-Oxoglutarate semialdehyde	C02800	1	R02271	R02271;No information of KEGG othology
Benzene-1,2,4-triol##Hydroxyhydroquinone##1,2,4-Benzenetriol##1,2,4-Trihydroxybenzene##Hydroxyquinol	C02814	1	R06851	R06851;K00492;None;E1.14.13.-;None
Cyanocob(III)alamin##Cyanocobalamin##Dicopac##Vitamin B12 complex	C02823	1	R02999	R02999;No information of KEGG othology
D-Glucose 6-sulfate	C02827	1	R00534	R00534;No information of KEGG othology
L-Lysine 1,6-lactam##L-2-Amino-hexano-6-lactam##L-alpha-Aminocaprolactam	C02837	1	R00463	R00463;No information of KEGG othology
Long-chain acyl-CoA	C02843	1	R05190	R05190;No information of KEGG othology
Sorbose 1-phosphate##L-Sorbose 1P##L-xylo-Hexulose 1-phosphate##L-Sorbose 1-phosphate	C02888	1	R03234	R03234;K00100;None;E1.1.1.-;None
Thiamine acetic acid##Thiamin acetic acid	C02892	1	R02132	R02132;No information of KEGG othology
1-Methylnicotinamide	C02918	1	R01269	R01269;K00541;2.1.1.1;E2.1.1.1##NNMT;S-adenosyl-L-methionine##0.00176##441253##Homo sapiens (human)
2-Aminobutan-4-olide##Homoserine lactone	C02926	1	R00180	R00180;No information of KEGG othology
2-Methyleneglutarate	C02930	1	R01725	R01725;No information of KEGG othology
Indole-3-acetaldehyde oxime##Indole-3-acetaldoxime##3-Indoleacetaldoxime	C02937	1	R08160	R08160;K11813;1.14.13.-;CYP79B3;No information about KM-value
3-Methylbutanoyl-CoA##Isovaleryl-CoA	C02939	1	R01651	R01651;No information of KEGG othology
4-Acetamidobutanoate##N4-Acetylaminobutanoate	C02946	1	R01987	R01987;No information of KEGG othology
4-Hydroxybenzoyl-CoA	C02949	1	R01300	R01300;K04105;6.2.1.27;hbaA;No information about KM-value
4-Hydroxybenzoyl-CoA	C02949	1	R01301	R01301;K01075;3.1.2.23;E3.1.2.23;No information about KM-value
GDP-6-deoxy-D-talose	C02977	1	R03396	R03396;No information of KEGG othology
GDP-6-deoxy-D-talose	C02977	1	R03398	R03398;No information of KEGG othology
Glycerol 2-phosphate	C02979	1	R01043	R01043;No information of KEGG othology
Abrine##L-Abrine	C02983	1	R00683	R00683;No information of KEGG othology
L-Methionine S-oxide	C02989	1	R02025	R02025;K08968;1.8.4.14;E1.8.4.14;No information about KM-value
Kyotorphin##L-Tyrosyl-L-arginine	C02993	1	R00735	R00735;No information of KEGG othology
N-Acetyl-L-histidine	C02997	1	R01160	R01160;No information of KEGG othology
N-Glucosylnicotinate	C03003	1	R01722	R01722;No information of KEGG othology
N-Hydroxy-L-tyrosine	C03004	1	R00730	R00730;K13027;1.14.13.41;CYP79A1;NADPH##0.013##390081##Sorghum bicolor (sorghum)	R00730;K13027;1.14.13.41;CYP79A1;L-tyrosine##0.22##390080##Sorghum bicolor (sorghum)	R00730;K13027;1.14.13.41;CYP79A1;NADH##0.3##390081##Sorghum bicolor (sorghum)
N-Methylanthranilate##N-Methylanthranilic acid##2-(Methylamino)benzoic acid	C03005	1	R00984	R00984;K12643;2.1.1.111;E2.1.1.111;No information about KM-value
O-Carbamoyl-L-serine	C03015	1	R00213	R00213;No information of KEGG othology
Thiamin triphosphate##Thiamine triphosphate	C03028	1	R00616	R00616;K00949;2.7.6.2;E2.7.6.2##THI80;ATP##0.0041##642751##Sus scrofa (pig)
Thiamin triphosphate##Thiamine triphosphate	C03028	1	R00618	R00618;K05307;3.6.1.28;THTPA;Thiamine triphosphate##0.016##655198##Rattus norvegicus (rat)
Uracil 5-carboxylate##Uracil 5-carboxylic acid##5-Carboxyuracil	C03030	1	R00973	R00973;No information of KEGG othology
1,4-Diguanidinobutane	C03047	1	R01418	R01418;No information of KEGG othology
3-Guanidinopropanoate	C03065	1	R00913	R00913;No information of KEGG othology
4-Guanidinobutanamide	C03078	1	R00559	R00559;No information of KEGG othology
5-Hydroxymethyluracil	C03088	1	R01412	R01412;No information of KEGG othology
D-Glucono-1,4-lactone	C03107	1	R00301	R00301;No information of KEGG othology
Farnesyl triphosphate	C03115	1	R02303	R02303;No information of KEGG othology
GDP-6-deoxy-D-mannose##GDP-D-rhamnose	C03117	1	R03397	R03397;K00080;1.1.1.187;E1.1.1.187;No information about KM-value
GDP-6-deoxy-D-mannose##GDP-D-rhamnose	C03117	1	R03399	R03399;K00080;1.1.1.187;E1.1.1.187;No information about KM-value
N-Amidino-L-aspartate##N-Amidino-L-aspartic acid##Guanidinosuccinic acid	C03139	1	R00777	R00777;No information of KEGG othology
N-Formyl-L-methionine	C03145	1	R00653	R00653;K01450;3.5.1.31;def;N-formyl-methionine##3.3##393796##Rattus norvegicus (rat)
N-Malonylanthranilate	C03147	1	R00989	R00989;No information of KEGG othology
N-Ribosylnicotinamide##1-(beta-D-Ribofuranosyl)nicotinamide	C03150	1	R01273	R01273;K01239;3.2.2.1;E3.2.2.1##iunH;Xanthosine##0.0158##654255##Ochrobactrum anthropi
N-Ribosylnicotinamide##1-(beta-D-Ribofuranosyl)nicotinamide	C03150	1	R02294	R02294;K03784;2.4.2.1;deoD;Methylthioinosine##0.005##705855##Plasmodium yoelii
N-Ribosylnicotinamide##1-(beta-D-Ribofuranosyl)nicotinamide	C03150	1	R02323	R02323;K11751;3.1.3.5;ushA;adenosine 5'-O-thiophosphate##0.002##95042##Rattus norvegicus (rat)
N-Ribosylnicotinamide##1-(beta-D-Ribofuranosyl)nicotinamide	C03150	1	R02324	R02324;No information of KEGG othology
Phosphonoacetaldehyde##2-Phosphonoacetaldehyde##2-Oxoethylphosphonate	C03167	1	R00747	R00747;K05306;3.11.1.1;phnX;No information about KM-value
S-Methyl-L-methionine	C03172	1	R00649	R00649;No information of KEGG othology
S-Succinylglutathione	C03174	1	R00499	R00499;No information of KEGG othology
dTDP-6-deoxy-L-talose	C03187	1	R02776	R02776;No information of KEGG othology
DL-Glycerol 1-phosphate##Glycerol 1-phosphate##rac-Glycerol 1-phosphate##DL-Glyceryl 1-phosphate##DL-Glycerol 3-phosphate	C03189	1	R08658	R08658;No information of KEGG othology
(+)-Bornyl-diphosphate##(+)-Bornyl diphosphate	C03190	1	R02007	R02007;No information of KEGG othology
(R)-1-Aminopropan-2-ol##(R)-1-Amino-2-propanol	C03194	1	R05226	R05226;K08260;3.5.1.90;cbiZ;No information about KM-value
(R)-1-Aminopropan-2-ol##(R)-1-Amino-2-propanol	C03194	1	R07302	R07302;K02227;6.3.1.10;E6.3.1.10##cobD##cbiB;No information about KM-value
(S)-4-Hydroxymandelate##(S)-2-Hydroxy-2-(4-hydroxyphenyl)acetate	C03198	1	R06632	R06632;No information of KEGG othology
10-Formyldihydrofolate	C03204	1	R02238	R02238;No information of KEGG othology
Alanopine##2,2'-Iminodipropanoate##meso-N-(1-Carboxyethyl)-alanine	C03210	1	R00398	R00398;No information of KEGG othology
2-Hydroxy-3-oxoadipate	C03217	1	R00474	R00474;No information of KEGG othology
2-Methylpropanal oxime##Isobutyraldehyde oxime##Isobutanal oxime	C03219	1	R08663	R08663;K13401;1.14.13.118;CYP79D1_2;No information about KM-value
(Indol-3-yl)glycolaldehyde##3-Indoleglycolaldehyde	C03230	1	R00681	R00681;No information of KEGG othology
6-Amino-2-oxohexanoate##2-Oxo-6-aminocaproate	C03239	1	R00447	R00447;No information of KEGG othology
6-Deoxyerythronolide B	C03240	1	R08649	R08649;No information of KEGG othology
ADPribose 2'-phosphate	C03246	1	R00119	R00119;K01242;3.2.2.5;CD38_157;3-acetylpyridine adenine dinucleotide##0.006##137055##Bos taurus (cow)
Acetylenedicarboxylate##Acetylenedicarboxylic acid##2-Butynedioic acid	C03248	1	R00218	R00218;No information of KEGG othology
beta-D-Fructose 2-phosphate##beta-D-Fructofuranose 2-phosphate	C03267	1	R00872	R00872;K01112;None;E3.1.3.-;None
D-galacto-Hexodialdose	C03269	1	R01099	R01099;No information of KEGG othology
Imidazol-5-yl-pyruvate##3-(Imidazol-5-yl)pyruvate##Imidazole pyruvate##Imidazole pyruvic acid	C03277	1	R01161	R01161;No information of KEGG othology
L-2,4-Diaminobutanoate##alpha,gamma-Diaminobutyrate##L-2,4-Diaminobutyrate	C03283	1	R02293	R02293;No information of KEGG othology
L-2,4-Diaminobutanoate##alpha,gamma-Diaminobutyrate##L-2,4-Diaminobutyrate	C03283	1	R06977	R06977;K00836;2.6.1.76;E2.6.1.76##ectB;No information about KM-value
N-Adenylylanthranilate	C03293	1	R00979	R00979;No information of KEGG othology
2-Amino-4-oxopentanoic acid##2-Amino-4-oxopentanoate	C03341	1	R00399	R00399;No information of KEGG othology
2-Methylacetoacetyl-CoA##2-Methyl-3-acetoacetyl-CoA	C03344	1	R00927	R00927;K07513;2.3.1.16;ACAA1;3-oxodecanoyl-CoA##0.0018##486412##Sus scrofa (pig)
3-Methylthiopropanamine##3-Methylthiopropylamine	C03354	1	R00656	R00656;No information of KEGG othology
D-Galactono-1,4-lactone##gamma-D-Galactonolactone	C03383	1	R01094	R01094;K00035;1.1.1.48;E1.1.1.48##gal;NAD+##0.125##286957##Azotobacter vinelandii
D-Galactono-1,4-lactone##gamma-D-Galactonolactone	C03383	1	R01097	R01097;K00035;1.1.1.48;E1.1.1.48##gal;NAD+##0.125##286957##Azotobacter vinelandii
D-Galactono-1,4-lactone##gamma-D-Galactonolactone	C03383	1	R03034	R03034;No information of KEGG othology
D-Glucurono-6,2-lactone	C03387	1	R01484	R01484;No information of KEGG othology
Presqualene diphosphate	C03428	1	R00702	R00702;K00801;2.5.1.21;FDFT1;farnesyl diphosphate##0.0004##489847##Sus scrofa (pig)	R00702;K00801;2.5.1.21;FDFT1;trans-farnesyl diphosphate##0.001##489842##Rattus norvegicus (rat)
S-Inosyl-L-homocysteine	C03431	1	R00193	R00193;No information of KEGG othology
dTDP-L-dihydrostreptose	C03442	1	R05516	R05516;No information of KEGG othology
gamma-Oxalocrotonate##(Z)-5-Oxohex-2-enedioate##4-Oxalocrotonate	C03453	1	R02602	R02602;K01617;4.1.1.77;E4.1.1.77;No information about KM-value
gamma-Oxalocrotonate##(Z)-5-Oxohex-2-enedioate##4-Oxalocrotonate	C03453	1	R04223	R04223;No information of KEGG othology
2-Hydroxy-3-oxosuccinate##Oxaloglycolate	C03459	1	R01749	R01749;No information of KEGG othology
2-Hydroxy-3-oxosuccinate##Oxaloglycolate	C03459	1	R01750	R01750;No information of KEGG othology
2-Hydroxy-3-oxosuccinate##Oxaloglycolate	C03459	1	R06180	R06180;K07246;1.1.1.83;ttuC##dmlA;No information about KM-value
5-Formyltetrahydrofolate##L(-)-5-Formyl-5,6,7,8-tetrahydrofolic acid##Folinic acid	C03479	1	R02300	R02300;K00605;2.1.2.10;E2.1.2.10##gcvT;S-Aminomethyldihydrolipoylprotein##0.0037##485693##Gallus gallus (chicken)	R02300;K00605;2.1.2.10;E2.1.2.10##gcvT;Tetrahydrofolate##0.17##485693##Gallus gallus (chicken)
5-Formyltetrahydrofolate##L(-)-5-Formyl-5,6,7,8-tetrahydrofolic acid##Folinic acid	C03479	1	R02301	R02301;K01934;6.3.3.2;E6.3.3.2;(6S)-5-formyltetrahydropteroyl-pentaglutamate##0.0006##1329##Homo sapiens (human)
Adenosine tetraphosphate##Adenosine 5'-tetraphosphate	C03483	1	R00128	R00128;No information of KEGG othology
Deoxy-5-methylcytidylate##5-Methyldeoxycytidine 5'-phosphate	C03495	1	R01670	R01670;No information of KEGG othology
N-Acetyl-L-phenylalanine	C03519	1	R00693	R00693;No information of KEGG othology
myo-Inositol 4-phosphate##D-myo-Inositol 4-phosphate##1D-myo-Inositol 4-phosphate##1D-myo-Inositol 4-monophosphate##Inositol 4-phosphate	C03546	1	R01186	R01186;K10047;3.1.3.25;VTC4;(-)-(1R,2R,4R,6R)-2,4,6-trihydroxycyclohexyl-1-hydroxyphosphonate cyclohexylammonium salt##0.025##666523##Bos taurus (cow)
2-Aminoethylphosphonate##(2-Aminoethyl)phosphonate##Ciliatine	C03557	1	R04248	R04248;No information of KEGG othology
(R)-3-Hydroxybutanoyl-CoA##(3R)-3-Hydroxybutanoyl-CoA	C03561	1	R01977	R01977;K00023;1.1.1.36;E1.1.1.36##phbB;(3R)-3-hydroxydecanoyl-CoA##0.0054##687492##Candida tropicalis
1-Pyrroline-2-carboxylate##1-Pyrroline-2-carboxylic acid##delta1-Pyrroline 2-carboxylate	C03564	1	R01246	R01246;No information of KEGG othology
1-Pyrroline-2-carboxylate##1-Pyrroline-2-carboxylic acid##delta1-Pyrroline 2-carboxylate	C03564	1	R01249	R01249;No information of KEGG othology
2-Formylaminobenzaldehyde	C03574	1	R02338	R02338;No information of KEGG othology
3-(Uracil-1-yl)-L-alanine##Willardiine	C03584	1	R03131	R03131;No information of KEGG othology
Carboxymethyloxysuccinate##(Carboxymethoxy) succinic acid	C03600	1	R01336	R01336;No information of KEGG othology
Inosine 5'-tetraphosphate	C03614	1	R00723	R00723;No information of KEGG othology
L-threo-3-Methylaspartate	C03618	1	R00262	R00262;K01846;5.4.99.1;E5.4.99.1;No information about KM-value
Bis-gamma-glutamylcystine##Oxidized gamma-glutamylcysteine##Bis-gamma-L-glutamyl-L-cystine##Oxidized gamma-L-glutamyl-L-cysteine	C03646	1	R02742	R02742;No information of KEGG othology
(2R,3S)-2,3-Dimethylmalate	C03652	1	R01355	R01355;No information of KEGG othology
1-O-Methyl-myo-inositol##1D-1-O-Methyl-myo-inositol	C03659	1	R01188	R01188;No information of KEGG othology
3-O-Methyl-myo-inositol##1D-3-O-Methyl-myo-inositol	C03660	1	R01189	R01189;No information of KEGG othology
1F-beta-D-Fructosylsucrose##beta-D-Fructofuranosyl-(2->1)-beta-D-fructofuranosyl alpha-D-glucopyranoside	C03661	1	R00015	R00015;No information of KEGG othology
2-Carboxy-cis,cis-muconate	C03666	1	R01506	R01506;No information of KEGG othology
3-(4-Hydroxyphenyl)lactate##4-Hydroxyphenyllactate##p-Hydroxyphenyllactate##2-Hydroxy-3-(4-hydroxyphenyl)propanoate	C03672	1	R03336	R03336;No information of KEGG othology
3-(4-Hydroxyphenyl)lactate##4-Hydroxyphenyllactate##p-Hydroxyphenyllactate##2-Hydroxy-3-(4-hydroxyphenyl)propanoate	C03672	1	R03338	R03338;No information of KEGG othology
6-Pyruvoyltetrahydropterin##6-(1,2-Dioxopropyl)-5,6,7,8-tetrahydropterin##6-Pyruvoyl-5,6,7,8-tetrahydropterin	C03684	1	R04286	R04286;K01737;4.2.3.12;E4.2.3.12##ptpS;7,8-dihydroneopterin triphosphate##0.0005##648554##Rattus norvegicus (rat)	R04286;K01737;4.2.3.12;E4.2.3.12##ptpS;6-(L-erythro-1,2-dihydroxypropyl 3-monophosphate)-7,8-dihydropterin##1.8##648574##Rattus norvegicus (rat)
Apo-[acyl-carrier-protein]	C03688	1	R01623	R01623;K08682;3.1.4.14;acpH;No information about KM-value
Apo-[acyl-carrier-protein]	C03688	1	R01625	R01625;K00997;2.7.8.7;acpS;apo-acyl-carrier protein##0.0002##645414##Bacillus subtilis
1,2-Diacyl-3-beta-D-galactosyl-sn-glycerol##D-Galactosyldiacylglycerol##3-beta-D-Galactosyl-1,2-diacylglycerol##Monogalactosyldiglyceride##Monogalactosyl-diacylglycerol##MGDG##Galbeta1->3acyl2Gro##3-(beta-D-Galactosyl)-1,2-diacyl-sn-glycerol	C03692	1	R02691	R02691;K03715;2.4.1.46;E2.4.1.46;No information about KM-value
L-5-Carboxymethylhydantoin	C03703	1	R02284	R02284;No information of KEGG othology
N-Acetyl-O-acetylneuraminate	C03708	1	R01810	R01810;No information of KEGG othology
N-Adenylyl-L-phenylalanine	C03709	1	R00687	R00687;No information of KEGG othology
gamma-L-Glutamyl-D-alanine##L-gamma-Glutamyl-D-alanine	C03738	1	R01149	R01149;No information of KEGG othology
2-Amino-2-deoxy-D-gluconate##D-Glucosaminate##D-Glucosaminic acid##Glucosaminate	C03752	1	R01544	R01544;No information of KEGG othology
2-Amino-2-deoxy-D-gluconate##D-Glucosaminate##D-Glucosaminic acid##Glucosaminate	C03752	1	R01962	R01962;No information of KEGG othology
4-Hydroxyphenylacetaldehyde##2-(4-Hydroxyphenyl)acetaldehyde	C03765	1	R03341	R03341;No information of KEGG othology
5-Guanidino-2-oxopentanoate##5-Guanidino-2-oxo-pentanoate##2-Oxo-5-guanidinopentanoate##2-Oxo-5-guanidino-pentanoate##2-Oxoarginine	C03771	1	R08197	R08197;K12252;2.6.1.84;aruH;No information about KM-value
N-(Carboxymethyl)-D-alanine##Strombine	C03790	1	R00368	R00368;No information of KEGG othology
2-Dehydro-3-deoxy-D-xylonate##2-Dehydro-3-deoxy-D-arabinonate##2-Dehydro-3-deoxy-D-pentonate##(4S)-4,5-Dihydroxy-2-oxopentanoate	C03826	1	R01782	R01782;No information of KEGG othology
6F-alpha-D-Galactosylsucrose##Planteose	C03848	1	R00809	R00809;No information of KEGG othology
Adenosine 5'-phosphoramidate	C03851	1	R01619	R01619;No information of KEGG othology
L-2-Amino-6-oxoheptanedioate##L-2-Amino-6-oxopimelate	C03871	1	R02755	R02755;K03340;1.4.1.16;E1.4.1.16;NADP+##0.00083##391513##Lysinibacillus sphaericus	R02755;K03340;1.4.1.16;E1.4.1.16;NH3##12.5##391513##Lysinibacillus sphaericus	R02755;K03340;1.4.1.16;E1.4.1.16;meso-2,6-diaminopimelate##2.5##391513##Lysinibacillus sphaericus
L-2-Amino-6-oxoheptanedioate##L-2-Amino-6-oxopimelate	C03871	1	R04336	R04336;No information of KEGG othology
L-Serine-phosphoethanolamine##Serine phosphoethanolamine	C03872	1	R02563	R02563;No information of KEGG othology
beta-L-Arabinose 1-phosphate	C03906	1	R01754	R01754;K12446;2.7.1.46;E2.7.1.46;No information about KM-value
2-Dehydro-3-deoxy-D-glucarate	C03921	1	R03277	R03277;K01630;4.1.2.20;garL;pyruvate##0.9##678020##Sulfolobus solfataricus
2-Dehydro-3-deoxy-D-glucarate	C03921	1	R08056	R08056;K01706;4.2.1.40;gudD;No information about KM-value
Acetyl-[acyl-carrier protein]	C03939	1	R01624	R01624;K00665;2.3.1.85;FASN;acetyl-CoA##0.0005##669416##Homo sapiens (human)
Acetyl-[acyl-carrier protein]	C03939	1	R04355	R04355;K00665;2.3.1.85;FASN;acetyl-CoA##0.0005##669416##Homo sapiens (human)
Acetyl-[acyl-carrier protein]	C03939	1	R08944	R08944;K13929;2.3.1.187;mdcA;malonyl-CoA##0.016##686493##Klebsiella pneumoniae
erythro-3-Hydroxy-Ls-aspartate##erythro-3-Hydroxy-Ls-aspartic acid##erythro-3-Hydroxy-L-aspartate##erythro-3-Hydroxy-L-aspartic acid	C03961	1	R00347	R00347;No information of KEGG othology
erythro-3-Hydroxy-Ls-aspartate##erythro-3-Hydroxy-Ls-aspartic acid##erythro-3-Hydroxy-L-aspartate##erythro-3-Hydroxy-L-aspartic acid	C03961	1	R00478	R00478;No information of KEGG othology
(R)-3-(4-Hydroxyphenyl)lactate	C03964	1	R03337	R03337;No information of KEGG othology
(R)-3-(4-Hydroxyphenyl)lactate	C03964	1	R03339	R03339;No information of KEGG othology
2-Acyl-sn-glycerol 3-phosphate	C03974	1	R02242	R02242;No information of KEGG othology
2-Dehydro-3-deoxy-L-rhamnonate	C03979	1	R02261	R02261;K12660;4.1.2.-;yfaU;No information about KM-value
2-Hydroxyethylenedicarboxylate##enol-Oxaloacetate##enol-Oxaloacetic acid##2-Hydroxybut-2-enedioic acid	C03981	1	R00219	R00219;No information of KEGG othology
2-Hydroxyethylenedicarboxylate##enol-Oxaloacetate##enol-Oxaloacetic acid##2-Hydroxybut-2-enedioic acid	C03981	1	R00363	R00363;No information of KEGG othology
4-(beta-D-Glucosyloxy)benzoate##4-Hydroxybenzoate-O-glucoside	C03993	1	R01304	R01304;No information of KEGG othology
5'-O-beta-D-Glucosylpyridoxine	C03996	1	R01912	R01912;No information of KEGG othology
5-Hydroxymethyldeoxycytidylate##5-Hydroxymethyldeoxycytidylic acid##2'-Deoxy-5-hydroxymethylcytidine 5'-phosphate	C03997	1	R01669	R01669;No information of KEGG othology
1D-myo-Inositol 3-phosphate##D-myo-Inositol 3-phosphate##myo-Inositol 3-phosphate##Inositol 3-phosphate##1D-myo-Inositol 3-monophosphate##D-myo-Inositol 3-monophosphate##myo-Inositol 3-monophosphate##Inositol 3-monophosphate##1L-myo-Inositol 1-phosphate##L-myo-Inositol 1-phosphate	C04006	1	R01187	R01187;K10047;3.1.3.25;VTC4;(-)-(1R,2R,4R,6R)-2,4,6-trihydroxycyclohexyl-1-hydroxyphosphonate cyclohexylammonium salt##0.025##666523##Bos taurus (cow)
1D-myo-Inositol 3-phosphate##D-myo-Inositol 3-phosphate##myo-Inositol 3-phosphate##Inositol 3-phosphate##1D-myo-Inositol 3-monophosphate##D-myo-Inositol 3-monophosphate##myo-Inositol 3-monophosphate##Inositol 3-monophosphate##1L-myo-Inositol 1-phosphate##L-myo-Inositol 1-phosphate	C04006	1	R07279	R07279;No information of KEGG othology
1D-myo-Inositol 3-phosphate##D-myo-Inositol 3-phosphate##myo-Inositol 3-phosphate##Inositol 3-phosphate##1D-myo-Inositol 3-monophosphate##D-myo-Inositol 3-monophosphate##myo-Inositol 3-monophosphate##Inositol 3-monophosphate##1L-myo-Inositol 1-phosphate##L-myo-Inositol 1-phosphate	C04006	1	R07324	R07324;K01858;5.5.1.4;E5.5.1.4##INO1;NAD+##0.0051##649928##Archaeoglobus fulgidus	R07324;K01858;5.5.1.4;E5.5.1.4##INO1;D-glucose 6-phosphate##0.12##649928##Archaeoglobus fulgidus
N-Acetyl-4-O-acetylneuraminate##N,4-O-Diacetylneuraminate	C04015	1	R01806	R01806;No information of KEGG othology
N-Acetyl-4-O-acetylneuraminate##N,4-O-Diacetylneuraminate	C04015	1	R08600	R08600;No information of KEGG othology
N-Acetyl-7-O-acetylneuraminate##N,7-O-Diacetylneuraminate	C04016	1	R01807	R01807;No information of KEGG othology
N-Acetyl-9-O-acetylneuraminate##N,9-O-Diacetylneuraminate	C04017	1	R01808	R01808;No information of KEGG othology
N-Acetyl-9-O-acetylneuraminate##N,9-O-Diacetylneuraminate	C04017	1	R08601	R08601;No information of KEGG othology
D-Lysopine##N2-(D-1-Carboxyethyl)-L-lysine##Lysopine	C04020	1	R00452	R00452;No information of KEGG othology
1-Phospho-alpha-D-galacturonate##D-Galacturonate 1-phosphate	C04037	1	R01980	R01980;No information of KEGG othology
2,3-Dihydroxy-3-methylbutanoate##2,3-Dihydroxy-isovalerate##2,3-Dihydroxy-isovaleric acid	C04039	1	R01209	R01209;K01687;4.2.1.9;ilvD;2,3-dihydroxyisovalerate##0.54##680539##Sulfolobus solfataricus	R01209;K01687;4.2.1.9;ilvD;2,3-dihydroxy-3-methylpentanoate##2.16##33961##Neurospora crassa	R01209;K01687;4.2.1.9;ilvD;D-gluconate##2.42##680539##Sulfolobus solfataricus
3-D-Glucosyl-1,2-diacylglycerol##1,2-Diacyl-3-beta-D-glucosyl-sn-glycerol##Monoglucosyldiglyceride##Monoglucosyl-diacylglycerol##Glcbeta1->3acyl2Gro	C04046	1	R02689	R02689;K03429;2.4.1.157;ugtP;UDPglucose##0.045##639546##Anabaena variabilis
5-Amino-4-imidazolecarboxyamide	C04051	1	R04378	R04378;K00759;2.4.2.7;E2.4.2.7##apt;adenine##0.0008##638170##Arabidopsis thaliana (thale cress)
D-myo-Inositol 1,3-bisphosphate##1D-myo-Inositol 1,3-bisphosphate##myo-Inositol 1,3-bisphosphate##Inositol 1,3-bisphosphate	C04062	1	R03330	R03330;K01108;3.1.3.64;E3.1.3.64;Inositol 1,3-bisphosphate##0.0008##646449##Rattus norvegicus (rat)
L-2-Aminoadipate 6-semialdehyde##2-Aminoadipate 6-semialdehyde##L-Allysine##Allysine##(S)-2-Amino-6-oxohexanoate	C04076	1	R00446	R00446;No information of KEGG othology
L-2-Aminoadipate 6-semialdehyde##2-Aminoadipate 6-semialdehyde##L-Allysine##Allysine##(S)-2-Amino-6-oxohexanoate	C04076	1	R00453	R00453;No information of KEGG othology
L-2-Aminoadipate 6-semialdehyde##2-Aminoadipate 6-semialdehyde##L-Allysine##Allysine##(S)-2-Amino-6-oxohexanoate	C04076	1	R00457	R00457;K03918;2.6.1.36;lat;No information about KM-value
L-2-Aminoadipate 6-semialdehyde##2-Aminoadipate 6-semialdehyde##L-Allysine##Allysine##(S)-2-Amino-6-oxohexanoate	C04076	1	R07598	R07598;No information of KEGG othology
N-((R)-Pantothenoyl)-L-cysteine##D-Pantothenoyl-L-cysteine##N-Pantothenoylcysteine	C04079	1	R04391	R04391;K01947;6.3.4.15;birA-coaX;biotin carboxyl carrier protein##0.00044##671759##Sulfolobus tokodaii
Octadecanoyl-[acyl-carrier protein]##Stearoyl-[acyl-carrier protein]	C04088	1	R08163	R08163;K10782;3.1.2.14;FATA;palmitoleoyl-[acyl-carrier protein]##0.00035##710244##Ricinus communis (castor bean)
UDP-4-dehydro-6-deoxy-D-glucose##UDP-4-keto-6-deoxy-D-glucose##UDP-4-oxo-6-deoxy-D-glucose	C04089	1	R00293	R00293;K12450;4.2.1.76;RHM;No information about KM-value
delta1-Piperideine-2-carboxylate##1,2-Didehydropiperidine-2-carboxylate	C04092	1	R00445	R00445;No information of KEGG othology
4-(Trimethylammonio)but-2-enoate	C04114	1	R01925	R01925;No information of KEGG othology
4-Carboxy-4-hydroxy-2-oxoadipate##4-Hydroxy-4-carboxymethyl-2-oxoglutarate##2-Hydroxy-4-oxobutane-1,2,4-tricarboxylate	C04115	1	R00350	R00350;K10218;4.1.3.17;ligK;No information about KM-value
D-1-Aminopropan-2-ol O-phosphate##(R)-1-Aminopropan-2-yl phosphate	C04122	1	R06529	R06529;K02227;6.3.1.10;E6.3.1.10##cobD##cbiB;No information about KM-value
D-Octopine##N2-(D-1-Carboxyethyl)-L-arginine##N2-(1-Carboxyethyl)-L-arginine##Arginine, N2-(1-carboxyethyl)-, L-##D-(+)-Octopine##L-Arginine, N2-(1-carboxyethyl)-, (R)-##L-Arginine, N2-[(1R)-1-carboxyethyl]-##Octopine	C04137	1	R00562	R00562;No information of KEGG othology
all-trans-Nonaprenyl diphosphate##Solanesyl pyrophosphate##Solanesyl diphosphate	C04145	1	R07267	R07267;K05356;2.5.1.84;SPS##sds;all-trans-farnesyl diphosphate##0.00025##637961##Micrococcus luteus
alpha-N-Phenylacetyl-L-glutamine	C04148	1	R02576	R02576;No information of KEGG othology
trans-Cinnamoyl beta-D-glucoside##1-O-trans-Cinnamoyl-beta-D-glucopyranose	C04164	1	R02256	R02256;No information of KEGG othology
3-Hydroxy-3-methyl-2-oxobutanoic acid##3-Hydroxy-3-methyl-2-oxobutanoate##2-Oxo-3-hydroxyisovalerate	C04181	1	R04440	R04440;K00053;1.1.1.86;ilvC;No information about KM-value
3-Hydroxy-3-methyl-2-oxobutanoic acid##3-Hydroxy-3-methyl-2-oxobutanoate##2-Oxo-3-hydroxyisovalerate	C04181	1	R05071	R05071;K00053;1.1.1.86;ilvC;No information about KM-value
N-(2,3-Dihydroxybenzoyl)-L-serine##2,3-Dihydroxy-N-benzoyl-L-serine	C04204	1	R07644	R07644;No information of KEGG othology
all-trans-Heptaprenyl diphosphate	C04216	1	R05611	R05611;No information of KEGG othology
1-Acyl-sn-glycero-3-phosphocholine##1-Acyl-sn-glycerol-3-phosphocholine##alpha-Acylglycerophosphocholine##2-Lysolecithin##2-Lysophosphatidylcholine##1-Acylglycerophosphocholine	C04230	1	R01313	R01313;No information of KEGG othology
1-Acyl-sn-glycero-3-phosphocholine##1-Acyl-sn-glycerol-3-phosphocholine##alpha-Acylglycerophosphocholine##2-Lysolecithin##2-Lysophosphatidylcholine##1-Acylglycerophosphocholine	C04230	1	R01315	R01315;K14674;2.3.1.51;TGL4;oleoyl-CoA##0.0027##705206##Homo sapiens (human)
1-Acyl-sn-glycero-3-phosphocholine##1-Acyl-sn-glycerol-3-phosphocholine##alpha-Acylglycerophosphocholine##2-Lysolecithin##2-Lysophosphatidylcholine##1-Acylglycerophosphocholine	C04230	1	R01317	R01317;K14674;2.3.1.51;TGL4;oleoyl-CoA##0.0027##705206##Homo sapiens (human)
1-Acyl-sn-glycero-3-phosphocholine##1-Acyl-sn-glycerol-3-phosphocholine##alpha-Acylglycerophosphocholine##2-Lysolecithin##2-Lysophosphatidylcholine##1-Acylglycerophosphocholine	C04230	1	R01318	R01318;K13519;2.3.1.23;LPT1##ALE1;oleoyl-CoA##0.00045##688774##Homo sapiens (human)
1-Acyl-sn-glycero-3-phosphocholine##1-Acyl-sn-glycerol-3-phosphocholine##alpha-Acylglycerophosphocholine##2-Lysolecithin##2-Lysophosphatidylcholine##1-Acylglycerophosphocholine	C04230	1	R07064	R07064;K14674;2.3.1.51;TGL4;oleoyl-CoA##0.0027##705206##Homo sapiens (human)
1-Acyl-sn-glycero-3-phosphocholine##1-Acyl-sn-glycerol-3-phosphocholine##alpha-Acylglycerophosphocholine##2-Lysolecithin##2-Lysophosphatidylcholine##1-Acylglycerophosphocholine	C04230	1	R07859	R07859;K14674;2.3.1.51;TGL4;oleoyl-CoA##0.0027##705206##Homo sapiens (human)
2-Acyl-sn-glycero-3-phosphocholine##2-Acylglycero-3-phosphocholine##1-Lysophosphatidylcholine##1-Lysolecithin##3-Lysolecithin	C04233	1	R01314	R01314;No information of KEGG othology
2-Acyl-sn-glycero-3-phosphocholine##2-Acylglycero-3-phosphocholine##1-Lysophosphatidylcholine##1-Lysolecithin##3-Lysolecithin	C04233	1	R01316	R01316;K01058;3.1.1.32;pldA;diacyl-sn-glycero-3-phosphorylcholine##0.6##94322##Rattus norvegicus (rat)
2-Acyl-sn-glycero-3-phosphocholine##2-Acylglycero-3-phosphocholine##1-Lysophosphatidylcholine##1-Lysolecithin##3-Lysolecithin	C04233	1	R01319	R01319;No information of KEGG othology
2-Acyl-sn-glycero-3-phosphocholine##2-Acylglycero-3-phosphocholine##1-Lysophosphatidylcholine##1-Lysolecithin##3-Lysolecithin	C04233	1	R07860	R07860;K01058;3.1.1.32;pldA;diacyl-sn-glycero-3-phosphorylcholine##0.6##94322##Rattus norvegicus (rat)
4-(3-Methylbut-2-enyl)-L-tryptophan	C04290	1	R01657	R01657;No information of KEGG othology
D-myo-Inositol 1,2-cyclic phosphate##1D-myo-Inositol 1,2-cyclic phosphate	C04299	1	R03333	R03333;No information of KEGG othology
Phosphatidyl-N-dimethylethanolamine	C04308	1	R01320	R01320;K00570;2.1.1.71;E2.1.1.71;S-adenosyl-L-methionine##0.016##485554##Rattus norvegicus (rat)
dTDP-4-amino-4,6-dideoxy-D-galactose	C04346	1	R04438	R04438;No information of KEGG othology
(3S)-3-Carboxy-3-hydroxypropanoyl-CoA##(3S)-3-Carboxy-3-hydroxypropionyl-CoA##L-Malyl-CoA##Malyl-CoA	C04348	1	R00406	R00406;K14472;2.8.3.-;smtB;No information about KM-value
(3S)-3-Carboxy-3-hydroxypropanoyl-CoA##(3S)-3-Carboxy-3-hydroxypropionyl-CoA##L-Malyl-CoA##Malyl-CoA	C04348	1	R00473	R00473;K08691;4.1.3.24;mcl;(3S)-3-carboxy-3-hydroxypropanoyl-CoA##0.005##651687##Chloroflexus aurantiacus
(3S)-3-Carboxy-3-hydroxypropanoyl-CoA##(3S)-3-Carboxy-3-hydroxypropionyl-CoA##L-Malyl-CoA##Malyl-CoA	C04348	1	R01256	R01256;K14451;None;mcl2;None
(4S)-4,6-Dihydroxy-2,5-dioxohexanoate##3-Deoxy-D-glycero-2,5-hexodiulosonate##2,5-Diketo-3-deoxy-D-gluconate	C04349	1	R01542	R01542;K00065;1.1.1.125;E1.1.1.125##kduD;No information about KM-value
(Z)-4-Hydroxyphenylacetaldehyde-oxime	C04353	1	R08656	R08656;K13027;1.14.13.41;CYP79A1;NADPH##0.013##390081##Sorghum bicolor (sorghum)	R08656;K13027;1.14.13.41;CYP79A1;L-tyrosine##0.22##390080##Sorghum bicolor (sorghum)	R08656;K13027;1.14.13.41;CYP79A1;NADH##0.3##390081##Sorghum bicolor (sorghum)
3-Amino-3-(4-hydroxyphenyl)propanoate##beta-Tyrosine	C04368	1	R00739	R00739;No information of KEGG othology
N6-Acetyl-LL-2,6-diaminoheptanedioate##N2-Acetyl-LL-2,6-diaminoheptanedioate##N6-Acetyl-LL-2,6-diaminopimelate##N2-Acetyl-LL-2,6-diaminopimelate##N6-Acetyl-L-2,6-diaminoheptanedioate##N6-Acetyl-L-2,6-diaminopimelate##N-Acetyl-LL-2,6-diaminoheptanedioate	C04390	1	R02733	R02733;K05823;3.5.1.47;E3.5.1.47;No information about KM-value
2-Amino-3-carboxymuconate semialdehyde##2-Amino-3-(3-oxoprop-1-enyl)-but-2-enedioate##2-Amino-3-(3-oxoprop-1-en-1-yl)but-2-enedioate	C04409	1	R04293	R04293;No information of KEGG othology
1-Acyl-sn-glycero-3-phosphoethanolamine##L-2-Lysophosphatidylethanolamine	C04438	1	R02053	R02053;K14674;2.3.1.51;TGL4;oleoyl-CoA##0.0027##705206##Homo sapiens (human)
1-Acyl-sn-glycero-3-phosphoethanolamine##L-2-Lysophosphatidylethanolamine	C04438	1	R04480	R04480;K13519;2.3.1.23;LPT1##ALE1;oleoyl-CoA##0.00045##688774##Homo sapiens (human)
(4S,5S)-4,5-Dihydroxy-2,6-dioxohexanoate	C04471	1	R01543	R01543;No information of KEGG othology
3-Carboxy-2-hydroxymuconate semialdehyde	C04480	1	R01507	R01507;No information of KEGG othology
Guanosine 3'-diphosphate 5'-triphosphate##Guanosine 5'-triphosphate,3'-diphosphate	C04494	1	R00429	R00429;K07816;2.7.6.5;E2.7.6.5X;GDP##0.14##642771##Brevibacillus brevis
N-Acetyl-alpha-D-glucosamine 1-phosphate	C04501	1	R00416	R00416;K11528;2.7.7.23;glmU1;UDP-N-acetyl-D-glucosamine##0.23##643065##Sus scrofa (pig)
N-Acetyl-alpha-D-glucosamine 1-phosphate	C04501	1	R05332	R05332;K04042;2.7.7.23;glmU;UDP-N-acetyl-D-glucosamine##0.23##643065##Sus scrofa (pig)
N-Acetyl-alpha-D-glucosamine 1-phosphate	C04501	1	R08193	R08193;K01836;5.4.2.3;E5.4.2.3;N-Acetylglucosamine 1-phosphate##0.0237##3296##Sus scrofa (pig)
N-Acetyl-alpha-D-glucosamine 1-phosphate	C04501	1	R08968	R08968;No information of KEGG othology
alpha-D-Galactosyl-diphosphoundecaprenol	C04507	1	R01535	R01535;No information of KEGG othology
di-trans,poly-cis-Decaprenyl diphosphate##ditrans,heptacis-Decaprenyl diphosphate	C04509	1	R07269	R07269;No information of KEGG othology
6-Phospho-beta-D-glucosyl-(1,4)-D-glucose##Cellobiose 6-phosphate	C04534	1	R00839	R00839;No information of KEGG othology
N4-(Acetyl-beta-D-glucosaminyl)asparagine##N4-(beta-N-Acetyl-D-glucosaminyl)-L-asparagine##1-beta-Aspartyl-N-acetyl-D-glucosaminylamine	C04540	1	R01266	R01266;No information of KEGG othology
gamma-L-Glutamyl-L-cysteinyl-beta-alanine	C04544	1	R02741	R02741;No information of KEGG othology
UDP-N-acetyl-2-amino-2-deoxy-D-glucuronate##UDP-N-acetyl-D-glucosaminuronate	C04573	1	R00421	R00421;No information of KEGG othology
(4R,5S)-4,5,6-Trihydroxy-2,3-dioxohexanoate##2,3-Diketo-L-gulonate	C04575	1	R02637	R02637;K08092;1.1.1.130;dlgD;No information about KM-value
(4R,5S)-4,5,6-Trihydroxy-2,3-dioxohexanoate##2,3-Diketo-L-gulonate	C04575	1	R02639	R02639;K08092;1.1.1.130;dlgD;No information about KM-value
(3R)-3-Hydroxybutanoyl-[acyl-carrier protein]##(R)-3-Hydroxybutanoyl-[acyl-carrier protein]	C04618	1	R04533	R04533;K00665;2.3.1.85;FASN;acetyl-CoA##0.0005##669416##Homo sapiens (human)
2-(alpha-D-Galactosyl)-sn-glycerol 3-phosphate	C04641	1	R00853	R00853;No information of KEGG othology
(3R)-3-Hydroxytetradecanoyl-[acyl-carrier protein]##(R)-3-Hydroxytetradecanoyl-[acyl-carrier protein]##beta-Hydroxymyristyl-[acyl-carrier protein]##HMA	C04688	1	R04550	R04550;K02536;2.3.1.-;lpxD;No information about KM-value
(3R)-3-Hydroxytetradecanoyl-[acyl-carrier protein]##(R)-3-Hydroxytetradecanoyl-[acyl-carrier protein]##beta-Hydroxymyristyl-[acyl-carrier protein]##HMA	C04688	1	R04567	R04567;K00677;2.3.1.129;lpxA;more##-999##674883##Vibrio harveyi
alpha-D-Galactosyl-(1,1')-sn-glycerol 3-phosphate##1-O-alpha-D-Galactosyl-sn-glycerol 3-phosphate	C04703	1	R00854	R00854;No information of KEGG othology
N6-(delta2-Isopentenyl)-adenosine 5'-monophosphate##N6-(Dimethylallyl)adenosine 5'-phosphate##Isopentenyl-AMP	C04713	1	R04038	R04038;K10760;None;IPT;None
UDP-N-acetyl-6-(D-galactose-1-phospho)-D-glucosamine	C04739	1	R00504	R00504;No information of KEGG othology
UDP-N-acetylmuramoyl-L-alanyl-D-gamma-glutamyl-meso-2,6-diaminopimeloyl-D-alanine##UDP-N-acetylmuramoyl-L-Ala-D-gamma-Glu-6-carboxy-L-Lys-D-Ala##UDP-N-acetylmuramoyl-L-alanyl-D-gamma-glutamyl-6-carboxy-L-lysyl-D-alanine	C04804	1	R08850	R08850;No information of KEGG othology
2-Amino-7,8-dihydro-4-hydroxy-6-(diphosphooxymethyl)pteridine##2-Amino-4-hydroxy-6-hydroxymethyl-7,8-dihydropteridine diphosphate##7,8-Dihydropterin pyrophosphate	C04807	1	R03067	R03067;K13941;2.5.1.15;folKP;p-Aminobenzoic acid##0.00037##639680##Mycobacterium tuberculosis h37rv
(6S)-6-Hydroxy-1,4,5,6-tetrahydronicotinamide-adenine dinucleotide##6beta-Hydroxy-1,4,5,6-tetrahydronicotinamide-adenine dinucleotide	C04856	1	R00129	R00129;No information of KEGG othology
2,3,2'3'-Tetrakis(3-hydroxytetradecanoyl)-D-glucosaminyl-1,6-beta-D-glucosamine 1,4'-bisphosphate##2,3,2'3'-Tetrakis(beta-hydroxymyristoyl)-D-glucosaminyl-1,6-beta-D-glucosamine 1,4'-bisphosphate##Lipid A disaccharide bisphosphate##Lipid IV(A)	C04919	1	R04657	R04657;K00912;2.7.1.130;lpxK;No information about KM-value
2,3,2'3'-Tetrakis(3-hydroxytetradecanoyl)-D-glucosaminyl-1,6-beta-D-glucosamine 1,4'-bisphosphate##2,3,2'3'-Tetrakis(beta-hydroxymyristoyl)-D-glucosaminyl-1,6-beta-D-glucosamine 1,4'-bisphosphate##Lipid A disaccharide bisphosphate##Lipid IV(A)	C04919	1	R04658	R04658;K02527;2.-.-.-;kdtA;No information about KM-value
Glycolipid	C05005	1	R00422	R00422;No information of KEGG othology
Mucopolysaccharide	C05114	1	R00423	R00423;No information of KEGG othology
3-Hydroxybutanoyl-CoA	C05116	1	R05576	R05576;K00074;1.1.1.157;E1.1.1.157##paaH;No information about KM-value
2-(alpha-Hydroxyethyl)thiamine diphosphate##2-Hydroxyethyl-ThPP	C05125	1	R00014	R00014;K00163;1.2.4.1;aceE;pyruvate##0.0002##656580##Bos taurus (cow)
2-(alpha-Hydroxyethyl)thiamine diphosphate##2-Hydroxyethyl-ThPP	C05125	1	R00755	R00755;K01568;4.1.1.1;E4.1.1.1##pdc;2-ketohexanoic acid##0.2##666806##Zymomonas mobilis
2-(alpha-Hydroxyethyl)thiamine diphosphate##2-Hydroxyethyl-ThPP	C05125	1	R04672	R04672;K11258;2.2.1.6;ilvM;No information about KM-value
2-(alpha-Hydroxyethyl)thiamine diphosphate##2-Hydroxyethyl-ThPP	C05125	1	R04673	R04673;K11258;2.2.1.6;ilvM;No information about KM-value
alpha-Amino acid	C05167	1	R06616	R06616;No information of KEGG othology
5'-Deoxyadenosine	C05198	1	R06895	R06895;K02495;1.3.99.22;hemN##hemZ;No information about KM-value
Hydroxyacetone##Acetol##1-Hydroxy-2-propanone##2-Ketopropyl alcohol##Acetone alcohol##Pyruvinalcohol##Pyruvic alcohol##Methylketol	C05235	1	R02528	R02528;No information of KEGG othology
3-Oxohexanoyl-CoA##3-Ketohexanoyl-CoA	C05269	1	R01177	R01177;K07513;2.3.1.16;ACAA1;3-oxodecanoyl-CoA##0.0018##486412##Sus scrofa (pig)
Nicotianamine	C05324	1	R00075	R00075;No information of KEGG othology
beta-Alanyl-L-arginine	C05340	1	R00912	R00912;K14755;6.3.2.11;CRNS1##ATPGD1;L-His##0.0166##992##Mus musculus (mouse)
beta-Alanyl-L-lysine	C05341	1	R00910	R00910;K14755;6.3.2.11;CRNS1##ATPGD1;L-His##0.0166##992##Mus musculus (mouse)
beta-Alanyl-L-lysine	C05341	1	R00911	R00911;No information of KEGG othology
beta-D-Fructose 6-phosphate	C05345	1	R00867	R00867;K00844;2.7.1.1;HK;D-mannose##0.014##640240##Sus scrofa (pig)
beta-D-Fructose 6-phosphate	C05345	1	R01819	R01819;K01809;5.3.1.8;E5.3.1.8##manA;D-glucose 6-phosphate##0.002##680450##Sulfolobus solfataricus
beta-D-Fructose 6-phosphate	C05345	1	R01827	R01827;K13810;2.2.1.2;tal-pgi;D-erythrose 4-phosphate##0.007##486035##Bos taurus (cow)
beta-D-Fructose 6-phosphate	C05345	1	R01830	R01830;K00615;2.2.1.1;E2.2.1.1##tktA##tktB;No information about KM-value
beta-D-Fructose 6-phosphate	C05345	1	R02703	R02703;K00009;1.1.1.17;mtlD;more##-999##685964##Aspergillus fumigatus	R02703;K00009;1.1.1.17;mtlD;NADH##0.005##389421##Aspergillus niger	R02703;K00009;1.1.1.17;mtlD;D-mannitol 1-phosphate##0.038##389421##Aspergillus niger
beta-D-Fructose 6-phosphate	C05345	1	R05607	R05607;K00068;1.1.1.140;E1.1.1.140##srlD;No information about KM-value
2-Hydroxy-3-(4-hydroxyphenyl)propenoate##4-Hydroxy-enol-phenylpyruvate	C05350	1	R03342	R03342;K07253;5.3.2.1;MIF;enol-phenylpyruvate##0.02##678327##Mus musculus (mouse)
e-##electron	C05359	1	R00067	R00067;No information of KEGG othology
e-##electron	C05359	1	R00153	R00153;No information of KEGG othology
Hydrazine	C05361	1	R00153	R00153;No information of KEGG othology
beta-D-Fructose 1,6-bisphosphate	C05378	1	R01070	R01070;K01624;4.1.2.13;FBA##fbaA;D-fructose 1,6-bisphosphate##0.00016##4947##Ricinus communis (castor bean)
beta-D-Fructose 1,6-bisphosphate	C05378	1	R02071	R02071;K00882;2.7.1.56;E2.7.1.56##fruK;more##-999##686728##Homo sapiens (human)
Oxalosuccinate##Oxalosuccinic acid	C05379	1	R00268	R00268;K00031;1.1.1.42;IDH1##IDH2##icd;DL-isocitrate##0.00013##655094##Saccharopolyspora erythraea
Oxalosuccinate##Oxalosuccinic acid	C05379	1	R01899	R01899;K00031;1.1.1.42;IDH1##IDH2##icd;DL-isocitrate##0.00013##655094##Saccharopolyspora erythraea
Oxalosuccinate##Oxalosuccinic acid	C05379	1	R08201	R08201;No information of KEGG othology
Nicotinurate##Nicotinuric acid##Nicotinylglycine	C05380	1	R01723	R01723;No information of KEGG othology
3-Carboxy-1-hydroxypropyl-ThPP	C05381	1	R00621	R00621;K00164;1.2.4.2;OGDH##sucA;more##-999##656580##Bos taurus (cow)	R00621;K00164;1.2.4.2;OGDH##sucA;2-oxoglutarate##0.013##349005##Sus scrofa (pig)
D-Glucuronate 1-phosphate##1-Phospho-alpha-D-glucuronate	C05385	1	R01381	R01381;No information of KEGG othology
D-Glucuronate 1-phosphate##1-Phospho-alpha-D-glucuronate	C05385	1	R01476	R01476;No information of KEGG othology
Melibiitol##6-O-alpha-D-Galactosyl-D-glucitol	C05399	1	R02926	R02926;K07407;3.2.1.22;E3.2.1.22B##galA##rafA;2,4-dinitrophenyl alpha-D-galactoside##0.037##678262##Thermotoga maritima
Epimelibiose##6-O-(alpha-D-Galactopyranosyl)-D-mannopyranose	C05400	1	R01329	R01329;K07407;3.2.1.22;E3.2.1.22B##galA##rafA;2,4-dinitrophenyl alpha-D-galactoside##0.037##678262##Thermotoga maritima
3-beta-D-Galactosyl-sn-glycerol##Galactosylglycerol	C05401	1	R01104	R01104;K07407;3.2.1.22;E3.2.1.22B##galA##rafA;2,4-dinitrophenyl alpha-D-galactoside##0.037##678262##Thermotoga maritima
D-Gal alpha 1->6D-Gal alpha 1->6D-Glucose##D-Gal-alpha1->6D-Gal-alpha1->6D-Glucose##Manninotriose	C05404	1	R05549	R05549;K07407;3.2.1.22;E3.2.1.22B##galA##rafA;2,4-dinitrophenyl alpha-D-galactoside##0.037##678262##Thermotoga maritima
5-Hydroxy-2,4-dioxopentanoate	C05406	1	R01335	R01335;No information of KEGG othology
5-Ureido-4-imidazole carboxylate##4-Ureido-5-imidazolecarboxylic acid	C05515	1	R02141	R02141;No information of KEGG othology
L-Allothreonine##L-allo-Threonine	C05519	1	R06171	R06171;K01620;4.1.2.5;E4.1.2.5##ltaA;L-Thr##0.00016##681356##Streptomyces coelicolor	R06171;K01620;4.1.2.5;E4.1.2.5##ltaA;L-threo-3,4-dihydroxyphenylserine##0.0002##681356##Streptomyces coelicolor	R06171;K01620;4.1.2.5;E4.1.2.5##ltaA;L-phenylserine##2.00E-06##681356##Streptomyces coelicolor
Aminoacyl-L-methionine	C05524	1	R00657	R00657;No information of KEGG othology
S-Glutathionyl-L-cysteine	C05526	1	R00900	R00900;No information of KEGG othology
3-Sulfinylpyruvate##3-Sulfinopyruvate	C05527	1	R04861	R04861;No information of KEGG othology
N-Acetyl-L-2-amino-6-oxopimelate##L-2-Acetamido-6-oxoheptanedioate##L-2-Acetamido-6-oxopimelate	C05539	1	R04364	R04364;K05822;2.3.1.89;E2.3.1.89;No information about KM-value
Biocytin##N6-D-Biotinyl-L-lysine##epsilon-N-Biotinyl-L-lysine	C05552	1	R01077	R01077;K01435;3.5.1.12;BTD;epsilon-N-biotinyl-L-lysine##0.00048##171929##Homo sapiens (human)
4-Oxoglutaramate##4-Ketoglutaramate	C05572	1	R00270	R00270;No information of KEGG othology
Hercynine##Nalpha,Nalpha,Nalpha-Trimethyl-L-histidine	C05575	1	R01169	R01169;No information of KEGG othology
3-Hydroxyphenylacetate##3-Hydroxyphenylacetic acid	C05593	1	R06791	R06791;No information of KEGG othology
Phenylacetylglycine	C05598	1	R05841	R05841;No information of KEGG othology
4-Hydroxy-2-oxo-heptanedioate##4-Hydroxy-2-ketopimelate##4-Hydroxy-2-oxoheptanedioic acid	C05601	1	R01645	R01645;K01636;None;E4.1.2.-;None
Phenyllactate##(R)-Phenyllactate	C05607	1	R01370	R01370;No information of KEGG othology
Phenyllactate##(R)-Phenyllactate	C05607	1	R01371	R01371;No information of KEGG othology
Formylanthranilate##N-Formylanthranilate##2-(Formylamino)-benzoic acid	C05653	1	R00988	R00988;K01432;3.5.1.9;AFMID;N1,Nalpha-diformyl-L-kynurenine##0.39##209247##Gallus gallus (chicken)
Indoxyl	C05658	1	R02339	R02339;K03393;1.14.16.-;E1.14.16.-;No information about KM-value
3-Aminopropanal##beta-Aminopropion aldehyde	C05665	1	R00904	R00904;K14085;1.2.1.3;ALDH7A1;4-(dimethylamino)cinnamaldehyde##0.0001##348695##Rattus norvegicus (rat)
beta-Nitropropanoate##beta-Nitropropanoic acid##beta-Nitropropionic acid##3-Nitropropanoate##3-Nitropropionic acid	C05669	1	R00916	R00916;No information of KEGG othology
3-Aminopropiononitrile##beta-Aminopropionitrile	C05670	1	R00917	R00917;No information of KEGG othology
Phosphonoacetate##Phosphonoacetic acid##Fosfonet	C05682	1	R00318	R00318;K06193;3.11.1.2;phnA;No information about KM-value
Selenite	C05684	1	R03596	R03596;K00384;1.8.1.9;E1.8.1.9##trxB;thioredoxin##0.0004##394942##Rattus norvegicus (rat)
L-Selenocysteine	C05688	1	R03601	R03601;K13034;4.4.1.9;ATCYSC1;KCN##0.02##653464##Arabidopsis thaliana (thale cress)
alpha-Aminopropiononitrile	C05714	1	R01410	R01410;No information of KEGG othology
gamma-Amino-gamma-cyanobutanoate##4-Amino-4-cyanobutanoic acid	C05715	1	R01650	R01650;No information of KEGG othology
Poly-gamma-D-glutamate	C05723	1	R00263	R00263;No information of KEGG othology
3-Ketosucrose##3-Dehydro-alpha-D-glucosyl-beta-D-fructofuranoside	C05731	1	R00807	R00807;No information of KEGG othology
trans-Dodec-2-enoyl-[acp]##trans-Dodec-2-enoyl-[acyl-carrier protein]##(2E)-Dodecenoyl-[acp]	C05758	1	R04724	R04724;K11533;2.3.1.-;fas;No information about KM-value
trans-Dodec-2-enoyl-[acp]##trans-Dodec-2-enoyl-[acyl-carrier protein]##(2E)-Dodecenoyl-[acp]	C05758	1	R04725	R04725;K00665;2.3.1.85;FASN;acetyl-CoA##0.0005##669416##Homo sapiens (human)
3-Oxotetradecanoyl-[acp]##3-Oxotetradecanoyl-[acyl-carrier protein]	C05759	1	R04726	R04726;K00665;2.3.1.85;FASN;acetyl-CoA##0.0005##669416##Homo sapiens (human)
trans-Tetradec-2-enoyl-[acp]##trans-Tetradec-2-enoyl-[acyl-carrier protein]##(2E)-Tetradecenoyl-[acp]	C05760	1	R04966	R04966;K11533;2.3.1.-;fas;No information about KM-value
trans-Tetradec-2-enoyl-[acp]##trans-Tetradec-2-enoyl-[acyl-carrier protein]##(2E)-Tetradecenoyl-[acp]	C05760	1	R04967	R04967;K00665;2.3.1.85;FASN;acetyl-CoA##0.0005##669416##Homo sapiens (human)
3-Oxohexadecanoyl-[acp]##3-Oxohexadecanoyl-[acyl-carrier protein]	C05762	1	R04968	R04968;K00665;2.3.1.85;FASN;acetyl-CoA##0.0005##669416##Homo sapiens (human)
Hexadecanoyl-[acp]##Hexadecanoyl-[acyl-carrier protein]	C05764	1	R01706	R01706;K10781;3.1.2.14;FATB;palmitoleoyl-[acyl-carrier protein]##0.00035##710244##Ricinus communis (castor bean)
L-Glutamyl 1-phosphate##alpha-L-Glutamyl phosphate	C05765	1	R00241	R00241;No information of KEGG othology
Uroporphyrinogen I	C05766	1	R03166	R03166;No information of KEGG othology
1-Aminopropan-2-ol	C05771	1	R04975	R04975;No information of KEGG othology
Cobyrinate##Cobyrinic acid##Cob(II)yrinate##Cob(II)yrinic acid	C05773	1	R04975	R04975;No information of KEGG othology
Cytochrome a	C05783	1	R00312	R00312;No information of KEGG othology
Catalase	C05784	1	R00313	R00313;No information of KEGG othology
Peroxidase	C05785	1	R00314	R00314;No information of KEGG othology
2-Octaprenyl-6-methoxy-1,4-benzoquinone	C05813	1	R04989	R04989;K03185;1.14.13.-;ubiH;No information about KM-value
2-Octaprenyl-3-methyl-5-hydroxy-6-methoxy-1,4-benzoquinone	C05815	1	R05614	R05614;K00568;2.1.1.64;ubiG;S-adenosyl-L-methionine##0.022##485508##Rattus norvegicus (rat)	R05614;K00568;2.1.1.64;ubiG;3-demethylubiquinol-9##6.00E-05##485508##Rattus norvegicus (rat)	R05614;K00568;2.1.1.-;ubiG;No information about KM-value
3'-CMP##Cytidine 3'-phosphate	C05822	1	R02370	R02370;K08693;3.1.3.6;E3.1.3.6;No information about KM-value
S-Sulfo-L-cysteine	C05824	1	R03132	R03132;K12339;2.5.1.47;cysM;Na2S##0.029##674625##Trichomonas vaginalis
N-Carbamyl-L-glutamate	C05829	1	R00254	R00254;No information of KEGG othology
2-Formaminobenzoylacetate	C05835	1	R00991	R00991;No information of KEGG othology
Nicotinate D-ribonucleoside	C05841	1	R02295	R02295;K03784;2.4.2.1;deoD;Methylthioinosine##0.005##705855##Plasmodium yoelii
Nicotinate D-ribonucleoside	C05841	1	R03346	R03346;K11751;3.1.3.5;ushA;adenosine 5'-O-thiophosphate##0.002##95042##Rattus norvegicus (rat)
Nicotinate D-ribonucleoside	C05841	1	R03347	R03347;K00924;None;E2.7.1.-;None
2-Hydroxyphenylacetate	C05852	1	R01372	R01372;K00457;1.13.11.27;HPD##hppD;(4-hydroxyphenyl)-pyruvate##0.027##657978##Streptomyces avermitilis
2-Hydroxyphenylacetate	C05852	1	R05487	R05487;K10437;1.14.13.-;PHACA;No information about KM-value
Phenylethyl alcohol##Phenethyl alcohol##2-Phenylethanol	C05853	1	R02611	R02611;K00055;1.1.1.90;E1.1.1.90;No information about KM-value
Thiamine aldehyde##Thiamin aldehyde	C05856	1	R00033	R00033;No information of KEGG othology
UDP-N-acetylmuramoyl-L-alanyl-gamma-D-glutamyl-L-lysine##UDP-N-acetylmuramoyl-L-alanyl-D-glutamyl-L-lysine	C05892	1	R02786	R02786;K05362;6.3.2.7;E6.3.2.7##murE;Lys##0.37##1270##Lysinibacillus sphaericus
Biotinyl-5'-AMP	C05921	1	R01074	R01074;K03524;6.3.4.15;birA;biotin carboxyl carrier protein##0.00044##671759##Sulfolobus tokodaii
Formamidopyrimidine nucleoside triphosphate	C05922	1	R00428	R00428;K01495;3.5.4.16;E3.5.4.16##folE;GTP##0.004##209564##Bacillus subtilis
Molybdopterin##Pyranopterin##H2Dtppp-mP	C05924	1	R04637	R04637;No information of KEGG othology
10-Formyltetrahydrofolyl L-glutamate##10-Formyl-THF-L-glutamate	C05928	1	R01654	R01654;No information of KEGG othology
N-(omega)-Hydroxyarginine	C05933	1	R00558	R00558;K13427;1.14.13.39;NOA1;NADPH##0.0003##440201##Mus musculus (mouse)
L-Arginine phosphate##N5-[Imino(phosphonoamino)methyl]L-ornithine##omega-N-Phosphoarginine##Arginine phosphate##L-Arginine-NG-phosphoric acid##Phosphoarginine A##N-Phospho-L-arginine##N(omega)-Phospho-L-arginine##Phosphoarginine	C05945	1	R00554	R00554;K00934;2.7.3.3;E2.7.3.3;ADP##0.0134##686222##Desulfotalea psychrophila	R00554;K00934;2.7.3.3;E2.7.3.3;omega-N-phospho-L-arginine##0.192##686222##Desulfotalea psychrophila
D-4-Hydroxy-2-oxoglutarate	C05946	1	R00471	R00471;K01573;4.1.1.3;E4.1.1.3G##oadG;oxaloacetate##0.0003##692317##Homo sapiens (human)
2-Acyl-sn-glycero-3-phosphoethanolamine##L-1-Lysophosphatidylethanolamine##O-(2-Acyl-sn-glycero-3-phospho)-ethanolamine	C05973	1	R02054	R02054;K01058;3.1.1.32;pldA;diacyl-sn-glycero-3-phosphorylcholine##0.6##94322##Rattus norvegicus (rat)
2-Acyl-sn-glycero-3-phosphoethanolamine##L-1-Lysophosphatidylethanolamine##O-(2-Acyl-sn-glycero-3-phospho)-ethanolamine	C05973	1	R04864	R04864;K05939;6.2.1.20;aas;more##-999##645410##Vibrio harveyi	R04864;K05939;2.3.1.40;aas;No information about KM-value
2-Acyl-sn-glycero-3-phosphoserine	C05974	1	R04034	R04034;K01058;3.1.1.32;pldA;diacyl-sn-glycero-3-phosphorylcholine##0.6##94322##Rattus norvegicus (rat)
Propionyladenylate##Propionyl-adenosine monophosphate	C05983	1	R00926	R00926;K01895;6.2.1.1;ACSS##acs;acetyl-CoA##0.0037##693061##Pyrococcus furiosus
Propionyladenylate##Propionyl-adenosine monophosphate	C05983	1	R01354	R01354;K01895;6.2.1.1;ACSS##acs;acetyl-CoA##0.0037##693061##Pyrococcus furiosus
2-Hydroxybutanoic acid##2-Hydroxybutyrate##2-Hydroxybutyric acid	C05984	1	R01000	R01000;K00016;1.1.1.27;LDH##ldh;more##-999##688389##Deinococcus radiodurans	R01000;K00016;1.1.1.27;LDH##ldh;NADH##0.007##654758##Plasmodium vivax	R01000;K00016;1.1.1.27;LDH##ldh;Lactate##3.3##696769##Sus scrofa (pig)
3-Oxopropionyl-CoA##Malonyl semialdehyde-CoA	C05989	1	R00744	R00744;No information of KEGG othology
Acetyl adenylate##5'-Acetylphosphoadenosine	C05993	1	R00236	R00236;K01895;6.2.1.1;ACSS##acs;acetyl-CoA##0.0037##693061##Pyrococcus furiosus
Acetyl adenylate##5'-Acetylphosphoadenosine	C05993	1	R00316	R00316;K01895;6.2.1.1;ACSS##acs;acetyl-CoA##0.0037##693061##Pyrococcus furiosus
Acetyl adenylate##5'-Acetylphosphoadenosine	C05993	1	R00322	R00322;No information of KEGG othology
Lactaldehyde##2-Hydroxypropionaldehyde##2-Hydroxypropanal	C05999	1	R01048	R01048;K06122;4.2.1.30;K06122##dhbE;Propane-1,2-diol##0.32##651133##Klebsiella pneumoniae
Lactaldehyde##2-Hydroxypropionaldehyde##2-Hydroxypropanal	C05999	1	R02531	R02531;K00011;1.1.1.21;E1.1.1.21##AKR1;5-Pregnene-3beta,20alpha-diol##0.0002##695881##Homo sapiens (human)
Lactaldehyde##2-Hydroxypropionaldehyde##2-Hydroxypropanal	C05999	1	R07139	R07139;No information of KEGG othology
(S)-Methylmalonate semialdehyde	C06002	1	R00935	R00935;K00140;1.2.1.27;E1.2.1.27##mmsA##iolA;2-Methyl-3-oxopropanoate##0.0025##390223##Rattus norvegicus (rat)	R00935;K00140;1.2.1.27;E1.2.1.27##mmsA##iolA;Malonate semialdehyde##0.0045##288055##Rattus norvegicus (rat)
(S)-Methylmalonate semialdehyde	C06002	1	R01438	R01438;No information of KEGG othology
(S)-Methylmalonate semialdehyde	C06002	1	R03381	R03381;K00136;1.2.1.18;E1.2.1.18;3-Oxopropanoate##0.0045##288055##Rattus norvegicus (rat)
dTDP-D-glucuronate	C06017	1	R02983	R02983;No information of KEGG othology
dTDP-4-acetamido-4,6-dideoxy-D-glucose	C06018	1	R02772	R02772;No information of KEGG othology
D-arabino-Hex-3-ulose 6-phosphate##D-arabino-3-Hexulose 6-phosphate##D-arabino-6-Phospho-hex-3-ulose	C06019	1	R05339	R05339;K13831;4.1.2.43;hps-phi;D-arabino-hex-3-ulose 6-phosphate##0.075##684946##Methylococcus capsulatus	R05339;K13831;5.3.1.27;hps-phi;D-arabino-3-hexulose 6-phosphate##0.1##684946##Methylococcus capsulatus
L-erythro-3-Methylmalyl-CoA##beta-Methylmalyl-CoA	C06027	1	R00934	R00934;K14450;None;mcl1;None
Methyloxaloacetate	C06030	1	R00995	R00995;No information of KEGG othology
D-erythro-3-Methylmalate##(2R,3S)-3-Methylmalate	C06032	1	R00994	R00994;K00052;1.1.1.85;E1.1.1.85##leuB;D-3-ethylmalate##0.0011##680429##Sulfolobus tokodaii
Parapyruvate##4-Hydroxy-4-methyl-2-oxoglutarate	C06033	1	R00008	R00008;K10218;4.1.3.17;ligK;No information about KM-value
Isopyridoxal	C06051	1	R01910	R01910;No information of KEGG othology
3-Aminopropane-1,2-diol	C06057	1	R05087	R05087;No information of KEGG othology
Cyclic amidines	C06059	1	R01400	R01400;No information of KEGG othology
Myrcene##beta-Myrcene	C06074	1	R02009	R02009;K12467;4.2.3.15;E4.2.3.15;No information about KM-value
Terpinolene	C06075	1	R02010	R02010;No information of KEGG othology
Comphene##Camphene	C06076	1	R02011	R02011;No information of KEGG othology
Pinene	C06077	1	R02012	R02012;No information of KEGG othology
Abscisate##Abscisic acid##(+)-Abscisic acid	C06082	1	R02309	R02309;No information of KEGG othology
(+)-Limonene##(+)-(R)-Limonene##(+)-(4R)-Limonene	C06099	1	R06120	R06120;No information of KEGG othology
Nerolidyl diphosphate##NPP	C06111	1	R02310	R02310;No information of KEGG othology
3-Butynoate##But-3-ynoate	C06144	1	R01367	R01367;No information of KEGG othology
2,5-Diamino-6-(5'-triphosphoryl-3',4'-trihydroxy-2'-oxopentyl)-amino-4-oxopyrimidine	C06148	1	R04639	R04639;K01495;3.5.4.16;E3.5.4.16##folE;GTP##0.004##209564##Bacillus subtilis
Piperideine##1-Piperideine	C06181	1	R03666	R03666;No information of KEGG othology
Arbutin##Ursin##Uvasol##Hydroquinone-O-beta-D-glucopyranoside	C06186	1	R05769	R05769;No information of KEGG othology
ADP-mannose##APD-D-mannose	C06192	1	R02677	R02677;No information of KEGG othology
Guanosine 3'-phosphate##3'-GMP##3'-Guanylic acid##Guo-3'-P##Gp	C06193	1	R02148	R02148;K08693;3.1.3.6;E3.1.3.6;No information about KM-value
P1,P3-Bis(5'-adenosyl) triphosphate##ApppA##Adenosine 5'-triphosphate 5'-adenosine	C06197	1	R00187	R00187;K01522;3.6.1.29;FHIT;Ap4A##0.0006##208383##Homo sapiens (human)
P1,P4-Bis(5'-uridyl) tetraphosphate##UppppU	C06198	1	R00969	R00969;K01518;3.6.1.17;E3.6.1.17;P1,P4-bis(5'-adenosyl) tetraphosphate##0.0007##209906##Homo sapiens (human)
2,4-Dihydroxyhept-2-enedioate##2,4-Dihydroxyhept-2-1,7-dioate##2,4-Dihydroxyhept-2-enedioic acid	C06201	1	R01647	R01647;K02510;4.1.2.-;hpaI;No information about KM-value
2-Hydroxy-6-keto-2,4-heptadienoate##2-Hydroxy-6-oxo-hept-2,4-dienoate	C06210	1	R05138	R05138;No information of KEGG othology
N-Acetylneuraminate 9-phosphate	C06241	1	R01805	R01805;K01097;3.1.3.29;NANP;N-Acetylneuraminate 9-phosphate##0.09##680033##Homo sapiens (human)
N-Acetylneuraminate 9-phosphate	C06241	1	R04435	R04435;K05304;2.5.1.57;NANS##SAS;N-acetyl-D-mannosamine 6-phosphate##0.035##637820##Rattus norvegicus (rat)
Acetamide	C06244	1	R00321	R00321;No information of KEGG othology
(-)-beta-Pinene##(1S,5S)-6,6-Dimethyl-2-methylenebicyclo[3.1.1]heptane	C06307	1	R05766	R05766;K07384;4.2.3.14;E4.2.3.14;No information about KM-value
(-)-alpha-Pinene##(1S,5S)-2,6,6-Trimethylbicyclo[3.1.1]hept-2-ene	C06308	1	R05765	R05765;K07384;4.2.3.14;E4.2.3.14;No information about KM-value
L-Tagatose 6-phosphate	C06312	1	R05147	R05147;No information of KEGG othology
4-O-Methyl-myo-inositol##1D-4-O-Methyl-myo-inositol	C06352	1	R01190	R01190;No information of KEGG othology
Homospermidine##sym-Homospermidine	C06366	1	R00018	R00018;K00808;2.5.1.44;hss;putrescine##0.05##704662##Bradyrhizobium japonicum
Homospermidine##sym-Homospermidine	C06366	1	R01919	R01919;No information of KEGG othology
Lacto-N-biose##beta-D-Gal-(1->3)-D-GlcNAc##beta-D-Galactopyranosyl-(1->3)-N-acetyl-D-glucosamine	C06372	1	R05326	R05326;No information of KEGG othology
D-Galactosamine 6-phosphate	C06377	1	R08365	R08365;K02080;5.3.1.-;agaI;No information about KM-value
2,3-Diaminopropanoate##2,3-Diaminopropionate##2,3-Diaminopropionic acid##2,3-Diaminopropanoic acid	C06393	1	R00195	R00195;No information of KEGG othology
(+)-delta-Cadinene	C06394	1	R02311	R02311;K14183;4.2.3.13;CDN1;No information about KM-value
(9Z,12Z,15Z)-Octadecatrienoic acid##alpha-Linolenic acid##9,12,15-Octadecatrienoic acid##Linolenate##alpha-Linolenate	C06427	1	R07859	R07859;K14674;2.3.1.51;TGL4;oleoyl-CoA##0.0027##705206##Homo sapiens (human)
(9Z,12Z,15Z)-Octadecatrienoic acid##alpha-Linolenic acid##9,12,15-Octadecatrienoic acid##Linolenate##alpha-Linolenate	C06427	1	R07860	R07860;K01058;3.1.1.32;pldA;diacyl-sn-glycero-3-phosphorylcholine##0.6##94322##Rattus norvegicus (rat)
D-Galacturonolactone##D-gamma-Galacturonolactone	C06430	1	R01984	R01984;No information of KEGG othology
5'-Butyrylphosphoinosine##Inosine 5'-phosphobutyrate	C06435	1	R01690	R01690;No information of KEGG othology
2-Dehydro-D-glucono-1,5-lactone	C06440	1	R02659	R02659;No information of KEGG othology
L-Xylulose 1-phosphate	C06441	1	R01785	R01785;K01629;4.1.2.19;rhaD;No information about KM-value
Adenosyl cobyrinate hexaamide##Adenosylcobyric acid	C06507	1	R05226	R05226;K08260;3.5.1.90;cbiZ;No information about KM-value
Adenosyl cobyrinate hexaamide##Adenosylcobyric acid	C06507	1	R06529	R06529;K02227;6.3.1.10;E6.3.1.10##cobD##cbiB;No information about KM-value
Adenosyl cobyrinate hexaamide##Adenosylcobyric acid	C06507	1	R07302	R07302;K02227;6.3.1.10;E6.3.1.10##cobD##cbiB;No information about KM-value
Ethylene oxide	C06548	1	R05351	R05351;K00100;None;E1.1.1.-;None
Biuret	C06555	1	R05562	R05562;No information of KEGG othology
cis,cis-4-Hydroxymuconic semialdehyde##4-Hydroxymuconic semialdehyde	C06603	1	R05246	R05246;No information of KEGG othology
dTDP-3,4-dioxo-2,6-dideoxy-D-glucose	C06620	1	R05518	R05518;No information of KEGG othology
L-N2-(2-Carboxyethyl)arginine##N2-(2-Carboxyethyl)-L-arginine	C06655	1	R05465	R05465;K12673;2.5.1.66;ceaS;No information about KM-value
Phosphonic acid##Phosphonate##Phosphorous acid##Phosphite	C06701	1	R05746	R05746;No information of KEGG othology
6-Carboxyhex-2-enoyl-CoA##2,3-Didehydro-pimeloyl-CoA	C06723	1	R05311	R05311;K04118;1.3.1.62;E1.3.1.62;No information about KM-value
alpha,beta-Didehydrotryptophan	C06732	1	R05317	R05317;No information of KEGG othology
N-Acetylphenylethylamine##N-(2-Phenylethyl)-acetamide	C06746	1	R07301	R07301;No information of KEGG othology
Diethanolamine	C06772	1	R05381	R05381;No information of KEGG othology
Spirodilactone	C06986	1	R05454	R05454;No information of KEGG othology
Spirodilactone	C06986	1	R05455	R05455;No information of KEGG othology
3'-Keto-3'-deoxy-ATP	C07024	1	R05668	R05668;K12628;1.-.-.-;pur10;No information about KM-value
2-Hydroxy-6-oxo-octa-2,4-dienoate	C07123	1	R05366	R05366;K10702;3.7.1.-;etbD;No information about KM-value
Theophylline##1,3-Dimethylxanthine	C07130	1	R08410	R08410;No information of KEGG othology
dTDP-D-fucose	C07277	1	R05687	R05687;K13306;1.1.1.266;fcd;NADPH##0.029##246376##Aggregatibacter actinomycetemcomitans	R05687;K13306;1.1.1.266;fcd;dTDP-4-keto-6-deoxy-D-glucose##0.097##246376##Aggregatibacter actinomycetemcomitans
Products of ATP breakdown	C07305	1	R07644	R07644;No information of KEGG othology
Carbonyl sulfide	C07331	1	R05780	R05780;No information of KEGG othology
2-Amino-3-oxo-4-phosphonooxybutyrate##L-2-Amino-3-oxo-4-phosphonooxybutyrate##(2S)-2-Amino-3-oxo-4-phosphonooxybutanoate	C07335	1	R05681	R05681;K00097;1.1.1.262;pdxA;No information about KM-value
Pilocarpine	C07474	1	R08413	R08413;No information of KEGG othology
3-Isochromanone	C07728	1	R05539	R05539;No information of KEGG othology
2-Hydroxy-6-oxo-(2'-aminophenyl)-hexa-2,4-dienoate	C08062	1	R05365	R05365;K01559;None;E3.7.1.-;None
3-Methylbutanoic acid##Isovaleric acid##Isovalerate	C08262	1	R08411	R08411;No information of KEGG othology
D-Cathinone##Cathinone	C08301	1	R08463	R08463;No information of KEGG othology
Tetrahydrofolyl-[Glu](2)##THF-L-glutamate	C09332	1	R00942	R00942;K11754;6.3.2.17;folC;7,8-dihydropteroyl-Glu##0.00081##1089##Homo sapiens (human)
(-)-alpha-Bisabolol##Levomenol	C09621	1	R08370	R08370;K14177;4.2.3.38;E4.2.3.38;No information about KM-value
beta-Caryophyllene##Caryophyllene	C09629	1	R08541	R08541;K14184;4.2.3.-;TPS21;No information about KM-value
alpha-Farnesene	C09665	1	R08696	R08696;K14173;4.2.3.46;AFS1;No information about KM-value
beta-Farnesene	C09666	1	R08695	R08695;K14174;4.2.3.47;E4.2.3.47;No information about KM-value
Germacrene B	C09672	1	R08545	R08545;No information of KEGG othology
Humulene	C09684	1	R08373	R08373;K14184;4.2.3.-;TPS21;No information about KM-value
Longifolene	C09699	1	R08542	R08542;K14185;4.2.3.58;TPS-LON;No information about KM-value
Nerolidol##(3S,6E)-Nerolidol	C09704	1	R08374	R08374;K14175;4.2.3.48;NES-LIS;(2E,6E)-farnesyl diphosphate##0.0038##706369##Zea mays (maize)
beta-Selinene	C09723	1	R08546	R08546;No information of KEGG othology
2-Ketocyclohexane-1-carboxyl-CoA##2-Oxocyclohexane-1-carbonyl-CoA	C09813	1	R05592	R05592;K07536;3.1.2.-;badI;No information about KM-value
Car-3-ene##(-)-3-Carene	C09839	1	R08395	R08395;No information of KEGG othology
cis-Citral##Neral	C09847	1	R08394	R08394;No information of KEGG othology
(R)-(+)-Citronellal	C09848	1	R08399	R08399;No information of KEGG othology
beta-Citronellol##(R)-(+)-Citronellol	C09849	1	R08397	R08397;No information of KEGG othology
Nerol##(Z)-3,7-Dimethylocta-2,6-dien-1-ol	C09871	1	R08393	R08393;No information of KEGG othology
2-(beta-D-Glucosyl)-sn-glycerol 3-phosphate	C10517	1	R05328	R05328;No information of KEGG othology
Lupanine##(+)-Lupanine	C10772	1	R08421	R08421;No information of KEGG othology
Lupinine	C10773	1	R08418	R08418;No information of KEGG othology
(-)-Sparteine##Sparteine	C10783	1	R08419	R08419;No information of KEGG othology
trans,trans,cis-Geranylgeranyl diphosphate##trans,trans,cis-Geranylgeranyl pyrophosphate##Geranylneryl diphosphate##2-cis,6-trans,10-trans-Geranylgeranyl diphosphate	C11356	1	R05555	R05555;No information of KEGG othology
trans,trans,cis-Geranylgeranyl diphosphate##trans,trans,cis-Geranylgeranyl pyrophosphate##Geranylneryl diphosphate##2-cis,6-trans,10-trans-Geranylgeranyl diphosphate	C11356	1	R06447	R06447;K00806;2.5.1.31;uppS;(Z,E,E)-Geranylgeranyl diphosphate##0.0023##637492##Micrococcus luteus
(-)-Linalool##(R)-(-)-Linalool##(3R)-Linalool	C11388	1	R07632	R07632;No information of KEGG othology
(+)-Linalool##(S)-(+)-Linalool##(3S)-Linalool	C11389	1	R07631	R07631;No information of KEGG othology
(-)-alpha-Terpineol##(L)-alpha-Terpineol	C11393	1	R06421	R06421;K07385;4.2.3.-;TPS-Cin;No information about KM-value
3-(3-Hydroxy-phenyl)-propanoic acid##Dihydro-3-coumaric acid##3-Hydroxyphenylpropanoate	C11457	1	R06780	R06780;No information of KEGG othology
3-(3-Hydroxy-phenyl)-propanoic acid##Dihydro-3-coumaric acid##3-Hydroxyphenylpropanoate	C11457	1	R06786	R06786;K05712;1.14.13.-;mhpA;No information about KM-value
5'-Dehydroadenosine	C11500	1	R05696	R05696;No information of KEGG othology
9-Riburonosyladenine	C11501	1	R05695	R05695;No information of KEGG othology
threo-3-Hydroxy-L-aspartate##L-threo-3-Hydroxyaspartate	C11511	1	R05758	R05758;No information of KEGG othology
(E)-3-(Methoxycarbonyl)pent-2-enedioate	C11514	1	R05763	R05763;No information of KEGG othology
(E)-2-(Methoxycarbonylmethyl)butenedioate	C11515	1	R05764	R05764;No information of KEGG othology
2-(alpha-D-Mannosyl)-3-phosphoglycerate	C11516	1	R05768	R05768;K05947;2.4.1.217;E2.4.1.217;GDPmannose##0.17##393092##Pyrococcus horikoshii	R05768;K05947;2.4.1.217;E2.4.1.217;GDP-mannose##0.26##710004##Rubrobacter xylanophilus
UDP-6-sulfoquinovose	C11521	1	R05775	R05775;K06118;3.13.1.1;E3.13.1.1##sqd1##sqdb;sulfite##0.01##393361##Arabidopsis thaliana (thale cress)	R05775;K06118;3.13.1.1;E3.13.1.1##sqd1##sqdb;UDP-glucose##0.15##393361##Arabidopsis thaliana (thale cress)
4-Hydroxymandelate##4-Hydroxymandelic acid	C11527	1	R05778	R05778;No information of KEGG othology
(2R)-O-Phospho-3-sulfolactate##(2R)-Phosphosulfolactate	C11536	1	R07476	R07476;K08097;4.4.1.19;E4.4.1.19##comA;phosphoenolpyruvate##9.8##639025##Methanocaldococcus jannaschii
cis-3-(Carboxy-ethyl)-3,5-cyclo-hexadiene-1,2-diol##cis-3-(2-Carboxy-ethyl)-3,5-cyclo-hexadiene-1,2-diol	C11588	1	R06782	R06782;K05710;None;hcaC;None
cis-3-(Carboxy-ethyl)-3,5-cyclo-hexadiene-1,2-diol##cis-3-(2-Carboxy-ethyl)-3,5-cyclo-hexadiene-1,2-diol	C11588	1	R06784	R06784;K05711;1.3.1.-;hcaB;No information about KM-value
9-Riburonosylhypoxanthine	C11631	1	R05821	R05821;No information of KEGG othology
3-Amino-2-oxopropyl phosphate##1-Amino-3-(phosphohydroxy)propan-2-one	C11638	1	R05837	R05837;No information of KEGG othology
3-Amino-2-oxopropyl phosphate##1-Amino-3-(phosphohydroxy)propan-2-one	C11638	1	R05838	R05838;K03474;2.6.99.2;pdxJ;No information about KM-value
2-Aminomalonate semialdehyde##2-Ammoniomalonate semialdehyde	C11822	1	R06126	R06126;No information of KEGG othology
2-Aminomalonate semialdehyde##2-Ammoniomalonate semialdehyde	C11822	1	R06830	R06830;No information of KEGG othology
3,6-Dideoxy-3-oxo-dTDP-D-glucose##dTDP-3-oxo-6-deoxy-D-glucose##dTDP-3-oxo-6-deoxy-alpha-D-glucose	C11908	1	R06424	R06424;No information of KEGG othology
dTDP-3-oxo-4,6-dideoxy-D-glucose##dTDP-3-oxo-4,6-dideoxy-alpha-D-glucose	C11909	1	R08583	R08583;K13309;None;desII;None
dTDP-4-oxo-6-deoxy-D-allose	C11926	1	R06437	R06437;K13312;None;tylJ;None
dTDP-4-oxo-2,6-dideoxy-L-mannose	C11927	1	R06445	R06445;No information of KEGG othology
dTDP-2,6-dideoxy-D-glycero-hex-2-enos-4-ulose	C11930	1	R06428	R06428;K13314;None;tylCVI;None
3-Amino-4-hydroxybenzoic acid##3,4-AHBA	C12115	1	R08650	R08650;No information of KEGG othology
Vetispiradiene	C12142	1	R06523	R06523;K14182;4.2.3.21;E4.2.3.21;No information about KM-value
L-Threonine O-3-phosphate##L-Threonine phosphate	C12147	1	R06531	R06531;No information of KEGG othology
UDP-3-ketoglucose##UDP-3-keto-D-glucose	C12210	1	R06594	R06594;No information of KEGG othology
Indolin-2-one	C12312	1	R07403	R07403;K13223;1.14.-.-;BX2##CYP71C4;No information about KM-value
D-Allothreonine##D-allo-Threonine	C12317	1	R08196	R08196;No information of KEGG othology
3,5-Dihydroxyphenylacetyl-CoA	C12324	1	R06625	R06625;No information of KEGG othology
3,5,7,9,11,13,15-Heptaoxo-hexadecanoyl-[acp]	C12348	1	R06635	R06635;K05553;None;actI3;None
3,5,7,9,11,13,15-Heptaoxo-heptadecanoyl-[acp]	C12349	1	R06636	R06636;No information of KEGG othology
3,5,7,9,11,13,15-Heptaoxo-octadecanoyl-[acp]	C12350	1	R06637	R06637;K05553;None;actI3;None
3,5,7,9,11,13,15,17,19-Nonaoxo-eicosanoyl-[acp]	C12354	1	R06643	R06643;No information of KEGG othology
3,5,7,9,11,13,15,17,19-Nonaoxo-henicosanoyl-[acp]	C12355	1	R06644	R06644;No information of KEGG othology
3,5,7,9,11,13,15,17,19-Nonaoxo-docosanoyl-[acp]	C12356	1	R06645	R06645;No information of KEGG othology
5-Aminopentanal	C12455	1	R06740	R06740;K00276;1.4.3.21;E1.4.3.21##AOC2##AOC3##tynA;Benzylamine##0.00128##391910##Sus scrofa (pig)
3-Dimethylallyl-4-hydroxyphenylpyruvate	C12456	1	R06757	R06757;K12707;None;novQ;None
L-Tyrosyl-[pcp]	C12461	1	R06751	R06751;K12701;None;novH;None
L-Prolyl-[pcp]	C12470	1	R06746	R06746;K12720;None;cloN5;None
dTDP-5-dimethyl-L-lyxose	C12481	1	R06750	R06750;K12716;None;cloU;None
3-Coumaric acid##trans-3-Hydroxycinnamate	C12621	1	R06781	R06781;No information of KEGG othology
trans-2,3-Dihydroxycinnamate	C12623	1	R06785	R06785;K05711;1.3.1.-;hcaB;No information about KM-value
trans-2,3-Dihydroxycinnamate	C12623	1	R06788	R06788;K05713;1.13.11.16;mhpB;No information about KM-value
N2-Acetyl-L-lysine	C12989	1	R06845	R06845;K05831;3.5.1.-;argE1;No information about KM-value
alpha,beta-Dihydroxyethyl-TPP##alpha,beta-Dihydroxyethyl-ThDP##2-(1,2-Dihydroxyethyl)-TPP	C13378	1	R06861	R06861;No information of KEGG othology
alpha,beta-Dihydroxyethyl-TPP##alpha,beta-Dihydroxyethyl-ThDP##2-(1,2-Dihydroxyethyl)-TPP	C13378	1	R06862	R06862;No information of KEGG othology
alpha,beta-Dihydroxyethyl-TPP##alpha,beta-Dihydroxyethyl-ThDP##2-(1,2-Dihydroxyethyl)-TPP	C13378	1	R06863	R06863;No information of KEGG othology
4-Hydroxyphenacyl alcohol##2,4'-Dihydroxyacetophenone	C13635	1	R01305	R01305;K05913;1.13.11.41;E1.13.11.41;No information about KM-value
4-Hydroxyphenyl acetate	C13636	1	R06893	R06893;K01045;3.1.8.1;PON;Paraoxon##0.005##692889##Sulfolobus solfataricus
(R)-3-Hydroxy-3-methyl-2-oxopentanoate	C14463	1	R05068	R05068;K00053;1.1.1.86;ilvC;No information about KM-value
(R)-3-Hydroxy-3-methyl-2-oxopentanoate	C14463	1	R05069	R05069;K00053;1.1.1.86;ilvC;No information about KM-value
Fe3+##Fe(III)##Ferric ion##Iron(3+)	C14819	1	R00078	R00078;K13624;1.16.3.1;CP;Fe2+##0.0006##438020##Homo sapiens (human)
Fe3+##Fe(III)##Ferric ion##Iron(3+)	C14819	1	R00092	R00092;No information of KEGG othology
GDP-4-keto-6-L-deoxygalactose	C14830	1	R07059	R07059;No information of KEGG othology
GDP-4-keto-6-L-deoxygalactose	C14830	1	R07060	R07060;No information of KEGG othology
3-Dehydro-L-gulonate 6-phosphate	C14899	1	R07125	R07125;K03081;4.1.1.85;sgbH;more##-999##658079##Escherichia coli k-12 mg1655	R07125;K03081;4.1.1.85;sgbH;3-dehydro-L-gulonate 6-phosphate##0.15##658079##Escherichia coli k-12 mg1655
3-Dehydro-L-gulonate 6-phosphate	C14899	1	R07127	R07127;K00880;2.7.1.53;lyxK;No information about KM-value
D-Galactonolactone	C15483	1	R07132	R07132;No information of KEGG othology
Pentane-2,4-dione##Acetylacetone##2,4-Dioxopentane	C15499	1	R07183	R07183;No information of KEGG othology
Precorrin 1	C15527	1	R07237	R07237;No information of KEGG othology
N-Acetyl-L-citrulline	C15532	1	R07245	R07245;K09065;2.1.3.9;K09065##argF;No information about KM-value
Dihydromonacolin L	C15536	1	R07251	R07251;No information of KEGG othology
D-Mannosyl-1-phosphoundecaprenol	C15542	1	R07257	R07257;No information of KEGG othology
1,4-Dihydroxy-2-naphthoyl-CoA	C15547	1	R07262	R07262;K12073;3.1.2.28;E3.1.2.28;No information about KM-value
1,4-Dihydroxy-2-naphthoyl-CoA	C15547	1	R07263	R07263;K01661;4.1.3.36;menB;No information about KM-value
2-Amino-5-formylamino-6-(5-phospho-D-ribosylamino)pyrimidin-4(3H)-one	C15563	1	R07306	R07306;K08096;3.5.4.29;gch3;GTP##0.054##639020##Methanocaldococcus jannaschii
myo-Inositol phosphate	C15585	1	R07343	R07343;No information of KEGG othology
2,3-Diketo-5-methylthiopentyl-1-phosphate##5-(Methylthio)-2,3-dioxopentyl phosphate	C15650	1	R07392	R07392;K08964;4.2.1.109;mtnB;S-methyl-5-thio-D-ribulose 1-phosphate##0.0089##691391##Bacillus subtilis
5-Carboxyamino-1-(5-phospho-D-ribosyl)imidazole	C15667	1	R07404	R07404;K01589;6.3.4.18;purK;5-amino-1-(5-phospho-D-ribosyl)imidazole##0.025##702382##Aspergillus clavatus
5-Carboxyamino-1-(5-phospho-D-ribosyl)imidazole	C15667	1	R07405	R07405;K01588;5.4.99.18;purE;No information about KM-value
1-Pyrroline##3,4-Dihydro-2H-pyrrole	C15668	1	R07408	R07408;No information of KEGG othology
Heme A	C15670	1	R07412	R07412;K02259;None;COX15;None
2-Dehydro-L-idonate##2-Dehydro-L-idonic acid##L-Sorbosonate##L-Sorbosonic acid##2-Keto-L-gulonate##2-Keto-L-gulonic acid##L-xylo-Hex-2-ulosonic acid##L-Ketoidonate##L-Ketoidonic acid	C15673	1	R08878	R08878;No information of KEGG othology
2-Dehydro-L-idonate##2-Dehydro-L-idonic acid##L-Sorbosonate##L-Sorbosonic acid##2-Keto-L-gulonate##2-Keto-L-gulonic acid##L-xylo-Hex-2-ulosonic acid##L-Ketoidonate##L-Ketoidonic acid	C15673	1	R08880	R08880;No information of KEGG othology
gamma-L-Glutamylputrescine	C15699	1	R07414	R07414;K09470;6.3.1.11;puuA;L-glutamate##2.07##693086##Escherichia coli k-12 mg1655	R07414;K09470;6.3.1.11;puuA;ATP##2.35##693086##Escherichia coli k-12 mg1655	R07414;K09470;6.3.1.11;puuA;putrescine##44.6##693086##Escherichia coli k-12 mg1655
gamma-Glutamyl-gamma-aminobutyrate##4-(Glutamylamino)butanoate##gamma-Glutamyl-GABA	C15767	1	R07419	R07419;K09473;3.5.1.94;puuD;No information about KM-value
Iminoglycine##Iminoacetic acid	C15809	1	R07463	R07463;K03153;1.4.3.19;thiO;O2##0.15##696494##Bacillus subtilis
Iminoglycine##Iminoacetic acid	C15809	1	R07465	R07465;K03149;None;thiG;None
C15815##Thiamine biosynthesis intermediate 6	C15815	1	R07464	R07464;No information of KEGG othology
C15815##Thiamine biosynthesis intermediate 6	C15815	1	R07465	R07465;K03149;None;thiG;None
Dehydrospermidine	C15853	1	R07477	R07477;No information of KEGG othology
GDP-L-gulose	C15925	1	R07672	R07672;K10046;5.1.3.18;GME;GDP-D-mannose##0.0045##652482##Arabidopsis thaliana (thale cress)	R07672;K10046;5.1.3.-;GME;No information about KM-value
L-Galactonate##L-Galactonic acid	C15930	1	R07676	R07676;No information of KEGG othology
3-Methyl-1-hydroxybutyl-ThPP##3-Methyl-1-hydroxybutyl-TPP	C15974	1	R07601	R07601;K11381;1.2.4.4;E1.2.4.4C##bkdA;thiamine diphosphate##0.00055##656171##Homo sapiens (human)
2-Methyl-1-hydroxypropyl-ThPP##2-Methyl-1-hydroxypropyl-TPP	C15976	1	R07599	R07599;K11381;1.2.4.4;E1.2.4.4C##bkdA;thiamine diphosphate##0.00055##656171##Homo sapiens (human)
2-Methyl-1-hydroxybutyl-ThPP##2-Methyl-1-hydroxybutyl-TPP	C15978	1	R07603	R07603;K11381;1.2.4.4;E1.2.4.4C##bkdA;thiamine diphosphate##0.00055##656171##Homo sapiens (human)
(S)-2-Methylbutanoyl-CoA	C15980	1	R03171	R03171;No information of KEGG othology
L-Methionine (R)-S-oxide	C15998	1	R07608	R07608;No information of KEGG othology
L-Methionine (S)-S-oxide	C15999	1	R07606	R07606;No information of KEGG othology
Amorpha-4,11-diene	C16028	1	R07630	R07630;K14178;4.2.3.24;AMS1;No information about KM-value
Riboflavin cyclic-4',5'-phosphate	C16071	1	R07636	R07636;No information of KEGG othology
Phenylacetonitrile##Benzyl cyanide	C16074	1	R07855	R07855;K01501;3.5.5.1;E3.5.5.1;phenylbutyronitrile##0.07##657121##Arabidopsis thaliana (thale cress)
(Z)-Phenylacetaldehyde oxime##Phenylacetaldoxime	C16075	1	R08652	R08652;K12153;1.14.13.-;CYP79A2;No information about KM-value
(+)-Germacrene A	C16141	1	R07649	R07649;K14179;4.2.3.23;GAS;No information about KM-value
(-)-Germacrene D	C16142	1	R07648	R07648;K10187;4.2.3.22;E4.2.3.22;farnesyl diphosphate##7.50E-05##680396##Streptomyces avermitilis
(1E,4S,5E,7R)-Germacra-1(10),5-dien-11-ol##Germacradienol	C16143	1	R07647	R07647;K10187;4.2.3.22;E4.2.3.22;farnesyl diphosphate##7.50E-05##680396##Streptomyces avermitilis
4,4'-Diapophytoene##Dehydrosqualene	C16144	1	R07652	R07652;K10208;2.5.1.-;crtM;No information about KM-value
UDP-L-Ara4O##UDP-4''-ketopentose##Uridine 5'-diphospho-beta-(L-threo-pentapyranosyl-4''-ulose)##UDP-beta-L-threo-pentapyranos-4-ulose	C16155	1	R07658	R07658;K10011;1.1.1.305;arnA##pmrI;No information about KM-value
o-Hydroxylaminobenzoate##2-Hydroxylaminobenzoic acid	C16235	1	R07734	R07734;No information of KEGG othology
(+)-epi-Isozizaene	C16269	1	R07830	R07830;K10156;4.2.3.37;eizS;farnesyl diphosphate##0.000147##687275##Streptomyces coelicolor
Geosmin##(-)-Geosmin##trans-1,10-Dimethyl-trans-9-decalol	C16286	1	R08543	R08543;No information of KEGG othology
7-Methylxanthosine	C16352	1	R07917	R07917;K12729;2.1.1.158;XMT;No information about KM-value
Isopentenyladenosine-5'-triphosphate##Isopentenyl-ATP	C16424	1	R08051	R08051;K10760;None;IPT;None
Isopentenyladenosine-5'-diphosphate##Isopentenyl-ADP	C16426	1	R08052	R08052;K10760;None;IPT;None
3',5'-Cyclic diGMP##cdiGMP##3',5'-Cyclic diguanylic acid##Bis-(3',5')-cyclic diGMP##Cyclic di-3',5'-guanylate	C16463	1	R08057	R08057;K13069;2.7.7.65;E2.7.7.65;No information about KM-value
2-Succinyl-5-enolpyruvyl-6-hydroxy-3-cyclohexene-1-carboxylate##5-Enolpyruvoyl-6-hydroxy-2-succinylcyclohex-3-ene-1-carboxylate	C16519	1	R08165	R08165;K02551;2.2.1.9;menD;No information about KM-value
2-Succinyl-5-enolpyruvyl-6-hydroxy-3-cyclohexene-1-carboxylate##5-Enolpyruvoyl-6-hydroxy-2-succinylcyclohex-3-ene-1-carboxylate	C16519	1	R08166	R08166;K14759;4.2.1.113;PHYLLO;No information about KM-value
Isoprene##2-Methyl-1,3-butadiene	C16521	1	R08199	R08199;K12742;4.2.3.27;ispS;No information about KM-value
Aminopropylcadaverine	C16565	1	R08359	R08359;K00797;2.5.1.16;E2.5.1.16##SRM##speE;S-Adenosyl-3-methylthio-1-propylamine##0.0003##639697##Bos taurus (cow)
trans-Homoaconitate##(E)-1,2,4-But-1-enetricarboxylic acid	C16579	1	R08213	R08213;K10977;4.1.3.-;aksA;No information about KM-value
3,6-Dihydronicotinic acid	C16671	1	R08426	R08426;No information of KEGG othology
N-Acetylmuramic acid 6-phosphate##MurNAc 6-phosphate	C16698	1	R08555	R08555;K07106;4.2.-.-;murQ;No information about KM-value
3,4-Dihydroxybenzaldehyde##Protocatechualdehyde	C16700	1	R08435	R08435;No information of KEGG othology
4-Hydroxy-2-quinolone	C16716	1	R08473	R08473;No information of KEGG othology
2-cis,6-trans-Farnesyl diphosphate##(2Z,6E)-Farnesyl diphosphate	C16826	1	R08528	R08528;K12503;2.5.1.68;E2.5.1.68;isopentenyl diphosphate##0.0012##690753##Thermobifida fusca	R08528;K12503;2.5.1.68;E2.5.1.68;geranyl diphosphate##0.0023##690753##Thermobifida fusca
2-cis,6-trans-Farnesyl diphosphate##(2Z,6E)-Farnesyl diphosphate	C16826	1	R08746	R08746;No information of KEGG othology
gamma-Humulene	C16829	1	R08540	R08540;K14186;4.2.3.56;AG5;No information about KM-value
L-2-Methyltryptophan##2-Methyl-L-tryptophan	C16831	1	R08547	R08547;No information of KEGG othology
2-Amino-3,7-dideoxy-D-threo-hept-6-ulosonic acid	C16850	1	R08569	R08569;K11646;1.4.1.-;K11646;No information about KM-value
Futalosine	C16999	1	R08586	R08586;K11782;4.1.99.-;K11782;No information about KM-value
1,4-Dihydroxy-6-naphthoate	C17018	1	R08596	R08596;No information of KEGG othology
(R)-2-O-Sulfolactate	C17205	1	R01448	R01448;No information of KEGG othology
2-Deoxy-scyllo-inosose##2-Deoxyinosose	C17209	1	R08617	R08617;K13546;4.2.3.-;btrC;No information about KM-value
2-Aminobut-2-enoate##(2Z)-2-aminobut-2-enoic acid##2-Ammoniobut-2-enoate	C17234	1	R08632	R08632;No information of KEGG othology
2-Aminobut-2-enoate##(2Z)-2-aminobut-2-enoic acid##2-Ammoniobut-2-enoate	C17234	1	R08633	R08633;No information of KEGG othology
2-Aminobut-2-enoate##(2Z)-2-aminobut-2-enoic acid##2-Ammoniobut-2-enoate	C17234	1	R08635	R08635;No information of KEGG othology
2-Aminobut-2-enoate##(2Z)-2-aminobut-2-enoic acid##2-Ammoniobut-2-enoate	C17234	1	R08637	R08637;No information of KEGG othology
L-Homophenylalanine	C17235	1	R08690	R08690;No information of KEGG othology
3-Methylbutyraldehyde oxime	C17255	1	R08664	R08664;No information of KEGG othology
S-Sulfanylglutathione	C17267	1	R08678	R08678;No information of KEGG othology
(+)-Valencene	C17277	1	R08691	R08691;K14181;4.2.3.-;TPS1;No information about KM-value
di-trans,poly-cis-Undecaprenol##Undecaprenol	C17558	1	R05626	R05626;K00887;2.7.1.66;E2.7.1.66;No information about KM-value
gamma-L-Glutamyl-[acp]##gamma-L-Glutamyl-[acyl carrier protein]##gamma-L-Glutamyl-ACP	C18006	1	R08905	R08905;K13559;6.2.1.-;btrJ;No information about KM-value
Ethylmalonyl-CoA##Ethylmalonyl coenzyme A	C18026	1	R08924	R08924;No information of KEGG othology
L-Fucono-1,5-lactone	C18028	1	R08926	R08926;No information of KEGG othology
N-Succinyl-L-citrulline	C18048	1	R08937	R08937;K13043;2.1.3.11;K13043##argF;No information about KM-value
beta-D-Fructofuranosyl-alpha-D-mannopyranoside 6F-phosphate##Mannosylfructose 6-phosphate	C18050	1	R08947	R08947;K13058;2.4.1.246;mfpsA;No information about KM-value
Chrysanthemyl diphosphate	C18051	1	R08948	R08948;No information of KEGG othology
Lavandulyl diphosphate	C18052	1	R08950	R08950;No information of KEGG othology
2-Amino-2-deoxyisochorismate##(2S)-2-Amino-4-deoxychorismate	C18054	1	R08956	R08956;K13063;2.6.1.86;phzE;No information about KM-value
Ethylnitronate	C18091	1	R00025	R00025;K00459;1.13.12.16;E1.13.12.16;O2##0.005##672094##Neurospora crassa
D-Allulose 6-phosphate	C18096	1	R09031	R09031;No information of KEGG othology
Cyclohexylamine##Cyclohexanamine	C00571	10	R02233;R02231;R03751;R05231;R05099;R06944;R06943;R06942;R06941;R00829	R02233;No information of KEGG othology	R02231;K03379;1.14.13.22;E1.14.13.22;No information about KM-value	R03751;K01053;3.1.1.17;E3.1.1.17;more##-999##80773##Zymomonas mobilis	R03751;K01053;3.1.1.17;E3.1.1.17;glucono-1,5-lactone##6.2##80763##Sus scrofa (pig)	R05231;K00002;1.1.1.2;E1.1.1.2##adh;p-hydroxyphenylglycolaldehyde##0.0007##286166##Sus scrofa (pig)	R05099;K14519;1.2.1.4;aldH;trans-2-nonenal##0.012##673477##Homo sapiens (human)	R06944;K01913;None;E6.2.1.-;None	R06943;K06446;1.3.99.-;DCAA;No information about KM-value	R06942;K07514;5.3.3.8;EHHADH;trans-2-Hexenoyl-CoA##0.00062##678385##Rattus norvegicus (rat)	R06941;K07514;5.3.3.8;EHHADH;trans-2-Hexenoyl-CoA##0.00062##678385##Rattus norvegicus (rat)	R00829;K07513;2.3.1.16;ACAA1;3-oxodecanoyl-CoA##0.0018##486412##Sus scrofa (pig)
Cyclohexylamine##Cyclohexanamine	C00571	10	R02233;R02231;R03751;R05283;R05099;R06944;R06943;R06942;R06941;R00829	R02233;No information of KEGG othology	R02231;K03379;1.14.13.22;E1.14.13.22;No information about KM-value	R03751;K01053;3.1.1.17;E3.1.1.17;more##-999##80773##Zymomonas mobilis	R03751;K01053;3.1.1.17;E3.1.1.17;glucono-1,5-lactone##6.2##80763##Sus scrofa (pig)	R05283;No information of KEGG othology	R05099;K14519;1.2.1.4;aldH;trans-2-nonenal##0.012##673477##Homo sapiens (human)	R06944;K01913;None;E6.2.1.-;None	R06943;K06446;1.3.99.-;DCAA;No information about KM-value	R06942;K07514;5.3.3.8;EHHADH;trans-2-Hexenoyl-CoA##0.00062##678385##Rattus norvegicus (rat)	R06941;K07514;5.3.3.8;EHHADH;trans-2-Hexenoyl-CoA##0.00062##678385##Rattus norvegicus (rat)	R00829;K07513;2.3.1.16;ACAA1;3-oxodecanoyl-CoA##0.0018##486412##Sus scrofa (pig)
Rhodopsin##Visual purple	C00778	10	R02904;R02126;R00032;R03823;R07512;R07511;R07510;R04218;R02065;R02061	R02904;No information of KEGG othology	R02126;No information of KEGG othology	R00032;K00515;1.14.99.36;BCMO1##BCDO1;beta-carotene##0.0009##674463##Mus musculus (mouse)	R03823;No information of KEGG othology	R07512;K09835;5.-.-.-;crtH##crtISO;No information about KM-value	R07511;K00514;1.14.99.30;E1.14.99.30##crtQ##zds;No information about KM-value	R07510;K02293;1.14.99.-;PDS##crtP;No information about KM-value	R04218;No information of KEGG othology	R02065;K02291;2.5.1.32;crtB;No information about KM-value	R02061;K13789;2.5.1.29;GGPS;farnesyl diphosphate##0.0005##638761##Ricinus communis (castor bean)
Cyclohexanol##Hexalin##Hexahydrophenol##Cyclohexan-1-ol	C00854	10	R02229;R02231;R03751;R05231;R05099;R06944;R06943;R06942;R06941;R00829	R02229;K00055;1.1.1.90;E1.1.1.90;No information about KM-value	R02231;K03379;1.14.13.22;E1.14.13.22;No information about KM-value	R03751;K01053;3.1.1.17;E3.1.1.17;more##-999##80773##Zymomonas mobilis	R03751;K01053;3.1.1.17;E3.1.1.17;glucono-1,5-lactone##6.2##80763##Sus scrofa (pig)	R05231;K00002;1.1.1.2;E1.1.1.2##adh;p-hydroxyphenylglycolaldehyde##0.0007##286166##Sus scrofa (pig)	R05099;K14519;1.2.1.4;aldH;trans-2-nonenal##0.012##673477##Homo sapiens (human)	R06944;K01913;None;E6.2.1.-;None	R06943;K06446;1.3.99.-;DCAA;No information about KM-value	R06942;K07514;5.3.3.8;EHHADH;trans-2-Hexenoyl-CoA##0.00062##678385##Rattus norvegicus (rat)	R06941;K07514;5.3.3.8;EHHADH;trans-2-Hexenoyl-CoA##0.00062##678385##Rattus norvegicus (rat)	R00829;K07513;2.3.1.16;ACAA1;3-oxodecanoyl-CoA##0.0018##486412##Sus scrofa (pig)
Cyclohexanol##Hexalin##Hexahydrophenol##Cyclohexan-1-ol	C00854	10	R02229;R02231;R03751;R05283;R05099;R06944;R06943;R06942;R06941;R00829	R02229;K00055;1.1.1.90;E1.1.1.90;No information about KM-value	R02231;K03379;1.14.13.22;E1.14.13.22;No information about KM-value	R03751;K01053;3.1.1.17;E3.1.1.17;more##-999##80773##Zymomonas mobilis	R03751;K01053;3.1.1.17;E3.1.1.17;glucono-1,5-lactone##6.2##80763##Sus scrofa (pig)	R05283;No information of KEGG othology	R05099;K14519;1.2.1.4;aldH;trans-2-nonenal##0.012##673477##Homo sapiens (human)	R06944;K01913;None;E6.2.1.-;None	R06943;K06446;1.3.99.-;DCAA;No information about KM-value	R06942;K07514;5.3.3.8;EHHADH;trans-2-Hexenoyl-CoA##0.00062##678385##Rattus norvegicus (rat)	R06941;K07514;5.3.3.8;EHHADH;trans-2-Hexenoyl-CoA##0.00062##678385##Rattus norvegicus (rat)	R00829;K07513;2.3.1.16;ACAA1;3-oxodecanoyl-CoA##0.0018##486412##Sus scrofa (pig)
11-cis-Retinol	C00899	10	R02369;R02124;R00032;R03823;R07512;R07511;R07510;R04218;R02065;R02061	R02369;No information of KEGG othology	R02124;K00121;1.1.1.284;frmA##ADH5##adhC;S-hydroxymethylglutathione##0.00012##696092##Homo sapiens (human)	R00032;K00515;1.14.99.36;BCMO1##BCDO1;beta-carotene##0.0009##674463##Mus musculus (mouse)	R03823;No information of KEGG othology	R07512;K09835;5.-.-.-;crtH##crtISO;No information about KM-value	R07511;K00514;1.14.99.30;E1.14.99.30##crtQ##zds;No information about KM-value	R07510;K02293;1.14.99.-;PDS##crtP;No information about KM-value	R04218;No information of KEGG othology	R02065;K02291;2.5.1.32;crtB;No information about KM-value	R02061;K13789;2.5.1.29;GGPS;farnesyl diphosphate##0.0005##638761##Ricinus communis (castor bean)
11-cis-Retinol	C00899	10	R02369;R08379;R00032;R03823;R07512;R07511;R07510;R04218;R02065;R02061	R02369;No information of KEGG othology	R08379;K11153;1.1.1.-;RDH12;No information about KM-value	R00032;K00515;1.14.99.36;BCMO1##BCDO1;beta-carotene##0.0009##674463##Mus musculus (mouse)	R03823;No information of KEGG othology	R07512;K09835;5.-.-.-;crtH##crtISO;No information about KM-value	R07511;K00514;1.14.99.30;E1.14.99.30##crtQ##zds;No information about KM-value	R07510;K02293;1.14.99.-;PDS##crtP;No information about KM-value	R04218;No information of KEGG othology	R02065;K02291;2.5.1.32;crtB;No information about KM-value	R02061;K13789;2.5.1.29;GGPS;farnesyl diphosphate##0.0005##638761##Ricinus communis (castor bean)
11-cis-Retinol	C00899	10	R03048;R02126;R00032;R03823;R07512;R07511;R07510;R04218;R02065;R02061	R03048;K00061;1.1.1.-;RDH5;No information about KM-value	R02126;No information of KEGG othology	R00032;K00515;1.14.99.36;BCMO1##BCDO1;beta-carotene##0.0009##674463##Mus musculus (mouse)	R03823;No information of KEGG othology	R07512;K09835;5.-.-.-;crtH##crtISO;No information about KM-value	R07511;K00514;1.14.99.30;E1.14.99.30##crtQ##zds;No information about KM-value	R07510;K02293;1.14.99.-;PDS##crtP;No information about KM-value	R04218;No information of KEGG othology	R02065;K02291;2.5.1.32;crtB;No information about KM-value	R02061;K13789;2.5.1.29;GGPS;farnesyl diphosphate##0.0005##638761##Ricinus communis (castor bean)
11-cis-Retinol	C00899	10	R08380;R02126;R00032;R03823;R07512;R07511;R07510;R04218;R02065;R02061	R08380;K11152;1.1.1.-;RDH11;No information about KM-value	R02126;No information of KEGG othology	R00032;K00515;1.14.99.36;BCMO1##BCDO1;beta-carotene##0.0009##674463##Mus musculus (mouse)	R03823;No information of KEGG othology	R07512;K09835;5.-.-.-;crtH##crtISO;No information about KM-value	R07511;K00514;1.14.99.30;E1.14.99.30##crtQ##zds;No information about KM-value	R07510;K02293;1.14.99.-;PDS##crtP;No information about KM-value	R04218;No information of KEGG othology	R02065;K02291;2.5.1.32;crtB;No information about KM-value	R02061;K13789;2.5.1.29;GGPS;farnesyl diphosphate##0.0005##638761##Ricinus communis (castor bean)
N5-Ethyl-L-glutamine##L-Theanine	C01047	14	R02929;R05573;R05574;R05572;R05567;R05569;R06966;R03306;R08971;R00042;R06967;R05561;R00132;R05562	R02929;No information of KEGG othology	R05573;No information of KEGG othology	R05574;No information of KEGG othology	R05572;K01564;None;E3.8.1.-;None	R05567;No information of KEGG othology	R05569;K14542;None;triA;None	R06966;K03382;3.5.99.3;atzB;No information about KM-value	R03306;No information of KEGG othology	R08971;No information of KEGG othology	R00042;No information of KEGG othology	R06967;K08710;3.5.99.4;atzC;No information about KM-value	R05561;K03383;3.5.2.15;atzD;No information about KM-value	R00132;K01674;4.2.1.1;cah;4-nitrophenyl acetate##0.002409##701985##Bos taurus (cow)	R05562;No information of KEGG othology
N5-Ethyl-L-glutamine##L-Theanine	C01047	13	R02929;R05573;R05574;R05572;R05567;R05569;R06966;R03306;R08971;R00042;R06967;R07305;R05562	R02929;No information of KEGG othology	R05573;No information of KEGG othology	R05574;No information of KEGG othology	R05572;K01564;None;E3.8.1.-;None	R05567;No information of KEGG othology	R05569;K14542;None;triA;None	R06966;K03382;3.5.99.3;atzB;No information about KM-value	R03306;No information of KEGG othology	R08971;No information of KEGG othology	R00042;No information of KEGG othology	R06967;K08710;3.5.99.4;atzC;No information about KM-value	R07305;No information of KEGG othology	R05562;No information of KEGG othology
N5-Ethyl-L-glutamine##L-Theanine	C01047	14	R02929;R05573;R05574;R05572;R05567;R05569;R06966;R03306;R08971;R06790;R06967;R05561;R00132;R05562	R02929;No information of KEGG othology	R05573;No information of KEGG othology	R05574;No information of KEGG othology	R05572;K01564;None;E3.8.1.-;None	R05567;No information of KEGG othology	R05569;K14542;None;triA;None	R06966;K03382;3.5.99.3;atzB;No information about KM-value	R03306;No information of KEGG othology	R08971;No information of KEGG othology	R06790;No information of KEGG othology	R06967;K08710;3.5.99.4;atzC;No information about KM-value	R05561;K03383;3.5.2.15;atzD;No information about KM-value	R00132;K01674;4.2.1.1;cah;4-nitrophenyl acetate##0.002409##701985##Bos taurus (cow)	R05562;No information of KEGG othology
N5-Ethyl-L-glutamine##L-Theanine	C01047	13	R02929;R05573;R05574;R05572;R05567;R05569;R06966;R03306;R08971;R06790;R06967;R07305;R05562	R02929;No information of KEGG othology	R05573;No information of KEGG othology	R05574;No information of KEGG othology	R05572;K01564;None;E3.8.1.-;None	R05567;No information of KEGG othology	R05569;K14542;None;triA;None	R06966;K03382;3.5.99.3;atzB;No information about KM-value	R03306;No information of KEGG othology	R08971;No information of KEGG othology	R06790;No information of KEGG othology	R06967;K08710;3.5.99.4;atzC;No information about KM-value	R07305;No information of KEGG othology	R05562;No information of KEGG othology
N5-Ethyl-L-glutamine##L-Theanine	C01047	14	R02930;R05573;R05574;R05572;R05567;R05569;R06966;R03306;R08971;R00042;R06967;R05561;R00132;R05562	R02930;No information of KEGG othology	R05573;No information of KEGG othology	R05574;No information of KEGG othology	R05572;K01564;None;E3.8.1.-;None	R05567;No information of KEGG othology	R05569;K14542;None;triA;None	R06966;K03382;3.5.99.3;atzB;No information about KM-value	R03306;No information of KEGG othology	R08971;No information of KEGG othology	R00042;No information of KEGG othology	R06967;K08710;3.5.99.4;atzC;No information about KM-value	R05561;K03383;3.5.2.15;atzD;No information about KM-value	R00132;K01674;4.2.1.1;cah;4-nitrophenyl acetate##0.002409##701985##Bos taurus (cow)	R05562;No information of KEGG othology
N5-Ethyl-L-glutamine##L-Theanine	C01047	13	R02930;R05573;R05574;R05572;R05567;R05569;R06966;R03306;R08971;R00042;R06967;R07305;R05562	R02930;No information of KEGG othology	R05573;No information of KEGG othology	R05574;No information of KEGG othology	R05572;K01564;None;E3.8.1.-;None	R05567;No information of KEGG othology	R05569;K14542;None;triA;None	R06966;K03382;3.5.99.3;atzB;No information about KM-value	R03306;No information of KEGG othology	R08971;No information of KEGG othology	R00042;No information of KEGG othology	R06967;K08710;3.5.99.4;atzC;No information about KM-value	R07305;No information of KEGG othology	R05562;No information of KEGG othology
N5-Ethyl-L-glutamine##L-Theanine	C01047	14	R02930;R05573;R05574;R05572;R05567;R05569;R06966;R03306;R08971;R06790;R06967;R05561;R00132;R05562	R02930;No information of KEGG othology	R05573;No information of KEGG othology	R05574;No information of KEGG othology	R05572;K01564;None;E3.8.1.-;None	R05567;No information of KEGG othology	R05569;K14542;None;triA;None	R06966;K03382;3.5.99.3;atzB;No information about KM-value	R03306;No information of KEGG othology	R08971;No information of KEGG othology	R06790;No information of KEGG othology	R06967;K08710;3.5.99.4;atzC;No information about KM-value	R05561;K03383;3.5.2.15;atzD;No information about KM-value	R00132;K01674;4.2.1.1;cah;4-nitrophenyl acetate##0.002409##701985##Bos taurus (cow)	R05562;No information of KEGG othology
N5-Ethyl-L-glutamine##L-Theanine	C01047	13	R02930;R05573;R05574;R05572;R05567;R05569;R06966;R03306;R08971;R06790;R06967;R07305;R05562	R02930;No information of KEGG othology	R05573;No information of KEGG othology	R05574;No information of KEGG othology	R05572;K01564;None;E3.8.1.-;None	R05567;No information of KEGG othology	R05569;K14542;None;triA;None	R06966;K03382;3.5.99.3;atzB;No information about KM-value	R03306;No information of KEGG othology	R08971;No information of KEGG othology	R06790;No information of KEGG othology	R06967;K08710;3.5.99.4;atzC;No information about KM-value	R07305;No information of KEGG othology	R05562;No information of KEGG othology
Puromycin	C01610	10	R05677;R05676;R05675;R05674;R05673;R05672;R05671;R05670;R05669;R05668	R05677;K12636;None;K12636##napH;None	R05676;K12635;2.1.1.38;dmpM;No information about KM-value	R05675;K12634;None;pur3;None	R05674;K12633;2.-.-.-;pur5;No information about KM-value	R05673;K12633;2.-.-.-;pur5;No information about KM-value	R05672;K12632;2.3.-.-;pac;No information about KM-value	R05671;K12631;None;pur6;None	R05670;K12630;2.-.-.-;pur4;No information about KM-value	R05669;K12629;3.-.-.-;pur7;No information about KM-value	R05668;K12628;1.-.-.-;pur10;No information about KM-value
Ribostamycin##Vistamycin	C01759	10	R08899;R08898;R08897;R08896;R08895;R08894;R08891;R08892;R08890;R08617	R08899;K13555;3.1.3.-;btrP;No information about KM-value	R08898;K13554;2.4.2.-;btrL;No information about KM-value	R08897;K13553;2.6.1.-;btrB;No information about KM-value	R08896;K13552;1.1.3.-;btrQ;No information about KM-value	R08895;K13551;3.5.1.-;btrD;No information about KM-value	R08894;K13550;2.4.1.-;btrM;No information about KM-value	R08891;K13547;2.6.1.-;btrS;No information about KM-value	R08892;K13548;1.1.1.-;neoE;No information about KM-value	R08890;K13547;2.6.1.-;btrS;No information about KM-value	R08617;K13546;4.2.3.-;btrC;No information about KM-value
Ribostamycin##Vistamycin	C01759	10	R08899;R08898;R08897;R08896;R08895;R08894;R08891;R08893;R08890;R08617	R08899;K13555;3.1.3.-;btrP;No information about KM-value	R08898;K13554;2.4.2.-;btrL;No information about KM-value	R08897;K13553;2.6.1.-;btrB;No information about KM-value	R08896;K13552;1.1.3.-;btrQ;No information about KM-value	R08895;K13551;3.5.1.-;btrD;No information about KM-value	R08894;K13550;2.4.1.-;btrM;No information about KM-value	R08891;K13547;2.6.1.-;btrS;No information about KM-value	R08893;K13549;1.1.-.-;btrN;No information about KM-value	R08890;K13547;2.6.1.-;btrS;No information about KM-value	R08617;K13546;4.2.3.-;btrC;No information about KM-value
Retinyl ester##all-trans-Retinyl ester	C02075	10	R08387;R02124;R00032;R03823;R07512;R07511;R07510;R04218;R02065;R02061	R08387;K00678;2.3.1.135;LRAT;All-trans-Retinol##0.0001##638621##Homo sapiens (human)	R02124;K00121;1.1.1.284;frmA##ADH5##adhC;S-hydroxymethylglutathione##0.00012##696092##Homo sapiens (human)	R00032;K00515;1.14.99.36;BCMO1##BCDO1;beta-carotene##0.0009##674463##Mus musculus (mouse)	R03823;No information of KEGG othology	R07512;K09835;5.-.-.-;crtH##crtISO;No information about KM-value	R07511;K00514;1.14.99.30;E1.14.99.30##crtQ##zds;No information about KM-value	R07510;K02293;1.14.99.-;PDS##crtP;No information about KM-value	R04218;No information of KEGG othology	R02065;K02291;2.5.1.32;crtB;No information about KM-value	R02061;K13789;2.5.1.29;GGPS;farnesyl diphosphate##0.0005##638761##Ricinus communis (castor bean)
Retinyl ester##all-trans-Retinyl ester	C02075	10	R08387;R08379;R00032;R03823;R07512;R07511;R07510;R04218;R02065;R02061	R08387;K00678;2.3.1.135;LRAT;All-trans-Retinol##0.0001##638621##Homo sapiens (human)	R08379;K11153;1.1.1.-;RDH12;No information about KM-value	R00032;K00515;1.14.99.36;BCMO1##BCDO1;beta-carotene##0.0009##674463##Mus musculus (mouse)	R03823;No information of KEGG othology	R07512;K09835;5.-.-.-;crtH##crtISO;No information about KM-value	R07511;K00514;1.14.99.30;E1.14.99.30##crtQ##zds;No information about KM-value	R07510;K02293;1.14.99.-;PDS##crtP;No information about KM-value	R04218;No information of KEGG othology	R02065;K02291;2.5.1.32;crtB;No information about KM-value	R02061;K13789;2.5.1.29;GGPS;farnesyl diphosphate##0.0005##638761##Ricinus communis (castor bean)
Retinyl palmitate##Vitamin A palmitate##all-trans-Retinyl palmitate##Retinol palmitate	C02588	10	R02368;R02124;R00032;R03823;R07512;R07511;R07510;R04218;R02065;R02061	R02368;K11157;3.1.1.-;PNPLA4;No information about KM-value	R02124;K00121;1.1.1.284;frmA##ADH5##adhC;S-hydroxymethylglutathione##0.00012##696092##Homo sapiens (human)	R00032;K00515;1.14.99.36;BCMO1##BCDO1;beta-carotene##0.0009##674463##Mus musculus (mouse)	R03823;No information of KEGG othology	R07512;K09835;5.-.-.-;crtH##crtISO;No information about KM-value	R07511;K00514;1.14.99.30;E1.14.99.30##crtQ##zds;No information about KM-value	R07510;K02293;1.14.99.-;PDS##crtP;No information about KM-value	R04218;No information of KEGG othology	R02065;K02291;2.5.1.32;crtB;No information about KM-value	R02061;K13789;2.5.1.29;GGPS;farnesyl diphosphate##0.0005##638761##Ricinus communis (castor bean)
Retinyl palmitate##Vitamin A palmitate##all-trans-Retinyl palmitate##Retinol palmitate	C02588	10	R02368;R08379;R00032;R03823;R07512;R07511;R07510;R04218;R02065;R02061	R02368;K11157;3.1.1.-;PNPLA4;No information about KM-value	R08379;K11153;1.1.1.-;RDH12;No information about KM-value	R00032;K00515;1.14.99.36;BCMO1##BCDO1;beta-carotene##0.0009##674463##Mus musculus (mouse)	R03823;No information of KEGG othology	R07512;K09835;5.-.-.-;crtH##crtISO;No information about KM-value	R07511;K00514;1.14.99.30;E1.14.99.30##crtQ##zds;No information about KM-value	R07510;K02293;1.14.99.-;PDS##crtP;No information about KM-value	R04218;No information of KEGG othology	R02065;K02291;2.5.1.32;crtB;No information about KM-value	R02061;K13789;2.5.1.29;GGPS;farnesyl diphosphate##0.0005##638761##Ricinus communis (castor bean)
1,4-Naphthoquinone##1,4-Naphthalenedione	C02617	10	R07019;R07018;R07009;R07011;R07020;R04117;R05137;R05136;R02941;R06602	R07019;No information of KEGG othology	R07018;No information of KEGG othology	R07009;No information of KEGG othology	R07011;No information of KEGG othology	R07020;K07420;1.14.14.1;CYP2S;fenthion##0.0016##706823##Homo sapiens (human)	R04117;K14583;1.13.11.56;nahC;No information about KM-value	R05137;K14584;5.99.1.4;nahD;No information about KM-value	R05136;K14585;4.1.2.45;nahE;No information about KM-value	R02941;K00152;1.2.1.65;E1.2.1.65;No information about KM-value	R06602;K04782;4.1.3.-;pchB;No information about KM-value
1,4-Naphthoquinone##1,4-Naphthalenedione	C02617	10	R07019;R07018;R07009;R07011;R07020;R04117;R05137;R05136;R02941;R06603	R07019;No information of KEGG othology	R07018;No information of KEGG othology	R07009;No information of KEGG othology	R07011;No information of KEGG othology	R07020;K07420;1.14.14.1;CYP2S;fenthion##0.0016##706823##Homo sapiens (human)	R04117;K14583;1.13.11.56;nahC;No information about KM-value	R05137;K14584;5.99.1.4;nahD;No information about KM-value	R05136;K14585;4.1.2.45;nahE;No information about KM-value	R02941;K00152;1.2.1.65;E1.2.1.65;No information about KM-value	R06603;No information of KEGG othology
1,4-Naphthoquinone##1,4-Naphthalenedione	C02617	10	R07019;R07018;R07009;R07013;R07015;R04117;R05137;R05136;R02941;R06602	R07019;No information of KEGG othology	R07018;No information of KEGG othology	R07009;No information of KEGG othology	R07013;K01253;3.3.2.9;EPHX1;(5Z,8Z,11Z)-14,15-epoxyeicosatrienoic acid##0.00025##710118##Mus musculus (mouse)	R07015;K00212;1.3.1.20;E1.3.1.20;lithocholic acid##0.0016##349256##Bos taurus (cow)	R04117;K14583;1.13.11.56;nahC;No information about KM-value	R05137;K14584;5.99.1.4;nahD;No information about KM-value	R05136;K14585;4.1.2.45;nahE;No information about KM-value	R02941;K00152;1.2.1.65;E1.2.1.65;No information about KM-value	R06602;K04782;4.1.3.-;pchB;No information about KM-value
1,4-Naphthoquinone##1,4-Naphthalenedione	C02617	10	R07019;R07018;R07009;R07013;R07015;R04117;R05137;R05136;R02941;R06603	R07019;No information of KEGG othology	R07018;No information of KEGG othology	R07009;No information of KEGG othology	R07013;K01253;3.3.2.9;EPHX1;(5Z,8Z,11Z)-14,15-epoxyeicosatrienoic acid##0.00025##710118##Mus musculus (mouse)	R07015;K00212;1.3.1.20;E1.3.1.20;lithocholic acid##0.0016##349256##Bos taurus (cow)	R04117;K14583;1.13.11.56;nahC;No information about KM-value	R05137;K14584;5.99.1.4;nahD;No information about KM-value	R05136;K14585;4.1.2.45;nahE;No information about KM-value	R02941;K00152;1.2.1.65;E1.2.1.65;No information about KM-value	R06603;No information of KEGG othology
1,4-Naphthoquinone##1,4-Naphthalenedione	C02617	10	R07019;R07018;R07010;R07012;R07020;R04117;R05137;R05136;R02941;R06602	R07019;No information of KEGG othology	R07018;No information of KEGG othology	R07010;No information of KEGG othology	R07012;No information of KEGG othology	R07020;K07420;1.14.14.1;CYP2S;fenthion##0.0016##706823##Homo sapiens (human)	R04117;K14583;1.13.11.56;nahC;No information about KM-value	R05137;K14584;5.99.1.4;nahD;No information about KM-value	R05136;K14585;4.1.2.45;nahE;No information about KM-value	R02941;K00152;1.2.1.65;E1.2.1.65;No information about KM-value	R06602;K04782;4.1.3.-;pchB;No information about KM-value
1,4-Naphthoquinone##1,4-Naphthalenedione	C02617	10	R07019;R07018;R07010;R07012;R07020;R04117;R05137;R05136;R02941;R06603	R07019;No information of KEGG othology	R07018;No information of KEGG othology	R07010;No information of KEGG othology	R07012;No information of KEGG othology	R07020;K07420;1.14.14.1;CYP2S;fenthion##0.0016##706823##Homo sapiens (human)	R04117;K14583;1.13.11.56;nahC;No information about KM-value	R05137;K14584;5.99.1.4;nahD;No information about KM-value	R05136;K14585;4.1.2.45;nahE;No information about KM-value	R02941;K00152;1.2.1.65;E1.2.1.65;No information about KM-value	R06603;No information of KEGG othology
1,4-Naphthoquinone##1,4-Naphthalenedione	C02617	10	R07019;R07018;R07010;R07014;R07015;R04117;R05137;R05136;R02941;R06602	R07019;No information of KEGG othology	R07018;No information of KEGG othology	R07010;No information of KEGG othology	R07014;K01253;3.3.2.9;EPHX1;(5Z,8Z,11Z)-14,15-epoxyeicosatrienoic acid##0.00025##710118##Mus musculus (mouse)	R07015;K00212;1.3.1.20;E1.3.1.20;lithocholic acid##0.0016##349256##Bos taurus (cow)	R04117;K14583;1.13.11.56;nahC;No information about KM-value	R05137;K14584;5.99.1.4;nahD;No information about KM-value	R05136;K14585;4.1.2.45;nahE;No information about KM-value	R02941;K00152;1.2.1.65;E1.2.1.65;No information about KM-value	R06602;K04782;4.1.3.-;pchB;No information about KM-value
1,4-Naphthoquinone##1,4-Naphthalenedione	C02617	10	R07019;R07018;R07010;R07014;R07015;R04117;R05137;R05136;R02941;R06603	R07019;No information of KEGG othology	R07018;No information of KEGG othology	R07010;No information of KEGG othology	R07014;K01253;3.3.2.9;EPHX1;(5Z,8Z,11Z)-14,15-epoxyeicosatrienoic acid##0.00025##710118##Mus musculus (mouse)	R07015;K00212;1.3.1.20;E1.3.1.20;lithocholic acid##0.0016##349256##Bos taurus (cow)	R04117;K14583;1.13.11.56;nahC;No information about KM-value	R05137;K14584;5.99.1.4;nahD;No information about KM-value	R05136;K14585;4.1.2.45;nahE;No information about KM-value	R02941;K00152;1.2.1.65;E1.2.1.65;No information about KM-value	R06603;No information of KEGG othology
3,5-Dichlorocatechol	C02933	20	R03997;R05419;R05505;R01307;R05252;R05344;R05480;R05474;R08971;R00042;R05493;R05441;R04258;R05391;R03306;R08971;R00042;R03893;R03891;R06851	R03997;K10676;1.14.13.20;E1.14.13.20##tfdB;No information about KM-value	R05419;No information of KEGG othology	R05505;K00539;None;E1.97.1.-;None	R01307;No information of KEGG othology	R05252;K00206;None;E1.2.-.-;None	R05344;No information of KEGG othology	R05480;No information of KEGG othology	R05474;No information of KEGG othology	R08971;No information of KEGG othology	R00042;No information of KEGG othology	R05493;No information of KEGG othology	R05441;K10676;1.14.13.20;E1.14.13.20##tfdB;No information about KM-value	R04258;K03381;1.13.11.1;catA;3-Chlorocatechol##0.0007##712893##Rhodococcus opacus	R05391;No information of KEGG othology	R03306;No information of KEGG othology	R08971;No information of KEGG othology	R00042;No information of KEGG othology	R03893;K01061;3.1.1.45;E3.1.1.45;cis-4-carboxymethylenebut-2-chloro-2-en-4-olide##0.0022##94361##Rhodococcus opacus	R03891;K04098;1.13.11.37;E1.13.11.37;No information about KM-value	R06851;K00492;None;E1.14.13.-;None
3,5-Dichlorocatechol	C02933	20	R03997;R05419;R05505;R01307;R05252;R05344;R05480;R05474;R08971;R00042;R05493;R05441;R04258;R05391;R03306;R08971;R06790;R03893;R03891;R06851	R03997;K10676;1.14.13.20;E1.14.13.20##tfdB;No information about KM-value	R05419;No information of KEGG othology	R05505;K00539;None;E1.97.1.-;None	R01307;No information of KEGG othology	R05252;K00206;None;E1.2.-.-;None	R05344;No information of KEGG othology	R05480;No information of KEGG othology	R05474;No information of KEGG othology	R08971;No information of KEGG othology	R00042;No information of KEGG othology	R05493;No information of KEGG othology	R05441;K10676;1.14.13.20;E1.14.13.20##tfdB;No information about KM-value	R04258;K03381;1.13.11.1;catA;3-Chlorocatechol##0.0007##712893##Rhodococcus opacus	R05391;No information of KEGG othology	R03306;No information of KEGG othology	R08971;No information of KEGG othology	R06790;No information of KEGG othology	R03893;K01061;3.1.1.45;E3.1.1.45;cis-4-carboxymethylenebut-2-chloro-2-en-4-olide##0.0022##94361##Rhodococcus opacus	R03891;K04098;1.13.11.37;E1.13.11.37;No information about KM-value	R06851;K00492;None;E1.14.13.-;None
3,5-Dichlorocatechol	C02933	20	R03997;R05419;R05505;R01307;R05252;R05344;R05480;R05474;R08971;R00042;R05493;R05441;R04258;R05391;R03306;R08971;R06790;R03893;R05236;R05246	R03997;K10676;1.14.13.20;E1.14.13.20##tfdB;No information about KM-value	R05419;No information of KEGG othology	R05505;K00539;None;E1.97.1.-;None	R01307;No information of KEGG othology	R05252;K00206;None;E1.2.-.-;None	R05344;No information of KEGG othology	R05480;No information of KEGG othology	R05474;No information of KEGG othology	R08971;No information of KEGG othology	R00042;No information of KEGG othology	R05493;No information of KEGG othology	R05441;K10676;1.14.13.20;E1.14.13.20##tfdB;No information about KM-value	R04258;K03381;1.13.11.1;catA;3-Chlorocatechol##0.0007##712893##Rhodococcus opacus	R05391;No information of KEGG othology	R03306;No information of KEGG othology	R08971;No information of KEGG othology	R06790;No information of KEGG othology	R03893;K01061;3.1.1.45;E3.1.1.45;cis-4-carboxymethylenebut-2-chloro-2-en-4-olide##0.0022##94361##Rhodococcus opacus	R05236;No information of KEGG othology	R05246;No information of KEGG othology
3,5-Dichlorocatechol	C02933	23	R03997;R05419;R05505;R05504;R05406;R04258;R05391;R03306;R08971;R00042;R03893;R03891;R06851;R05493;R05441;R04258;R05391;R03306;R08971;R00042;R03893;R05236;R05246	R03997;K10676;1.14.13.20;E1.14.13.20##tfdB;No information about KM-value	R05419;No information of KEGG othology	R05505;K00539;None;E1.97.1.-;None	R05504;K00539;None;E1.97.1.-;None	R05406;K00446;1.13.11.2;E1.13.11.2;catechol##0.001##673546##Pseudomonas stutzeri	R05406;K00446;1.13.11.2;E1.13.11.2;3,5-dimethylcatechol##0.0055##673546##Pseudomonas stutzeri	R04258;K03381;1.13.11.1;catA;3-Chlorocatechol##0.0007##712893##Rhodococcus opacus	R05391;No information of KEGG othology	R03306;No information of KEGG othology	R08971;No information of KEGG othology	R00042;No information of KEGG othology	R03893;K01061;3.1.1.45;E3.1.1.45;cis-4-carboxymethylenebut-2-chloro-2-en-4-olide##0.0022##94361##Rhodococcus opacus	R03891;K04098;1.13.11.37;E1.13.11.37;No information about KM-value	R06851;K00492;None;E1.14.13.-;None	R05493;No information of KEGG othology	R05441;K10676;1.14.13.20;E1.14.13.20##tfdB;No information about KM-value	R04258;K03381;1.13.11.1;catA;3-Chlorocatechol##0.0007##712893##Rhodococcus opacus	R05391;No information of KEGG othology	R03306;No information of KEGG othology	R08971;No information of KEGG othology	R00042;No information of KEGG othology	R03893;K01061;3.1.1.45;E3.1.1.45;cis-4-carboxymethylenebut-2-chloro-2-en-4-olide##0.0022##94361##Rhodococcus opacus	R05236;No information of KEGG othology	R05246;No information of KEGG othology
3,5-Dichlorocatechol	C02933	20	R03997;R05419;R05505;R01307;R05252;R05344;R05480;R05474;R08971;R06790;R05493;R05441;R04258;R05391;R03306;R08971;R00042;R03893;R03891;R06851	R03997;K10676;1.14.13.20;E1.14.13.20##tfdB;No information about KM-value	R05419;No information of KEGG othology	R05505;K00539;None;E1.97.1.-;None	R01307;No information of KEGG othology	R05252;K00206;None;E1.2.-.-;None	R05344;No information of KEGG othology	R05480;No information of KEGG othology	R05474;No information of KEGG othology	R08971;No information of KEGG othology	R06790;No information of KEGG othology	R05493;No information of KEGG othology	R05441;K10676;1.14.13.20;E1.14.13.20##tfdB;No information about KM-value	R04258;K03381;1.13.11.1;catA;3-Chlorocatechol##0.0007##712893##Rhodococcus opacus	R05391;No information of KEGG othology	R03306;No information of KEGG othology	R08971;No information of KEGG othology	R00042;No information of KEGG othology	R03893;K01061;3.1.1.45;E3.1.1.45;cis-4-carboxymethylenebut-2-chloro-2-en-4-olide##0.0022##94361##Rhodococcus opacus	R03891;K04098;1.13.11.37;E1.13.11.37;No information about KM-value	R06851;K00492;None;E1.14.13.-;None
3,5-Dichlorocatechol	C02933	20	R03997;R05419;R05505;R01307;R05252;R05344;R05480;R05474;R08971;R06790;R05493;R05441;R04258;R05391;R03306;R08971;R00042;R03893;R05236;R05246	R03997;K10676;1.14.13.20;E1.14.13.20##tfdB;No information about KM-value	R05419;No information of KEGG othology	R05505;K00539;None;E1.97.1.-;None	R01307;No information of KEGG othology	R05252;K00206;None;E1.2.-.-;None	R05344;No information of KEGG othology	R05480;No information of KEGG othology	R05474;No information of KEGG othology	R08971;No information of KEGG othology	R06790;No information of KEGG othology	R05493;No information of KEGG othology	R05441;K10676;1.14.13.20;E1.14.13.20##tfdB;No information about KM-value	R04258;K03381;1.13.11.1;catA;3-Chlorocatechol##0.0007##712893##Rhodococcus opacus	R05391;No information of KEGG othology	R03306;No information of KEGG othology	R08971;No information of KEGG othology	R00042;No information of KEGG othology	R03893;K01061;3.1.1.45;E3.1.1.45;cis-4-carboxymethylenebut-2-chloro-2-en-4-olide##0.0022##94361##Rhodococcus opacus	R05236;No information of KEGG othology	R05246;No information of KEGG othology
3,5-Dichlorocatechol	C02933	20	R03997;R05419;R05505;R01307;R05252;R05344;R05480;R05474;R08971;R06790;R05493;R05441;R04258;R05391;R03306;R08971;R06790;R03893;R03891;R06851	R03997;K10676;1.14.13.20;E1.14.13.20##tfdB;No information about KM-value	R05419;No information of KEGG othology	R05505;K00539;None;E1.97.1.-;None	R01307;No information of KEGG othology	R05252;K00206;None;E1.2.-.-;None	R05344;No information of KEGG othology	R05480;No information of KEGG othology	R05474;No information of KEGG othology	R08971;No information of KEGG othology	R06790;No information of KEGG othology	R05493;No information of KEGG othology	R05441;K10676;1.14.13.20;E1.14.13.20##tfdB;No information about KM-value	R04258;K03381;1.13.11.1;catA;3-Chlorocatechol##0.0007##712893##Rhodococcus opacus	R05391;No information of KEGG othology	R03306;No information of KEGG othology	R08971;No information of KEGG othology	R06790;No information of KEGG othology	R03893;K01061;3.1.1.45;E3.1.1.45;cis-4-carboxymethylenebut-2-chloro-2-en-4-olide##0.0022##94361##Rhodococcus opacus	R03891;K04098;1.13.11.37;E1.13.11.37;No information about KM-value	R06851;K00492;None;E1.14.13.-;None
3,5-Dichlorocatechol	C02933	20	R03997;R05419;R05505;R01307;R05252;R05344;R05480;R05474;R08971;R06790;R05493;R05441;R04258;R05391;R03306;R08971;R06790;R03893;R05236;R05246	R03997;K10676;1.14.13.20;E1.14.13.20##tfdB;No information about KM-value	R05419;No information of KEGG othology	R05505;K00539;None;E1.97.1.-;None	R01307;No information of KEGG othology	R05252;K00206;None;E1.2.-.-;None	R05344;No information of KEGG othology	R05480;No information of KEGG othology	R05474;No information of KEGG othology	R08971;No information of KEGG othology	R06790;No information of KEGG othology	R05493;No information of KEGG othology	R05441;K10676;1.14.13.20;E1.14.13.20##tfdB;No information about KM-value	R04258;K03381;1.13.11.1;catA;3-Chlorocatechol##0.0007##712893##Rhodococcus opacus	R05391;No information of KEGG othology	R03306;No information of KEGG othology	R08971;No information of KEGG othology	R06790;No information of KEGG othology	R03893;K01061;3.1.1.45;E3.1.1.45;cis-4-carboxymethylenebut-2-chloro-2-en-4-olide##0.0022##94361##Rhodococcus opacus	R05236;No information of KEGG othology	R05246;No information of KEGG othology
3,5-Dichlorocatechol	C02933	23	R03997;R05419;R05505;R05504;R05406;R04258;R05391;R03306;R08971;R00042;R03893;R03891;R06851;R05493;R05441;R04258;R05391;R03306;R08971;R00042;R03893;R03891;R06851	R03997;K10676;1.14.13.20;E1.14.13.20##tfdB;No information about KM-value	R05419;No information of KEGG othology	R05505;K00539;None;E1.97.1.-;None	R05504;K00539;None;E1.97.1.-;None	R05406;K00446;1.13.11.2;E1.13.11.2;catechol##0.001##673546##Pseudomonas stutzeri	R05406;K00446;1.13.11.2;E1.13.11.2;3,5-dimethylcatechol##0.0055##673546##Pseudomonas stutzeri	R04258;K03381;1.13.11.1;catA;3-Chlorocatechol##0.0007##712893##Rhodococcus opacus	R05391;No information of KEGG othology	R03306;No information of KEGG othology	R08971;No information of KEGG othology	R00042;No information of KEGG othology	R03893;K01061;3.1.1.45;E3.1.1.45;cis-4-carboxymethylenebut-2-chloro-2-en-4-olide##0.0022##94361##Rhodococcus opacus	R03891;K04098;1.13.11.37;E1.13.11.37;No information about KM-value	R06851;K00492;None;E1.14.13.-;None	R05493;No information of KEGG othology	R05441;K10676;1.14.13.20;E1.14.13.20##tfdB;No information about KM-value	R04258;K03381;1.13.11.1;catA;3-Chlorocatechol##0.0007##712893##Rhodococcus opacus	R05391;No information of KEGG othology	R03306;No information of KEGG othology	R08971;No information of KEGG othology	R00042;No information of KEGG othology	R03893;K01061;3.1.1.45;E3.1.1.45;cis-4-carboxymethylenebut-2-chloro-2-en-4-olide##0.0022##94361##Rhodococcus opacus	R03891;K04098;1.13.11.37;E1.13.11.37;No information about KM-value	R06851;K00492;None;E1.14.13.-;None
3,5-Dichlorocatechol	C02933	23	R03997;R05419;R05505;R05504;R05406;R04258;R05391;R03306;R08971;R00042;R03893;R03891;R06851;R05493;R05441;R04258;R05391;R03306;R08971;R06790;R03893;R03891;R06851	R03997;K10676;1.14.13.20;E1.14.13.20##tfdB;No information about KM-value	R05419;No information of KEGG othology	R05505;K00539;None;E1.97.1.-;None	R05504;K00539;None;E1.97.1.-;None	R05406;K00446;1.13.11.2;E1.13.11.2;catechol##0.001##673546##Pseudomonas stutzeri	R05406;K00446;1.13.11.2;E1.13.11.2;3,5-dimethylcatechol##0.0055##673546##Pseudomonas stutzeri	R04258;K03381;1.13.11.1;catA;3-Chlorocatechol##0.0007##712893##Rhodococcus opacus	R05391;No information of KEGG othology	R03306;No information of KEGG othology	R08971;No information of KEGG othology	R00042;No information of KEGG othology	R03893;K01061;3.1.1.45;E3.1.1.45;cis-4-carboxymethylenebut-2-chloro-2-en-4-olide##0.0022##94361##Rhodococcus opacus	R03891;K04098;1.13.11.37;E1.13.11.37;No information about KM-value	R06851;K00492;None;E1.14.13.-;None	R05493;No information of KEGG othology	R05441;K10676;1.14.13.20;E1.14.13.20##tfdB;No information about KM-value	R04258;K03381;1.13.11.1;catA;3-Chlorocatechol##0.0007##712893##Rhodococcus opacus	R05391;No information of KEGG othology	R03306;No information of KEGG othology	R08971;No information of KEGG othology	R06790;No information of KEGG othology	R03893;K01061;3.1.1.45;E3.1.1.45;cis-4-carboxymethylenebut-2-chloro-2-en-4-olide##0.0022##94361##Rhodococcus opacus	R03891;K04098;1.13.11.37;E1.13.11.37;No information about KM-value	R06851;K00492;None;E1.14.13.-;None
3,5-Dichlorocatechol	C02933	23	R03997;R05419;R05505;R05504;R05406;R04258;R05391;R03306;R08971;R00042;R03893;R03891;R06851;R05493;R05441;R04258;R05391;R03306;R08971;R06790;R03893;R05236;R05246	R03997;K10676;1.14.13.20;E1.14.13.20##tfdB;No information about KM-value	R05419;No information of KEGG othology	R05505;K00539;None;E1.97.1.-;None	R05504;K00539;None;E1.97.1.-;None	R05406;K00446;1.13.11.2;E1.13.11.2;catechol##0.001##673546##Pseudomonas stutzeri	R05406;K00446;1.13.11.2;E1.13.11.2;3,5-dimethylcatechol##0.0055##673546##Pseudomonas stutzeri	R04258;K03381;1.13.11.1;catA;3-Chlorocatechol##0.0007##712893##Rhodococcus opacus	R05391;No information of KEGG othology	R03306;No information of KEGG othology	R08971;No information of KEGG othology	R00042;No information of KEGG othology	R03893;K01061;3.1.1.45;E3.1.1.45;cis-4-carboxymethylenebut-2-chloro-2-en-4-olide##0.0022##94361##Rhodococcus opacus	R03891;K04098;1.13.11.37;E1.13.11.37;No information about KM-value	R06851;K00492;None;E1.14.13.-;None	R05493;No information of KEGG othology	R05441;K10676;1.14.13.20;E1.14.13.20##tfdB;No information about KM-value	R04258;K03381;1.13.11.1;catA;3-Chlorocatechol##0.0007##712893##Rhodococcus opacus	R05391;No information of KEGG othology	R03306;No information of KEGG othology	R08971;No information of KEGG othology	R06790;No information of KEGG othology	R03893;K01061;3.1.1.45;E3.1.1.45;cis-4-carboxymethylenebut-2-chloro-2-en-4-olide##0.0022##94361##Rhodococcus opacus	R05236;No information of KEGG othology	R05246;No information of KEGG othology
3,5-Dichlorocatechol	C02933	23	R03997;R05419;R05505;R05504;R05406;R04258;R05391;R03306;R08971;R06790;R03893;R03891;R06851;R05493;R05441;R04258;R05391;R03306;R08971;R00042;R03893;R05236;R05246	R03997;K10676;1.14.13.20;E1.14.13.20##tfdB;No information about KM-value	R05419;No information of KEGG othology	R05505;K00539;None;E1.97.1.-;None	R05504;K00539;None;E1.97.1.-;None	R05406;K00446;1.13.11.2;E1.13.11.2;catechol##0.001##673546##Pseudomonas stutzeri	R05406;K00446;1.13.11.2;E1.13.11.2;3,5-dimethylcatechol##0.0055##673546##Pseudomonas stutzeri	R04258;K03381;1.13.11.1;catA;3-Chlorocatechol##0.0007##712893##Rhodococcus opacus	R05391;No information of KEGG othology	R03306;No information of KEGG othology	R08971;No information of KEGG othology	R06790;No information of KEGG othology	R03893;K01061;3.1.1.45;E3.1.1.45;cis-4-carboxymethylenebut-2-chloro-2-en-4-olide##0.0022##94361##Rhodococcus opacus	R03891;K04098;1.13.11.37;E1.13.11.37;No information about KM-value	R06851;K00492;None;E1.14.13.-;None	R05493;No information of KEGG othology	R05441;K10676;1.14.13.20;E1.14.13.20##tfdB;No information about KM-value	R04258;K03381;1.13.11.1;catA;3-Chlorocatechol##0.0007##712893##Rhodococcus opacus	R05391;No information of KEGG othology	R03306;No information of KEGG othology	R08971;No information of KEGG othology	R00042;No information of KEGG othology	R03893;K01061;3.1.1.45;E3.1.1.45;cis-4-carboxymethylenebut-2-chloro-2-en-4-olide##0.0022##94361##Rhodococcus opacus	R05236;No information of KEGG othology	R05246;No information of KEGG othology
3,5-Dichlorocatechol	C02933	23	R03997;R05419;R05505;R05504;R05406;R04258;R05391;R03306;R08971;R00042;R03893;R05236;R05246;R05493;R05441;R04258;R05391;R03306;R08971;R00042;R03893;R03891;R06851	R03997;K10676;1.14.13.20;E1.14.13.20##tfdB;No information about KM-value	R05419;No information of KEGG othology	R05505;K00539;None;E1.97.1.-;None	R05504;K00539;None;E1.97.1.-;None	R05406;K00446;1.13.11.2;E1.13.11.2;catechol##0.001##673546##Pseudomonas stutzeri	R05406;K00446;1.13.11.2;E1.13.11.2;3,5-dimethylcatechol##0.0055##673546##Pseudomonas stutzeri	R04258;K03381;1.13.11.1;catA;3-Chlorocatechol##0.0007##712893##Rhodococcus opacus	R05391;No information of KEGG othology	R03306;No information of KEGG othology	R08971;No information of KEGG othology	R00042;No information of KEGG othology	R03893;K01061;3.1.1.45;E3.1.1.45;cis-4-carboxymethylenebut-2-chloro-2-en-4-olide##0.0022##94361##Rhodococcus opacus	R05236;No information of KEGG othology	R05246;No information of KEGG othology	R05493;No information of KEGG othology	R05441;K10676;1.14.13.20;E1.14.13.20##tfdB;No information about KM-value	R04258;K03381;1.13.11.1;catA;3-Chlorocatechol##0.0007##712893##Rhodococcus opacus	R05391;No information of KEGG othology	R03306;No information of KEGG othology	R08971;No information of KEGG othology	R00042;No information of KEGG othology	R03893;K01061;3.1.1.45;E3.1.1.45;cis-4-carboxymethylenebut-2-chloro-2-en-4-olide##0.0022##94361##Rhodococcus opacus	R03891;K04098;1.13.11.37;E1.13.11.37;No information about KM-value	R06851;K00492;None;E1.14.13.-;None
3,5-Dichlorocatechol	C02933	23	R03997;R05419;R05505;R05504;R05406;R04258;R05391;R03306;R08971;R00042;R03893;R05236;R05246;R05493;R05441;R04258;R05391;R03306;R08971;R00042;R03893;R05236;R05246	R03997;K10676;1.14.13.20;E1.14.13.20##tfdB;No information about KM-value	R05419;No information of KEGG othology	R05505;K00539;None;E1.97.1.-;None	R05504;K00539;None;E1.97.1.-;None	R05406;K00446;1.13.11.2;E1.13.11.2;catechol##0.001##673546##Pseudomonas stutzeri	R05406;K00446;1.13.11.2;E1.13.11.2;3,5-dimethylcatechol##0.0055##673546##Pseudomonas stutzeri	R04258;K03381;1.13.11.1;catA;3-Chlorocatechol##0.0007##712893##Rhodococcus opacus	R05391;No information of KEGG othology	R03306;No information of KEGG othology	R08971;No information of KEGG othology	R00042;No information of KEGG othology	R03893;K01061;3.1.1.45;E3.1.1.45;cis-4-carboxymethylenebut-2-chloro-2-en-4-olide##0.0022##94361##Rhodococcus opacus	R05236;No information of KEGG othology	R05246;No information of KEGG othology	R05493;No information of KEGG othology	R05441;K10676;1.14.13.20;E1.14.13.20##tfdB;No information about KM-value	R04258;K03381;1.13.11.1;catA;3-Chlorocatechol##0.0007##712893##Rhodococcus opacus	R05391;No information of KEGG othology	R03306;No information of KEGG othology	R08971;No information of KEGG othology	R00042;No information of KEGG othology	R03893;K01061;3.1.1.45;E3.1.1.45;cis-4-carboxymethylenebut-2-chloro-2-en-4-olide##0.0022##94361##Rhodococcus opacus	R05236;No information of KEGG othology	R05246;No information of KEGG othology
3,5-Dichlorocatechol	C02933	23	R03997;R05419;R05505;R05504;R05406;R04258;R05391;R03306;R08971;R00042;R03893;R05236;R05246;R05493;R05441;R04258;R05391;R03306;R08971;R06790;R03893;R03891;R06851	R03997;K10676;1.14.13.20;E1.14.13.20##tfdB;No information about KM-value	R05419;No information of KEGG othology	R05505;K00539;None;E1.97.1.-;None	R05504;K00539;None;E1.97.1.-;None	R05406;K00446;1.13.11.2;E1.13.11.2;catechol##0.001##673546##Pseudomonas stutzeri	R05406;K00446;1.13.11.2;E1.13.11.2;3,5-dimethylcatechol##0.0055##673546##Pseudomonas stutzeri	R04258;K03381;1.13.11.1;catA;3-Chlorocatechol##0.0007##712893##Rhodococcus opacus	R05391;No information of KEGG othology	R03306;No information of KEGG othology	R08971;No information of KEGG othology	R00042;No information of KEGG othology	R03893;K01061;3.1.1.45;E3.1.1.45;cis-4-carboxymethylenebut-2-chloro-2-en-4-olide##0.0022##94361##Rhodococcus opacus	R05236;No information of KEGG othology	R05246;No information of KEGG othology	R05493;No information of KEGG othology	R05441;K10676;1.14.13.20;E1.14.13.20##tfdB;No information about KM-value	R04258;K03381;1.13.11.1;catA;3-Chlorocatechol##0.0007##712893##Rhodococcus opacus	R05391;No information of KEGG othology	R03306;No information of KEGG othology	R08971;No information of KEGG othology	R06790;No information of KEGG othology	R03893;K01061;3.1.1.45;E3.1.1.45;cis-4-carboxymethylenebut-2-chloro-2-en-4-olide##0.0022##94361##Rhodococcus opacus	R03891;K04098;1.13.11.37;E1.13.11.37;No information about KM-value	R06851;K00492;None;E1.14.13.-;None
3,5-Dichlorocatechol	C02933	23	R03997;R05419;R05505;R05504;R05406;R04258;R05391;R03306;R08971;R00042;R03893;R05236;R05246;R05493;R05441;R04258;R05391;R03306;R08971;R06790;R03893;R05236;R05246	R03997;K10676;1.14.13.20;E1.14.13.20##tfdB;No information about KM-value	R05419;No information of KEGG othology	R05505;K00539;None;E1.97.1.-;None	R05504;K00539;None;E1.97.1.-;None	R05406;K00446;1.13.11.2;E1.13.11.2;catechol##0.001##673546##Pseudomonas stutzeri	R05406;K00446;1.13.11.2;E1.13.11.2;3,5-dimethylcatechol##0.0055##673546##Pseudomonas stutzeri	R04258;K03381;1.13.11.1;catA;3-Chlorocatechol##0.0007##712893##Rhodococcus opacus	R05391;No information of KEGG othology	R03306;No information of KEGG othology	R08971;No information of KEGG othology	R00042;No information of KEGG othology	R03893;K01061;3.1.1.45;E3.1.1.45;cis-4-carboxymethylenebut-2-chloro-2-en-4-olide##0.0022##94361##Rhodococcus opacus	R05236;No information of KEGG othology	R05246;No information of KEGG othology	R05493;No information of KEGG othology	R05441;K10676;1.14.13.20;E1.14.13.20##tfdB;No information about KM-value	R04258;K03381;1.13.11.1;catA;3-Chlorocatechol##0.0007##712893##Rhodococcus opacus	R05391;No information of KEGG othology	R03306;No information of KEGG othology	R08971;No information of KEGG othology	R06790;No information of KEGG othology	R03893;K01061;3.1.1.45;E3.1.1.45;cis-4-carboxymethylenebut-2-chloro-2-en-4-olide##0.0022##94361##Rhodococcus opacus	R05236;No information of KEGG othology	R05246;No information of KEGG othology
3,5-Dichlorocatechol	C02933	23	R03997;R05419;R05505;R05504;R05406;R04258;R05391;R03306;R08971;R06790;R03893;R03891;R06851;R05493;R05441;R04258;R05391;R03306;R08971;R00042;R03893;R03891;R06851	R03997;K10676;1.14.13.20;E1.14.13.20##tfdB;No information about KM-value	R05419;No information of KEGG othology	R05505;K00539;None;E1.97.1.-;None	R05504;K00539;None;E1.97.1.-;None	R05406;K00446;1.13.11.2;E1.13.11.2;catechol##0.001##673546##Pseudomonas stutzeri	R05406;K00446;1.13.11.2;E1.13.11.2;3,5-dimethylcatechol##0.0055##673546##Pseudomonas stutzeri	R04258;K03381;1.13.11.1;catA;3-Chlorocatechol##0.0007##712893##Rhodococcus opacus	R05391;No information of KEGG othology	R03306;No information of KEGG othology	R08971;No information of KEGG othology	R06790;No information of KEGG othology	R03893;K01061;3.1.1.45;E3.1.1.45;cis-4-carboxymethylenebut-2-chloro-2-en-4-olide##0.0022##94361##Rhodococcus opacus	R03891;K04098;1.13.11.37;E1.13.11.37;No information about KM-value	R06851;K00492;None;E1.14.13.-;None	R05493;No information of KEGG othology	R05441;K10676;1.14.13.20;E1.14.13.20##tfdB;No information about KM-value	R04258;K03381;1.13.11.1;catA;3-Chlorocatechol##0.0007##712893##Rhodococcus opacus	R05391;No information of KEGG othology	R03306;No information of KEGG othology	R08971;No information of KEGG othology	R00042;No information of KEGG othology	R03893;K01061;3.1.1.45;E3.1.1.45;cis-4-carboxymethylenebut-2-chloro-2-en-4-olide##0.0022##94361##Rhodococcus opacus	R03891;K04098;1.13.11.37;E1.13.11.37;No information about KM-value	R06851;K00492;None;E1.14.13.-;None
3,5-Dichlorocatechol	C02933	23	R03997;R05419;R05505;R05504;R05406;R04258;R05391;R03306;R08971;R06790;R03893;R03891;R06851;R05493;R05441;R04258;R05391;R03306;R08971;R06790;R03893;R03891;R06851	R03997;K10676;1.14.13.20;E1.14.13.20##tfdB;No information about KM-value	R05419;No information of KEGG othology	R05505;K00539;None;E1.97.1.-;None	R05504;K00539;None;E1.97.1.-;None	R05406;K00446;1.13.11.2;E1.13.11.2;catechol##0.001##673546##Pseudomonas stutzeri	R05406;K00446;1.13.11.2;E1.13.11.2;3,5-dimethylcatechol##0.0055##673546##Pseudomonas stutzeri	R04258;K03381;1.13.11.1;catA;3-Chlorocatechol##0.0007##712893##Rhodococcus opacus	R05391;No information of KEGG othology	R03306;No information of KEGG othology	R08971;No information of KEGG othology	R06790;No information of KEGG othology	R03893;K01061;3.1.1.45;E3.1.1.45;cis-4-carboxymethylenebut-2-chloro-2-en-4-olide##0.0022##94361##Rhodococcus opacus	R03891;K04098;1.13.11.37;E1.13.11.37;No information about KM-value	R06851;K00492;None;E1.14.13.-;None	R05493;No information of KEGG othology	R05441;K10676;1.14.13.20;E1.14.13.20##tfdB;No information about KM-value	R04258;K03381;1.13.11.1;catA;3-Chlorocatechol##0.0007##712893##Rhodococcus opacus	R05391;No information of KEGG othology	R03306;No information of KEGG othology	R08971;No information of KEGG othology	R06790;No information of KEGG othology	R03893;K01061;3.1.1.45;E3.1.1.45;cis-4-carboxymethylenebut-2-chloro-2-en-4-olide##0.0022##94361##Rhodococcus opacus	R03891;K04098;1.13.11.37;E1.13.11.37;No information about KM-value	R06851;K00492;None;E1.14.13.-;None
3,5-Dichlorocatechol	C02933	20	R03997;R05419;R05505;R01307;R05252;R05344;R05480;R05474;R08971;R00042;R05493;R05441;R04258;R05391;R03306;R08971;R00042;R03893;R05236;R05246	R03997;K10676;1.14.13.20;E1.14.13.20##tfdB;No information about KM-value	R05419;No information of KEGG othology	R05505;K00539;None;E1.97.1.-;None	R01307;No information of KEGG othology	R05252;K00206;None;E1.2.-.-;None	R05344;No information of KEGG othology	R05480;No information of KEGG othology	R05474;No information of KEGG othology	R08971;No information of KEGG othology	R00042;No information of KEGG othology	R05493;No information of KEGG othology	R05441;K10676;1.14.13.20;E1.14.13.20##tfdB;No information about KM-value	R04258;K03381;1.13.11.1;catA;3-Chlorocatechol##0.0007##712893##Rhodococcus opacus	R05391;No information of KEGG othology	R03306;No information of KEGG othology	R08971;No information of KEGG othology	R00042;No information of KEGG othology	R03893;K01061;3.1.1.45;E3.1.1.45;cis-4-carboxymethylenebut-2-chloro-2-en-4-olide##0.0022##94361##Rhodococcus opacus	R05236;No information of KEGG othology	R05246;No information of KEGG othology
3,5-Dichlorocatechol	C02933	23	R03997;R05419;R05505;R05504;R05406;R04258;R05391;R03306;R08971;R06790;R03893;R03891;R06851;R05493;R05441;R04258;R05391;R03306;R08971;R06790;R03893;R05236;R05246	R03997;K10676;1.14.13.20;E1.14.13.20##tfdB;No information about KM-value	R05419;No information of KEGG othology	R05505;K00539;None;E1.97.1.-;None	R05504;K00539;None;E1.97.1.-;None	R05406;K00446;1.13.11.2;E1.13.11.2;catechol##0.001##673546##Pseudomonas stutzeri	R05406;K00446;1.13.11.2;E1.13.11.2;3,5-dimethylcatechol##0.0055##673546##Pseudomonas stutzeri	R04258;K03381;1.13.11.1;catA;3-Chlorocatechol##0.0007##712893##Rhodococcus opacus	R05391;No information of KEGG othology	R03306;No information of KEGG othology	R08971;No information of KEGG othology	R06790;No information of KEGG othology	R03893;K01061;3.1.1.45;E3.1.1.45;cis-4-carboxymethylenebut-2-chloro-2-en-4-olide##0.0022##94361##Rhodococcus opacus	R03891;K04098;1.13.11.37;E1.13.11.37;No information about KM-value	R06851;K00492;None;E1.14.13.-;None	R05493;No information of KEGG othology	R05441;K10676;1.14.13.20;E1.14.13.20##tfdB;No information about KM-value	R04258;K03381;1.13.11.1;catA;3-Chlorocatechol##0.0007##712893##Rhodococcus opacus	R05391;No information of KEGG othology	R03306;No information of KEGG othology	R08971;No information of KEGG othology	R06790;No information of KEGG othology	R03893;K01061;3.1.1.45;E3.1.1.45;cis-4-carboxymethylenebut-2-chloro-2-en-4-olide##0.0022##94361##Rhodococcus opacus	R05236;No information of KEGG othology	R05246;No information of KEGG othology
3,5-Dichlorocatechol	C02933	23	R03997;R05419;R05505;R05504;R05406;R04258;R05391;R03306;R08971;R06790;R03893;R05236;R05246;R05493;R05441;R04258;R05391;R03306;R08971;R00042;R03893;R03891;R06851	R03997;K10676;1.14.13.20;E1.14.13.20##tfdB;No information about KM-value	R05419;No information of KEGG othology	R05505;K00539;None;E1.97.1.-;None	R05504;K00539;None;E1.97.1.-;None	R05406;K00446;1.13.11.2;E1.13.11.2;catechol##0.001##673546##Pseudomonas stutzeri	R05406;K00446;1.13.11.2;E1.13.11.2;3,5-dimethylcatechol##0.0055##673546##Pseudomonas stutzeri	R04258;K03381;1.13.11.1;catA;3-Chlorocatechol##0.0007##712893##Rhodococcus opacus	R05391;No information of KEGG othology	R03306;No information of KEGG othology	R08971;No information of KEGG othology	R06790;No information of KEGG othology	R03893;K01061;3.1.1.45;E3.1.1.45;cis-4-carboxymethylenebut-2-chloro-2-en-4-olide##0.0022##94361##Rhodococcus opacus	R05236;No information of KEGG othology	R05246;No information of KEGG othology	R05493;No information of KEGG othology	R05441;K10676;1.14.13.20;E1.14.13.20##tfdB;No information about KM-value	R04258;K03381;1.13.11.1;catA;3-Chlorocatechol##0.0007##712893##Rhodococcus opacus	R05391;No information of KEGG othology	R03306;No information of KEGG othology	R08971;No information of KEGG othology	R00042;No information of KEGG othology	R03893;K01061;3.1.1.45;E3.1.1.45;cis-4-carboxymethylenebut-2-chloro-2-en-4-olide##0.0022##94361##Rhodococcus opacus	R03891;K04098;1.13.11.37;E1.13.11.37;No information about KM-value	R06851;K00492;None;E1.14.13.-;None
3,5-Dichlorocatechol	C02933	23	R03997;R05419;R05505;R05504;R05406;R04258;R05391;R03306;R08971;R06790;R03893;R05236;R05246;R05493;R05441;R04258;R05391;R03306;R08971;R00042;R03893;R05236;R05246	R03997;K10676;1.14.13.20;E1.14.13.20##tfdB;No information about KM-value	R05419;No information of KEGG othology	R05505;K00539;None;E1.97.1.-;None	R05504;K00539;None;E1.97.1.-;None	R05406;K00446;1.13.11.2;E1.13.11.2;catechol##0.001##673546##Pseudomonas stutzeri	R05406;K00446;1.13.11.2;E1.13.11.2;3,5-dimethylcatechol##0.0055##673546##Pseudomonas stutzeri	R04258;K03381;1.13.11.1;catA;3-Chlorocatechol##0.0007##712893##Rhodococcus opacus	R05391;No information of KEGG othology	R03306;No information of KEGG othology	R08971;No information of KEGG othology	R06790;No information of KEGG othology	R03893;K01061;3.1.1.45;E3.1.1.45;cis-4-carboxymethylenebut-2-chloro-2-en-4-olide##0.0022##94361##Rhodococcus opacus	R05236;No information of KEGG othology	R05246;No information of KEGG othology	R05493;No information of KEGG othology	R05441;K10676;1.14.13.20;E1.14.13.20##tfdB;No information about KM-value	R04258;K03381;1.13.11.1;catA;3-Chlorocatechol##0.0007##712893##Rhodococcus opacus	R05391;No information of KEGG othology	R03306;No information of KEGG othology	R08971;No information of KEGG othology	R00042;No information of KEGG othology	R03893;K01061;3.1.1.45;E3.1.1.45;cis-4-carboxymethylenebut-2-chloro-2-en-4-olide##0.0022##94361##Rhodococcus opacus	R05236;No information of KEGG othology	R05246;No information of KEGG othology
3,5-Dichlorocatechol	C02933	23	R03997;R05419;R05505;R05504;R05406;R04258;R05391;R03306;R08971;R06790;R03893;R05236;R05246;R05493;R05441;R04258;R05391;R03306;R08971;R06790;R03893;R03891;R06851	R03997;K10676;1.14.13.20;E1.14.13.20##tfdB;No information about KM-value	R05419;No information of KEGG othology	R05505;K00539;None;E1.97.1.-;None	R05504;K00539;None;E1.97.1.-;None	R05406;K00446;1.13.11.2;E1.13.11.2;catechol##0.001##673546##Pseudomonas stutzeri	R05406;K00446;1.13.11.2;E1.13.11.2;3,5-dimethylcatechol##0.0055##673546##Pseudomonas stutzeri	R04258;K03381;1.13.11.1;catA;3-Chlorocatechol##0.0007##712893##Rhodococcus opacus	R05391;No information of KEGG othology	R03306;No information of KEGG othology	R08971;No information of KEGG othology	R06790;No information of KEGG othology	R03893;K01061;3.1.1.45;E3.1.1.45;cis-4-carboxymethylenebut-2-chloro-2-en-4-olide##0.0022##94361##Rhodococcus opacus	R05236;No information of KEGG othology	R05246;No information of KEGG othology	R05493;No information of KEGG othology	R05441;K10676;1.14.13.20;E1.14.13.20##tfdB;No information about KM-value	R04258;K03381;1.13.11.1;catA;3-Chlorocatechol##0.0007##712893##Rhodococcus opacus	R05391;No information of KEGG othology	R03306;No information of KEGG othology	R08971;No information of KEGG othology	R06790;No information of KEGG othology	R03893;K01061;3.1.1.45;E3.1.1.45;cis-4-carboxymethylenebut-2-chloro-2-en-4-olide##0.0022##94361##Rhodococcus opacus	R03891;K04098;1.13.11.37;E1.13.11.37;No information about KM-value	R06851;K00492;None;E1.14.13.-;None
3,5-Dichlorocatechol	C02933	23	R03997;R05419;R05505;R05504;R05406;R04258;R05391;R03306;R08971;R06790;R03893;R05236;R05246;R05493;R05441;R04258;R05391;R03306;R08971;R06790;R03893;R05236;R05246	R03997;K10676;1.14.13.20;E1.14.13.20##tfdB;No information about KM-value	R05419;No information of KEGG othology	R05505;K00539;None;E1.97.1.-;None	R05504;K00539;None;E1.97.1.-;None	R05406;K00446;1.13.11.2;E1.13.11.2;catechol##0.001##673546##Pseudomonas stutzeri	R05406;K00446;1.13.11.2;E1.13.11.2;3,5-dimethylcatechol##0.0055##673546##Pseudomonas stutzeri	R04258;K03381;1.13.11.1;catA;3-Chlorocatechol##0.0007##712893##Rhodococcus opacus	R05391;No information of KEGG othology	R03306;No information of KEGG othology	R08971;No information of KEGG othology	R06790;No information of KEGG othology	R03893;K01061;3.1.1.45;E3.1.1.45;cis-4-carboxymethylenebut-2-chloro-2-en-4-olide##0.0022##94361##Rhodococcus opacus	R05236;No information of KEGG othology	R05246;No information of KEGG othology	R05493;No information of KEGG othology	R05441;K10676;1.14.13.20;E1.14.13.20##tfdB;No information about KM-value	R04258;K03381;1.13.11.1;catA;3-Chlorocatechol##0.0007##712893##Rhodococcus opacus	R05391;No information of KEGG othology	R03306;No information of KEGG othology	R08971;No information of KEGG othology	R06790;No information of KEGG othology	R03893;K01061;3.1.1.45;E3.1.1.45;cis-4-carboxymethylenebut-2-chloro-2-en-4-olide##0.0022##94361##Rhodococcus opacus	R05236;No information of KEGG othology	R05246;No information of KEGG othology
5beta-Cholestan-3-one##Coprostan-3-one	C03091	10	R02609;R01459;R01451;R03310;R03353;R07498;R03765;R03200;R02874;R06223	R02609;No information of KEGG othology	R01459;K03333;1.1.3.6;E1.1.3.6;beta-sitosterol##0.25##287653##Schizophyllum commune	R01451;K00213;1.3.1.21;DHCR7;Ergosterol##0.21##349274##Rattus norvegicus (rat)	R01451;K00213;1.3.1.21;DHCR7;7-dehydrocholesterol##1.14##349267##Mus musculus (mouse)	R03310;K00227;1.14.21.6;SC5DL;5alpha-Cholest-7-en-3beta-ol##0.032##390939##Arabidopsis thaliana (thale cress)	R03353;K01824;5.3.3.5;EBP;Zymosterol##0.05##649741##Homo sapiens (human)	R07498;K09828;1.3.1.72;DHCR24;5alpha-cholesta-7,24-dien-3beta-ol##0.037##288496##Rattus norvegicus (rat)	R03765;No information of KEGG othology	R03200;K01853;5.4.99.8;E5.4.99.8;No information about KM-value	R02874;K00511;1.14.99.7;E1.14.99.7##SQLE##ERG1;FAD##0.00043##438198##Rattus norvegicus (rat)	R06223;K00801;2.5.1.21;FDFT1;farnesyl diphosphate##0.0004##489847##Sus scrofa (pig)	R06223;K00801;2.5.1.21;FDFT1;trans-farnesyl diphosphate##0.001##489842##Rattus norvegicus (rat)
5beta-Cholestan-3-one##Coprostan-3-one	C03091	10	R02609;R01459;R01456;R07215;R03353;R07498;R03765;R03200;R02874;R06223	R02609;No information of KEGG othology	R01459;K03333;1.1.3.6;E1.1.3.6;beta-sitosterol##0.25##287653##Schizophyllum commune	R01456;K00213;1.3.1.21;DHCR7;Ergosterol##0.21##349274##Rattus norvegicus (rat)	R01456;K00213;1.3.1.21;DHCR7;7-dehydrocholesterol##1.14##349267##Mus musculus (mouse)	R07215;K00227;1.14.21.6;SC5DL;5alpha-Cholest-7-en-3beta-ol##0.032##390939##Arabidopsis thaliana (thale cress)	R03353;K01824;5.3.3.5;EBP;Zymosterol##0.05##649741##Homo sapiens (human)	R07498;K09828;1.3.1.72;DHCR24;5alpha-cholesta-7,24-dien-3beta-ol##0.037##288496##Rattus norvegicus (rat)	R03765;No information of KEGG othology	R03200;K01853;5.4.99.8;E5.4.99.8;No information about KM-value	R02874;K00511;1.14.99.7;E1.14.99.7##SQLE##ERG1;FAD##0.00043##438198##Rattus norvegicus (rat)	R06223;K00801;2.5.1.21;FDFT1;farnesyl diphosphate##0.0004##489847##Sus scrofa (pig)	R06223;K00801;2.5.1.21;FDFT1;trans-farnesyl diphosphate##0.001##489842##Rattus norvegicus (rat)
5beta-Cholestan-3-one##Coprostan-3-one	C03091	10	R02609;R01459;R01456;R07215;R05703;R04804;R03765;R03200;R02874;R06223	R02609;No information of KEGG othology	R01459;K03333;1.1.3.6;E1.1.3.6;beta-sitosterol##0.25##287653##Schizophyllum commune	R01456;K00213;1.3.1.21;DHCR7;Ergosterol##0.21##349274##Rattus norvegicus (rat)	R01456;K00213;1.3.1.21;DHCR7;7-dehydrocholesterol##1.14##349267##Mus musculus (mouse)	R07215;K00227;1.14.21.6;SC5DL;5alpha-Cholest-7-en-3beta-ol##0.032##390939##Arabidopsis thaliana (thale cress)	R05703;K09828;1.3.1.72;DHCR24;5alpha-cholesta-7,24-dien-3beta-ol##0.037##288496##Rattus norvegicus (rat)	R04804;K01824;5.3.3.5;EBP;Zymosterol##0.05##649741##Homo sapiens (human)	R03765;No information of KEGG othology	R03200;K01853;5.4.99.8;E5.4.99.8;No information about KM-value	R02874;K00511;1.14.99.7;E1.14.99.7##SQLE##ERG1;FAD##0.00043##438198##Rattus norvegicus (rat)	R06223;K00801;2.5.1.21;FDFT1;farnesyl diphosphate##0.0004##489847##Sus scrofa (pig)	R06223;K00801;2.5.1.21;FDFT1;trans-farnesyl diphosphate##0.001##489842##Rattus norvegicus (rat)
5beta-Cholestan-3-one##Coprostan-3-one	C03091	10	R02609;R01459;R08131;R03310;R03353;R07498;R03765;R03200;R02874;R06223	R02609;No information of KEGG othology	R01459;K03333;1.1.3.6;E1.1.3.6;beta-sitosterol##0.25##287653##Schizophyllum commune	R08131;K14938;None;nvd;None	R03310;K00227;1.14.21.6;SC5DL;5alpha-Cholest-7-en-3beta-ol##0.032##390939##Arabidopsis thaliana (thale cress)	R03353;K01824;5.3.3.5;EBP;Zymosterol##0.05##649741##Homo sapiens (human)	R07498;K09828;1.3.1.72;DHCR24;5alpha-cholesta-7,24-dien-3beta-ol##0.037##288496##Rattus norvegicus (rat)	R03765;No information of KEGG othology	R03200;K01853;5.4.99.8;E5.4.99.8;No information about KM-value	R02874;K00511;1.14.99.7;E1.14.99.7##SQLE##ERG1;FAD##0.00043##438198##Rattus norvegicus (rat)	R06223;K00801;2.5.1.21;FDFT1;farnesyl diphosphate##0.0004##489847##Sus scrofa (pig)	R06223;K00801;2.5.1.21;FDFT1;trans-farnesyl diphosphate##0.001##489842##Rattus norvegicus (rat)
5beta-Cholestan-3-one##Coprostan-3-one	C03091	10	R02609;R01459;R08131;R03310;R05703;R04804;R03765;R03200;R02874;R06223	R02609;No information of KEGG othology	R01459;K03333;1.1.3.6;E1.1.3.6;beta-sitosterol##0.25##287653##Schizophyllum commune	R08131;K14938;None;nvd;None	R03310;K00227;1.14.21.6;SC5DL;5alpha-Cholest-7-en-3beta-ol##0.032##390939##Arabidopsis thaliana (thale cress)	R05703;K09828;1.3.1.72;DHCR24;5alpha-cholesta-7,24-dien-3beta-ol##0.037##288496##Rattus norvegicus (rat)	R04804;K01824;5.3.3.5;EBP;Zymosterol##0.05##649741##Homo sapiens (human)	R03765;No information of KEGG othology	R03200;K01853;5.4.99.8;E5.4.99.8;No information about KM-value	R02874;K00511;1.14.99.7;E1.14.99.7##SQLE##ERG1;FAD##0.00043##438198##Rattus norvegicus (rat)	R06223;K00801;2.5.1.21;FDFT1;farnesyl diphosphate##0.0004##489847##Sus scrofa (pig)	R06223;K00801;2.5.1.21;FDFT1;trans-farnesyl diphosphate##0.001##489842##Rattus norvegicus (rat)
5beta-Cholestan-3-one##Coprostan-3-one	C03091	10	R02609;R01459;R08131;R07215;R03353;R07498;R03765;R03200;R02874;R06223	R02609;No information of KEGG othology	R01459;K03333;1.1.3.6;E1.1.3.6;beta-sitosterol##0.25##287653##Schizophyllum commune	R08131;K14938;None;nvd;None	R07215;K00227;1.14.21.6;SC5DL;5alpha-Cholest-7-en-3beta-ol##0.032##390939##Arabidopsis thaliana (thale cress)	R03353;K01824;5.3.3.5;EBP;Zymosterol##0.05##649741##Homo sapiens (human)	R07498;K09828;1.3.1.72;DHCR24;5alpha-cholesta-7,24-dien-3beta-ol##0.037##288496##Rattus norvegicus (rat)	R03765;No information of KEGG othology	R03200;K01853;5.4.99.8;E5.4.99.8;No information about KM-value	R02874;K00511;1.14.99.7;E1.14.99.7##SQLE##ERG1;FAD##0.00043##438198##Rattus norvegicus (rat)	R06223;K00801;2.5.1.21;FDFT1;farnesyl diphosphate##0.0004##489847##Sus scrofa (pig)	R06223;K00801;2.5.1.21;FDFT1;trans-farnesyl diphosphate##0.001##489842##Rattus norvegicus (rat)
5beta-Cholestan-3-one##Coprostan-3-one	C03091	10	R02609;R01459;R08131;R07215;R05703;R04804;R03765;R03200;R02874;R06223	R02609;No information of KEGG othology	R01459;K03333;1.1.3.6;E1.1.3.6;beta-sitosterol##0.25##287653##Schizophyllum commune	R08131;K14938;None;nvd;None	R07215;K00227;1.14.21.6;SC5DL;5alpha-Cholest-7-en-3beta-ol##0.032##390939##Arabidopsis thaliana (thale cress)	R05703;K09828;1.3.1.72;DHCR24;5alpha-cholesta-7,24-dien-3beta-ol##0.037##288496##Rattus norvegicus (rat)	R04804;K01824;5.3.3.5;EBP;Zymosterol##0.05##649741##Homo sapiens (human)	R03765;No information of KEGG othology	R03200;K01853;5.4.99.8;E5.4.99.8;No information about KM-value	R02874;K00511;1.14.99.7;E1.14.99.7##SQLE##ERG1;FAD##0.00043##438198##Rattus norvegicus (rat)	R06223;K00801;2.5.1.21;FDFT1;farnesyl diphosphate##0.0004##489847##Sus scrofa (pig)	R06223;K00801;2.5.1.21;FDFT1;trans-farnesyl diphosphate##0.001##489842##Rattus norvegicus (rat)
5beta-Cholestan-3-one##Coprostan-3-one	C03091	10	R02609;R01459;R01451;R03310;R05703;R04804;R03765;R03200;R02874;R06223	R02609;No information of KEGG othology	R01459;K03333;1.1.3.6;E1.1.3.6;beta-sitosterol##0.25##287653##Schizophyllum commune	R01451;K00213;1.3.1.21;DHCR7;Ergosterol##0.21##349274##Rattus norvegicus (rat)	R01451;K00213;1.3.1.21;DHCR7;7-dehydrocholesterol##1.14##349267##Mus musculus (mouse)	R03310;K00227;1.14.21.6;SC5DL;5alpha-Cholest-7-en-3beta-ol##0.032##390939##Arabidopsis thaliana (thale cress)	R05703;K09828;1.3.1.72;DHCR24;5alpha-cholesta-7,24-dien-3beta-ol##0.037##288496##Rattus norvegicus (rat)	R04804;K01824;5.3.3.5;EBP;Zymosterol##0.05##649741##Homo sapiens (human)	R03765;No information of KEGG othology	R03200;K01853;5.4.99.8;E5.4.99.8;No information about KM-value	R02874;K00511;1.14.99.7;E1.14.99.7##SQLE##ERG1;FAD##0.00043##438198##Rattus norvegicus (rat)	R06223;K00801;2.5.1.21;FDFT1;farnesyl diphosphate##0.0004##489847##Sus scrofa (pig)	R06223;K00801;2.5.1.21;FDFT1;trans-farnesyl diphosphate##0.001##489842##Rattus norvegicus (rat)
5beta-Cholestan-3-one##Coprostan-3-one	C03091	10	R02609;R01459;R01451;R07215;R03353;R07498;R03765;R03200;R02874;R06223	R02609;No information of KEGG othology	R01459;K03333;1.1.3.6;E1.1.3.6;beta-sitosterol##0.25##287653##Schizophyllum commune	R01451;K00213;1.3.1.21;DHCR7;Ergosterol##0.21##349274##Rattus norvegicus (rat)	R01451;K00213;1.3.1.21;DHCR7;7-dehydrocholesterol##1.14##349267##Mus musculus (mouse)	R07215;K00227;1.14.21.6;SC5DL;5alpha-Cholest-7-en-3beta-ol##0.032##390939##Arabidopsis thaliana (thale cress)	R03353;K01824;5.3.3.5;EBP;Zymosterol##0.05##649741##Homo sapiens (human)	R07498;K09828;1.3.1.72;DHCR24;5alpha-cholesta-7,24-dien-3beta-ol##0.037##288496##Rattus norvegicus (rat)	R03765;No information of KEGG othology	R03200;K01853;5.4.99.8;E5.4.99.8;No information about KM-value	R02874;K00511;1.14.99.7;E1.14.99.7##SQLE##ERG1;FAD##0.00043##438198##Rattus norvegicus (rat)	R06223;K00801;2.5.1.21;FDFT1;farnesyl diphosphate##0.0004##489847##Sus scrofa (pig)	R06223;K00801;2.5.1.21;FDFT1;trans-farnesyl diphosphate##0.001##489842##Rattus norvegicus (rat)
5beta-Cholestan-3-one##Coprostan-3-one	C03091	10	R02609;R01459;R01451;R07215;R05703;R04804;R03765;R03200;R02874;R06223	R02609;No information of KEGG othology	R01459;K03333;1.1.3.6;E1.1.3.6;beta-sitosterol##0.25##287653##Schizophyllum commune	R01451;K00213;1.3.1.21;DHCR7;Ergosterol##0.21##349274##Rattus norvegicus (rat)	R01451;K00213;1.3.1.21;DHCR7;7-dehydrocholesterol##1.14##349267##Mus musculus (mouse)	R07215;K00227;1.14.21.6;SC5DL;5alpha-Cholest-7-en-3beta-ol##0.032##390939##Arabidopsis thaliana (thale cress)	R05703;K09828;1.3.1.72;DHCR24;5alpha-cholesta-7,24-dien-3beta-ol##0.037##288496##Rattus norvegicus (rat)	R04804;K01824;5.3.3.5;EBP;Zymosterol##0.05##649741##Homo sapiens (human)	R03765;No information of KEGG othology	R03200;K01853;5.4.99.8;E5.4.99.8;No information about KM-value	R02874;K00511;1.14.99.7;E1.14.99.7##SQLE##ERG1;FAD##0.00043##438198##Rattus norvegicus (rat)	R06223;K00801;2.5.1.21;FDFT1;farnesyl diphosphate##0.0004##489847##Sus scrofa (pig)	R06223;K00801;2.5.1.21;FDFT1;trans-farnesyl diphosphate##0.001##489842##Rattus norvegicus (rat)
5beta-Cholestan-3-one##Coprostan-3-one	C03091	10	R02609;R01459;R01456;R03310;R03353;R07498;R03765;R03200;R02874;R06223	R02609;No information of KEGG othology	R01459;K03333;1.1.3.6;E1.1.3.6;beta-sitosterol##0.25##287653##Schizophyllum commune	R01456;K00213;1.3.1.21;DHCR7;Ergosterol##0.21##349274##Rattus norvegicus (rat)	R01456;K00213;1.3.1.21;DHCR7;7-dehydrocholesterol##1.14##349267##Mus musculus (mouse)	R03310;K00227;1.14.21.6;SC5DL;5alpha-Cholest-7-en-3beta-ol##0.032##390939##Arabidopsis thaliana (thale cress)	R03353;K01824;5.3.3.5;EBP;Zymosterol##0.05##649741##Homo sapiens (human)	R07498;K09828;1.3.1.72;DHCR24;5alpha-cholesta-7,24-dien-3beta-ol##0.037##288496##Rattus norvegicus (rat)	R03765;No information of KEGG othology	R03200;K01853;5.4.99.8;E5.4.99.8;No information about KM-value	R02874;K00511;1.14.99.7;E1.14.99.7##SQLE##ERG1;FAD##0.00043##438198##Rattus norvegicus (rat)	R06223;K00801;2.5.1.21;FDFT1;farnesyl diphosphate##0.0004##489847##Sus scrofa (pig)	R06223;K00801;2.5.1.21;FDFT1;trans-farnesyl diphosphate##0.001##489842##Rattus norvegicus (rat)
5beta-Cholestan-3-one##Coprostan-3-one	C03091	10	R02609;R01459;R01456;R03310;R05703;R04804;R03765;R03200;R02874;R06223	R02609;No information of KEGG othology	R01459;K03333;1.1.3.6;E1.1.3.6;beta-sitosterol##0.25##287653##Schizophyllum commune	R01456;K00213;1.3.1.21;DHCR7;Ergosterol##0.21##349274##Rattus norvegicus (rat)	R01456;K00213;1.3.1.21;DHCR7;7-dehydrocholesterol##1.14##349267##Mus musculus (mouse)	R03310;K00227;1.14.21.6;SC5DL;5alpha-Cholest-7-en-3beta-ol##0.032##390939##Arabidopsis thaliana (thale cress)	R05703;K09828;1.3.1.72;DHCR24;5alpha-cholesta-7,24-dien-3beta-ol##0.037##288496##Rattus norvegicus (rat)	R04804;K01824;5.3.3.5;EBP;Zymosterol##0.05##649741##Homo sapiens (human)	R03765;No information of KEGG othology	R03200;K01853;5.4.99.8;E5.4.99.8;No information about KM-value	R02874;K00511;1.14.99.7;E1.14.99.7##SQLE##ERG1;FAD##0.00043##438198##Rattus norvegicus (rat)	R06223;K00801;2.5.1.21;FDFT1;farnesyl diphosphate##0.0004##489847##Sus scrofa (pig)	R06223;K00801;2.5.1.21;FDFT1;trans-farnesyl diphosphate##0.001##489842##Rattus norvegicus (rat)
Phenanthrene-3,4-diol##3,4-Dihydroxyphenanthrene	C03164	10	R05650;R05642;R05648;R05649;R05632;R04117;R05137;R05136;R02941;R06602	R05650;K11945;1.13.11.-;phdF;No information about KM-value	R05642;No information of KEGG othology	R05648;K11946;4.1.2.-;phdG;No information about KM-value	R05649;K11947;1.2.1.-;nidD;No information about KM-value	R05632;K00480;1.14.13.1;E1.14.13.1;No information about KM-value	R04117;K14583;1.13.11.56;nahC;No information about KM-value	R05137;K14584;5.99.1.4;nahD;No information about KM-value	R05136;K14585;4.1.2.45;nahE;No information about KM-value	R02941;K00152;1.2.1.65;E1.2.1.65;No information about KM-value	R06602;K04782;4.1.3.-;pchB;No information about KM-value
Phenanthrene-3,4-diol##3,4-Dihydroxyphenanthrene	C03164	10	R05650;R05642;R05648;R05649;R05632;R04117;R05137;R05136;R02941;R06603	R05650;K11945;1.13.11.-;phdF;No information about KM-value	R05642;No information of KEGG othology	R05648;K11946;4.1.2.-;phdG;No information about KM-value	R05649;K11947;1.2.1.-;nidD;No information about KM-value	R05632;K00480;1.14.13.1;E1.14.13.1;No information about KM-value	R04117;K14583;1.13.11.56;nahC;No information about KM-value	R05137;K14584;5.99.1.4;nahD;No information about KM-value	R05136;K14585;4.1.2.45;nahE;No information about KM-value	R02941;K00152;1.2.1.65;E1.2.1.65;No information about KM-value	R06603;No information of KEGG othology
2-trans-Dodecenoyl-CoA##(2E)-Dodec-2-enoyl-CoA##(2E)-Dodecenoyl-CoA	C03221	10	R03856;R03858;R04739;R04740;R03989;R03991;R04737;R04738;R01278;R01274	R03856;K07512;1.3.1.38;MECR##NRBF1;trans-phytenoyl-CoA##0.018##673644##Homo sapiens (human)	R03858;K07513;2.3.1.16;ACAA1;3-oxodecanoyl-CoA##0.0018##486412##Sus scrofa (pig)	R04739;K07514;5.3.3.8;EHHADH;trans-2-Hexenoyl-CoA##0.00062##678385##Rattus norvegicus (rat)	R04740;K07514;5.3.3.8;EHHADH;trans-2-Hexenoyl-CoA##0.00062##678385##Rattus norvegicus (rat)	R03989;K07512;1.3.1.38;MECR##NRBF1;trans-phytenoyl-CoA##0.018##673644##Homo sapiens (human)	R03991;K07513;2.3.1.16;ACAA1;3-oxodecanoyl-CoA##0.0018##486412##Sus scrofa (pig)	R04737;K07514;5.3.3.8;EHHADH;trans-2-Hexenoyl-CoA##0.00062##678385##Rattus norvegicus (rat)	R04738;K07514;5.3.3.8;EHHADH;trans-2-Hexenoyl-CoA##0.00062##678385##Rattus norvegicus (rat)	R01278;K07512;1.3.1.38;MECR##NRBF1;trans-phytenoyl-CoA##0.018##673644##Homo sapiens (human)	R01274;K01068;3.1.2.2;E3.1.2.2;eicosanoyl-CoA##0.0004##646143##Mycobacterium smegmatis
2-trans-Dodecenoyl-CoA##(2E)-Dodec-2-enoyl-CoA##(2E)-Dodecenoyl-CoA	C03221	10	R03856;R03858;R04739;R04740;R03989;R03991;R04737;R04738;R01278;R01280	R03856;K07512;1.3.1.38;MECR##NRBF1;trans-phytenoyl-CoA##0.018##673644##Homo sapiens (human)	R03858;K07513;2.3.1.16;ACAA1;3-oxodecanoyl-CoA##0.0018##486412##Sus scrofa (pig)	R04739;K07514;5.3.3.8;EHHADH;trans-2-Hexenoyl-CoA##0.00062##678385##Rattus norvegicus (rat)	R04740;K07514;5.3.3.8;EHHADH;trans-2-Hexenoyl-CoA##0.00062##678385##Rattus norvegicus (rat)	R03989;K07512;1.3.1.38;MECR##NRBF1;trans-phytenoyl-CoA##0.018##673644##Homo sapiens (human)	R03991;K07513;2.3.1.16;ACAA1;3-oxodecanoyl-CoA##0.0018##486412##Sus scrofa (pig)	R04737;K07514;5.3.3.8;EHHADH;trans-2-Hexenoyl-CoA##0.00062##678385##Rattus norvegicus (rat)	R04738;K07514;5.3.3.8;EHHADH;trans-2-Hexenoyl-CoA##0.00062##678385##Rattus norvegicus (rat)	R01278;K07512;1.3.1.38;MECR##NRBF1;trans-phytenoyl-CoA##0.018##673644##Homo sapiens (human)	R01280;K15013;6.2.1.3;ACSBG;CoA##0.00053##740##Rattus norvegicus (rat)
2-trans-Dodecenoyl-CoA##(2E)-Dodec-2-enoyl-CoA##(2E)-Dodecenoyl-CoA	C03221	10	R03856;R03858;R04739;R04740;R03989;R03991;R04737;R04738;R01279;R01274	R03856;K07512;1.3.1.38;MECR##NRBF1;trans-phytenoyl-CoA##0.018##673644##Homo sapiens (human)	R03858;K07513;2.3.1.16;ACAA1;3-oxodecanoyl-CoA##0.0018##486412##Sus scrofa (pig)	R04739;K07514;5.3.3.8;EHHADH;trans-2-Hexenoyl-CoA##0.00062##678385##Rattus norvegicus (rat)	R04740;K07514;5.3.3.8;EHHADH;trans-2-Hexenoyl-CoA##0.00062##678385##Rattus norvegicus (rat)	R03989;K07512;1.3.1.38;MECR##NRBF1;trans-phytenoyl-CoA##0.018##673644##Homo sapiens (human)	R03991;K07513;2.3.1.16;ACAA1;3-oxodecanoyl-CoA##0.0018##486412##Sus scrofa (pig)	R04737;K07514;5.3.3.8;EHHADH;trans-2-Hexenoyl-CoA##0.00062##678385##Rattus norvegicus (rat)	R04738;K07514;5.3.3.8;EHHADH;trans-2-Hexenoyl-CoA##0.00062##678385##Rattus norvegicus (rat)	R01279;K00249;1.3.99.3;E1.3.99.3##ACADM##acd;linoleoyl-CoA##0.00021##674476##Homo sapiens (human)	R01274;K01068;3.1.2.2;E3.1.2.2;eicosanoyl-CoA##0.0004##646143##Mycobacterium smegmatis
2-trans-Dodecenoyl-CoA##(2E)-Dodec-2-enoyl-CoA##(2E)-Dodecenoyl-CoA	C03221	10	R03856;R03858;R04739;R04740;R03989;R03991;R04737;R04738;R01279;R01280	R03856;K07512;1.3.1.38;MECR##NRBF1;trans-phytenoyl-CoA##0.018##673644##Homo sapiens (human)	R03858;K07513;2.3.1.16;ACAA1;3-oxodecanoyl-CoA##0.0018##486412##Sus scrofa (pig)	R04739;K07514;5.3.3.8;EHHADH;trans-2-Hexenoyl-CoA##0.00062##678385##Rattus norvegicus (rat)	R04740;K07514;5.3.3.8;EHHADH;trans-2-Hexenoyl-CoA##0.00062##678385##Rattus norvegicus (rat)	R03989;K07512;1.3.1.38;MECR##NRBF1;trans-phytenoyl-CoA##0.018##673644##Homo sapiens (human)	R03991;K07513;2.3.1.16;ACAA1;3-oxodecanoyl-CoA##0.0018##486412##Sus scrofa (pig)	R04737;K07514;5.3.3.8;EHHADH;trans-2-Hexenoyl-CoA##0.00062##678385##Rattus norvegicus (rat)	R04738;K07514;5.3.3.8;EHHADH;trans-2-Hexenoyl-CoA##0.00062##678385##Rattus norvegicus (rat)	R01279;K00249;1.3.99.3;E1.3.99.3##ACADM##acd;linoleoyl-CoA##0.00021##674476##Homo sapiens (human)	R01280;K15013;6.2.1.3;ACSBG;CoA##0.00053##740##Rattus norvegicus (rat)
2-trans-Dodecenoyl-CoA##(2E)-Dodec-2-enoyl-CoA##(2E)-Dodecenoyl-CoA	C03221	10	R03856;R03858;R04739;R04740;R03990;R03991;R04737;R04738;R01278;R01274	R03856;K07512;1.3.1.38;MECR##NRBF1;trans-phytenoyl-CoA##0.018##673644##Homo sapiens (human)	R03858;K07513;2.3.1.16;ACAA1;3-oxodecanoyl-CoA##0.0018##486412##Sus scrofa (pig)	R04739;K07514;5.3.3.8;EHHADH;trans-2-Hexenoyl-CoA##0.00062##678385##Rattus norvegicus (rat)	R04740;K07514;5.3.3.8;EHHADH;trans-2-Hexenoyl-CoA##0.00062##678385##Rattus norvegicus (rat)	R03990;K00249;1.3.99.3;E1.3.99.3##ACADM##acd;linoleoyl-CoA##0.00021##674476##Homo sapiens (human)	R03991;K07513;2.3.1.16;ACAA1;3-oxodecanoyl-CoA##0.0018##486412##Sus scrofa (pig)	R04737;K07514;5.3.3.8;EHHADH;trans-2-Hexenoyl-CoA##0.00062##678385##Rattus norvegicus (rat)	R04738;K07514;5.3.3.8;EHHADH;trans-2-Hexenoyl-CoA##0.00062##678385##Rattus norvegicus (rat)	R01278;K07512;1.3.1.38;MECR##NRBF1;trans-phytenoyl-CoA##0.018##673644##Homo sapiens (human)	R01274;K01068;3.1.2.2;E3.1.2.2;eicosanoyl-CoA##0.0004##646143##Mycobacterium smegmatis
2-trans-Dodecenoyl-CoA##(2E)-Dodec-2-enoyl-CoA##(2E)-Dodecenoyl-CoA	C03221	10	R03856;R03858;R04739;R04740;R03990;R03991;R04737;R04738;R01278;R01280	R03856;K07512;1.3.1.38;MECR##NRBF1;trans-phytenoyl-CoA##0.018##673644##Homo sapiens (human)	R03858;K07513;2.3.1.16;ACAA1;3-oxodecanoyl-CoA##0.0018##486412##Sus scrofa (pig)	R04739;K07514;5.3.3.8;EHHADH;trans-2-Hexenoyl-CoA##0.00062##678385##Rattus norvegicus (rat)	R04740;K07514;5.3.3.8;EHHADH;trans-2-Hexenoyl-CoA##0.00062##678385##Rattus norvegicus (rat)	R03990;K00249;1.3.99.3;E1.3.99.3##ACADM##acd;linoleoyl-CoA##0.00021##674476##Homo sapiens (human)	R03991;K07513;2.3.1.16;ACAA1;3-oxodecanoyl-CoA##0.0018##486412##Sus scrofa (pig)	R04737;K07514;5.3.3.8;EHHADH;trans-2-Hexenoyl-CoA##0.00062##678385##Rattus norvegicus (rat)	R04738;K07514;5.3.3.8;EHHADH;trans-2-Hexenoyl-CoA##0.00062##678385##Rattus norvegicus (rat)	R01278;K07512;1.3.1.38;MECR##NRBF1;trans-phytenoyl-CoA##0.018##673644##Homo sapiens (human)	R01280;K15013;6.2.1.3;ACSBG;CoA##0.00053##740##Rattus norvegicus (rat)
2-trans-Dodecenoyl-CoA##(2E)-Dodec-2-enoyl-CoA##(2E)-Dodecenoyl-CoA	C03221	10	R03856;R03858;R04739;R04740;R03990;R03991;R04737;R04738;R01279;R01274	R03856;K07512;1.3.1.38;MECR##NRBF1;trans-phytenoyl-CoA##0.018##673644##Homo sapiens (human)	R03858;K07513;2.3.1.16;ACAA1;3-oxodecanoyl-CoA##0.0018##486412##Sus scrofa (pig)	R04739;K07514;5.3.3.8;EHHADH;trans-2-Hexenoyl-CoA##0.00062##678385##Rattus norvegicus (rat)	R04740;K07514;5.3.3.8;EHHADH;trans-2-Hexenoyl-CoA##0.00062##678385##Rattus norvegicus (rat)	R03990;K00249;1.3.99.3;E1.3.99.3##ACADM##acd;linoleoyl-CoA##0.00021##674476##Homo sapiens (human)	R03991;K07513;2.3.1.16;ACAA1;3-oxodecanoyl-CoA##0.0018##486412##Sus scrofa (pig)	R04737;K07514;5.3.3.8;EHHADH;trans-2-Hexenoyl-CoA##0.00062##678385##Rattus norvegicus (rat)	R04738;K07514;5.3.3.8;EHHADH;trans-2-Hexenoyl-CoA##0.00062##678385##Rattus norvegicus (rat)	R01279;K00249;1.3.99.3;E1.3.99.3##ACADM##acd;linoleoyl-CoA##0.00021##674476##Homo sapiens (human)	R01274;K01068;3.1.2.2;E3.1.2.2;eicosanoyl-CoA##0.0004##646143##Mycobacterium smegmatis
2-trans-Dodecenoyl-CoA##(2E)-Dodec-2-enoyl-CoA##(2E)-Dodecenoyl-CoA	C03221	10	R03856;R03858;R04739;R04740;R03990;R03991;R04737;R04738;R01279;R01280	R03856;K07512;1.3.1.38;MECR##NRBF1;trans-phytenoyl-CoA##0.018##673644##Homo sapiens (human)	R03858;K07513;2.3.1.16;ACAA1;3-oxodecanoyl-CoA##0.0018##486412##Sus scrofa (pig)	R04739;K07514;5.3.3.8;EHHADH;trans-2-Hexenoyl-CoA##0.00062##678385##Rattus norvegicus (rat)	R04740;K07514;5.3.3.8;EHHADH;trans-2-Hexenoyl-CoA##0.00062##678385##Rattus norvegicus (rat)	R03990;K00249;1.3.99.3;E1.3.99.3##ACADM##acd;linoleoyl-CoA##0.00021##674476##Homo sapiens (human)	R03991;K07513;2.3.1.16;ACAA1;3-oxodecanoyl-CoA##0.0018##486412##Sus scrofa (pig)	R04737;K07514;5.3.3.8;EHHADH;trans-2-Hexenoyl-CoA##0.00062##678385##Rattus norvegicus (rat)	R04738;K07514;5.3.3.8;EHHADH;trans-2-Hexenoyl-CoA##0.00062##678385##Rattus norvegicus (rat)	R01279;K00249;1.3.99.3;E1.3.99.3##ACADM##acd;linoleoyl-CoA##0.00021##674476##Homo sapiens (human)	R01280;K15013;6.2.1.3;ACSBG;CoA##0.00053##740##Rattus norvegicus (rat)
2-trans-Dodecenoyl-CoA##(2E)-Dodec-2-enoyl-CoA##(2E)-Dodecenoyl-CoA	C03221	10	R03857;R03858;R04739;R04740;R03989;R03991;R04737;R04738;R01278;R01274	R03857;K00249;1.3.99.3;E1.3.99.3##ACADM##acd;linoleoyl-CoA##0.00021##674476##Homo sapiens (human)	R03858;K07513;2.3.1.16;ACAA1;3-oxodecanoyl-CoA##0.0018##486412##Sus scrofa (pig)	R04739;K07514;5.3.3.8;EHHADH;trans-2-Hexenoyl-CoA##0.00062##678385##Rattus norvegicus (rat)	R04740;K07514;5.3.3.8;EHHADH;trans-2-Hexenoyl-CoA##0.00062##678385##Rattus norvegicus (rat)	R03989;K07512;1.3.1.38;MECR##NRBF1;trans-phytenoyl-CoA##0.018##673644##Homo sapiens (human)	R03991;K07513;2.3.1.16;ACAA1;3-oxodecanoyl-CoA##0.0018##486412##Sus scrofa (pig)	R04737;K07514;5.3.3.8;EHHADH;trans-2-Hexenoyl-CoA##0.00062##678385##Rattus norvegicus (rat)	R04738;K07514;5.3.3.8;EHHADH;trans-2-Hexenoyl-CoA##0.00062##678385##Rattus norvegicus (rat)	R01278;K07512;1.3.1.38;MECR##NRBF1;trans-phytenoyl-CoA##0.018##673644##Homo sapiens (human)	R01274;K01068;3.1.2.2;E3.1.2.2;eicosanoyl-CoA##0.0004##646143##Mycobacterium smegmatis
2-trans-Dodecenoyl-CoA##(2E)-Dodec-2-enoyl-CoA##(2E)-Dodecenoyl-CoA	C03221	10	R03857;R03858;R04739;R04740;R03989;R03991;R04737;R04738;R01278;R01280	R03857;K00249;1.3.99.3;E1.3.99.3##ACADM##acd;linoleoyl-CoA##0.00021##674476##Homo sapiens (human)	R03858;K07513;2.3.1.16;ACAA1;3-oxodecanoyl-CoA##0.0018##486412##Sus scrofa (pig)	R04739;K07514;5.3.3.8;EHHADH;trans-2-Hexenoyl-CoA##0.00062##678385##Rattus norvegicus (rat)	R04740;K07514;5.3.3.8;EHHADH;trans-2-Hexenoyl-CoA##0.00062##678385##Rattus norvegicus (rat)	R03989;K07512;1.3.1.38;MECR##NRBF1;trans-phytenoyl-CoA##0.018##673644##Homo sapiens (human)	R03991;K07513;2.3.1.16;ACAA1;3-oxodecanoyl-CoA##0.0018##486412##Sus scrofa (pig)	R04737;K07514;5.3.3.8;EHHADH;trans-2-Hexenoyl-CoA##0.00062##678385##Rattus norvegicus (rat)	R04738;K07514;5.3.3.8;EHHADH;trans-2-Hexenoyl-CoA##0.00062##678385##Rattus norvegicus (rat)	R01278;K07512;1.3.1.38;MECR##NRBF1;trans-phytenoyl-CoA##0.018##673644##Homo sapiens (human)	R01280;K15013;6.2.1.3;ACSBG;CoA##0.00053##740##Rattus norvegicus (rat)
2-trans-Dodecenoyl-CoA##(2E)-Dodec-2-enoyl-CoA##(2E)-Dodecenoyl-CoA	C03221	10	R03857;R03858;R04739;R04740;R03989;R03991;R04737;R04738;R01279;R01274	R03857;K00249;1.3.99.3;E1.3.99.3##ACADM##acd;linoleoyl-CoA##0.00021##674476##Homo sapiens (human)	R03858;K07513;2.3.1.16;ACAA1;3-oxodecanoyl-CoA##0.0018##486412##Sus scrofa (pig)	R04739;K07514;5.3.3.8;EHHADH;trans-2-Hexenoyl-CoA##0.00062##678385##Rattus norvegicus (rat)	R04740;K07514;5.3.3.8;EHHADH;trans-2-Hexenoyl-CoA##0.00062##678385##Rattus norvegicus (rat)	R03989;K07512;1.3.1.38;MECR##NRBF1;trans-phytenoyl-CoA##0.018##673644##Homo sapiens (human)	R03991;K07513;2.3.1.16;ACAA1;3-oxodecanoyl-CoA##0.0018##486412##Sus scrofa (pig)	R04737;K07514;5.3.3.8;EHHADH;trans-2-Hexenoyl-CoA##0.00062##678385##Rattus norvegicus (rat)	R04738;K07514;5.3.3.8;EHHADH;trans-2-Hexenoyl-CoA##0.00062##678385##Rattus norvegicus (rat)	R01279;K00249;1.3.99.3;E1.3.99.3##ACADM##acd;linoleoyl-CoA##0.00021##674476##Homo sapiens (human)	R01274;K01068;3.1.2.2;E3.1.2.2;eicosanoyl-CoA##0.0004##646143##Mycobacterium smegmatis
2-trans-Dodecenoyl-CoA##(2E)-Dodec-2-enoyl-CoA##(2E)-Dodecenoyl-CoA	C03221	10	R03857;R03858;R04739;R04740;R03989;R03991;R04737;R04738;R01279;R01280	R03857;K00249;1.3.99.3;E1.3.99.3##ACADM##acd;linoleoyl-CoA##0.00021##674476##Homo sapiens (human)	R03858;K07513;2.3.1.16;ACAA1;3-oxodecanoyl-CoA##0.0018##486412##Sus scrofa (pig)	R04739;K07514;5.3.3.8;EHHADH;trans-2-Hexenoyl-CoA##0.00062##678385##Rattus norvegicus (rat)	R04740;K07514;5.3.3.8;EHHADH;trans-2-Hexenoyl-CoA##0.00062##678385##Rattus norvegicus (rat)	R03989;K07512;1.3.1.38;MECR##NRBF1;trans-phytenoyl-CoA##0.018##673644##Homo sapiens (human)	R03991;K07513;2.3.1.16;ACAA1;3-oxodecanoyl-CoA##0.0018##486412##Sus scrofa (pig)	R04737;K07514;5.3.3.8;EHHADH;trans-2-Hexenoyl-CoA##0.00062##678385##Rattus norvegicus (rat)	R04738;K07514;5.3.3.8;EHHADH;trans-2-Hexenoyl-CoA##0.00062##678385##Rattus norvegicus (rat)	R01279;K00249;1.3.99.3;E1.3.99.3##ACADM##acd;linoleoyl-CoA##0.00021##674476##Homo sapiens (human)	R01280;K15013;6.2.1.3;ACSBG;CoA##0.00053##740##Rattus norvegicus (rat)
2-trans-Dodecenoyl-CoA##(2E)-Dodec-2-enoyl-CoA##(2E)-Dodecenoyl-CoA	C03221	10	R03857;R03858;R04739;R04740;R03990;R03991;R04737;R04738;R01278;R01274	R03857;K00249;1.3.99.3;E1.3.99.3##ACADM##acd;linoleoyl-CoA##0.00021##674476##Homo sapiens (human)	R03858;K07513;2.3.1.16;ACAA1;3-oxodecanoyl-CoA##0.0018##486412##Sus scrofa (pig)	R04739;K07514;5.3.3.8;EHHADH;trans-2-Hexenoyl-CoA##0.00062##678385##Rattus norvegicus (rat)	R04740;K07514;5.3.3.8;EHHADH;trans-2-Hexenoyl-CoA##0.00062##678385##Rattus norvegicus (rat)	R03990;K00249;1.3.99.3;E1.3.99.3##ACADM##acd;linoleoyl-CoA##0.00021##674476##Homo sapiens (human)	R03991;K07513;2.3.1.16;ACAA1;3-oxodecanoyl-CoA##0.0018##486412##Sus scrofa (pig)	R04737;K07514;5.3.3.8;EHHADH;trans-2-Hexenoyl-CoA##0.00062##678385##Rattus norvegicus (rat)	R04738;K07514;5.3.3.8;EHHADH;trans-2-Hexenoyl-CoA##0.00062##678385##Rattus norvegicus (rat)	R01278;K07512;1.3.1.38;MECR##NRBF1;trans-phytenoyl-CoA##0.018##673644##Homo sapiens (human)	R01274;K01068;3.1.2.2;E3.1.2.2;eicosanoyl-CoA##0.0004##646143##Mycobacterium smegmatis
2-trans-Dodecenoyl-CoA##(2E)-Dodec-2-enoyl-CoA##(2E)-Dodecenoyl-CoA	C03221	10	R03857;R03858;R04739;R04740;R03990;R03991;R04737;R04738;R01278;R01280	R03857;K00249;1.3.99.3;E1.3.99.3##ACADM##acd;linoleoyl-CoA##0.00021##674476##Homo sapiens (human)	R03858;K07513;2.3.1.16;ACAA1;3-oxodecanoyl-CoA##0.0018##486412##Sus scrofa (pig)	R04739;K07514;5.3.3.8;EHHADH;trans-2-Hexenoyl-CoA##0.00062##678385##Rattus norvegicus (rat)	R04740;K07514;5.3.3.8;EHHADH;trans-2-Hexenoyl-CoA##0.00062##678385##Rattus norvegicus (rat)	R03990;K00249;1.3.99.3;E1.3.99.3##ACADM##acd;linoleoyl-CoA##0.00021##674476##Homo sapiens (human)	R03991;K07513;2.3.1.16;ACAA1;3-oxodecanoyl-CoA##0.0018##486412##Sus scrofa (pig)	R04737;K07514;5.3.3.8;EHHADH;trans-2-Hexenoyl-CoA##0.00062##678385##Rattus norvegicus (rat)	R04738;K07514;5.3.3.8;EHHADH;trans-2-Hexenoyl-CoA##0.00062##678385##Rattus norvegicus (rat)	R01278;K07512;1.3.1.38;MECR##NRBF1;trans-phytenoyl-CoA##0.018##673644##Homo sapiens (human)	R01280;K15013;6.2.1.3;ACSBG;CoA##0.00053##740##Rattus norvegicus (rat)
2-trans-Dodecenoyl-CoA##(2E)-Dodec-2-enoyl-CoA##(2E)-Dodecenoyl-CoA	C03221	10	R03857;R03858;R04739;R04740;R03990;R03991;R04737;R04738;R01279;R01274	R03857;K00249;1.3.99.3;E1.3.99.3##ACADM##acd;linoleoyl-CoA##0.00021##674476##Homo sapiens (human)	R03858;K07513;2.3.1.16;ACAA1;3-oxodecanoyl-CoA##0.0018##486412##Sus scrofa (pig)	R04739;K07514;5.3.3.8;EHHADH;trans-2-Hexenoyl-CoA##0.00062##678385##Rattus norvegicus (rat)	R04740;K07514;5.3.3.8;EHHADH;trans-2-Hexenoyl-CoA##0.00062##678385##Rattus norvegicus (rat)	R03990;K00249;1.3.99.3;E1.3.99.3##ACADM##acd;linoleoyl-CoA##0.00021##674476##Homo sapiens (human)	R03991;K07513;2.3.1.16;ACAA1;3-oxodecanoyl-CoA##0.0018##486412##Sus scrofa (pig)	R04737;K07514;5.3.3.8;EHHADH;trans-2-Hexenoyl-CoA##0.00062##678385##Rattus norvegicus (rat)	R04738;K07514;5.3.3.8;EHHADH;trans-2-Hexenoyl-CoA##0.00062##678385##Rattus norvegicus (rat)	R01279;K00249;1.3.99.3;E1.3.99.3##ACADM##acd;linoleoyl-CoA##0.00021##674476##Homo sapiens (human)	R01274;K01068;3.1.2.2;E3.1.2.2;eicosanoyl-CoA##0.0004##646143##Mycobacterium smegmatis
2-trans-Dodecenoyl-CoA##(2E)-Dodec-2-enoyl-CoA##(2E)-Dodecenoyl-CoA	C03221	10	R03857;R03858;R04739;R04740;R03990;R03991;R04737;R04738;R01279;R01280	R03857;K00249;1.3.99.3;E1.3.99.3##ACADM##acd;linoleoyl-CoA##0.00021##674476##Homo sapiens (human)	R03858;K07513;2.3.1.16;ACAA1;3-oxodecanoyl-CoA##0.0018##486412##Sus scrofa (pig)	R04739;K07514;5.3.3.8;EHHADH;trans-2-Hexenoyl-CoA##0.00062##678385##Rattus norvegicus (rat)	R04740;K07514;5.3.3.8;EHHADH;trans-2-Hexenoyl-CoA##0.00062##678385##Rattus norvegicus (rat)	R03990;K00249;1.3.99.3;E1.3.99.3##ACADM##acd;linoleoyl-CoA##0.00021##674476##Homo sapiens (human)	R03991;K07513;2.3.1.16;ACAA1;3-oxodecanoyl-CoA##0.0018##486412##Sus scrofa (pig)	R04737;K07514;5.3.3.8;EHHADH;trans-2-Hexenoyl-CoA##0.00062##678385##Rattus norvegicus (rat)	R04738;K07514;5.3.3.8;EHHADH;trans-2-Hexenoyl-CoA##0.00062##678385##Rattus norvegicus (rat)	R01279;K00249;1.3.99.3;E1.3.99.3##ACADM##acd;linoleoyl-CoA##0.00021##674476##Homo sapiens (human)	R01280;K15013;6.2.1.3;ACSBG;CoA##0.00053##740##Rattus norvegicus (rat)
5alpha-Cholestan-3-one	C03238	10	R02610;R01459;R01451;R03310;R03353;R07498;R03765;R03200;R02874;R06223	R02610;No information of KEGG othology	R01459;K03333;1.1.3.6;E1.1.3.6;beta-sitosterol##0.25##287653##Schizophyllum commune	R01451;K00213;1.3.1.21;DHCR7;Ergosterol##0.21##349274##Rattus norvegicus (rat)	R01451;K00213;1.3.1.21;DHCR7;7-dehydrocholesterol##1.14##349267##Mus musculus (mouse)	R03310;K00227;1.14.21.6;SC5DL;5alpha-Cholest-7-en-3beta-ol##0.032##390939##Arabidopsis thaliana (thale cress)	R03353;K01824;5.3.3.5;EBP;Zymosterol##0.05##649741##Homo sapiens (human)	R07498;K09828;1.3.1.72;DHCR24;5alpha-cholesta-7,24-dien-3beta-ol##0.037##288496##Rattus norvegicus (rat)	R03765;No information of KEGG othology	R03200;K01853;5.4.99.8;E5.4.99.8;No information about KM-value	R02874;K00511;1.14.99.7;E1.14.99.7##SQLE##ERG1;FAD##0.00043##438198##Rattus norvegicus (rat)	R06223;K00801;2.5.1.21;FDFT1;farnesyl diphosphate##0.0004##489847##Sus scrofa (pig)	R06223;K00801;2.5.1.21;FDFT1;trans-farnesyl diphosphate##0.001##489842##Rattus norvegicus (rat)
5alpha-Cholestan-3-one	C03238	10	R02610;R01459;R01456;R07215;R03353;R07498;R03765;R03200;R02874;R06223	R02610;No information of KEGG othology	R01459;K03333;1.1.3.6;E1.1.3.6;beta-sitosterol##0.25##287653##Schizophyllum commune	R01456;K00213;1.3.1.21;DHCR7;Ergosterol##0.21##349274##Rattus norvegicus (rat)	R01456;K00213;1.3.1.21;DHCR7;7-dehydrocholesterol##1.14##349267##Mus musculus (mouse)	R07215;K00227;1.14.21.6;SC5DL;5alpha-Cholest-7-en-3beta-ol##0.032##390939##Arabidopsis thaliana (thale cress)	R03353;K01824;5.3.3.5;EBP;Zymosterol##0.05##649741##Homo sapiens (human)	R07498;K09828;1.3.1.72;DHCR24;5alpha-cholesta-7,24-dien-3beta-ol##0.037##288496##Rattus norvegicus (rat)	R03765;No information of KEGG othology	R03200;K01853;5.4.99.8;E5.4.99.8;No information about KM-value	R02874;K00511;1.14.99.7;E1.14.99.7##SQLE##ERG1;FAD##0.00043##438198##Rattus norvegicus (rat)	R06223;K00801;2.5.1.21;FDFT1;farnesyl diphosphate##0.0004##489847##Sus scrofa (pig)	R06223;K00801;2.5.1.21;FDFT1;trans-farnesyl diphosphate##0.001##489842##Rattus norvegicus (rat)
5alpha-Cholestan-3-one	C03238	10	R02610;R01459;R01456;R07215;R05703;R04804;R03765;R03200;R02874;R06223	R02610;No information of KEGG othology	R01459;K03333;1.1.3.6;E1.1.3.6;beta-sitosterol##0.25##287653##Schizophyllum commune	R01456;K00213;1.3.1.21;DHCR7;Ergosterol##0.21##349274##Rattus norvegicus (rat)	R01456;K00213;1.3.1.21;DHCR7;7-dehydrocholesterol##1.14##349267##Mus musculus (mouse)	R07215;K00227;1.14.21.6;SC5DL;5alpha-Cholest-7-en-3beta-ol##0.032##390939##Arabidopsis thaliana (thale cress)	R05703;K09828;1.3.1.72;DHCR24;5alpha-cholesta-7,24-dien-3beta-ol##0.037##288496##Rattus norvegicus (rat)	R04804;K01824;5.3.3.5;EBP;Zymosterol##0.05##649741##Homo sapiens (human)	R03765;No information of KEGG othology	R03200;K01853;5.4.99.8;E5.4.99.8;No information about KM-value	R02874;K00511;1.14.99.7;E1.14.99.7##SQLE##ERG1;FAD##0.00043##438198##Rattus norvegicus (rat)	R06223;K00801;2.5.1.21;FDFT1;farnesyl diphosphate##0.0004##489847##Sus scrofa (pig)	R06223;K00801;2.5.1.21;FDFT1;trans-farnesyl diphosphate##0.001##489842##Rattus norvegicus (rat)
5alpha-Cholestan-3-one	C03238	10	R02610;R01459;R08131;R03310;R03353;R07498;R03765;R03200;R02874;R06223	R02610;No information of KEGG othology	R01459;K03333;1.1.3.6;E1.1.3.6;beta-sitosterol##0.25##287653##Schizophyllum commune	R08131;K14938;None;nvd;None	R03310;K00227;1.14.21.6;SC5DL;5alpha-Cholest-7-en-3beta-ol##0.032##390939##Arabidopsis thaliana (thale cress)	R03353;K01824;5.3.3.5;EBP;Zymosterol##0.05##649741##Homo sapiens (human)	R07498;K09828;1.3.1.72;DHCR24;5alpha-cholesta-7,24-dien-3beta-ol##0.037##288496##Rattus norvegicus (rat)	R03765;No information of KEGG othology	R03200;K01853;5.4.99.8;E5.4.99.8;No information about KM-value	R02874;K00511;1.14.99.7;E1.14.99.7##SQLE##ERG1;FAD##0.00043##438198##Rattus norvegicus (rat)	R06223;K00801;2.5.1.21;FDFT1;farnesyl diphosphate##0.0004##489847##Sus scrofa (pig)	R06223;K00801;2.5.1.21;FDFT1;trans-farnesyl diphosphate##0.001##489842##Rattus norvegicus (rat)
5alpha-Cholestan-3-one	C03238	10	R02610;R01459;R08131;R03310;R05703;R04804;R03765;R03200;R02874;R06223	R02610;No information of KEGG othology	R01459;K03333;1.1.3.6;E1.1.3.6;beta-sitosterol##0.25##287653##Schizophyllum commune	R08131;K14938;None;nvd;None	R03310;K00227;1.14.21.6;SC5DL;5alpha-Cholest-7-en-3beta-ol##0.032##390939##Arabidopsis thaliana (thale cress)	R05703;K09828;1.3.1.72;DHCR24;5alpha-cholesta-7,24-dien-3beta-ol##0.037##288496##Rattus norvegicus (rat)	R04804;K01824;5.3.3.5;EBP;Zymosterol##0.05##649741##Homo sapiens (human)	R03765;No information of KEGG othology	R03200;K01853;5.4.99.8;E5.4.99.8;No information about KM-value	R02874;K00511;1.14.99.7;E1.14.99.7##SQLE##ERG1;FAD##0.00043##438198##Rattus norvegicus (rat)	R06223;K00801;2.5.1.21;FDFT1;farnesyl diphosphate##0.0004##489847##Sus scrofa (pig)	R06223;K00801;2.5.1.21;FDFT1;trans-farnesyl diphosphate##0.001##489842##Rattus norvegicus (rat)
5alpha-Cholestan-3-one	C03238	10	R02610;R01459;R08131;R07215;R03353;R07498;R03765;R03200;R02874;R06223	R02610;No information of KEGG othology	R01459;K03333;1.1.3.6;E1.1.3.6;beta-sitosterol##0.25##287653##Schizophyllum commune	R08131;K14938;None;nvd;None	R07215;K00227;1.14.21.6;SC5DL;5alpha-Cholest-7-en-3beta-ol##0.032##390939##Arabidopsis thaliana (thale cress)	R03353;K01824;5.3.3.5;EBP;Zymosterol##0.05##649741##Homo sapiens (human)	R07498;K09828;1.3.1.72;DHCR24;5alpha-cholesta-7,24-dien-3beta-ol##0.037##288496##Rattus norvegicus (rat)	R03765;No information of KEGG othology	R03200;K01853;5.4.99.8;E5.4.99.8;No information about KM-value	R02874;K00511;1.14.99.7;E1.14.99.7##SQLE##ERG1;FAD##0.00043##438198##Rattus norvegicus (rat)	R06223;K00801;2.5.1.21;FDFT1;farnesyl diphosphate##0.0004##489847##Sus scrofa (pig)	R06223;K00801;2.5.1.21;FDFT1;trans-farnesyl diphosphate##0.001##489842##Rattus norvegicus (rat)
5alpha-Cholestan-3-one	C03238	10	R02610;R01459;R08131;R07215;R05703;R04804;R03765;R03200;R02874;R06223	R02610;No information of KEGG othology	R01459;K03333;1.1.3.6;E1.1.3.6;beta-sitosterol##0.25##287653##Schizophyllum commune	R08131;K14938;None;nvd;None	R07215;K00227;1.14.21.6;SC5DL;5alpha-Cholest-7-en-3beta-ol##0.032##390939##Arabidopsis thaliana (thale cress)	R05703;K09828;1.3.1.72;DHCR24;5alpha-cholesta-7,24-dien-3beta-ol##0.037##288496##Rattus norvegicus (rat)	R04804;K01824;5.3.3.5;EBP;Zymosterol##0.05##649741##Homo sapiens (human)	R03765;No information of KEGG othology	R03200;K01853;5.4.99.8;E5.4.99.8;No information about KM-value	R02874;K00511;1.14.99.7;E1.14.99.7##SQLE##ERG1;FAD##0.00043##438198##Rattus norvegicus (rat)	R06223;K00801;2.5.1.21;FDFT1;farnesyl diphosphate##0.0004##489847##Sus scrofa (pig)	R06223;K00801;2.5.1.21;FDFT1;trans-farnesyl diphosphate##0.001##489842##Rattus norvegicus (rat)
5alpha-Cholestan-3-one	C03238	10	R02610;R01459;R01451;R03310;R05703;R04804;R03765;R03200;R02874;R06223	R02610;No information of KEGG othology	R01459;K03333;1.1.3.6;E1.1.3.6;beta-sitosterol##0.25##287653##Schizophyllum commune	R01451;K00213;1.3.1.21;DHCR7;Ergosterol##0.21##349274##Rattus norvegicus (rat)	R01451;K00213;1.3.1.21;DHCR7;7-dehydrocholesterol##1.14##349267##Mus musculus (mouse)	R03310;K00227;1.14.21.6;SC5DL;5alpha-Cholest-7-en-3beta-ol##0.032##390939##Arabidopsis thaliana (thale cress)	R05703;K09828;1.3.1.72;DHCR24;5alpha-cholesta-7,24-dien-3beta-ol##0.037##288496##Rattus norvegicus (rat)	R04804;K01824;5.3.3.5;EBP;Zymosterol##0.05##649741##Homo sapiens (human)	R03765;No information of KEGG othology	R03200;K01853;5.4.99.8;E5.4.99.8;No information about KM-value	R02874;K00511;1.14.99.7;E1.14.99.7##SQLE##ERG1;FAD##0.00043##438198##Rattus norvegicus (rat)	R06223;K00801;2.5.1.21;FDFT1;farnesyl diphosphate##0.0004##489847##Sus scrofa (pig)	R06223;K00801;2.5.1.21;FDFT1;trans-farnesyl diphosphate##0.001##489842##Rattus norvegicus (rat)
5alpha-Cholestan-3-one	C03238	10	R02610;R01459;R01451;R07215;R03353;R07498;R03765;R03200;R02874;R06223	R02610;No information of KEGG othology	R01459;K03333;1.1.3.6;E1.1.3.6;beta-sitosterol##0.25##287653##Schizophyllum commune	R01451;K00213;1.3.1.21;DHCR7;Ergosterol##0.21##349274##Rattus norvegicus (rat)	R01451;K00213;1.3.1.21;DHCR7;7-dehydrocholesterol##1.14##349267##Mus musculus (mouse)	R07215;K00227;1.14.21.6;SC5DL;5alpha-Cholest-7-en-3beta-ol##0.032##390939##Arabidopsis thaliana (thale cress)	R03353;K01824;5.3.3.5;EBP;Zymosterol##0.05##649741##Homo sapiens (human)	R07498;K09828;1.3.1.72;DHCR24;5alpha-cholesta-7,24-dien-3beta-ol##0.037##288496##Rattus norvegicus (rat)	R03765;No information of KEGG othology	R03200;K01853;5.4.99.8;E5.4.99.8;No information about KM-value	R02874;K00511;1.14.99.7;E1.14.99.7##SQLE##ERG1;FAD##0.00043##438198##Rattus norvegicus (rat)	R06223;K00801;2.5.1.21;FDFT1;farnesyl diphosphate##0.0004##489847##Sus scrofa (pig)	R06223;K00801;2.5.1.21;FDFT1;trans-farnesyl diphosphate##0.001##489842##Rattus norvegicus (rat)
5alpha-Cholestan-3-one	C03238	10	R02610;R01459;R01451;R07215;R05703;R04804;R03765;R03200;R02874;R06223	R02610;No information of KEGG othology	R01459;K03333;1.1.3.6;E1.1.3.6;beta-sitosterol##0.25##287653##Schizophyllum commune	R01451;K00213;1.3.1.21;DHCR7;Ergosterol##0.21##349274##Rattus norvegicus (rat)	R01451;K00213;1.3.1.21;DHCR7;7-dehydrocholesterol##1.14##349267##Mus musculus (mouse)	R07215;K00227;1.14.21.6;SC5DL;5alpha-Cholest-7-en-3beta-ol##0.032##390939##Arabidopsis thaliana (thale cress)	R05703;K09828;1.3.1.72;DHCR24;5alpha-cholesta-7,24-dien-3beta-ol##0.037##288496##Rattus norvegicus (rat)	R04804;K01824;5.3.3.5;EBP;Zymosterol##0.05##649741##Homo sapiens (human)	R03765;No information of KEGG othology	R03200;K01853;5.4.99.8;E5.4.99.8;No information about KM-value	R02874;K00511;1.14.99.7;E1.14.99.7##SQLE##ERG1;FAD##0.00043##438198##Rattus norvegicus (rat)	R06223;K00801;2.5.1.21;FDFT1;farnesyl diphosphate##0.0004##489847##Sus scrofa (pig)	R06223;K00801;2.5.1.21;FDFT1;trans-farnesyl diphosphate##0.001##489842##Rattus norvegicus (rat)
5alpha-Cholestan-3-one	C03238	10	R02610;R01459;R01456;R03310;R03353;R07498;R03765;R03200;R02874;R06223	R02610;No information of KEGG othology	R01459;K03333;1.1.3.6;E1.1.3.6;beta-sitosterol##0.25##287653##Schizophyllum commune	R01456;K00213;1.3.1.21;DHCR7;Ergosterol##0.21##349274##Rattus norvegicus (rat)	R01456;K00213;1.3.1.21;DHCR7;7-dehydrocholesterol##1.14##349267##Mus musculus (mouse)	R03310;K00227;1.14.21.6;SC5DL;5alpha-Cholest-7-en-3beta-ol##0.032##390939##Arabidopsis thaliana (thale cress)	R03353;K01824;5.3.3.5;EBP;Zymosterol##0.05##649741##Homo sapiens (human)	R07498;K09828;1.3.1.72;DHCR24;5alpha-cholesta-7,24-dien-3beta-ol##0.037##288496##Rattus norvegicus (rat)	R03765;No information of KEGG othology	R03200;K01853;5.4.99.8;E5.4.99.8;No information about KM-value	R02874;K00511;1.14.99.7;E1.14.99.7##SQLE##ERG1;FAD##0.00043##438198##Rattus norvegicus (rat)	R06223;K00801;2.5.1.21;FDFT1;farnesyl diphosphate##0.0004##489847##Sus scrofa (pig)	R06223;K00801;2.5.1.21;FDFT1;trans-farnesyl diphosphate##0.001##489842##Rattus norvegicus (rat)
5alpha-Cholestan-3-one	C03238	10	R02610;R01459;R01456;R03310;R05703;R04804;R03765;R03200;R02874;R06223	R02610;No information of KEGG othology	R01459;K03333;1.1.3.6;E1.1.3.6;beta-sitosterol##0.25##287653##Schizophyllum commune	R01456;K00213;1.3.1.21;DHCR7;Ergosterol##0.21##349274##Rattus norvegicus (rat)	R01456;K00213;1.3.1.21;DHCR7;7-dehydrocholesterol##1.14##349267##Mus musculus (mouse)	R03310;K00227;1.14.21.6;SC5DL;5alpha-Cholest-7-en-3beta-ol##0.032##390939##Arabidopsis thaliana (thale cress)	R05703;K09828;1.3.1.72;DHCR24;5alpha-cholesta-7,24-dien-3beta-ol##0.037##288496##Rattus norvegicus (rat)	R04804;K01824;5.3.3.5;EBP;Zymosterol##0.05##649741##Homo sapiens (human)	R03765;No information of KEGG othology	R03200;K01853;5.4.99.8;E5.4.99.8;No information about KM-value	R02874;K00511;1.14.99.7;E1.14.99.7##SQLE##ERG1;FAD##0.00043##438198##Rattus norvegicus (rat)	R06223;K00801;2.5.1.21;FDFT1;farnesyl diphosphate##0.0004##489847##Sus scrofa (pig)	R06223;K00801;2.5.1.21;FDFT1;trans-farnesyl diphosphate##0.001##489842##Rattus norvegicus (rat)
Quercetin 3,3',7-trissulfate	C03897	10	R03289;R02632;R02159;R02160;R03124;R02444;R02446;R01613;R01616;R00737	R03289;No information of KEGG othology	R02632;No information of KEGG othology	R02159;K13270;2.8.2.25;E2.8.2.25;No information about KM-value	R02160;K05278;1.14.11.23;E1.14.11.23##FLS;No information about KM-value	R03124;K05280;1.14.13.21;E1.14.13.21;No information about KM-value	R02444;K00475;1.14.11.9;E1.14.11.9;No information about KM-value	R02446;K01859;5.5.1.6;E5.5.1.6;No information about KM-value	R01613;K00660;2.3.1.74;E2.3.1.74##bcsA;p-Coumaroyl-CoA##0.048##676378##Physcomitrella patens subsp. patens	R01616;K01904;6.2.1.12;E6.2.1.12;ATP##0.004##653536##Arabidopsis thaliana (thale cress)	R00737;K10774;4.3.1.23;E4.3.1.23;L-tyrosine##0.016##651293##Rhodobacter capsulatus	R00737;K13064;4.3.1.25;PTAL;L-tyrosine##0.044##679588##Phanerochaete chrysosporium	R00737;K10774;4.3.1.23;E4.3.1.23;L-phenylalanine##1.28##651293##Rhodobacter capsulatus
Quercetin 3,3',7-trissulfate	C03897	10	R03289;R02632;R02159;R06538;R03126;R02444;R02446;R01613;R08767;R01300	R03289;No information of KEGG othology	R02632;No information of KEGG othology	R02159;K13270;2.8.2.25;E2.8.2.25;No information about KM-value	R06538;K05280;1.14.13.21;E1.14.13.21;No information about KM-value	R03126;K05278;1.14.11.23;E1.14.11.23##FLS;No information about KM-value	R02444;K00475;1.14.11.9;E1.14.11.9;No information about KM-value	R02446;K01859;5.5.1.6;E5.5.1.6;No information about KM-value	R01613;K00660;2.3.1.74;E2.3.1.74##bcsA;p-Coumaroyl-CoA##0.048##676378##Physcomitrella patens subsp. patens	R08767;No information of KEGG othology	R01300;K04105;6.2.1.27;hbaA;No information about KM-value
Quercetin 3,3',7-trissulfate	C03897	10	R03289;R02632;R02159;R06538;R03126;R02444;R02446;R01613;R08767;R01301	R03289;No information of KEGG othology	R02632;No information of KEGG othology	R02159;K13270;2.8.2.25;E2.8.2.25;No information about KM-value	R06538;K05280;1.14.13.21;E1.14.13.21;No information about KM-value	R03126;K05278;1.14.11.23;E1.14.11.23##FLS;No information about KM-value	R02444;K00475;1.14.11.9;E1.14.11.9;No information about KM-value	R02446;K01859;5.5.1.6;E5.5.1.6;No information about KM-value	R01613;K00660;2.3.1.74;E2.3.1.74##bcsA;p-Coumaroyl-CoA##0.048##676378##Physcomitrella patens subsp. patens	R08767;No information of KEGG othology	R01301;K01075;3.1.2.23;E3.1.2.23;No information about KM-value
Quercetin 3,3',7-trissulfate	C03897	10	R03289;R02632;R02159;R02160;R03640;R02442;R02446;R01613;R08815;R02255	R03289;No information of KEGG othology	R02632;No information of KEGG othology	R02159;K13270;2.8.2.25;E2.8.2.25;No information about KM-value	R02160;K05278;1.14.11.23;E1.14.11.23##FLS;No information about KM-value	R03640;K00475;1.14.11.9;E1.14.11.9;No information about KM-value	R02442;K05280;1.14.13.21;E1.14.13.21;No information about KM-value	R02446;K01859;5.5.1.6;E5.5.1.6;No information about KM-value	R01613;K00660;2.3.1.74;E2.3.1.74##bcsA;p-Coumaroyl-CoA##0.048##676378##Physcomitrella patens subsp. patens	R08815;K00487;1.14.13.11;CYP73A;trans-Cinnamate##0.0005##676386##Arabidopsis thaliana (thale cress)	R02255;K01904;6.2.1.12;E6.2.1.12;ATP##0.004##653536##Arabidopsis thaliana (thale cress)
Quercetin 3,3',7-trissulfate	C03897	10	R03289;R02632;R02159;R06538;R03126;R02444;R02446;R01613;R08815;R02255	R03289;No information of KEGG othology	R02632;No information of KEGG othology	R02159;K13270;2.8.2.25;E2.8.2.25;No information about KM-value	R06538;K05280;1.14.13.21;E1.14.13.21;No information about KM-value	R03126;K05278;1.14.11.23;E1.14.11.23##FLS;No information about KM-value	R02444;K00475;1.14.11.9;E1.14.11.9;No information about KM-value	R02446;K01859;5.5.1.6;E5.5.1.6;No information about KM-value	R01613;K00660;2.3.1.74;E2.3.1.74##bcsA;p-Coumaroyl-CoA##0.048##676378##Physcomitrella patens subsp. patens	R08815;K00487;1.14.13.11;CYP73A;trans-Cinnamate##0.0005##676386##Arabidopsis thaliana (thale cress)	R02255;K01904;6.2.1.12;E6.2.1.12;ATP##0.004##653536##Arabidopsis thaliana (thale cress)
Quercetin 3,3',7-trissulfate	C03897	10	R03289;R02632;R02159;R02160;R03640;R07991;R07988;R07436;R08767;R01300	R03289;No information of KEGG othology	R02632;No information of KEGG othology	R02159;K13270;2.8.2.25;E2.8.2.25;No information about KM-value	R02160;K05278;1.14.11.23;E1.14.11.23##FLS;No information about KM-value	R03640;K00475;1.14.11.9;E1.14.11.9;No information about KM-value	R07991;No information of KEGG othology	R07988;K00660;2.3.1.74;E2.3.1.74##bcsA;p-Coumaroyl-CoA##0.048##676378##Physcomitrella patens subsp. patens	R07436;K09754;1.14.13.-;CYP98A##C3H;No information about KM-value	R08767;No information of KEGG othology	R01300;K04105;6.2.1.27;hbaA;No information about KM-value
Quercetin 3,3',7-trissulfate	C03897	10	R03289;R02632;R02159;R02160;R03640;R07991;R07988;R07436;R08767;R01301	R03289;No information of KEGG othology	R02632;No information of KEGG othology	R02159;K13270;2.8.2.25;E2.8.2.25;No information about KM-value	R02160;K05278;1.14.11.23;E1.14.11.23##FLS;No information about KM-value	R03640;K00475;1.14.11.9;E1.14.11.9;No information about KM-value	R07991;No information of KEGG othology	R07988;K00660;2.3.1.74;E2.3.1.74##bcsA;p-Coumaroyl-CoA##0.048##676378##Physcomitrella patens subsp. patens	R07436;K09754;1.14.13.-;CYP98A##C3H;No information about KM-value	R08767;No information of KEGG othology	R01301;K01075;3.1.2.23;E3.1.2.23;No information about KM-value
Quercetin 3,3',7-trissulfate	C03897	10	R03289;R02632;R02159;R02160;R03640;R07991;R07988;R07436;R08815;R02255	R03289;No information of KEGG othology	R02632;No information of KEGG othology	R02159;K13270;2.8.2.25;E2.8.2.25;No information about KM-value	R02160;K05278;1.14.11.23;E1.14.11.23##FLS;No information about KM-value	R03640;K00475;1.14.11.9;E1.14.11.9;No information about KM-value	R07991;No information of KEGG othology	R07988;K00660;2.3.1.74;E2.3.1.74##bcsA;p-Coumaroyl-CoA##0.048##676378##Physcomitrella patens subsp. patens	R07436;K09754;1.14.13.-;CYP98A##C3H;No information about KM-value	R08815;K00487;1.14.13.11;CYP73A;trans-Cinnamate##0.0005##676386##Arabidopsis thaliana (thale cress)	R02255;K01904;6.2.1.12;E6.2.1.12;ATP##0.004##653536##Arabidopsis thaliana (thale cress)
Quercetin 3,3',7-trissulfate	C03897	10	R03289;R02632;R02159;R02160;R03640;R02442;R02446;R01613;R01616;R01308	R03289;No information of KEGG othology	R02632;No information of KEGG othology	R02159;K13270;2.8.2.25;E2.8.2.25;No information about KM-value	R02160;K05278;1.14.11.23;E1.14.11.23##FLS;No information about KM-value	R03640;K00475;1.14.11.9;E1.14.11.9;No information about KM-value	R02442;K05280;1.14.13.21;E1.14.13.21;No information about KM-value	R02446;K01859;5.5.1.6;E5.5.1.6;No information about KM-value	R01613;K00660;2.3.1.74;E2.3.1.74##bcsA;p-Coumaroyl-CoA##0.048##676378##Physcomitrella patens subsp. patens	R01616;K01904;6.2.1.12;E6.2.1.12;ATP##0.004##653536##Arabidopsis thaliana (thale cress)	R01308;No information of KEGG othology
Quercetin 3,3',7-trissulfate	C03897	10	R03289;R02632;R02159;R02160;R03640;R02442;R02446;R01613;R01616;R02253	R03289;No information of KEGG othology	R02632;No information of KEGG othology	R02159;K13270;2.8.2.25;E2.8.2.25;No information about KM-value	R02160;K05278;1.14.11.23;E1.14.11.23##FLS;No information about KM-value	R03640;K00475;1.14.11.9;E1.14.11.9;No information about KM-value	R02442;K05280;1.14.13.21;E1.14.13.21;No information about KM-value	R02446;K01859;5.5.1.6;E5.5.1.6;No information about KM-value	R01613;K00660;2.3.1.74;E2.3.1.74##bcsA;p-Coumaroyl-CoA##0.048##676378##Physcomitrella patens subsp. patens	R01616;K01904;6.2.1.12;E6.2.1.12;ATP##0.004##653536##Arabidopsis thaliana (thale cress)	R02253;K00487;1.14.13.11;CYP73A;trans-Cinnamate##0.0005##676386##Arabidopsis thaliana (thale cress)
Quercetin 3,3',7-trissulfate	C03897	10	R03289;R02632;R02159;R02160;R03640;R02442;R02446;R01613;R08767;R01300	R03289;No information of KEGG othology	R02632;No information of KEGG othology	R02159;K13270;2.8.2.25;E2.8.2.25;No information about KM-value	R02160;K05278;1.14.11.23;E1.14.11.23##FLS;No information about KM-value	R03640;K00475;1.14.11.9;E1.14.11.9;No information about KM-value	R02442;K05280;1.14.13.21;E1.14.13.21;No information about KM-value	R02446;K01859;5.5.1.6;E5.5.1.6;No information about KM-value	R01613;K00660;2.3.1.74;E2.3.1.74##bcsA;p-Coumaroyl-CoA##0.048##676378##Physcomitrella patens subsp. patens	R08767;No information of KEGG othology	R01300;K04105;6.2.1.27;hbaA;No information about KM-value
Quercetin 3,3',7-trissulfate	C03897	10	R03289;R02632;R02159;R02160;R03124;R02444;R02446;R01613;R08815;R02255	R03289;No information of KEGG othology	R02632;No information of KEGG othology	R02159;K13270;2.8.2.25;E2.8.2.25;No information about KM-value	R02160;K05278;1.14.11.23;E1.14.11.23##FLS;No information about KM-value	R03124;K05280;1.14.13.21;E1.14.13.21;No information about KM-value	R02444;K00475;1.14.11.9;E1.14.11.9;No information about KM-value	R02446;K01859;5.5.1.6;E5.5.1.6;No information about KM-value	R01613;K00660;2.3.1.74;E2.3.1.74##bcsA;p-Coumaroyl-CoA##0.048##676378##Physcomitrella patens subsp. patens	R08815;K00487;1.14.13.11;CYP73A;trans-Cinnamate##0.0005##676386##Arabidopsis thaliana (thale cress)	R02255;K01904;6.2.1.12;E6.2.1.12;ATP##0.004##653536##Arabidopsis thaliana (thale cress)
Quercetin 3,3',7-trissulfate	C03897	10	R03289;R02632;R02159;R02160;R03640;R02442;R02446;R01613;R08767;R01301	R03289;No information of KEGG othology	R02632;No information of KEGG othology	R02159;K13270;2.8.2.25;E2.8.2.25;No information about KM-value	R02160;K05278;1.14.11.23;E1.14.11.23##FLS;No information about KM-value	R03640;K00475;1.14.11.9;E1.14.11.9;No information about KM-value	R02442;K05280;1.14.13.21;E1.14.13.21;No information about KM-value	R02446;K01859;5.5.1.6;E5.5.1.6;No information about KM-value	R01613;K00660;2.3.1.74;E2.3.1.74##bcsA;p-Coumaroyl-CoA##0.048##676378##Physcomitrella patens subsp. patens	R08767;No information of KEGG othology	R01301;K01075;3.1.2.23;E3.1.2.23;No information about KM-value
Quercetin 3,3',7-trissulfate	C03897	10	R03289;R02632;R02159;R02160;R03640;R07991;R07988;R01943;R07826;R00737	R03289;No information of KEGG othology	R02632;No information of KEGG othology	R02159;K13270;2.8.2.25;E2.8.2.25;No information about KM-value	R02160;K05278;1.14.11.23;E1.14.11.23##FLS;No information about KM-value	R03640;K00475;1.14.11.9;E1.14.11.9;No information about KM-value	R07991;No information of KEGG othology	R07988;K00660;2.3.1.74;E2.3.1.74##bcsA;p-Coumaroyl-CoA##0.048##676378##Physcomitrella patens subsp. patens	R01943;K01904;6.2.1.12;E6.2.1.12;ATP##0.004##653536##Arabidopsis thaliana (thale cress)	R07826;K09754;1.14.13.-;CYP98A##C3H;No information about KM-value	R00737;K10774;4.3.1.23;E4.3.1.23;L-tyrosine##0.016##651293##Rhodobacter capsulatus	R00737;K13064;4.3.1.25;PTAL;L-tyrosine##0.044##679588##Phanerochaete chrysosporium	R00737;K10774;4.3.1.23;E4.3.1.23;L-phenylalanine##1.28##651293##Rhodobacter capsulatus
Quercetin 3,3',7-trissulfate	C03897	10	R03289;R02632;R02159;R02160;R03124;R02444;R02446;R01613;R01616;R01308	R03289;No information of KEGG othology	R02632;No information of KEGG othology	R02159;K13270;2.8.2.25;E2.8.2.25;No information about KM-value	R02160;K05278;1.14.11.23;E1.14.11.23##FLS;No information about KM-value	R03124;K05280;1.14.13.21;E1.14.13.21;No information about KM-value	R02444;K00475;1.14.11.9;E1.14.11.9;No information about KM-value	R02446;K01859;5.5.1.6;E5.5.1.6;No information about KM-value	R01613;K00660;2.3.1.74;E2.3.1.74##bcsA;p-Coumaroyl-CoA##0.048##676378##Physcomitrella patens subsp. patens	R01616;K01904;6.2.1.12;E6.2.1.12;ATP##0.004##653536##Arabidopsis thaliana (thale cress)	R01308;No information of KEGG othology
Quercetin 3,3',7-trissulfate	C03897	10	R03289;R02632;R02159;R02160;R03640;R07991;R07988;R01943;R07826;R01308	R03289;No information of KEGG othology	R02632;No information of KEGG othology	R02159;K13270;2.8.2.25;E2.8.2.25;No information about KM-value	R02160;K05278;1.14.11.23;E1.14.11.23##FLS;No information about KM-value	R03640;K00475;1.14.11.9;E1.14.11.9;No information about KM-value	R07991;No information of KEGG othology	R07988;K00660;2.3.1.74;E2.3.1.74##bcsA;p-Coumaroyl-CoA##0.048##676378##Physcomitrella patens subsp. patens	R01943;K01904;6.2.1.12;E6.2.1.12;ATP##0.004##653536##Arabidopsis thaliana (thale cress)	R07826;K09754;1.14.13.-;CYP98A##C3H;No information about KM-value	R01308;No information of KEGG othology
Quercetin 3,3',7-trissulfate	C03897	10	R03289;R02632;R02159;R02160;R03640;R07991;R07988;R01943;R07826;R02253	R03289;No information of KEGG othology	R02632;No information of KEGG othology	R02159;K13270;2.8.2.25;E2.8.2.25;No information about KM-value	R02160;K05278;1.14.11.23;E1.14.11.23##FLS;No information about KM-value	R03640;K00475;1.14.11.9;E1.14.11.9;No information about KM-value	R07991;No information of KEGG othology	R07988;K00660;2.3.1.74;E2.3.1.74##bcsA;p-Coumaroyl-CoA##0.048##676378##Physcomitrella patens subsp. patens	R01943;K01904;6.2.1.12;E6.2.1.12;ATP##0.004##653536##Arabidopsis thaliana (thale cress)	R07826;K09754;1.14.13.-;CYP98A##C3H;No information about KM-value	R02253;K00487;1.14.13.11;CYP73A;trans-Cinnamate##0.0005##676386##Arabidopsis thaliana (thale cress)
Quercetin 3,3',7-trissulfate	C03897	10	R03289;R02632;R02159;R02160;R03124;R02444;R02446;R01613;R01616;R02253	R03289;No information of KEGG othology	R02632;No information of KEGG othology	R02159;K13270;2.8.2.25;E2.8.2.25;No information about KM-value	R02160;K05278;1.14.11.23;E1.14.11.23##FLS;No information about KM-value	R03124;K05280;1.14.13.21;E1.14.13.21;No information about KM-value	R02444;K00475;1.14.11.9;E1.14.11.9;No information about KM-value	R02446;K01859;5.5.1.6;E5.5.1.6;No information about KM-value	R01613;K00660;2.3.1.74;E2.3.1.74##bcsA;p-Coumaroyl-CoA##0.048##676378##Physcomitrella patens subsp. patens	R01616;K01904;6.2.1.12;E6.2.1.12;ATP##0.004##653536##Arabidopsis thaliana (thale cress)	R02253;K00487;1.14.13.11;CYP73A;trans-Cinnamate##0.0005##676386##Arabidopsis thaliana (thale cress)
Quercetin 3,3',7-trissulfate	C03897	10	R03289;R02632;R02159;R02160;R03124;R02444;R02446;R01613;R08767;R01300	R03289;No information of KEGG othology	R02632;No information of KEGG othology	R02159;K13270;2.8.2.25;E2.8.2.25;No information about KM-value	R02160;K05278;1.14.11.23;E1.14.11.23##FLS;No information about KM-value	R03124;K05280;1.14.13.21;E1.14.13.21;No information about KM-value	R02444;K00475;1.14.11.9;E1.14.11.9;No information about KM-value	R02446;K01859;5.5.1.6;E5.5.1.6;No information about KM-value	R01613;K00660;2.3.1.74;E2.3.1.74##bcsA;p-Coumaroyl-CoA##0.048##676378##Physcomitrella patens subsp. patens	R08767;No information of KEGG othology	R01300;K04105;6.2.1.27;hbaA;No information about KM-value
Quercetin 3,3',7-trissulfate	C03897	10	R03289;R02632;R02159;R02160;R03124;R02444;R02446;R01613;R08767;R01301	R03289;No information of KEGG othology	R02632;No information of KEGG othology	R02159;K13270;2.8.2.25;E2.8.2.25;No information about KM-value	R02160;K05278;1.14.11.23;E1.14.11.23##FLS;No information about KM-value	R03124;K05280;1.14.13.21;E1.14.13.21;No information about KM-value	R02444;K00475;1.14.11.9;E1.14.11.9;No information about KM-value	R02446;K01859;5.5.1.6;E5.5.1.6;No information about KM-value	R01613;K00660;2.3.1.74;E2.3.1.74##bcsA;p-Coumaroyl-CoA##0.048##676378##Physcomitrella patens subsp. patens	R08767;No information of KEGG othology	R01301;K01075;3.1.2.23;E3.1.2.23;No information about KM-value
Quercetin 3,3',7-trissulfate	C03897	10	R03289;R02632;R02159;R02160;R03640;R02442;R02446;R01613;R01616;R00737	R03289;No information of KEGG othology	R02632;No information of KEGG othology	R02159;K13270;2.8.2.25;E2.8.2.25;No information about KM-value	R02160;K05278;1.14.11.23;E1.14.11.23##FLS;No information about KM-value	R03640;K00475;1.14.11.9;E1.14.11.9;No information about KM-value	R02442;K05280;1.14.13.21;E1.14.13.21;No information about KM-value	R02446;K01859;5.5.1.6;E5.5.1.6;No information about KM-value	R01613;K00660;2.3.1.74;E2.3.1.74##bcsA;p-Coumaroyl-CoA##0.048##676378##Physcomitrella patens subsp. patens	R01616;K01904;6.2.1.12;E6.2.1.12;ATP##0.004##653536##Arabidopsis thaliana (thale cress)	R00737;K10774;4.3.1.23;E4.3.1.23;L-tyrosine##0.016##651293##Rhodobacter capsulatus	R00737;K13064;4.3.1.25;PTAL;L-tyrosine##0.044##679588##Phanerochaete chrysosporium	R00737;K10774;4.3.1.23;E4.3.1.23;L-phenylalanine##1.28##651293##Rhodobacter capsulatus
Quercetin 3,3',7-trissulfate	C03897	10	R03289;R02632;R02159;R02160;R03640;R07991;R07988;R07436;R01616;R02253	R03289;No information of KEGG othology	R02632;No information of KEGG othology	R02159;K13270;2.8.2.25;E2.8.2.25;No information about KM-value	R02160;K05278;1.14.11.23;E1.14.11.23##FLS;No information about KM-value	R03640;K00475;1.14.11.9;E1.14.11.9;No information about KM-value	R07991;No information of KEGG othology	R07988;K00660;2.3.1.74;E2.3.1.74##bcsA;p-Coumaroyl-CoA##0.048##676378##Physcomitrella patens subsp. patens	R07436;K09754;1.14.13.-;CYP98A##C3H;No information about KM-value	R01616;K01904;6.2.1.12;E6.2.1.12;ATP##0.004##653536##Arabidopsis thaliana (thale cress)	R02253;K00487;1.14.13.11;CYP73A;trans-Cinnamate##0.0005##676386##Arabidopsis thaliana (thale cress)
Quercetin 3,3',7-trissulfate	C03897	10	R03289;R02632;R02159;R02160;R03640;R07991;R07988;R07436;R01616;R00737	R03289;No information of KEGG othology	R02632;No information of KEGG othology	R02159;K13270;2.8.2.25;E2.8.2.25;No information about KM-value	R02160;K05278;1.14.11.23;E1.14.11.23##FLS;No information about KM-value	R03640;K00475;1.14.11.9;E1.14.11.9;No information about KM-value	R07991;No information of KEGG othology	R07988;K00660;2.3.1.74;E2.3.1.74##bcsA;p-Coumaroyl-CoA##0.048##676378##Physcomitrella patens subsp. patens	R07436;K09754;1.14.13.-;CYP98A##C3H;No information about KM-value	R01616;K01904;6.2.1.12;E6.2.1.12;ATP##0.004##653536##Arabidopsis thaliana (thale cress)	R00737;K10774;4.3.1.23;E4.3.1.23;L-tyrosine##0.016##651293##Rhodobacter capsulatus	R00737;K13064;4.3.1.25;PTAL;L-tyrosine##0.044##679588##Phanerochaete chrysosporium	R00737;K10774;4.3.1.23;E4.3.1.23;L-phenylalanine##1.28##651293##Rhodobacter capsulatus
Quercetin 3,3',7-trissulfate	C03897	10	R03289;R02632;R02159;R02160;R03640;R07991;R07988;R07436;R01616;R01308	R03289;No information of KEGG othology	R02632;No information of KEGG othology	R02159;K13270;2.8.2.25;E2.8.2.25;No information about KM-value	R02160;K05278;1.14.11.23;E1.14.11.23##FLS;No information about KM-value	R03640;K00475;1.14.11.9;E1.14.11.9;No information about KM-value	R07991;No information of KEGG othology	R07988;K00660;2.3.1.74;E2.3.1.74##bcsA;p-Coumaroyl-CoA##0.048##676378##Physcomitrella patens subsp. patens	R07436;K09754;1.14.13.-;CYP98A##C3H;No information about KM-value	R01616;K01904;6.2.1.12;E6.2.1.12;ATP##0.004##653536##Arabidopsis thaliana (thale cress)	R01308;No information of KEGG othology
Quercetin 3,3',7-trissulfate	C03897	10	R03289;R02632;R02159;R06538;R03126;R02444;R02446;R01613;R01616;R00737	R03289;No information of KEGG othology	R02632;No information of KEGG othology	R02159;K13270;2.8.2.25;E2.8.2.25;No information about KM-value	R06538;K05280;1.14.13.21;E1.14.13.21;No information about KM-value	R03126;K05278;1.14.11.23;E1.14.11.23##FLS;No information about KM-value	R02444;K00475;1.14.11.9;E1.14.11.9;No information about KM-value	R02446;K01859;5.5.1.6;E5.5.1.6;No information about KM-value	R01613;K00660;2.3.1.74;E2.3.1.74##bcsA;p-Coumaroyl-CoA##0.048##676378##Physcomitrella patens subsp. patens	R01616;K01904;6.2.1.12;E6.2.1.12;ATP##0.004##653536##Arabidopsis thaliana (thale cress)	R00737;K10774;4.3.1.23;E4.3.1.23;L-tyrosine##0.016##651293##Rhodobacter capsulatus	R00737;K13064;4.3.1.25;PTAL;L-tyrosine##0.044##679588##Phanerochaete chrysosporium	R00737;K10774;4.3.1.23;E4.3.1.23;L-phenylalanine##1.28##651293##Rhodobacter capsulatus
Quercetin 3,3',7-trissulfate	C03897	10	R03289;R02632;R02159;R06538;R03126;R02444;R02446;R01613;R01616;R01308	R03289;No information of KEGG othology	R02632;No information of KEGG othology	R02159;K13270;2.8.2.25;E2.8.2.25;No information about KM-value	R06538;K05280;1.14.13.21;E1.14.13.21;No information about KM-value	R03126;K05278;1.14.11.23;E1.14.11.23##FLS;No information about KM-value	R02444;K00475;1.14.11.9;E1.14.11.9;No information about KM-value	R02446;K01859;5.5.1.6;E5.5.1.6;No information about KM-value	R01613;K00660;2.3.1.74;E2.3.1.74##bcsA;p-Coumaroyl-CoA##0.048##676378##Physcomitrella patens subsp. patens	R01616;K01904;6.2.1.12;E6.2.1.12;ATP##0.004##653536##Arabidopsis thaliana (thale cress)	R01308;No information of KEGG othology
Quercetin 3,3',7-trissulfate	C03897	10	R03289;R02632;R02159;R06538;R03126;R02444;R02446;R01613;R01616;R02253	R03289;No information of KEGG othology	R02632;No information of KEGG othology	R02159;K13270;2.8.2.25;E2.8.2.25;No information about KM-value	R06538;K05280;1.14.13.21;E1.14.13.21;No information about KM-value	R03126;K05278;1.14.11.23;E1.14.11.23##FLS;No information about KM-value	R02444;K00475;1.14.11.9;E1.14.11.9;No information about KM-value	R02446;K01859;5.5.1.6;E5.5.1.6;No information about KM-value	R01613;K00660;2.3.1.74;E2.3.1.74##bcsA;p-Coumaroyl-CoA##0.048##676378##Physcomitrella patens subsp. patens	R01616;K01904;6.2.1.12;E6.2.1.12;ATP##0.004##653536##Arabidopsis thaliana (thale cress)	R02253;K00487;1.14.13.11;CYP73A;trans-Cinnamate##0.0005##676386##Arabidopsis thaliana (thale cress)
Quercetin 3,4',7-trissulfate	C03898	10	R06809;R02633;R02159;R02160;R03124;R02444;R02446;R01613;R01616;R00737	R06809;No information of KEGG othology	R02633;K13271;2.8.2.27;E2.8.2.27;No information about KM-value	R02159;K13270;2.8.2.25;E2.8.2.25;No information about KM-value	R02160;K05278;1.14.11.23;E1.14.11.23##FLS;No information about KM-value	R03124;K05280;1.14.13.21;E1.14.13.21;No information about KM-value	R02444;K00475;1.14.11.9;E1.14.11.9;No information about KM-value	R02446;K01859;5.5.1.6;E5.5.1.6;No information about KM-value	R01613;K00660;2.3.1.74;E2.3.1.74##bcsA;p-Coumaroyl-CoA##0.048##676378##Physcomitrella patens subsp. patens	R01616;K01904;6.2.1.12;E6.2.1.12;ATP##0.004##653536##Arabidopsis thaliana (thale cress)	R00737;K10774;4.3.1.23;E4.3.1.23;L-tyrosine##0.016##651293##Rhodobacter capsulatus	R00737;K13064;4.3.1.25;PTAL;L-tyrosine##0.044##679588##Phanerochaete chrysosporium	R00737;K10774;4.3.1.23;E4.3.1.23;L-phenylalanine##1.28##651293##Rhodobacter capsulatus
Quercetin 3,4',7-trissulfate	C03898	10	R06809;R02633;R02159;R06538;R03126;R02444;R02446;R01613;R08767;R01300	R06809;No information of KEGG othology	R02633;K13271;2.8.2.27;E2.8.2.27;No information about KM-value	R02159;K13270;2.8.2.25;E2.8.2.25;No information about KM-value	R06538;K05280;1.14.13.21;E1.14.13.21;No information about KM-value	R03126;K05278;1.14.11.23;E1.14.11.23##FLS;No information about KM-value	R02444;K00475;1.14.11.9;E1.14.11.9;No information about KM-value	R02446;K01859;5.5.1.6;E5.5.1.6;No information about KM-value	R01613;K00660;2.3.1.74;E2.3.1.74##bcsA;p-Coumaroyl-CoA##0.048##676378##Physcomitrella patens subsp. patens	R08767;No information of KEGG othology	R01300;K04105;6.2.1.27;hbaA;No information about KM-value
Quercetin 3,4',7-trissulfate	C03898	10	R06809;R02633;R02159;R06538;R03126;R02444;R02446;R01613;R08767;R01301	R06809;No information of KEGG othology	R02633;K13271;2.8.2.27;E2.8.2.27;No information about KM-value	R02159;K13270;2.8.2.25;E2.8.2.25;No information about KM-value	R06538;K05280;1.14.13.21;E1.14.13.21;No information about KM-value	R03126;K05278;1.14.11.23;E1.14.11.23##FLS;No information about KM-value	R02444;K00475;1.14.11.9;E1.14.11.9;No information about KM-value	R02446;K01859;5.5.1.6;E5.5.1.6;No information about KM-value	R01613;K00660;2.3.1.74;E2.3.1.74##bcsA;p-Coumaroyl-CoA##0.048##676378##Physcomitrella patens subsp. patens	R08767;No information of KEGG othology	R01301;K01075;3.1.2.23;E3.1.2.23;No information about KM-value
Quercetin 3,4',7-trissulfate	C03898	10	R06809;R02633;R02159;R02160;R03640;R02442;R02446;R01613;R08815;R02255	R06809;No information of KEGG othology	R02633;K13271;2.8.2.27;E2.8.2.27;No information about KM-value	R02159;K13270;2.8.2.25;E2.8.2.25;No information about KM-value	R02160;K05278;1.14.11.23;E1.14.11.23##FLS;No information about KM-value	R03640;K00475;1.14.11.9;E1.14.11.9;No information about KM-value	R02442;K05280;1.14.13.21;E1.14.13.21;No information about KM-value	R02446;K01859;5.5.1.6;E5.5.1.6;No information about KM-value	R01613;K00660;2.3.1.74;E2.3.1.74##bcsA;p-Coumaroyl-CoA##0.048##676378##Physcomitrella patens subsp. patens	R08815;K00487;1.14.13.11;CYP73A;trans-Cinnamate##0.0005##676386##Arabidopsis thaliana (thale cress)	R02255;K01904;6.2.1.12;E6.2.1.12;ATP##0.004##653536##Arabidopsis thaliana (thale cress)
Quercetin 3,4',7-trissulfate	C03898	10	R06809;R02633;R02159;R06538;R03126;R02444;R02446;R01613;R08815;R02255	R06809;No information of KEGG othology	R02633;K13271;2.8.2.27;E2.8.2.27;No information about KM-value	R02159;K13270;2.8.2.25;E2.8.2.25;No information about KM-value	R06538;K05280;1.14.13.21;E1.14.13.21;No information about KM-value	R03126;K05278;1.14.11.23;E1.14.11.23##FLS;No information about KM-value	R02444;K00475;1.14.11.9;E1.14.11.9;No information about KM-value	R02446;K01859;5.5.1.6;E5.5.1.6;No information about KM-value	R01613;K00660;2.3.1.74;E2.3.1.74##bcsA;p-Coumaroyl-CoA##0.048##676378##Physcomitrella patens subsp. patens	R08815;K00487;1.14.13.11;CYP73A;trans-Cinnamate##0.0005##676386##Arabidopsis thaliana (thale cress)	R02255;K01904;6.2.1.12;E6.2.1.12;ATP##0.004##653536##Arabidopsis thaliana (thale cress)
Quercetin 3,4',7-trissulfate	C03898	10	R06809;R02633;R02159;R02160;R03640;R07991;R07988;R07436;R08767;R01300	R06809;No information of KEGG othology	R02633;K13271;2.8.2.27;E2.8.2.27;No information about KM-value	R02159;K13270;2.8.2.25;E2.8.2.25;No information about KM-value	R02160;K05278;1.14.11.23;E1.14.11.23##FLS;No information about KM-value	R03640;K00475;1.14.11.9;E1.14.11.9;No information about KM-value	R07991;No information of KEGG othology	R07988;K00660;2.3.1.74;E2.3.1.74##bcsA;p-Coumaroyl-CoA##0.048##676378##Physcomitrella patens subsp. patens	R07436;K09754;1.14.13.-;CYP98A##C3H;No information about KM-value	R08767;No information of KEGG othology	R01300;K04105;6.2.1.27;hbaA;No information about KM-value
Quercetin 3,4',7-trissulfate	C03898	10	R06809;R02633;R02159;R02160;R03640;R07991;R07988;R07436;R08767;R01301	R06809;No information of KEGG othology	R02633;K13271;2.8.2.27;E2.8.2.27;No information about KM-value	R02159;K13270;2.8.2.25;E2.8.2.25;No information about KM-value	R02160;K05278;1.14.11.23;E1.14.11.23##FLS;No information about KM-value	R03640;K00475;1.14.11.9;E1.14.11.9;No information about KM-value	R07991;No information of KEGG othology	R07988;K00660;2.3.1.74;E2.3.1.74##bcsA;p-Coumaroyl-CoA##0.048##676378##Physcomitrella patens subsp. patens	R07436;K09754;1.14.13.-;CYP98A##C3H;No information about KM-value	R08767;No information of KEGG othology	R01301;K01075;3.1.2.23;E3.1.2.23;No information about KM-value
Quercetin 3,4',7-trissulfate	C03898	10	R06809;R02633;R02159;R02160;R03640;R07991;R07988;R07436;R08815;R02255	R06809;No information of KEGG othology	R02633;K13271;2.8.2.27;E2.8.2.27;No information about KM-value	R02159;K13270;2.8.2.25;E2.8.2.25;No information about KM-value	R02160;K05278;1.14.11.23;E1.14.11.23##FLS;No information about KM-value	R03640;K00475;1.14.11.9;E1.14.11.9;No information about KM-value	R07991;No information of KEGG othology	R07988;K00660;2.3.1.74;E2.3.1.74##bcsA;p-Coumaroyl-CoA##0.048##676378##Physcomitrella patens subsp. patens	R07436;K09754;1.14.13.-;CYP98A##C3H;No information about KM-value	R08815;K00487;1.14.13.11;CYP73A;trans-Cinnamate##0.0005##676386##Arabidopsis thaliana (thale cress)	R02255;K01904;6.2.1.12;E6.2.1.12;ATP##0.004##653536##Arabidopsis thaliana (thale cress)
Quercetin 3,4',7-trissulfate	C03898	10	R06809;R02633;R02159;R02160;R03640;R02442;R02446;R01613;R01616;R01308	R06809;No information of KEGG othology	R02633;K13271;2.8.2.27;E2.8.2.27;No information about KM-value	R02159;K13270;2.8.2.25;E2.8.2.25;No information about KM-value	R02160;K05278;1.14.11.23;E1.14.11.23##FLS;No information about KM-value	R03640;K00475;1.14.11.9;E1.14.11.9;No information about KM-value	R02442;K05280;1.14.13.21;E1.14.13.21;No information about KM-value	R02446;K01859;5.5.1.6;E5.5.1.6;No information about KM-value	R01613;K00660;2.3.1.74;E2.3.1.74##bcsA;p-Coumaroyl-CoA##0.048##676378##Physcomitrella patens subsp. patens	R01616;K01904;6.2.1.12;E6.2.1.12;ATP##0.004##653536##Arabidopsis thaliana (thale cress)	R01308;No information of KEGG othology
Quercetin 3,4',7-trissulfate	C03898	10	R06809;R02633;R02159;R02160;R03640;R02442;R02446;R01613;R01616;R02253	R06809;No information of KEGG othology	R02633;K13271;2.8.2.27;E2.8.2.27;No information about KM-value	R02159;K13270;2.8.2.25;E2.8.2.25;No information about KM-value	R02160;K05278;1.14.11.23;E1.14.11.23##FLS;No information about KM-value	R03640;K00475;1.14.11.9;E1.14.11.9;No information about KM-value	R02442;K05280;1.14.13.21;E1.14.13.21;No information about KM-value	R02446;K01859;5.5.1.6;E5.5.1.6;No information about KM-value	R01613;K00660;2.3.1.74;E2.3.1.74##bcsA;p-Coumaroyl-CoA##0.048##676378##Physcomitrella patens subsp. patens	R01616;K01904;6.2.1.12;E6.2.1.12;ATP##0.004##653536##Arabidopsis thaliana (thale cress)	R02253;K00487;1.14.13.11;CYP73A;trans-Cinnamate##0.0005##676386##Arabidopsis thaliana (thale cress)
Quercetin 3,4',7-trissulfate	C03898	10	R06809;R02633;R02159;R02160;R03640;R02442;R02446;R01613;R08767;R01300	R06809;No information of KEGG othology	R02633;K13271;2.8.2.27;E2.8.2.27;No information about KM-value	R02159;K13270;2.8.2.25;E2.8.2.25;No information about KM-value	R02160;K05278;1.14.11.23;E1.14.11.23##FLS;No information about KM-value	R03640;K00475;1.14.11.9;E1.14.11.9;No information about KM-value	R02442;K05280;1.14.13.21;E1.14.13.21;No information about KM-value	R02446;K01859;5.5.1.6;E5.5.1.6;No information about KM-value	R01613;K00660;2.3.1.74;E2.3.1.74##bcsA;p-Coumaroyl-CoA##0.048##676378##Physcomitrella patens subsp. patens	R08767;No information of KEGG othology	R01300;K04105;6.2.1.27;hbaA;No information about KM-value
Quercetin 3,4',7-trissulfate	C03898	10	R06809;R02633;R02159;R02160;R03124;R02444;R02446;R01613;R08815;R02255	R06809;No information of KEGG othology	R02633;K13271;2.8.2.27;E2.8.2.27;No information about KM-value	R02159;K13270;2.8.2.25;E2.8.2.25;No information about KM-value	R02160;K05278;1.14.11.23;E1.14.11.23##FLS;No information about KM-value	R03124;K05280;1.14.13.21;E1.14.13.21;No information about KM-value	R02444;K00475;1.14.11.9;E1.14.11.9;No information about KM-value	R02446;K01859;5.5.1.6;E5.5.1.6;No information about KM-value	R01613;K00660;2.3.1.74;E2.3.1.74##bcsA;p-Coumaroyl-CoA##0.048##676378##Physcomitrella patens subsp. patens	R08815;K00487;1.14.13.11;CYP73A;trans-Cinnamate##0.0005##676386##Arabidopsis thaliana (thale cress)	R02255;K01904;6.2.1.12;E6.2.1.12;ATP##0.004##653536##Arabidopsis thaliana (thale cress)
Quercetin 3,4',7-trissulfate	C03898	10	R06809;R02633;R02159;R02160;R03640;R02442;R02446;R01613;R08767;R01301	R06809;No information of KEGG othology	R02633;K13271;2.8.2.27;E2.8.2.27;No information about KM-value	R02159;K13270;2.8.2.25;E2.8.2.25;No information about KM-value	R02160;K05278;1.14.11.23;E1.14.11.23##FLS;No information about KM-value	R03640;K00475;1.14.11.9;E1.14.11.9;No information about KM-value	R02442;K05280;1.14.13.21;E1.14.13.21;No information about KM-value	R02446;K01859;5.5.1.6;E5.5.1.6;No information about KM-value	R01613;K00660;2.3.1.74;E2.3.1.74##bcsA;p-Coumaroyl-CoA##0.048##676378##Physcomitrella patens subsp. patens	R08767;No information of KEGG othology	R01301;K01075;3.1.2.23;E3.1.2.23;No information about KM-value
Quercetin 3,4',7-trissulfate	C03898	10	R06809;R02633;R02159;R02160;R03640;R07991;R07988;R01943;R07826;R00737	R06809;No information of KEGG othology	R02633;K13271;2.8.2.27;E2.8.2.27;No information about KM-value	R02159;K13270;2.8.2.25;E2.8.2.25;No information about KM-value	R02160;K05278;1.14.11.23;E1.14.11.23##FLS;No information about KM-value	R03640;K00475;1.14.11.9;E1.14.11.9;No information about KM-value	R07991;No information of KEGG othology	R07988;K00660;2.3.1.74;E2.3.1.74##bcsA;p-Coumaroyl-CoA##0.048##676378##Physcomitrella patens subsp. patens	R01943;K01904;6.2.1.12;E6.2.1.12;ATP##0.004##653536##Arabidopsis thaliana (thale cress)	R07826;K09754;1.14.13.-;CYP98A##C3H;No information about KM-value	R00737;K10774;4.3.1.23;E4.3.1.23;L-tyrosine##0.016##651293##Rhodobacter capsulatus	R00737;K13064;4.3.1.25;PTAL;L-tyrosine##0.044##679588##Phanerochaete chrysosporium	R00737;K10774;4.3.1.23;E4.3.1.23;L-phenylalanine##1.28##651293##Rhodobacter capsulatus
Quercetin 3,4',7-trissulfate	C03898	10	R06809;R02633;R02159;R02160;R03124;R02444;R02446;R01613;R01616;R01308	R06809;No information of KEGG othology	R02633;K13271;2.8.2.27;E2.8.2.27;No information about KM-value	R02159;K13270;2.8.2.25;E2.8.2.25;No information about KM-value	R02160;K05278;1.14.11.23;E1.14.11.23##FLS;No information about KM-value	R03124;K05280;1.14.13.21;E1.14.13.21;No information about KM-value	R02444;K00475;1.14.11.9;E1.14.11.9;No information about KM-value	R02446;K01859;5.5.1.6;E5.5.1.6;No information about KM-value	R01613;K00660;2.3.1.74;E2.3.1.74##bcsA;p-Coumaroyl-CoA##0.048##676378##Physcomitrella patens subsp. patens	R01616;K01904;6.2.1.12;E6.2.1.12;ATP##0.004##653536##Arabidopsis thaliana (thale cress)	R01308;No information of KEGG othology
Quercetin 3,4',7-trissulfate	C03898	10	R06809;R02633;R02159;R02160;R03640;R07991;R07988;R01943;R07826;R01308	R06809;No information of KEGG othology	R02633;K13271;2.8.2.27;E2.8.2.27;No information about KM-value	R02159;K13270;2.8.2.25;E2.8.2.25;No information about KM-value	R02160;K05278;1.14.11.23;E1.14.11.23##FLS;No information about KM-value	R03640;K00475;1.14.11.9;E1.14.11.9;No information about KM-value	R07991;No information of KEGG othology	R07988;K00660;2.3.1.74;E2.3.1.74##bcsA;p-Coumaroyl-CoA##0.048##676378##Physcomitrella patens subsp. patens	R01943;K01904;6.2.1.12;E6.2.1.12;ATP##0.004##653536##Arabidopsis thaliana (thale cress)	R07826;K09754;1.14.13.-;CYP98A##C3H;No information about KM-value	R01308;No information of KEGG othology
Quercetin 3,4',7-trissulfate	C03898	10	R06809;R02633;R02159;R02160;R03640;R07991;R07988;R01943;R07826;R02253	R06809;No information of KEGG othology	R02633;K13271;2.8.2.27;E2.8.2.27;No information about KM-value	R02159;K13270;2.8.2.25;E2.8.2.25;No information about KM-value	R02160;K05278;1.14.11.23;E1.14.11.23##FLS;No information about KM-value	R03640;K00475;1.14.11.9;E1.14.11.9;No information about KM-value	R07991;No information of KEGG othology	R07988;K00660;2.3.1.74;E2.3.1.74##bcsA;p-Coumaroyl-CoA##0.048##676378##Physcomitrella patens subsp. patens	R01943;K01904;6.2.1.12;E6.2.1.12;ATP##0.004##653536##Arabidopsis thaliana (thale cress)	R07826;K09754;1.14.13.-;CYP98A##C3H;No information about KM-value	R02253;K00487;1.14.13.11;CYP73A;trans-Cinnamate##0.0005##676386##Arabidopsis thaliana (thale cress)
Quercetin 3,4',7-trissulfate	C03898	10	R06809;R02633;R02159;R02160;R03124;R02444;R02446;R01613;R01616;R02253	R06809;No information of KEGG othology	R02633;K13271;2.8.2.27;E2.8.2.27;No information about KM-value	R02159;K13270;2.8.2.25;E2.8.2.25;No information about KM-value	R02160;K05278;1.14.11.23;E1.14.11.23##FLS;No information about KM-value	R03124;K05280;1.14.13.21;E1.14.13.21;No information about KM-value	R02444;K00475;1.14.11.9;E1.14.11.9;No information about KM-value	R02446;K01859;5.5.1.6;E5.5.1.6;No information about KM-value	R01613;K00660;2.3.1.74;E2.3.1.74##bcsA;p-Coumaroyl-CoA##0.048##676378##Physcomitrella patens subsp. patens	R01616;K01904;6.2.1.12;E6.2.1.12;ATP##0.004##653536##Arabidopsis thaliana (thale cress)	R02253;K00487;1.14.13.11;CYP73A;trans-Cinnamate##0.0005##676386##Arabidopsis thaliana (thale cress)
Quercetin 3,4',7-trissulfate	C03898	10	R06809;R02633;R02159;R02160;R03124;R02444;R02446;R01613;R08767;R01300	R06809;No information of KEGG othology	R02633;K13271;2.8.2.27;E2.8.2.27;No information about KM-value	R02159;K13270;2.8.2.25;E2.8.2.25;No information about KM-value	R02160;K05278;1.14.11.23;E1.14.11.23##FLS;No information about KM-value	R03124;K05280;1.14.13.21;E1.14.13.21;No information about KM-value	R02444;K00475;1.14.11.9;E1.14.11.9;No information about KM-value	R02446;K01859;5.5.1.6;E5.5.1.6;No information about KM-value	R01613;K00660;2.3.1.74;E2.3.1.74##bcsA;p-Coumaroyl-CoA##0.048##676378##Physcomitrella patens subsp. patens	R08767;No information of KEGG othology	R01300;K04105;6.2.1.27;hbaA;No information about KM-value
Quercetin 3,4',7-trissulfate	C03898	10	R06809;R02633;R02159;R02160;R03124;R02444;R02446;R01613;R08767;R01301	R06809;No information of KEGG othology	R02633;K13271;2.8.2.27;E2.8.2.27;No information about KM-value	R02159;K13270;2.8.2.25;E2.8.2.25;No information about KM-value	R02160;K05278;1.14.11.23;E1.14.11.23##FLS;No information about KM-value	R03124;K05280;1.14.13.21;E1.14.13.21;No information about KM-value	R02444;K00475;1.14.11.9;E1.14.11.9;No information about KM-value	R02446;K01859;5.5.1.6;E5.5.1.6;No information about KM-value	R01613;K00660;2.3.1.74;E2.3.1.74##bcsA;p-Coumaroyl-CoA##0.048##676378##Physcomitrella patens subsp. patens	R08767;No information of KEGG othology	R01301;K01075;3.1.2.23;E3.1.2.23;No information about KM-value
Quercetin 3,4',7-trissulfate	C03898	10	R06809;R02633;R02159;R02160;R03640;R02442;R02446;R01613;R01616;R00737	R06809;No information of KEGG othology	R02633;K13271;2.8.2.27;E2.8.2.27;No information about KM-value	R02159;K13270;2.8.2.25;E2.8.2.25;No information about KM-value	R02160;K05278;1.14.11.23;E1.14.11.23##FLS;No information about KM-value	R03640;K00475;1.14.11.9;E1.14.11.9;No information about KM-value	R02442;K05280;1.14.13.21;E1.14.13.21;No information about KM-value	R02446;K01859;5.5.1.6;E5.5.1.6;No information about KM-value	R01613;K00660;2.3.1.74;E2.3.1.74##bcsA;p-Coumaroyl-CoA##0.048##676378##Physcomitrella patens subsp. patens	R01616;K01904;6.2.1.12;E6.2.1.12;ATP##0.004##653536##Arabidopsis thaliana (thale cress)	R00737;K10774;4.3.1.23;E4.3.1.23;L-tyrosine##0.016##651293##Rhodobacter capsulatus	R00737;K13064;4.3.1.25;PTAL;L-tyrosine##0.044##679588##Phanerochaete chrysosporium	R00737;K10774;4.3.1.23;E4.3.1.23;L-phenylalanine##1.28##651293##Rhodobacter capsulatus
Quercetin 3,4',7-trissulfate	C03898	10	R06809;R02633;R02159;R02160;R03640;R07991;R07988;R07436;R01616;R02253	R06809;No information of KEGG othology	R02633;K13271;2.8.2.27;E2.8.2.27;No information about KM-value	R02159;K13270;2.8.2.25;E2.8.2.25;No information about KM-value	R02160;K05278;1.14.11.23;E1.14.11.23##FLS;No information about KM-value	R03640;K00475;1.14.11.9;E1.14.11.9;No information about KM-value	R07991;No information of KEGG othology	R07988;K00660;2.3.1.74;E2.3.1.74##bcsA;p-Coumaroyl-CoA##0.048##676378##Physcomitrella patens subsp. patens	R07436;K09754;1.14.13.-;CYP98A##C3H;No information about KM-value	R01616;K01904;6.2.1.12;E6.2.1.12;ATP##0.004##653536##Arabidopsis thaliana (thale cress)	R02253;K00487;1.14.13.11;CYP73A;trans-Cinnamate##0.0005##676386##Arabidopsis thaliana (thale cress)
Quercetin 3,4',7-trissulfate	C03898	10	R06809;R02633;R02159;R02160;R03640;R07991;R07988;R07436;R01616;R00737	R06809;No information of KEGG othology	R02633;K13271;2.8.2.27;E2.8.2.27;No information about KM-value	R02159;K13270;2.8.2.25;E2.8.2.25;No information about KM-value	R02160;K05278;1.14.11.23;E1.14.11.23##FLS;No information about KM-value	R03640;K00475;1.14.11.9;E1.14.11.9;No information about KM-value	R07991;No information of KEGG othology	R07988;K00660;2.3.1.74;E2.3.1.74##bcsA;p-Coumaroyl-CoA##0.048##676378##Physcomitrella patens subsp. patens	R07436;K09754;1.14.13.-;CYP98A##C3H;No information about KM-value	R01616;K01904;6.2.1.12;E6.2.1.12;ATP##0.004##653536##Arabidopsis thaliana (thale cress)	R00737;K10774;4.3.1.23;E4.3.1.23;L-tyrosine##0.016##651293##Rhodobacter capsulatus	R00737;K13064;4.3.1.25;PTAL;L-tyrosine##0.044##679588##Phanerochaete chrysosporium	R00737;K10774;4.3.1.23;E4.3.1.23;L-phenylalanine##1.28##651293##Rhodobacter capsulatus
Quercetin 3,4',7-trissulfate	C03898	10	R06809;R02633;R02159;R02160;R03640;R07991;R07988;R07436;R01616;R01308	R06809;No information of KEGG othology	R02633;K13271;2.8.2.27;E2.8.2.27;No information about KM-value	R02159;K13270;2.8.2.25;E2.8.2.25;No information about KM-value	R02160;K05278;1.14.11.23;E1.14.11.23##FLS;No information about KM-value	R03640;K00475;1.14.11.9;E1.14.11.9;No information about KM-value	R07991;No information of KEGG othology	R07988;K00660;2.3.1.74;E2.3.1.74##bcsA;p-Coumaroyl-CoA##0.048##676378##Physcomitrella patens subsp. patens	R07436;K09754;1.14.13.-;CYP98A##C3H;No information about KM-value	R01616;K01904;6.2.1.12;E6.2.1.12;ATP##0.004##653536##Arabidopsis thaliana (thale cress)	R01308;No information of KEGG othology
Quercetin 3,4',7-trissulfate	C03898	10	R06809;R02633;R02159;R06538;R03126;R02444;R02446;R01613;R01616;R00737	R06809;No information of KEGG othology	R02633;K13271;2.8.2.27;E2.8.2.27;No information about KM-value	R02159;K13270;2.8.2.25;E2.8.2.25;No information about KM-value	R06538;K05280;1.14.13.21;E1.14.13.21;No information about KM-value	R03126;K05278;1.14.11.23;E1.14.11.23##FLS;No information about KM-value	R02444;K00475;1.14.11.9;E1.14.11.9;No information about KM-value	R02446;K01859;5.5.1.6;E5.5.1.6;No information about KM-value	R01613;K00660;2.3.1.74;E2.3.1.74##bcsA;p-Coumaroyl-CoA##0.048##676378##Physcomitrella patens subsp. patens	R01616;K01904;6.2.1.12;E6.2.1.12;ATP##0.004##653536##Arabidopsis thaliana (thale cress)	R00737;K10774;4.3.1.23;E4.3.1.23;L-tyrosine##0.016##651293##Rhodobacter capsulatus	R00737;K13064;4.3.1.25;PTAL;L-tyrosine##0.044##679588##Phanerochaete chrysosporium	R00737;K10774;4.3.1.23;E4.3.1.23;L-phenylalanine##1.28##651293##Rhodobacter capsulatus
Quercetin 3,4',7-trissulfate	C03898	10	R06809;R02633;R02159;R06538;R03126;R02444;R02446;R01613;R01616;R01308	R06809;No information of KEGG othology	R02633;K13271;2.8.2.27;E2.8.2.27;No information about KM-value	R02159;K13270;2.8.2.25;E2.8.2.25;No information about KM-value	R06538;K05280;1.14.13.21;E1.14.13.21;No information about KM-value	R03126;K05278;1.14.11.23;E1.14.11.23##FLS;No information about KM-value	R02444;K00475;1.14.11.9;E1.14.11.9;No information about KM-value	R02446;K01859;5.5.1.6;E5.5.1.6;No information about KM-value	R01613;K00660;2.3.1.74;E2.3.1.74##bcsA;p-Coumaroyl-CoA##0.048##676378##Physcomitrella patens subsp. patens	R01616;K01904;6.2.1.12;E6.2.1.12;ATP##0.004##653536##Arabidopsis thaliana (thale cress)	R01308;No information of KEGG othology
Quercetin 3,4',7-trissulfate	C03898	10	R06809;R02633;R02159;R06538;R03126;R02444;R02446;R01613;R01616;R02253	R06809;No information of KEGG othology	R02633;K13271;2.8.2.27;E2.8.2.27;No information about KM-value	R02159;K13270;2.8.2.25;E2.8.2.25;No information about KM-value	R06538;K05280;1.14.13.21;E1.14.13.21;No information about KM-value	R03126;K05278;1.14.11.23;E1.14.11.23##FLS;No information about KM-value	R02444;K00475;1.14.11.9;E1.14.11.9;No information about KM-value	R02446;K01859;5.5.1.6;E5.5.1.6;No information about KM-value	R01613;K00660;2.3.1.74;E2.3.1.74##bcsA;p-Coumaroyl-CoA##0.048##676378##Physcomitrella patens subsp. patens	R01616;K01904;6.2.1.12;E6.2.1.12;ATP##0.004##653536##Arabidopsis thaliana (thale cress)	R02253;K00487;1.14.13.11;CYP73A;trans-Cinnamate##0.0005##676386##Arabidopsis thaliana (thale cress)
(24R,24'R)-Fucosterol epoxide##(24R,28R)-Fucosterol epoxide	C03910	10	R03723;R01457;R01451;R03310;R03353;R07498;R03765;R03200;R02874;R06223	R03723;No information of KEGG othology	R01457;K09828;1.3.1.72;DHCR24;5alpha-cholesta-7,24-dien-3beta-ol##0.037##288496##Rattus norvegicus (rat)	R01451;K00213;1.3.1.21;DHCR7;Ergosterol##0.21##349274##Rattus norvegicus (rat)	R01451;K00213;1.3.1.21;DHCR7;7-dehydrocholesterol##1.14##349267##Mus musculus (mouse)	R03310;K00227;1.14.21.6;SC5DL;5alpha-Cholest-7-en-3beta-ol##0.032##390939##Arabidopsis thaliana (thale cress)	R03353;K01824;5.3.3.5;EBP;Zymosterol##0.05##649741##Homo sapiens (human)	R07498;K09828;1.3.1.72;DHCR24;5alpha-cholesta-7,24-dien-3beta-ol##0.037##288496##Rattus norvegicus (rat)	R03765;No information of KEGG othology	R03200;K01853;5.4.99.8;E5.4.99.8;No information about KM-value	R02874;K00511;1.14.99.7;E1.14.99.7##SQLE##ERG1;FAD##0.00043##438198##Rattus norvegicus (rat)	R06223;K00801;2.5.1.21;FDFT1;farnesyl diphosphate##0.0004##489847##Sus scrofa (pig)	R06223;K00801;2.5.1.21;FDFT1;trans-farnesyl diphosphate##0.001##489842##Rattus norvegicus (rat)
(24R,24'R)-Fucosterol epoxide##(24R,28R)-Fucosterol epoxide	C03910	10	R03723;R01457;R01456;R07215;R03353;R07498;R03765;R03200;R02874;R06223	R03723;No information of KEGG othology	R01457;K09828;1.3.1.72;DHCR24;5alpha-cholesta-7,24-dien-3beta-ol##0.037##288496##Rattus norvegicus (rat)	R01456;K00213;1.3.1.21;DHCR7;Ergosterol##0.21##349274##Rattus norvegicus (rat)	R01456;K00213;1.3.1.21;DHCR7;7-dehydrocholesterol##1.14##349267##Mus musculus (mouse)	R07215;K00227;1.14.21.6;SC5DL;5alpha-Cholest-7-en-3beta-ol##0.032##390939##Arabidopsis thaliana (thale cress)	R03353;K01824;5.3.3.5;EBP;Zymosterol##0.05##649741##Homo sapiens (human)	R07498;K09828;1.3.1.72;DHCR24;5alpha-cholesta-7,24-dien-3beta-ol##0.037##288496##Rattus norvegicus (rat)	R03765;No information of KEGG othology	R03200;K01853;5.4.99.8;E5.4.99.8;No information about KM-value	R02874;K00511;1.14.99.7;E1.14.99.7##SQLE##ERG1;FAD##0.00043##438198##Rattus norvegicus (rat)	R06223;K00801;2.5.1.21;FDFT1;farnesyl diphosphate##0.0004##489847##Sus scrofa (pig)	R06223;K00801;2.5.1.21;FDFT1;trans-farnesyl diphosphate##0.001##489842##Rattus norvegicus (rat)
(24R,24'R)-Fucosterol epoxide##(24R,28R)-Fucosterol epoxide	C03910	10	R03723;R01457;R01456;R07215;R05703;R04804;R03765;R03200;R02874;R06223	R03723;No information of KEGG othology	R01457;K09828;1.3.1.72;DHCR24;5alpha-cholesta-7,24-dien-3beta-ol##0.037##288496##Rattus norvegicus (rat)	R01456;K00213;1.3.1.21;DHCR7;Ergosterol##0.21##349274##Rattus norvegicus (rat)	R01456;K00213;1.3.1.21;DHCR7;7-dehydrocholesterol##1.14##349267##Mus musculus (mouse)	R07215;K00227;1.14.21.6;SC5DL;5alpha-Cholest-7-en-3beta-ol##0.032##390939##Arabidopsis thaliana (thale cress)	R05703;K09828;1.3.1.72;DHCR24;5alpha-cholesta-7,24-dien-3beta-ol##0.037##288496##Rattus norvegicus (rat)	R04804;K01824;5.3.3.5;EBP;Zymosterol##0.05##649741##Homo sapiens (human)	R03765;No information of KEGG othology	R03200;K01853;5.4.99.8;E5.4.99.8;No information about KM-value	R02874;K00511;1.14.99.7;E1.14.99.7##SQLE##ERG1;FAD##0.00043##438198##Rattus norvegicus (rat)	R06223;K00801;2.5.1.21;FDFT1;farnesyl diphosphate##0.0004##489847##Sus scrofa (pig)	R06223;K00801;2.5.1.21;FDFT1;trans-farnesyl diphosphate##0.001##489842##Rattus norvegicus (rat)
(24R,24'R)-Fucosterol epoxide##(24R,28R)-Fucosterol epoxide	C03910	10	R03723;R01457;R08131;R03310;R03353;R07498;R03765;R03200;R02874;R06223	R03723;No information of KEGG othology	R01457;K09828;1.3.1.72;DHCR24;5alpha-cholesta-7,24-dien-3beta-ol##0.037##288496##Rattus norvegicus (rat)	R08131;K14938;None;nvd;None	R03310;K00227;1.14.21.6;SC5DL;5alpha-Cholest-7-en-3beta-ol##0.032##390939##Arabidopsis thaliana (thale cress)	R03353;K01824;5.3.3.5;EBP;Zymosterol##0.05##649741##Homo sapiens (human)	R07498;K09828;1.3.1.72;DHCR24;5alpha-cholesta-7,24-dien-3beta-ol##0.037##288496##Rattus norvegicus (rat)	R03765;No information of KEGG othology	R03200;K01853;5.4.99.8;E5.4.99.8;No information about KM-value	R02874;K00511;1.14.99.7;E1.14.99.7##SQLE##ERG1;FAD##0.00043##438198##Rattus norvegicus (rat)	R06223;K00801;2.5.1.21;FDFT1;farnesyl diphosphate##0.0004##489847##Sus scrofa (pig)	R06223;K00801;2.5.1.21;FDFT1;trans-farnesyl diphosphate##0.001##489842##Rattus norvegicus (rat)
(24R,24'R)-Fucosterol epoxide##(24R,28R)-Fucosterol epoxide	C03910	10	R03723;R03725;R07492;R07491;R07497;R04427;R03765;R03200;R02874;R06223	R03723;No information of KEGG othology	R03725;No information of KEGG othology	R07492;K00213;1.3.1.21;DHCR7;Ergosterol##0.21##349274##Rattus norvegicus (rat)	R07492;K00213;1.3.1.21;DHCR7;7-dehydrocholesterol##1.14##349267##Mus musculus (mouse)	R07491;K00227;1.14.21.6;SC5DL;5alpha-Cholest-7-en-3beta-ol##0.032##390939##Arabidopsis thaliana (thale cress)	R07497;K09829;5.-.-.-;ERG2;No information about KM-value	R04427;K00559;2.1.1.41;E2.1.1.41##SMT1##ERG6;No information about KM-value	R03765;No information of KEGG othology	R03200;K01853;5.4.99.8;E5.4.99.8;No information about KM-value	R02874;K00511;1.14.99.7;E1.14.99.7##SQLE##ERG1;FAD##0.00043##438198##Rattus norvegicus (rat)	R06223;K00801;2.5.1.21;FDFT1;farnesyl diphosphate##0.0004##489847##Sus scrofa (pig)	R06223;K00801;2.5.1.21;FDFT1;trans-farnesyl diphosphate##0.001##489842##Rattus norvegicus (rat)
(24R,24'R)-Fucosterol epoxide##(24R,28R)-Fucosterol epoxide	C03910	10	R03723;R04763;R07506;R07505;R07497;R04427;R03765;R03200;R02874;R06223	R03723;No information of KEGG othology	R04763;No information of KEGG othology	R07506;K09831;1.14.14.-;ERG5;No information about KM-value	R07505;K09830;1.3.3.-;ERG3;No information about KM-value	R07497;K09829;5.-.-.-;ERG2;No information about KM-value	R04427;K00559;2.1.1.41;E2.1.1.41##SMT1##ERG6;No information about KM-value	R03765;No information of KEGG othology	R03200;K01853;5.4.99.8;E5.4.99.8;No information about KM-value	R02874;K00511;1.14.99.7;E1.14.99.7##SQLE##ERG1;FAD##0.00043##438198##Rattus norvegicus (rat)	R06223;K00801;2.5.1.21;FDFT1;farnesyl diphosphate##0.0004##489847##Sus scrofa (pig)	R06223;K00801;2.5.1.21;FDFT1;trans-farnesyl diphosphate##0.001##489842##Rattus norvegicus (rat)
(24R,24'R)-Fucosterol epoxide##(24R,28R)-Fucosterol epoxide	C03910	10	R03723;R01457;R08131;R03310;R05703;R04804;R03765;R03200;R02874;R06223	R03723;No information of KEGG othology	R01457;K09828;1.3.1.72;DHCR24;5alpha-cholesta-7,24-dien-3beta-ol##0.037##288496##Rattus norvegicus (rat)	R08131;K14938;None;nvd;None	R03310;K00227;1.14.21.6;SC5DL;5alpha-Cholest-7-en-3beta-ol##0.032##390939##Arabidopsis thaliana (thale cress)	R05703;K09828;1.3.1.72;DHCR24;5alpha-cholesta-7,24-dien-3beta-ol##0.037##288496##Rattus norvegicus (rat)	R04804;K01824;5.3.3.5;EBP;Zymosterol##0.05##649741##Homo sapiens (human)	R03765;No information of KEGG othology	R03200;K01853;5.4.99.8;E5.4.99.8;No information about KM-value	R02874;K00511;1.14.99.7;E1.14.99.7##SQLE##ERG1;FAD##0.00043##438198##Rattus norvegicus (rat)	R06223;K00801;2.5.1.21;FDFT1;farnesyl diphosphate##0.0004##489847##Sus scrofa (pig)	R06223;K00801;2.5.1.21;FDFT1;trans-farnesyl diphosphate##0.001##489842##Rattus norvegicus (rat)
(24R,24'R)-Fucosterol epoxide##(24R,28R)-Fucosterol epoxide	C03910	10	R03723;R01457;R08131;R07215;R03353;R07498;R03765;R03200;R02874;R06223	R03723;No information of KEGG othology	R01457;K09828;1.3.1.72;DHCR24;5alpha-cholesta-7,24-dien-3beta-ol##0.037##288496##Rattus norvegicus (rat)	R08131;K14938;None;nvd;None	R07215;K00227;1.14.21.6;SC5DL;5alpha-Cholest-7-en-3beta-ol##0.032##390939##Arabidopsis thaliana (thale cress)	R03353;K01824;5.3.3.5;EBP;Zymosterol##0.05##649741##Homo sapiens (human)	R07498;K09828;1.3.1.72;DHCR24;5alpha-cholesta-7,24-dien-3beta-ol##0.037##288496##Rattus norvegicus (rat)	R03765;No information of KEGG othology	R03200;K01853;5.4.99.8;E5.4.99.8;No information about KM-value	R02874;K00511;1.14.99.7;E1.14.99.7##SQLE##ERG1;FAD##0.00043##438198##Rattus norvegicus (rat)	R06223;K00801;2.5.1.21;FDFT1;farnesyl diphosphate##0.0004##489847##Sus scrofa (pig)	R06223;K00801;2.5.1.21;FDFT1;trans-farnesyl diphosphate##0.001##489842##Rattus norvegicus (rat)
(24R,24'R)-Fucosterol epoxide##(24R,28R)-Fucosterol epoxide	C03910	10	R03723;R01457;R08131;R07215;R05703;R04804;R03765;R03200;R02874;R06223	R03723;No information of KEGG othology	R01457;K09828;1.3.1.72;DHCR24;5alpha-cholesta-7,24-dien-3beta-ol##0.037##288496##Rattus norvegicus (rat)	R08131;K14938;None;nvd;None	R07215;K00227;1.14.21.6;SC5DL;5alpha-Cholest-7-en-3beta-ol##0.032##390939##Arabidopsis thaliana (thale cress)	R05703;K09828;1.3.1.72;DHCR24;5alpha-cholesta-7,24-dien-3beta-ol##0.037##288496##Rattus norvegicus (rat)	R04804;K01824;5.3.3.5;EBP;Zymosterol##0.05##649741##Homo sapiens (human)	R03765;No information of KEGG othology	R03200;K01853;5.4.99.8;E5.4.99.8;No information about KM-value	R02874;K00511;1.14.99.7;E1.14.99.7##SQLE##ERG1;FAD##0.00043##438198##Rattus norvegicus (rat)	R06223;K00801;2.5.1.21;FDFT1;farnesyl diphosphate##0.0004##489847##Sus scrofa (pig)	R06223;K00801;2.5.1.21;FDFT1;trans-farnesyl diphosphate##0.001##489842##Rattus norvegicus (rat)
(24R,24'R)-Fucosterol epoxide##(24R,28R)-Fucosterol epoxide	C03910	10	R03723;R01457;R01451;R03310;R05703;R04804;R03765;R03200;R02874;R06223	R03723;No information of KEGG othology	R01457;K09828;1.3.1.72;DHCR24;5alpha-cholesta-7,24-dien-3beta-ol##0.037##288496##Rattus norvegicus (rat)	R01451;K00213;1.3.1.21;DHCR7;Ergosterol##0.21##349274##Rattus norvegicus (rat)	R01451;K00213;1.3.1.21;DHCR7;7-dehydrocholesterol##1.14##349267##Mus musculus (mouse)	R03310;K00227;1.14.21.6;SC5DL;5alpha-Cholest-7-en-3beta-ol##0.032##390939##Arabidopsis thaliana (thale cress)	R05703;K09828;1.3.1.72;DHCR24;5alpha-cholesta-7,24-dien-3beta-ol##0.037##288496##Rattus norvegicus (rat)	R04804;K01824;5.3.3.5;EBP;Zymosterol##0.05##649741##Homo sapiens (human)	R03765;No information of KEGG othology	R03200;K01853;5.4.99.8;E5.4.99.8;No information about KM-value	R02874;K00511;1.14.99.7;E1.14.99.7##SQLE##ERG1;FAD##0.00043##438198##Rattus norvegicus (rat)	R06223;K00801;2.5.1.21;FDFT1;farnesyl diphosphate##0.0004##489847##Sus scrofa (pig)	R06223;K00801;2.5.1.21;FDFT1;trans-farnesyl diphosphate##0.001##489842##Rattus norvegicus (rat)
(24R,24'R)-Fucosterol epoxide##(24R,28R)-Fucosterol epoxide	C03910	10	R03723;R01457;R01451;R07215;R03353;R07498;R03765;R03200;R02874;R06223	R03723;No information of KEGG othology	R01457;K09828;1.3.1.72;DHCR24;5alpha-cholesta-7,24-dien-3beta-ol##0.037##288496##Rattus norvegicus (rat)	R01451;K00213;1.3.1.21;DHCR7;Ergosterol##0.21##349274##Rattus norvegicus (rat)	R01451;K00213;1.3.1.21;DHCR7;7-dehydrocholesterol##1.14##349267##Mus musculus (mouse)	R07215;K00227;1.14.21.6;SC5DL;5alpha-Cholest-7-en-3beta-ol##0.032##390939##Arabidopsis thaliana (thale cress)	R03353;K01824;5.3.3.5;EBP;Zymosterol##0.05##649741##Homo sapiens (human)	R07498;K09828;1.3.1.72;DHCR24;5alpha-cholesta-7,24-dien-3beta-ol##0.037##288496##Rattus norvegicus (rat)	R03765;No information of KEGG othology	R03200;K01853;5.4.99.8;E5.4.99.8;No information about KM-value	R02874;K00511;1.14.99.7;E1.14.99.7##SQLE##ERG1;FAD##0.00043##438198##Rattus norvegicus (rat)	R06223;K00801;2.5.1.21;FDFT1;farnesyl diphosphate##0.0004##489847##Sus scrofa (pig)	R06223;K00801;2.5.1.21;FDFT1;trans-farnesyl diphosphate##0.001##489842##Rattus norvegicus (rat)
(24R,24'R)-Fucosterol epoxide##(24R,28R)-Fucosterol epoxide	C03910	10	R03723;R01457;R01451;R07215;R05703;R04804;R03765;R03200;R02874;R06223	R03723;No information of KEGG othology	R01457;K09828;1.3.1.72;DHCR24;5alpha-cholesta-7,24-dien-3beta-ol##0.037##288496##Rattus norvegicus (rat)	R01451;K00213;1.3.1.21;DHCR7;Ergosterol##0.21##349274##Rattus norvegicus (rat)	R01451;K00213;1.3.1.21;DHCR7;7-dehydrocholesterol##1.14##349267##Mus musculus (mouse)	R07215;K00227;1.14.21.6;SC5DL;5alpha-Cholest-7-en-3beta-ol##0.032##390939##Arabidopsis thaliana (thale cress)	R05703;K09828;1.3.1.72;DHCR24;5alpha-cholesta-7,24-dien-3beta-ol##0.037##288496##Rattus norvegicus (rat)	R04804;K01824;5.3.3.5;EBP;Zymosterol##0.05##649741##Homo sapiens (human)	R03765;No information of KEGG othology	R03200;K01853;5.4.99.8;E5.4.99.8;No information about KM-value	R02874;K00511;1.14.99.7;E1.14.99.7##SQLE##ERG1;FAD##0.00043##438198##Rattus norvegicus (rat)	R06223;K00801;2.5.1.21;FDFT1;farnesyl diphosphate##0.0004##489847##Sus scrofa (pig)	R06223;K00801;2.5.1.21;FDFT1;trans-farnesyl diphosphate##0.001##489842##Rattus norvegicus (rat)
(24R,24'R)-Fucosterol epoxide##(24R,28R)-Fucosterol epoxide	C03910	10	R03723;R01457;R01456;R03310;R03353;R07498;R03765;R03200;R02874;R06223	R03723;No information of KEGG othology	R01457;K09828;1.3.1.72;DHCR24;5alpha-cholesta-7,24-dien-3beta-ol##0.037##288496##Rattus norvegicus (rat)	R01456;K00213;1.3.1.21;DHCR7;Ergosterol##0.21##349274##Rattus norvegicus (rat)	R01456;K00213;1.3.1.21;DHCR7;7-dehydrocholesterol##1.14##349267##Mus musculus (mouse)	R03310;K00227;1.14.21.6;SC5DL;5alpha-Cholest-7-en-3beta-ol##0.032##390939##Arabidopsis thaliana (thale cress)	R03353;K01824;5.3.3.5;EBP;Zymosterol##0.05##649741##Homo sapiens (human)	R07498;K09828;1.3.1.72;DHCR24;5alpha-cholesta-7,24-dien-3beta-ol##0.037##288496##Rattus norvegicus (rat)	R03765;No information of KEGG othology	R03200;K01853;5.4.99.8;E5.4.99.8;No information about KM-value	R02874;K00511;1.14.99.7;E1.14.99.7##SQLE##ERG1;FAD##0.00043##438198##Rattus norvegicus (rat)	R06223;K00801;2.5.1.21;FDFT1;farnesyl diphosphate##0.0004##489847##Sus scrofa (pig)	R06223;K00801;2.5.1.21;FDFT1;trans-farnesyl diphosphate##0.001##489842##Rattus norvegicus (rat)
(24R,24'R)-Fucosterol epoxide##(24R,28R)-Fucosterol epoxide	C03910	10	R03723;R01457;R01456;R03310;R05703;R04804;R03765;R03200;R02874;R06223	R03723;No information of KEGG othology	R01457;K09828;1.3.1.72;DHCR24;5alpha-cholesta-7,24-dien-3beta-ol##0.037##288496##Rattus norvegicus (rat)	R01456;K00213;1.3.1.21;DHCR7;Ergosterol##0.21##349274##Rattus norvegicus (rat)	R01456;K00213;1.3.1.21;DHCR7;7-dehydrocholesterol##1.14##349267##Mus musculus (mouse)	R03310;K00227;1.14.21.6;SC5DL;5alpha-Cholest-7-en-3beta-ol##0.032##390939##Arabidopsis thaliana (thale cress)	R05703;K09828;1.3.1.72;DHCR24;5alpha-cholesta-7,24-dien-3beta-ol##0.037##288496##Rattus norvegicus (rat)	R04804;K01824;5.3.3.5;EBP;Zymosterol##0.05##649741##Homo sapiens (human)	R03765;No information of KEGG othology	R03200;K01853;5.4.99.8;E5.4.99.8;No information about KM-value	R02874;K00511;1.14.99.7;E1.14.99.7##SQLE##ERG1;FAD##0.00043##438198##Rattus norvegicus (rat)	R06223;K00801;2.5.1.21;FDFT1;farnesyl diphosphate##0.0004##489847##Sus scrofa (pig)	R06223;K00801;2.5.1.21;FDFT1;trans-farnesyl diphosphate##0.001##489842##Rattus norvegicus (rat)
(1-Hydroxycyclohexan-1-yl)acetyl-CoA	C04316	10	R02232;R02231;R03751;R05231;R05099;R06944;R06943;R06942;R06941;R00829	R02232;No information of KEGG othology	R02231;K03379;1.14.13.22;E1.14.13.22;No information about KM-value	R03751;K01053;3.1.1.17;E3.1.1.17;more##-999##80773##Zymomonas mobilis	R03751;K01053;3.1.1.17;E3.1.1.17;glucono-1,5-lactone##6.2##80763##Sus scrofa (pig)	R05231;K00002;1.1.1.2;E1.1.1.2##adh;p-hydroxyphenylglycolaldehyde##0.0007##286166##Sus scrofa (pig)	R05099;K14519;1.2.1.4;aldH;trans-2-nonenal##0.012##673477##Homo sapiens (human)	R06944;K01913;None;E6.2.1.-;None	R06943;K06446;1.3.99.-;DCAA;No information about KM-value	R06942;K07514;5.3.3.8;EHHADH;trans-2-Hexenoyl-CoA##0.00062##678385##Rattus norvegicus (rat)	R06941;K07514;5.3.3.8;EHHADH;trans-2-Hexenoyl-CoA##0.00062##678385##Rattus norvegicus (rat)	R00829;K07513;2.3.1.16;ACAA1;3-oxodecanoyl-CoA##0.0018##486412##Sus scrofa (pig)
(1-Hydroxycyclohexan-1-yl)acetyl-CoA	C04316	10	R02232;R02231;R03751;R05283;R05099;R06944;R06943;R06942;R06941;R00829	R02232;No information of KEGG othology	R02231;K03379;1.14.13.22;E1.14.13.22;No information about KM-value	R03751;K01053;3.1.1.17;E3.1.1.17;more##-999##80773##Zymomonas mobilis	R03751;K01053;3.1.1.17;E3.1.1.17;glucono-1,5-lactone##6.2##80763##Sus scrofa (pig)	R05283;No information of KEGG othology	R05099;K14519;1.2.1.4;aldH;trans-2-nonenal##0.012##673477##Homo sapiens (human)	R06944;K01913;None;E6.2.1.-;None	R06943;K06446;1.3.99.-;DCAA;No information about KM-value	R06942;K07514;5.3.3.8;EHHADH;trans-2-Hexenoyl-CoA##0.00062##678385##Rattus norvegicus (rat)	R06941;K07514;5.3.3.8;EHHADH;trans-2-Hexenoyl-CoA##0.00062##678385##Rattus norvegicus (rat)	R00829;K07513;2.3.1.16;ACAA1;3-oxodecanoyl-CoA##0.0018##486412##Sus scrofa (pig)
5alpha-Ergosta-7,22-diene-3beta,5-diol	C04416	10	R03675;R05641;R07506;R07505;R07497;R04427;R03765;R03200;R02874;R06223	R03675;No information of KEGG othology	R05641;K00223;1.3.1.71;ERG4;No information about KM-value	R07506;K09831;1.14.14.-;ERG5;No information about KM-value	R07505;K09830;1.3.3.-;ERG3;No information about KM-value	R07497;K09829;5.-.-.-;ERG2;No information about KM-value	R04427;K00559;2.1.1.41;E2.1.1.41##SMT1##ERG6;No information about KM-value	R03765;No information of KEGG othology	R03200;K01853;5.4.99.8;E5.4.99.8;No information about KM-value	R02874;K00511;1.14.99.7;E1.14.99.7##SQLE##ERG1;FAD##0.00043##438198##Rattus norvegicus (rat)	R06223;K00801;2.5.1.21;FDFT1;farnesyl diphosphate##0.0004##489847##Sus scrofa (pig)	R06223;K00801;2.5.1.21;FDFT1;trans-farnesyl diphosphate##0.001##489842##Rattus norvegicus (rat)
3',5-Dihydroxy-3,4',7-trimethoxyflavone##3,7,4'-Tri-O-methylquercetin	C04444	10	R03456;R05323;R02157;R02160;R03124;R02444;R02446;R01613;R01616;R00737	R03456;No information of KEGG othology	R05323;No information of KEGG othology	R02157;K05279;2.1.1.76;E2.1.1.76;No information about KM-value	R02160;K05278;1.14.11.23;E1.14.11.23##FLS;No information about KM-value	R03124;K05280;1.14.13.21;E1.14.13.21;No information about KM-value	R02444;K00475;1.14.11.9;E1.14.11.9;No information about KM-value	R02446;K01859;5.5.1.6;E5.5.1.6;No information about KM-value	R01613;K00660;2.3.1.74;E2.3.1.74##bcsA;p-Coumaroyl-CoA##0.048##676378##Physcomitrella patens subsp. patens	R01616;K01904;6.2.1.12;E6.2.1.12;ATP##0.004##653536##Arabidopsis thaliana (thale cress)	R00737;K10774;4.3.1.23;E4.3.1.23;L-tyrosine##0.016##651293##Rhodobacter capsulatus	R00737;K13064;4.3.1.25;PTAL;L-tyrosine##0.044##679588##Phanerochaete chrysosporium	R00737;K10774;4.3.1.23;E4.3.1.23;L-phenylalanine##1.28##651293##Rhodobacter capsulatus
3',5-Dihydroxy-3,4',7-trimethoxyflavone##3,7,4'-Tri-O-methylquercetin	C04444	10	R03456;R05323;R02157;R06538;R03126;R02444;R02446;R01613;R08767;R01300	R03456;No information of KEGG othology	R05323;No information of KEGG othology	R02157;K05279;2.1.1.76;E2.1.1.76;No information about KM-value	R06538;K05280;1.14.13.21;E1.14.13.21;No information about KM-value	R03126;K05278;1.14.11.23;E1.14.11.23##FLS;No information about KM-value	R02444;K00475;1.14.11.9;E1.14.11.9;No information about KM-value	R02446;K01859;5.5.1.6;E5.5.1.6;No information about KM-value	R01613;K00660;2.3.1.74;E2.3.1.74##bcsA;p-Coumaroyl-CoA##0.048##676378##Physcomitrella patens subsp. patens	R08767;No information of KEGG othology	R01300;K04105;6.2.1.27;hbaA;No information about KM-value
3',5-Dihydroxy-3,4',7-trimethoxyflavone##3,7,4'-Tri-O-methylquercetin	C04444	10	R03456;R05323;R02157;R06538;R03126;R02444;R02446;R01613;R08767;R01301	R03456;No information of KEGG othology	R05323;No information of KEGG othology	R02157;K05279;2.1.1.76;E2.1.1.76;No information about KM-value	R06538;K05280;1.14.13.21;E1.14.13.21;No information about KM-value	R03126;K05278;1.14.11.23;E1.14.11.23##FLS;No information about KM-value	R02444;K00475;1.14.11.9;E1.14.11.9;No information about KM-value	R02446;K01859;5.5.1.6;E5.5.1.6;No information about KM-value	R01613;K00660;2.3.1.74;E2.3.1.74##bcsA;p-Coumaroyl-CoA##0.048##676378##Physcomitrella patens subsp. patens	R08767;No information of KEGG othology	R01301;K01075;3.1.2.23;E3.1.2.23;No information about KM-value
3',5-Dihydroxy-3,4',7-trimethoxyflavone##3,7,4'-Tri-O-methylquercetin	C04444	10	R03456;R05323;R02157;R02160;R03640;R02442;R02446;R01613;R08815;R02255	R03456;No information of KEGG othology	R05323;No information of KEGG othology	R02157;K05279;2.1.1.76;E2.1.1.76;No information about KM-value	R02160;K05278;1.14.11.23;E1.14.11.23##FLS;No information about KM-value	R03640;K00475;1.14.11.9;E1.14.11.9;No information about KM-value	R02442;K05280;1.14.13.21;E1.14.13.21;No information about KM-value	R02446;K01859;5.5.1.6;E5.5.1.6;No information about KM-value	R01613;K00660;2.3.1.74;E2.3.1.74##bcsA;p-Coumaroyl-CoA##0.048##676378##Physcomitrella patens subsp. patens	R08815;K00487;1.14.13.11;CYP73A;trans-Cinnamate##0.0005##676386##Arabidopsis thaliana (thale cress)	R02255;K01904;6.2.1.12;E6.2.1.12;ATP##0.004##653536##Arabidopsis thaliana (thale cress)
3',5-Dihydroxy-3,4',7-trimethoxyflavone##3,7,4'-Tri-O-methylquercetin	C04444	10	R03456;R05323;R02157;R06538;R03126;R02444;R02446;R01613;R08815;R02255	R03456;No information of KEGG othology	R05323;No information of KEGG othology	R02157;K05279;2.1.1.76;E2.1.1.76;No information about KM-value	R06538;K05280;1.14.13.21;E1.14.13.21;No information about KM-value	R03126;K05278;1.14.11.23;E1.14.11.23##FLS;No information about KM-value	R02444;K00475;1.14.11.9;E1.14.11.9;No information about KM-value	R02446;K01859;5.5.1.6;E5.5.1.6;No information about KM-value	R01613;K00660;2.3.1.74;E2.3.1.74##bcsA;p-Coumaroyl-CoA##0.048##676378##Physcomitrella patens subsp. patens	R08815;K00487;1.14.13.11;CYP73A;trans-Cinnamate##0.0005##676386##Arabidopsis thaliana (thale cress)	R02255;K01904;6.2.1.12;E6.2.1.12;ATP##0.004##653536##Arabidopsis thaliana (thale cress)
3',5-Dihydroxy-3,4',7-trimethoxyflavone##3,7,4'-Tri-O-methylquercetin	C04444	10	R03456;R05323;R02157;R02160;R03640;R07991;R07988;R07436;R08767;R01300	R03456;No information of KEGG othology	R05323;No information of KEGG othology	R02157;K05279;2.1.1.76;E2.1.1.76;No information about KM-value	R02160;K05278;1.14.11.23;E1.14.11.23##FLS;No information about KM-value	R03640;K00475;1.14.11.9;E1.14.11.9;No information about KM-value	R07991;No information of KEGG othology	R07988;K00660;2.3.1.74;E2.3.1.74##bcsA;p-Coumaroyl-CoA##0.048##676378##Physcomitrella patens subsp. patens	R07436;K09754;1.14.13.-;CYP98A##C3H;No information about KM-value	R08767;No information of KEGG othology	R01300;K04105;6.2.1.27;hbaA;No information about KM-value
3',5-Dihydroxy-3,4',7-trimethoxyflavone##3,7,4'-Tri-O-methylquercetin	C04444	10	R03456;R05323;R02157;R02160;R03640;R07991;R07988;R07436;R08767;R01301	R03456;No information of KEGG othology	R05323;No information of KEGG othology	R02157;K05279;2.1.1.76;E2.1.1.76;No information about KM-value	R02160;K05278;1.14.11.23;E1.14.11.23##FLS;No information about KM-value	R03640;K00475;1.14.11.9;E1.14.11.9;No information about KM-value	R07991;No information of KEGG othology	R07988;K00660;2.3.1.74;E2.3.1.74##bcsA;p-Coumaroyl-CoA##0.048##676378##Physcomitrella patens subsp. patens	R07436;K09754;1.14.13.-;CYP98A##C3H;No information about KM-value	R08767;No information of KEGG othology	R01301;K01075;3.1.2.23;E3.1.2.23;No information about KM-value
3',5-Dihydroxy-3,4',7-trimethoxyflavone##3,7,4'-Tri-O-methylquercetin	C04444	10	R03456;R05323;R02157;R02160;R03640;R07991;R07988;R07436;R08815;R02255	R03456;No information of KEGG othology	R05323;No information of KEGG othology	R02157;K05279;2.1.1.76;E2.1.1.76;No information about KM-value	R02160;K05278;1.14.11.23;E1.14.11.23##FLS;No information about KM-value	R03640;K00475;1.14.11.9;E1.14.11.9;No information about KM-value	R07991;No information of KEGG othology	R07988;K00660;2.3.1.74;E2.3.1.74##bcsA;p-Coumaroyl-CoA##0.048##676378##Physcomitrella patens subsp. patens	R07436;K09754;1.14.13.-;CYP98A##C3H;No information about KM-value	R08815;K00487;1.14.13.11;CYP73A;trans-Cinnamate##0.0005##676386##Arabidopsis thaliana (thale cress)	R02255;K01904;6.2.1.12;E6.2.1.12;ATP##0.004##653536##Arabidopsis thaliana (thale cress)
3',5-Dihydroxy-3,4',7-trimethoxyflavone##3,7,4'-Tri-O-methylquercetin	C04444	10	R03456;R05323;R02157;R02160;R03640;R02442;R02446;R01613;R01616;R01308	R03456;No information of KEGG othology	R05323;No information of KEGG othology	R02157;K05279;2.1.1.76;E2.1.1.76;No information about KM-value	R02160;K05278;1.14.11.23;E1.14.11.23##FLS;No information about KM-value	R03640;K00475;1.14.11.9;E1.14.11.9;No information about KM-value	R02442;K05280;1.14.13.21;E1.14.13.21;No information about KM-value	R02446;K01859;5.5.1.6;E5.5.1.6;No information about KM-value	R01613;K00660;2.3.1.74;E2.3.1.74##bcsA;p-Coumaroyl-CoA##0.048##676378##Physcomitrella patens subsp. patens	R01616;K01904;6.2.1.12;E6.2.1.12;ATP##0.004##653536##Arabidopsis thaliana (thale cress)	R01308;No information of KEGG othology
3',5-Dihydroxy-3,4',7-trimethoxyflavone##3,7,4'-Tri-O-methylquercetin	C04444	10	R03456;R05323;R02157;R02160;R03640;R02442;R02446;R01613;R01616;R02253	R03456;No information of KEGG othology	R05323;No information of KEGG othology	R02157;K05279;2.1.1.76;E2.1.1.76;No information about KM-value	R02160;K05278;1.14.11.23;E1.14.11.23##FLS;No information about KM-value	R03640;K00475;1.14.11.9;E1.14.11.9;No information about KM-value	R02442;K05280;1.14.13.21;E1.14.13.21;No information about KM-value	R02446;K01859;5.5.1.6;E5.5.1.6;No information about KM-value	R01613;K00660;2.3.1.74;E2.3.1.74##bcsA;p-Coumaroyl-CoA##0.048##676378##Physcomitrella patens subsp. patens	R01616;K01904;6.2.1.12;E6.2.1.12;ATP##0.004##653536##Arabidopsis thaliana (thale cress)	R02253;K00487;1.14.13.11;CYP73A;trans-Cinnamate##0.0005##676386##Arabidopsis thaliana (thale cress)
3',5-Dihydroxy-3,4',7-trimethoxyflavone##3,7,4'-Tri-O-methylquercetin	C04444	10	R03456;R05323;R02157;R02160;R03640;R02442;R02446;R01613;R08767;R01300	R03456;No information of KEGG othology	R05323;No information of KEGG othology	R02157;K05279;2.1.1.76;E2.1.1.76;No information about KM-value	R02160;K05278;1.14.11.23;E1.14.11.23##FLS;No information about KM-value	R03640;K00475;1.14.11.9;E1.14.11.9;No information about KM-value	R02442;K05280;1.14.13.21;E1.14.13.21;No information about KM-value	R02446;K01859;5.5.1.6;E5.5.1.6;No information about KM-value	R01613;K00660;2.3.1.74;E2.3.1.74##bcsA;p-Coumaroyl-CoA##0.048##676378##Physcomitrella patens subsp. patens	R08767;No information of KEGG othology	R01300;K04105;6.2.1.27;hbaA;No information about KM-value
3',5-Dihydroxy-3,4',7-trimethoxyflavone##3,7,4'-Tri-O-methylquercetin	C04444	10	R03456;R05323;R02157;R02160;R03124;R02444;R02446;R01613;R08815;R02255	R03456;No information of KEGG othology	R05323;No information of KEGG othology	R02157;K05279;2.1.1.76;E2.1.1.76;No information about KM-value	R02160;K05278;1.14.11.23;E1.14.11.23##FLS;No information about KM-value	R03124;K05280;1.14.13.21;E1.14.13.21;No information about KM-value	R02444;K00475;1.14.11.9;E1.14.11.9;No information about KM-value	R02446;K01859;5.5.1.6;E5.5.1.6;No information about KM-value	R01613;K00660;2.3.1.74;E2.3.1.74##bcsA;p-Coumaroyl-CoA##0.048##676378##Physcomitrella patens subsp. patens	R08815;K00487;1.14.13.11;CYP73A;trans-Cinnamate##0.0005##676386##Arabidopsis thaliana (thale cress)	R02255;K01904;6.2.1.12;E6.2.1.12;ATP##0.004##653536##Arabidopsis thaliana (thale cress)
3',5-Dihydroxy-3,4',7-trimethoxyflavone##3,7,4'-Tri-O-methylquercetin	C04444	10	R03456;R05323;R02157;R02160;R03640;R02442;R02446;R01613;R08767;R01301	R03456;No information of KEGG othology	R05323;No information of KEGG othology	R02157;K05279;2.1.1.76;E2.1.1.76;No information about KM-value	R02160;K05278;1.14.11.23;E1.14.11.23##FLS;No information about KM-value	R03640;K00475;1.14.11.9;E1.14.11.9;No information about KM-value	R02442;K05280;1.14.13.21;E1.14.13.21;No information about KM-value	R02446;K01859;5.5.1.6;E5.5.1.6;No information about KM-value	R01613;K00660;2.3.1.74;E2.3.1.74##bcsA;p-Coumaroyl-CoA##0.048##676378##Physcomitrella patens subsp. patens	R08767;No information of KEGG othology	R01301;K01075;3.1.2.23;E3.1.2.23;No information about KM-value
3',5-Dihydroxy-3,4',7-trimethoxyflavone##3,7,4'-Tri-O-methylquercetin	C04444	10	R03456;R05323;R02157;R02160;R03640;R07991;R07988;R01943;R07826;R00737	R03456;No information of KEGG othology	R05323;No information of KEGG othology	R02157;K05279;2.1.1.76;E2.1.1.76;No information about KM-value	R02160;K05278;1.14.11.23;E1.14.11.23##FLS;No information about KM-value	R03640;K00475;1.14.11.9;E1.14.11.9;No information about KM-value	R07991;No information of KEGG othology	R07988;K00660;2.3.1.74;E2.3.1.74##bcsA;p-Coumaroyl-CoA##0.048##676378##Physcomitrella patens subsp. patens	R01943;K01904;6.2.1.12;E6.2.1.12;ATP##0.004##653536##Arabidopsis thaliana (thale cress)	R07826;K09754;1.14.13.-;CYP98A##C3H;No information about KM-value	R00737;K10774;4.3.1.23;E4.3.1.23;L-tyrosine##0.016##651293##Rhodobacter capsulatus	R00737;K13064;4.3.1.25;PTAL;L-tyrosine##0.044##679588##Phanerochaete chrysosporium	R00737;K10774;4.3.1.23;E4.3.1.23;L-phenylalanine##1.28##651293##Rhodobacter capsulatus
3',5-Dihydroxy-3,4',7-trimethoxyflavone##3,7,4'-Tri-O-methylquercetin	C04444	10	R03456;R05323;R02157;R02160;R03124;R02444;R02446;R01613;R01616;R01308	R03456;No information of KEGG othology	R05323;No information of KEGG othology	R02157;K05279;2.1.1.76;E2.1.1.76;No information about KM-value	R02160;K05278;1.14.11.23;E1.14.11.23##FLS;No information about KM-value	R03124;K05280;1.14.13.21;E1.14.13.21;No information about KM-value	R02444;K00475;1.14.11.9;E1.14.11.9;No information about KM-value	R02446;K01859;5.5.1.6;E5.5.1.6;No information about KM-value	R01613;K00660;2.3.1.74;E2.3.1.74##bcsA;p-Coumaroyl-CoA##0.048##676378##Physcomitrella patens subsp. patens	R01616;K01904;6.2.1.12;E6.2.1.12;ATP##0.004##653536##Arabidopsis thaliana (thale cress)	R01308;No information of KEGG othology
3',5-Dihydroxy-3,4',7-trimethoxyflavone##3,7,4'-Tri-O-methylquercetin	C04444	10	R03456;R05323;R02157;R02160;R03640;R07991;R07988;R01943;R07826;R01308	R03456;No information of KEGG othology	R05323;No information of KEGG othology	R02157;K05279;2.1.1.76;E2.1.1.76;No information about KM-value	R02160;K05278;1.14.11.23;E1.14.11.23##FLS;No information about KM-value	R03640;K00475;1.14.11.9;E1.14.11.9;No information about KM-value	R07991;No information of KEGG othology	R07988;K00660;2.3.1.74;E2.3.1.74##bcsA;p-Coumaroyl-CoA##0.048##676378##Physcomitrella patens subsp. patens	R01943;K01904;6.2.1.12;E6.2.1.12;ATP##0.004##653536##Arabidopsis thaliana (thale cress)	R07826;K09754;1.14.13.-;CYP98A##C3H;No information about KM-value	R01308;No information of KEGG othology
3',5-Dihydroxy-3,4',7-trimethoxyflavone##3,7,4'-Tri-O-methylquercetin	C04444	10	R03456;R05323;R02157;R02160;R03640;R07991;R07988;R01943;R07826;R02253	R03456;No information of KEGG othology	R05323;No information of KEGG othology	R02157;K05279;2.1.1.76;E2.1.1.76;No information about KM-value	R02160;K05278;1.14.11.23;E1.14.11.23##FLS;No information about KM-value	R03640;K00475;1.14.11.9;E1.14.11.9;No information about KM-value	R07991;No information of KEGG othology	R07988;K00660;2.3.1.74;E2.3.1.74##bcsA;p-Coumaroyl-CoA##0.048##676378##Physcomitrella patens subsp. patens	R01943;K01904;6.2.1.12;E6.2.1.12;ATP##0.004##653536##Arabidopsis thaliana (thale cress)	R07826;K09754;1.14.13.-;CYP98A##C3H;No information about KM-value	R02253;K00487;1.14.13.11;CYP73A;trans-Cinnamate##0.0005##676386##Arabidopsis thaliana (thale cress)
3',5-Dihydroxy-3,4',7-trimethoxyflavone##3,7,4'-Tri-O-methylquercetin	C04444	10	R03456;R05323;R02157;R02160;R03124;R02444;R02446;R01613;R01616;R02253	R03456;No information of KEGG othology	R05323;No information of KEGG othology	R02157;K05279;2.1.1.76;E2.1.1.76;No information about KM-value	R02160;K05278;1.14.11.23;E1.14.11.23##FLS;No information about KM-value	R03124;K05280;1.14.13.21;E1.14.13.21;No information about KM-value	R02444;K00475;1.14.11.9;E1.14.11.9;No information about KM-value	R02446;K01859;5.5.1.6;E5.5.1.6;No information about KM-value	R01613;K00660;2.3.1.74;E2.3.1.74##bcsA;p-Coumaroyl-CoA##0.048##676378##Physcomitrella patens subsp. patens	R01616;K01904;6.2.1.12;E6.2.1.12;ATP##0.004##653536##Arabidopsis thaliana (thale cress)	R02253;K00487;1.14.13.11;CYP73A;trans-Cinnamate##0.0005##676386##Arabidopsis thaliana (thale cress)
3',5-Dihydroxy-3,4',7-trimethoxyflavone##3,7,4'-Tri-O-methylquercetin	C04444	10	R03456;R05323;R02157;R02160;R03124;R02444;R02446;R01613;R08767;R01300	R03456;No information of KEGG othology	R05323;No information of KEGG othology	R02157;K05279;2.1.1.76;E2.1.1.76;No information about KM-value	R02160;K05278;1.14.11.23;E1.14.11.23##FLS;No information about KM-value	R03124;K05280;1.14.13.21;E1.14.13.21;No information about KM-value	R02444;K00475;1.14.11.9;E1.14.11.9;No information about KM-value	R02446;K01859;5.5.1.6;E5.5.1.6;No information about KM-value	R01613;K00660;2.3.1.74;E2.3.1.74##bcsA;p-Coumaroyl-CoA##0.048##676378##Physcomitrella patens subsp. patens	R08767;No information of KEGG othology	R01300;K04105;6.2.1.27;hbaA;No information about KM-value
3',5-Dihydroxy-3,4',7-trimethoxyflavone##3,7,4'-Tri-O-methylquercetin	C04444	10	R03456;R05323;R02157;R02160;R03124;R02444;R02446;R01613;R08767;R01301	R03456;No information of KEGG othology	R05323;No information of KEGG othology	R02157;K05279;2.1.1.76;E2.1.1.76;No information about KM-value	R02160;K05278;1.14.11.23;E1.14.11.23##FLS;No information about KM-value	R03124;K05280;1.14.13.21;E1.14.13.21;No information about KM-value	R02444;K00475;1.14.11.9;E1.14.11.9;No information about KM-value	R02446;K01859;5.5.1.6;E5.5.1.6;No information about KM-value	R01613;K00660;2.3.1.74;E2.3.1.74##bcsA;p-Coumaroyl-CoA##0.048##676378##Physcomitrella patens subsp. patens	R08767;No information of KEGG othology	R01301;K01075;3.1.2.23;E3.1.2.23;No information about KM-value
3',5-Dihydroxy-3,4',7-trimethoxyflavone##3,7,4'-Tri-O-methylquercetin	C04444	10	R03456;R05323;R02157;R02160;R03640;R02442;R02446;R01613;R01616;R00737	R03456;No information of KEGG othology	R05323;No information of KEGG othology	R02157;K05279;2.1.1.76;E2.1.1.76;No information about KM-value	R02160;K05278;1.14.11.23;E1.14.11.23##FLS;No information about KM-value	R03640;K00475;1.14.11.9;E1.14.11.9;No information about KM-value	R02442;K05280;1.14.13.21;E1.14.13.21;No information about KM-value	R02446;K01859;5.5.1.6;E5.5.1.6;No information about KM-value	R01613;K00660;2.3.1.74;E2.3.1.74##bcsA;p-Coumaroyl-CoA##0.048##676378##Physcomitrella patens subsp. patens	R01616;K01904;6.2.1.12;E6.2.1.12;ATP##0.004##653536##Arabidopsis thaliana (thale cress)	R00737;K10774;4.3.1.23;E4.3.1.23;L-tyrosine##0.016##651293##Rhodobacter capsulatus	R00737;K13064;4.3.1.25;PTAL;L-tyrosine##0.044##679588##Phanerochaete chrysosporium	R00737;K10774;4.3.1.23;E4.3.1.23;L-phenylalanine##1.28##651293##Rhodobacter capsulatus
3',5-Dihydroxy-3,4',7-trimethoxyflavone##3,7,4'-Tri-O-methylquercetin	C04444	10	R03456;R05323;R02157;R02160;R03640;R07991;R07988;R07436;R01616;R02253	R03456;No information of KEGG othology	R05323;No information of KEGG othology	R02157;K05279;2.1.1.76;E2.1.1.76;No information about KM-value	R02160;K05278;1.14.11.23;E1.14.11.23##FLS;No information about KM-value	R03640;K00475;1.14.11.9;E1.14.11.9;No information about KM-value	R07991;No information of KEGG othology	R07988;K00660;2.3.1.74;E2.3.1.74##bcsA;p-Coumaroyl-CoA##0.048##676378##Physcomitrella patens subsp. patens	R07436;K09754;1.14.13.-;CYP98A##C3H;No information about KM-value	R01616;K01904;6.2.1.12;E6.2.1.12;ATP##0.004##653536##Arabidopsis thaliana (thale cress)	R02253;K00487;1.14.13.11;CYP73A;trans-Cinnamate##0.0005##676386##Arabidopsis thaliana (thale cress)
3',5-Dihydroxy-3,4',7-trimethoxyflavone##3,7,4'-Tri-O-methylquercetin	C04444	10	R03456;R05323;R02157;R02160;R03640;R07991;R07988;R07436;R01616;R00737	R03456;No information of KEGG othology	R05323;No information of KEGG othology	R02157;K05279;2.1.1.76;E2.1.1.76;No information about KM-value	R02160;K05278;1.14.11.23;E1.14.11.23##FLS;No information about KM-value	R03640;K00475;1.14.11.9;E1.14.11.9;No information about KM-value	R07991;No information of KEGG othology	R07988;K00660;2.3.1.74;E2.3.1.74##bcsA;p-Coumaroyl-CoA##0.048##676378##Physcomitrella patens subsp. patens	R07436;K09754;1.14.13.-;CYP98A##C3H;No information about KM-value	R01616;K01904;6.2.1.12;E6.2.1.12;ATP##0.004##653536##Arabidopsis thaliana (thale cress)	R00737;K10774;4.3.1.23;E4.3.1.23;L-tyrosine##0.016##651293##Rhodobacter capsulatus	R00737;K13064;4.3.1.25;PTAL;L-tyrosine##0.044##679588##Phanerochaete chrysosporium	R00737;K10774;4.3.1.23;E4.3.1.23;L-phenylalanine##1.28##651293##Rhodobacter capsulatus
3',5-Dihydroxy-3,4',7-trimethoxyflavone##3,7,4'-Tri-O-methylquercetin	C04444	10	R03456;R05323;R02157;R02160;R03640;R07991;R07988;R07436;R01616;R01308	R03456;No information of KEGG othology	R05323;No information of KEGG othology	R02157;K05279;2.1.1.76;E2.1.1.76;No information about KM-value	R02160;K05278;1.14.11.23;E1.14.11.23##FLS;No information about KM-value	R03640;K00475;1.14.11.9;E1.14.11.9;No information about KM-value	R07991;No information of KEGG othology	R07988;K00660;2.3.1.74;E2.3.1.74##bcsA;p-Coumaroyl-CoA##0.048##676378##Physcomitrella patens subsp. patens	R07436;K09754;1.14.13.-;CYP98A##C3H;No information about KM-value	R01616;K01904;6.2.1.12;E6.2.1.12;ATP##0.004##653536##Arabidopsis thaliana (thale cress)	R01308;No information of KEGG othology
3',5-Dihydroxy-3,4',7-trimethoxyflavone##3,7,4'-Tri-O-methylquercetin	C04444	10	R03456;R05323;R02157;R06538;R03126;R02444;R02446;R01613;R01616;R00737	R03456;No information of KEGG othology	R05323;No information of KEGG othology	R02157;K05279;2.1.1.76;E2.1.1.76;No information about KM-value	R06538;K05280;1.14.13.21;E1.14.13.21;No information about KM-value	R03126;K05278;1.14.11.23;E1.14.11.23##FLS;No information about KM-value	R02444;K00475;1.14.11.9;E1.14.11.9;No information about KM-value	R02446;K01859;5.5.1.6;E5.5.1.6;No information about KM-value	R01613;K00660;2.3.1.74;E2.3.1.74##bcsA;p-Coumaroyl-CoA##0.048##676378##Physcomitrella patens subsp. patens	R01616;K01904;6.2.1.12;E6.2.1.12;ATP##0.004##653536##Arabidopsis thaliana (thale cress)	R00737;K10774;4.3.1.23;E4.3.1.23;L-tyrosine##0.016##651293##Rhodobacter capsulatus	R00737;K13064;4.3.1.25;PTAL;L-tyrosine##0.044##679588##Phanerochaete chrysosporium	R00737;K10774;4.3.1.23;E4.3.1.23;L-phenylalanine##1.28##651293##Rhodobacter capsulatus
3',5-Dihydroxy-3,4',7-trimethoxyflavone##3,7,4'-Tri-O-methylquercetin	C04444	10	R03456;R05323;R02157;R06538;R03126;R02444;R02446;R01613;R01616;R01308	R03456;No information of KEGG othology	R05323;No information of KEGG othology	R02157;K05279;2.1.1.76;E2.1.1.76;No information about KM-value	R06538;K05280;1.14.13.21;E1.14.13.21;No information about KM-value	R03126;K05278;1.14.11.23;E1.14.11.23##FLS;No information about KM-value	R02444;K00475;1.14.11.9;E1.14.11.9;No information about KM-value	R02446;K01859;5.5.1.6;E5.5.1.6;No information about KM-value	R01613;K00660;2.3.1.74;E2.3.1.74##bcsA;p-Coumaroyl-CoA##0.048##676378##Physcomitrella patens subsp. patens	R01616;K01904;6.2.1.12;E6.2.1.12;ATP##0.004##653536##Arabidopsis thaliana (thale cress)	R01308;No information of KEGG othology
3',5-Dihydroxy-3,4',7-trimethoxyflavone##3,7,4'-Tri-O-methylquercetin	C04444	10	R03456;R05323;R02157;R06538;R03126;R02444;R02446;R01613;R01616;R02253	R03456;No information of KEGG othology	R05323;No information of KEGG othology	R02157;K05279;2.1.1.76;E2.1.1.76;No information about KM-value	R06538;K05280;1.14.13.21;E1.14.13.21;No information about KM-value	R03126;K05278;1.14.11.23;E1.14.11.23##FLS;No information about KM-value	R02444;K00475;1.14.11.9;E1.14.11.9;No information about KM-value	R02446;K01859;5.5.1.6;E5.5.1.6;No information about KM-value	R01613;K00660;2.3.1.74;E2.3.1.74##bcsA;p-Coumaroyl-CoA##0.048##676378##Physcomitrella patens subsp. patens	R01616;K01904;6.2.1.12;E6.2.1.12;ATP##0.004##653536##Arabidopsis thaliana (thale cress)	R02253;K00487;1.14.13.11;CYP73A;trans-Cinnamate##0.0005##676386##Arabidopsis thaliana (thale cress)
(3S,4S)-3-Hydroxytetradecane-1,3,4-tricarboxylate	C04529	10	R03859;R03858;R04739;R04740;R03989;R03991;R04737;R04738;R01278;R01274	R03859;No information of KEGG othology	R03858;K07513;2.3.1.16;ACAA1;3-oxodecanoyl-CoA##0.0018##486412##Sus scrofa (pig)	R04739;K07514;5.3.3.8;EHHADH;trans-2-Hexenoyl-CoA##0.00062##678385##Rattus norvegicus (rat)	R04740;K07514;5.3.3.8;EHHADH;trans-2-Hexenoyl-CoA##0.00062##678385##Rattus norvegicus (rat)	R03989;K07512;1.3.1.38;MECR##NRBF1;trans-phytenoyl-CoA##0.018##673644##Homo sapiens (human)	R03991;K07513;2.3.1.16;ACAA1;3-oxodecanoyl-CoA##0.0018##486412##Sus scrofa (pig)	R04737;K07514;5.3.3.8;EHHADH;trans-2-Hexenoyl-CoA##0.00062##678385##Rattus norvegicus (rat)	R04738;K07514;5.3.3.8;EHHADH;trans-2-Hexenoyl-CoA##0.00062##678385##Rattus norvegicus (rat)	R01278;K07512;1.3.1.38;MECR##NRBF1;trans-phytenoyl-CoA##0.018##673644##Homo sapiens (human)	R01274;K01068;3.1.2.2;E3.1.2.2;eicosanoyl-CoA##0.0004##646143##Mycobacterium smegmatis
(3S,4S)-3-Hydroxytetradecane-1,3,4-tricarboxylate	C04529	10	R03859;R03858;R04739;R04740;R03989;R03991;R04737;R04738;R01278;R01280	R03859;No information of KEGG othology	R03858;K07513;2.3.1.16;ACAA1;3-oxodecanoyl-CoA##0.0018##486412##Sus scrofa (pig)	R04739;K07514;5.3.3.8;EHHADH;trans-2-Hexenoyl-CoA##0.00062##678385##Rattus norvegicus (rat)	R04740;K07514;5.3.3.8;EHHADH;trans-2-Hexenoyl-CoA##0.00062##678385##Rattus norvegicus (rat)	R03989;K07512;1.3.1.38;MECR##NRBF1;trans-phytenoyl-CoA##0.018##673644##Homo sapiens (human)	R03991;K07513;2.3.1.16;ACAA1;3-oxodecanoyl-CoA##0.0018##486412##Sus scrofa (pig)	R04737;K07514;5.3.3.8;EHHADH;trans-2-Hexenoyl-CoA##0.00062##678385##Rattus norvegicus (rat)	R04738;K07514;5.3.3.8;EHHADH;trans-2-Hexenoyl-CoA##0.00062##678385##Rattus norvegicus (rat)	R01278;K07512;1.3.1.38;MECR##NRBF1;trans-phytenoyl-CoA##0.018##673644##Homo sapiens (human)	R01280;K15013;6.2.1.3;ACSBG;CoA##0.00053##740##Rattus norvegicus (rat)
(3S,4S)-3-Hydroxytetradecane-1,3,4-tricarboxylate	C04529	10	R03859;R03858;R04739;R04740;R03989;R03991;R04737;R04738;R01279;R01274	R03859;No information of KEGG othology	R03858;K07513;2.3.1.16;ACAA1;3-oxodecanoyl-CoA##0.0018##486412##Sus scrofa (pig)	R04739;K07514;5.3.3.8;EHHADH;trans-2-Hexenoyl-CoA##0.00062##678385##Rattus norvegicus (rat)	R04740;K07514;5.3.3.8;EHHADH;trans-2-Hexenoyl-CoA##0.00062##678385##Rattus norvegicus (rat)	R03989;K07512;1.3.1.38;MECR##NRBF1;trans-phytenoyl-CoA##0.018##673644##Homo sapiens (human)	R03991;K07513;2.3.1.16;ACAA1;3-oxodecanoyl-CoA##0.0018##486412##Sus scrofa (pig)	R04737;K07514;5.3.3.8;EHHADH;trans-2-Hexenoyl-CoA##0.00062##678385##Rattus norvegicus (rat)	R04738;K07514;5.3.3.8;EHHADH;trans-2-Hexenoyl-CoA##0.00062##678385##Rattus norvegicus (rat)	R01279;K00249;1.3.99.3;E1.3.99.3##ACADM##acd;linoleoyl-CoA##0.00021##674476##Homo sapiens (human)	R01274;K01068;3.1.2.2;E3.1.2.2;eicosanoyl-CoA##0.0004##646143##Mycobacterium smegmatis
(3S,4S)-3-Hydroxytetradecane-1,3,4-tricarboxylate	C04529	10	R03859;R03858;R04739;R04740;R03989;R03991;R04737;R04738;R01279;R01280	R03859;No information of KEGG othology	R03858;K07513;2.3.1.16;ACAA1;3-oxodecanoyl-CoA##0.0018##486412##Sus scrofa (pig)	R04739;K07514;5.3.3.8;EHHADH;trans-2-Hexenoyl-CoA##0.00062##678385##Rattus norvegicus (rat)	R04740;K07514;5.3.3.8;EHHADH;trans-2-Hexenoyl-CoA##0.00062##678385##Rattus norvegicus (rat)	R03989;K07512;1.3.1.38;MECR##NRBF1;trans-phytenoyl-CoA##0.018##673644##Homo sapiens (human)	R03991;K07513;2.3.1.16;ACAA1;3-oxodecanoyl-CoA##0.0018##486412##Sus scrofa (pig)	R04737;K07514;5.3.3.8;EHHADH;trans-2-Hexenoyl-CoA##0.00062##678385##Rattus norvegicus (rat)	R04738;K07514;5.3.3.8;EHHADH;trans-2-Hexenoyl-CoA##0.00062##678385##Rattus norvegicus (rat)	R01279;K00249;1.3.99.3;E1.3.99.3##ACADM##acd;linoleoyl-CoA##0.00021##674476##Homo sapiens (human)	R01280;K15013;6.2.1.3;ACSBG;CoA##0.00053##740##Rattus norvegicus (rat)
(3S,4S)-3-Hydroxytetradecane-1,3,4-tricarboxylate	C04529	10	R03859;R03858;R04739;R04740;R03990;R03991;R04737;R04738;R01278;R01274	R03859;No information of KEGG othology	R03858;K07513;2.3.1.16;ACAA1;3-oxodecanoyl-CoA##0.0018##486412##Sus scrofa (pig)	R04739;K07514;5.3.3.8;EHHADH;trans-2-Hexenoyl-CoA##0.00062##678385##Rattus norvegicus (rat)	R04740;K07514;5.3.3.8;EHHADH;trans-2-Hexenoyl-CoA##0.00062##678385##Rattus norvegicus (rat)	R03990;K00249;1.3.99.3;E1.3.99.3##ACADM##acd;linoleoyl-CoA##0.00021##674476##Homo sapiens (human)	R03991;K07513;2.3.1.16;ACAA1;3-oxodecanoyl-CoA##0.0018##486412##Sus scrofa (pig)	R04737;K07514;5.3.3.8;EHHADH;trans-2-Hexenoyl-CoA##0.00062##678385##Rattus norvegicus (rat)	R04738;K07514;5.3.3.8;EHHADH;trans-2-Hexenoyl-CoA##0.00062##678385##Rattus norvegicus (rat)	R01278;K07512;1.3.1.38;MECR##NRBF1;trans-phytenoyl-CoA##0.018##673644##Homo sapiens (human)	R01274;K01068;3.1.2.2;E3.1.2.2;eicosanoyl-CoA##0.0004##646143##Mycobacterium smegmatis
(3S,4S)-3-Hydroxytetradecane-1,3,4-tricarboxylate	C04529	10	R03859;R03858;R04739;R04740;R03990;R03991;R04737;R04738;R01278;R01280	R03859;No information of KEGG othology	R03858;K07513;2.3.1.16;ACAA1;3-oxodecanoyl-CoA##0.0018##486412##Sus scrofa (pig)	R04739;K07514;5.3.3.8;EHHADH;trans-2-Hexenoyl-CoA##0.00062##678385##Rattus norvegicus (rat)	R04740;K07514;5.3.3.8;EHHADH;trans-2-Hexenoyl-CoA##0.00062##678385##Rattus norvegicus (rat)	R03990;K00249;1.3.99.3;E1.3.99.3##ACADM##acd;linoleoyl-CoA##0.00021##674476##Homo sapiens (human)	R03991;K07513;2.3.1.16;ACAA1;3-oxodecanoyl-CoA##0.0018##486412##Sus scrofa (pig)	R04737;K07514;5.3.3.8;EHHADH;trans-2-Hexenoyl-CoA##0.00062##678385##Rattus norvegicus (rat)	R04738;K07514;5.3.3.8;EHHADH;trans-2-Hexenoyl-CoA##0.00062##678385##Rattus norvegicus (rat)	R01278;K07512;1.3.1.38;MECR##NRBF1;trans-phytenoyl-CoA##0.018##673644##Homo sapiens (human)	R01280;K15013;6.2.1.3;ACSBG;CoA##0.00053##740##Rattus norvegicus (rat)
(3S,4S)-3-Hydroxytetradecane-1,3,4-tricarboxylate	C04529	10	R03859;R03858;R04739;R04740;R03990;R03991;R04737;R04738;R01279;R01274	R03859;No information of KEGG othology	R03858;K07513;2.3.1.16;ACAA1;3-oxodecanoyl-CoA##0.0018##486412##Sus scrofa (pig)	R04739;K07514;5.3.3.8;EHHADH;trans-2-Hexenoyl-CoA##0.00062##678385##Rattus norvegicus (rat)	R04740;K07514;5.3.3.8;EHHADH;trans-2-Hexenoyl-CoA##0.00062##678385##Rattus norvegicus (rat)	R03990;K00249;1.3.99.3;E1.3.99.3##ACADM##acd;linoleoyl-CoA##0.00021##674476##Homo sapiens (human)	R03991;K07513;2.3.1.16;ACAA1;3-oxodecanoyl-CoA##0.0018##486412##Sus scrofa (pig)	R04737;K07514;5.3.3.8;EHHADH;trans-2-Hexenoyl-CoA##0.00062##678385##Rattus norvegicus (rat)	R04738;K07514;5.3.3.8;EHHADH;trans-2-Hexenoyl-CoA##0.00062##678385##Rattus norvegicus (rat)	R01279;K00249;1.3.99.3;E1.3.99.3##ACADM##acd;linoleoyl-CoA##0.00021##674476##Homo sapiens (human)	R01274;K01068;3.1.2.2;E3.1.2.2;eicosanoyl-CoA##0.0004##646143##Mycobacterium smegmatis
(3S,4S)-3-Hydroxytetradecane-1,3,4-tricarboxylate	C04529	10	R03859;R03858;R04739;R04740;R03990;R03991;R04737;R04738;R01279;R01280	R03859;No information of KEGG othology	R03858;K07513;2.3.1.16;ACAA1;3-oxodecanoyl-CoA##0.0018##486412##Sus scrofa (pig)	R04739;K07514;5.3.3.8;EHHADH;trans-2-Hexenoyl-CoA##0.00062##678385##Rattus norvegicus (rat)	R04740;K07514;5.3.3.8;EHHADH;trans-2-Hexenoyl-CoA##0.00062##678385##Rattus norvegicus (rat)	R03990;K00249;1.3.99.3;E1.3.99.3##ACADM##acd;linoleoyl-CoA##0.00021##674476##Homo sapiens (human)	R03991;K07513;2.3.1.16;ACAA1;3-oxodecanoyl-CoA##0.0018##486412##Sus scrofa (pig)	R04737;K07514;5.3.3.8;EHHADH;trans-2-Hexenoyl-CoA##0.00062##678385##Rattus norvegicus (rat)	R04738;K07514;5.3.3.8;EHHADH;trans-2-Hexenoyl-CoA##0.00062##678385##Rattus norvegicus (rat)	R01279;K00249;1.3.99.3;E1.3.99.3##ACADM##acd;linoleoyl-CoA##0.00021##674476##Homo sapiens (human)	R01280;K15013;6.2.1.3;ACSBG;CoA##0.00053##740##Rattus norvegicus (rat)
DDT##1,1,1-Trichloro-2,2-bis(4-chlorophenyl)ethane##1,1,1-Trichloro-2,2-bis-(4'-chlorophenyl)ethane##Clofenotane##Dichlorodiphenyltrichloroethane	C04623	10	R05492;R05395;R05257;R05472;R05252;R05344;R05480;R05474;R08971;R00042	R05492;K00516;None;E1.14.99.-;None	R05395;K00224;None;E1.3.1.-;None	R05257;K00465;None;E1.13.11.-;None	R05472;No information of KEGG othology	R05252;K00206;None;E1.2.-.-;None	R05344;No information of KEGG othology	R05480;No information of KEGG othology	R05474;No information of KEGG othology	R08971;No information of KEGG othology	R00042;No information of KEGG othology
DDT##1,1,1-Trichloro-2,2-bis(4-chlorophenyl)ethane##1,1,1-Trichloro-2,2-bis-(4'-chlorophenyl)ethane##Clofenotane##Dichlorodiphenyltrichloroethane	C04623	10	R05492;R05395;R05257;R05472;R05252;R05344;R05480;R05474;R08971;R06790	R05492;K00516;None;E1.14.99.-;None	R05395;K00224;None;E1.3.1.-;None	R05257;K00465;None;E1.13.11.-;None	R05472;No information of KEGG othology	R05252;K00206;None;E1.2.-.-;None	R05344;No information of KEGG othology	R05480;No information of KEGG othology	R05474;No information of KEGG othology	R08971;No information of KEGG othology	R06790;No information of KEGG othology
DDT##1,1,1-Trichloro-2,2-bis(4-chlorophenyl)ethane##1,1,1-Trichloro-2,2-bis-(4'-chlorophenyl)ethane##Clofenotane##Dichlorodiphenyltrichloroethane	C04623	10	R05492;R05396;R05257;R05472;R05252;R05344;R05480;R05474;R08971;R00042	R05492;K00516;None;E1.14.99.-;None	R05396;K00224;None;E1.3.1.-;None	R05257;K00465;None;E1.13.11.-;None	R05472;No information of KEGG othology	R05252;K00206;None;E1.2.-.-;None	R05344;No information of KEGG othology	R05480;No information of KEGG othology	R05474;No information of KEGG othology	R08971;No information of KEGG othology	R00042;No information of KEGG othology
DDT##1,1,1-Trichloro-2,2-bis(4-chlorophenyl)ethane##1,1,1-Trichloro-2,2-bis-(4'-chlorophenyl)ethane##Clofenotane##Dichlorodiphenyltrichloroethane	C04623	10	R05492;R05396;R05257;R05472;R05252;R05344;R05480;R05474;R08971;R06790	R05492;K00516;None;E1.14.99.-;None	R05396;K00224;None;E1.3.1.-;None	R05257;K00465;None;E1.13.11.-;None	R05472;No information of KEGG othology	R05252;K00206;None;E1.2.-.-;None	R05344;No information of KEGG othology	R05480;No information of KEGG othology	R05474;No information of KEGG othology	R08971;No information of KEGG othology	R06790;No information of KEGG othology
(2S,3S)-2-Hydroxytridecane-1,2,3-tricarboxylate	C04655	10	R03735;R03858;R04739;R04740;R03989;R03991;R04737;R04738;R01278;R01274	R03735;No information of KEGG othology	R03858;K07513;2.3.1.16;ACAA1;3-oxodecanoyl-CoA##0.0018##486412##Sus scrofa (pig)	R04739;K07514;5.3.3.8;EHHADH;trans-2-Hexenoyl-CoA##0.00062##678385##Rattus norvegicus (rat)	R04740;K07514;5.3.3.8;EHHADH;trans-2-Hexenoyl-CoA##0.00062##678385##Rattus norvegicus (rat)	R03989;K07512;1.3.1.38;MECR##NRBF1;trans-phytenoyl-CoA##0.018##673644##Homo sapiens (human)	R03991;K07513;2.3.1.16;ACAA1;3-oxodecanoyl-CoA##0.0018##486412##Sus scrofa (pig)	R04737;K07514;5.3.3.8;EHHADH;trans-2-Hexenoyl-CoA##0.00062##678385##Rattus norvegicus (rat)	R04738;K07514;5.3.3.8;EHHADH;trans-2-Hexenoyl-CoA##0.00062##678385##Rattus norvegicus (rat)	R01278;K07512;1.3.1.38;MECR##NRBF1;trans-phytenoyl-CoA##0.018##673644##Homo sapiens (human)	R01274;K01068;3.1.2.2;E3.1.2.2;eicosanoyl-CoA##0.0004##646143##Mycobacterium smegmatis
(2S,3S)-2-Hydroxytridecane-1,2,3-tricarboxylate	C04655	10	R03735;R03858;R04739;R04740;R03989;R03991;R04737;R04738;R01278;R01280	R03735;No information of KEGG othology	R03858;K07513;2.3.1.16;ACAA1;3-oxodecanoyl-CoA##0.0018##486412##Sus scrofa (pig)	R04739;K07514;5.3.3.8;EHHADH;trans-2-Hexenoyl-CoA##0.00062##678385##Rattus norvegicus (rat)	R04740;K07514;5.3.3.8;EHHADH;trans-2-Hexenoyl-CoA##0.00062##678385##Rattus norvegicus (rat)	R03989;K07512;1.3.1.38;MECR##NRBF1;trans-phytenoyl-CoA##0.018##673644##Homo sapiens (human)	R03991;K07513;2.3.1.16;ACAA1;3-oxodecanoyl-CoA##0.0018##486412##Sus scrofa (pig)	R04737;K07514;5.3.3.8;EHHADH;trans-2-Hexenoyl-CoA##0.00062##678385##Rattus norvegicus (rat)	R04738;K07514;5.3.3.8;EHHADH;trans-2-Hexenoyl-CoA##0.00062##678385##Rattus norvegicus (rat)	R01278;K07512;1.3.1.38;MECR##NRBF1;trans-phytenoyl-CoA##0.018##673644##Homo sapiens (human)	R01280;K15013;6.2.1.3;ACSBG;CoA##0.00053##740##Rattus norvegicus (rat)
(2S,3S)-2-Hydroxytridecane-1,2,3-tricarboxylate	C04655	10	R03735;R03858;R04739;R04740;R03989;R03991;R04737;R04738;R01279;R01274	R03735;No information of KEGG othology	R03858;K07513;2.3.1.16;ACAA1;3-oxodecanoyl-CoA##0.0018##486412##Sus scrofa (pig)	R04739;K07514;5.3.3.8;EHHADH;trans-2-Hexenoyl-CoA##0.00062##678385##Rattus norvegicus (rat)	R04740;K07514;5.3.3.8;EHHADH;trans-2-Hexenoyl-CoA##0.00062##678385##Rattus norvegicus (rat)	R03989;K07512;1.3.1.38;MECR##NRBF1;trans-phytenoyl-CoA##0.018##673644##Homo sapiens (human)	R03991;K07513;2.3.1.16;ACAA1;3-oxodecanoyl-CoA##0.0018##486412##Sus scrofa (pig)	R04737;K07514;5.3.3.8;EHHADH;trans-2-Hexenoyl-CoA##0.00062##678385##Rattus norvegicus (rat)	R04738;K07514;5.3.3.8;EHHADH;trans-2-Hexenoyl-CoA##0.00062##678385##Rattus norvegicus (rat)	R01279;K00249;1.3.99.3;E1.3.99.3##ACADM##acd;linoleoyl-CoA##0.00021##674476##Homo sapiens (human)	R01274;K01068;3.1.2.2;E3.1.2.2;eicosanoyl-CoA##0.0004##646143##Mycobacterium smegmatis
(2S,3S)-2-Hydroxytridecane-1,2,3-tricarboxylate	C04655	10	R03735;R03858;R04739;R04740;R03989;R03991;R04737;R04738;R01279;R01280	R03735;No information of KEGG othology	R03858;K07513;2.3.1.16;ACAA1;3-oxodecanoyl-CoA##0.0018##486412##Sus scrofa (pig)	R04739;K07514;5.3.3.8;EHHADH;trans-2-Hexenoyl-CoA##0.00062##678385##Rattus norvegicus (rat)	R04740;K07514;5.3.3.8;EHHADH;trans-2-Hexenoyl-CoA##0.00062##678385##Rattus norvegicus (rat)	R03989;K07512;1.3.1.38;MECR##NRBF1;trans-phytenoyl-CoA##0.018##673644##Homo sapiens (human)	R03991;K07513;2.3.1.16;ACAA1;3-oxodecanoyl-CoA##0.0018##486412##Sus scrofa (pig)	R04737;K07514;5.3.3.8;EHHADH;trans-2-Hexenoyl-CoA##0.00062##678385##Rattus norvegicus (rat)	R04738;K07514;5.3.3.8;EHHADH;trans-2-Hexenoyl-CoA##0.00062##678385##Rattus norvegicus (rat)	R01279;K00249;1.3.99.3;E1.3.99.3##ACADM##acd;linoleoyl-CoA##0.00021##674476##Homo sapiens (human)	R01280;K15013;6.2.1.3;ACSBG;CoA##0.00053##740##Rattus norvegicus (rat)
(2S,3S)-2-Hydroxytridecane-1,2,3-tricarboxylate	C04655	10	R03735;R03858;R04739;R04740;R03990;R03991;R04737;R04738;R01278;R01274	R03735;No information of KEGG othology	R03858;K07513;2.3.1.16;ACAA1;3-oxodecanoyl-CoA##0.0018##486412##Sus scrofa (pig)	R04739;K07514;5.3.3.8;EHHADH;trans-2-Hexenoyl-CoA##0.00062##678385##Rattus norvegicus (rat)	R04740;K07514;5.3.3.8;EHHADH;trans-2-Hexenoyl-CoA##0.00062##678385##Rattus norvegicus (rat)	R03990;K00249;1.3.99.3;E1.3.99.3##ACADM##acd;linoleoyl-CoA##0.00021##674476##Homo sapiens (human)	R03991;K07513;2.3.1.16;ACAA1;3-oxodecanoyl-CoA##0.0018##486412##Sus scrofa (pig)	R04737;K07514;5.3.3.8;EHHADH;trans-2-Hexenoyl-CoA##0.00062##678385##Rattus norvegicus (rat)	R04738;K07514;5.3.3.8;EHHADH;trans-2-Hexenoyl-CoA##0.00062##678385##Rattus norvegicus (rat)	R01278;K07512;1.3.1.38;MECR##NRBF1;trans-phytenoyl-CoA##0.018##673644##Homo sapiens (human)	R01274;K01068;3.1.2.2;E3.1.2.2;eicosanoyl-CoA##0.0004##646143##Mycobacterium smegmatis
(2S,3S)-2-Hydroxytridecane-1,2,3-tricarboxylate	C04655	10	R03735;R03858;R04739;R04740;R03990;R03991;R04737;R04738;R01278;R01280	R03735;No information of KEGG othology	R03858;K07513;2.3.1.16;ACAA1;3-oxodecanoyl-CoA##0.0018##486412##Sus scrofa (pig)	R04739;K07514;5.3.3.8;EHHADH;trans-2-Hexenoyl-CoA##0.00062##678385##Rattus norvegicus (rat)	R04740;K07514;5.3.3.8;EHHADH;trans-2-Hexenoyl-CoA##0.00062##678385##Rattus norvegicus (rat)	R03990;K00249;1.3.99.3;E1.3.99.3##ACADM##acd;linoleoyl-CoA##0.00021##674476##Homo sapiens (human)	R03991;K07513;2.3.1.16;ACAA1;3-oxodecanoyl-CoA##0.0018##486412##Sus scrofa (pig)	R04737;K07514;5.3.3.8;EHHADH;trans-2-Hexenoyl-CoA##0.00062##678385##Rattus norvegicus (rat)	R04738;K07514;5.3.3.8;EHHADH;trans-2-Hexenoyl-CoA##0.00062##678385##Rattus norvegicus (rat)	R01278;K07512;1.3.1.38;MECR##NRBF1;trans-phytenoyl-CoA##0.018##673644##Homo sapiens (human)	R01280;K15013;6.2.1.3;ACSBG;CoA##0.00053##740##Rattus norvegicus (rat)
(2S,3S)-2-Hydroxytridecane-1,2,3-tricarboxylate	C04655	10	R03735;R03858;R04739;R04740;R03990;R03991;R04737;R04738;R01279;R01274	R03735;No information of KEGG othology	R03858;K07513;2.3.1.16;ACAA1;3-oxodecanoyl-CoA##0.0018##486412##Sus scrofa (pig)	R04739;K07514;5.3.3.8;EHHADH;trans-2-Hexenoyl-CoA##0.00062##678385##Rattus norvegicus (rat)	R04740;K07514;5.3.3.8;EHHADH;trans-2-Hexenoyl-CoA##0.00062##678385##Rattus norvegicus (rat)	R03990;K00249;1.3.99.3;E1.3.99.3##ACADM##acd;linoleoyl-CoA##0.00021##674476##Homo sapiens (human)	R03991;K07513;2.3.1.16;ACAA1;3-oxodecanoyl-CoA##0.0018##486412##Sus scrofa (pig)	R04737;K07514;5.3.3.8;EHHADH;trans-2-Hexenoyl-CoA##0.00062##678385##Rattus norvegicus (rat)	R04738;K07514;5.3.3.8;EHHADH;trans-2-Hexenoyl-CoA##0.00062##678385##Rattus norvegicus (rat)	R01279;K00249;1.3.99.3;E1.3.99.3##ACADM##acd;linoleoyl-CoA##0.00021##674476##Homo sapiens (human)	R01274;K01068;3.1.2.2;E3.1.2.2;eicosanoyl-CoA##0.0004##646143##Mycobacterium smegmatis
(2S,3S)-2-Hydroxytridecane-1,2,3-tricarboxylate	C04655	10	R03735;R03858;R04739;R04740;R03990;R03991;R04737;R04738;R01279;R01280	R03735;No information of KEGG othology	R03858;K07513;2.3.1.16;ACAA1;3-oxodecanoyl-CoA##0.0018##486412##Sus scrofa (pig)	R04739;K07514;5.3.3.8;EHHADH;trans-2-Hexenoyl-CoA##0.00062##678385##Rattus norvegicus (rat)	R04740;K07514;5.3.3.8;EHHADH;trans-2-Hexenoyl-CoA##0.00062##678385##Rattus norvegicus (rat)	R03990;K00249;1.3.99.3;E1.3.99.3##ACADM##acd;linoleoyl-CoA##0.00021##674476##Homo sapiens (human)	R03991;K07513;2.3.1.16;ACAA1;3-oxodecanoyl-CoA##0.0018##486412##Sus scrofa (pig)	R04737;K07514;5.3.3.8;EHHADH;trans-2-Hexenoyl-CoA##0.00062##678385##Rattus norvegicus (rat)	R04738;K07514;5.3.3.8;EHHADH;trans-2-Hexenoyl-CoA##0.00062##678385##Rattus norvegicus (rat)	R01279;K00249;1.3.99.3;E1.3.99.3##ACADM##acd;linoleoyl-CoA##0.00021##674476##Homo sapiens (human)	R01280;K15013;6.2.1.3;ACSBG;CoA##0.00053##740##Rattus norvegicus (rat)
(S)-Hydroxydecanoyl-CoA##(S)-3-Hydroxydecanoyl-CoA	C05264	10	R04743;R03778;R03776;R04746;R04745;R04747;R04751;R04749;R04748;R01177	R04743;K07514;5.3.3.8;EHHADH;trans-2-Hexenoyl-CoA##0.00062##678385##Rattus norvegicus (rat)	R03778;K07513;2.3.1.16;ACAA1;3-oxodecanoyl-CoA##0.0018##486412##Sus scrofa (pig)	R03776;K07512;1.3.1.38;MECR##NRBF1;trans-phytenoyl-CoA##0.018##673644##Homo sapiens (human)	R04746;K07514;5.3.3.8;EHHADH;trans-2-Hexenoyl-CoA##0.00062##678385##Rattus norvegicus (rat)	R04745;K07514;5.3.3.8;EHHADH;trans-2-Hexenoyl-CoA##0.00062##678385##Rattus norvegicus (rat)	R04747;K07513;2.3.1.16;ACAA1;3-oxodecanoyl-CoA##0.0018##486412##Sus scrofa (pig)	R04751;K00249;1.3.99.3;E1.3.99.3##ACADM##acd;linoleoyl-CoA##0.00021##674476##Homo sapiens (human)	R04749;K07514;5.3.3.8;EHHADH;trans-2-Hexenoyl-CoA##0.00062##678385##Rattus norvegicus (rat)	R04748;K07514;5.3.3.8;EHHADH;trans-2-Hexenoyl-CoA##0.00062##678385##Rattus norvegicus (rat)	R01177;K07513;2.3.1.16;ACAA1;3-oxodecanoyl-CoA##0.0018##486412##Sus scrofa (pig)
(S)-Hydroxydecanoyl-CoA##(S)-3-Hydroxydecanoyl-CoA	C05264	10	R04743;R03778;R03776;R04746;R04745;R04747;R06985;R04749;R04748;R01177	R04743;K07514;5.3.3.8;EHHADH;trans-2-Hexenoyl-CoA##0.00062##678385##Rattus norvegicus (rat)	R03778;K07513;2.3.1.16;ACAA1;3-oxodecanoyl-CoA##0.0018##486412##Sus scrofa (pig)	R03776;K07512;1.3.1.38;MECR##NRBF1;trans-phytenoyl-CoA##0.018##673644##Homo sapiens (human)	R04746;K07514;5.3.3.8;EHHADH;trans-2-Hexenoyl-CoA##0.00062##678385##Rattus norvegicus (rat)	R04745;K07514;5.3.3.8;EHHADH;trans-2-Hexenoyl-CoA##0.00062##678385##Rattus norvegicus (rat)	R04747;K07513;2.3.1.16;ACAA1;3-oxodecanoyl-CoA##0.0018##486412##Sus scrofa (pig)	R06985;K07512;1.3.1.38;MECR##NRBF1;trans-phytenoyl-CoA##0.018##673644##Homo sapiens (human)	R04749;K07514;5.3.3.8;EHHADH;trans-2-Hexenoyl-CoA##0.00062##678385##Rattus norvegicus (rat)	R04748;K07514;5.3.3.8;EHHADH;trans-2-Hexenoyl-CoA##0.00062##678385##Rattus norvegicus (rat)	R01177;K07513;2.3.1.16;ACAA1;3-oxodecanoyl-CoA##0.0018##486412##Sus scrofa (pig)
(S)-Hydroxydecanoyl-CoA##(S)-3-Hydroxydecanoyl-CoA	C05264	10	R04743;R03778;R03777;R04746;R04745;R04747;R04751;R04749;R04748;R01177	R04743;K07514;5.3.3.8;EHHADH;trans-2-Hexenoyl-CoA##0.00062##678385##Rattus norvegicus (rat)	R03778;K07513;2.3.1.16;ACAA1;3-oxodecanoyl-CoA##0.0018##486412##Sus scrofa (pig)	R03777;K00249;1.3.99.3;E1.3.99.3##ACADM##acd;linoleoyl-CoA##0.00021##674476##Homo sapiens (human)	R04746;K07514;5.3.3.8;EHHADH;trans-2-Hexenoyl-CoA##0.00062##678385##Rattus norvegicus (rat)	R04745;K07514;5.3.3.8;EHHADH;trans-2-Hexenoyl-CoA##0.00062##678385##Rattus norvegicus (rat)	R04747;K07513;2.3.1.16;ACAA1;3-oxodecanoyl-CoA##0.0018##486412##Sus scrofa (pig)	R04751;K00249;1.3.99.3;E1.3.99.3##ACADM##acd;linoleoyl-CoA##0.00021##674476##Homo sapiens (human)	R04749;K07514;5.3.3.8;EHHADH;trans-2-Hexenoyl-CoA##0.00062##678385##Rattus norvegicus (rat)	R04748;K07514;5.3.3.8;EHHADH;trans-2-Hexenoyl-CoA##0.00062##678385##Rattus norvegicus (rat)	R01177;K07513;2.3.1.16;ACAA1;3-oxodecanoyl-CoA##0.0018##486412##Sus scrofa (pig)
(S)-Hydroxydecanoyl-CoA##(S)-3-Hydroxydecanoyl-CoA	C05264	10	R04743;R03778;R03777;R04746;R04745;R04747;R06985;R04749;R04748;R01177	R04743;K07514;5.3.3.8;EHHADH;trans-2-Hexenoyl-CoA##0.00062##678385##Rattus norvegicus (rat)	R03778;K07513;2.3.1.16;ACAA1;3-oxodecanoyl-CoA##0.0018##486412##Sus scrofa (pig)	R03777;K00249;1.3.99.3;E1.3.99.3##ACADM##acd;linoleoyl-CoA##0.00021##674476##Homo sapiens (human)	R04746;K07514;5.3.3.8;EHHADH;trans-2-Hexenoyl-CoA##0.00062##678385##Rattus norvegicus (rat)	R04745;K07514;5.3.3.8;EHHADH;trans-2-Hexenoyl-CoA##0.00062##678385##Rattus norvegicus (rat)	R04747;K07513;2.3.1.16;ACAA1;3-oxodecanoyl-CoA##0.0018##486412##Sus scrofa (pig)	R06985;K07512;1.3.1.38;MECR##NRBF1;trans-phytenoyl-CoA##0.018##673644##Homo sapiens (human)	R04749;K07514;5.3.3.8;EHHADH;trans-2-Hexenoyl-CoA##0.00062##678385##Rattus norvegicus (rat)	R04748;K07514;5.3.3.8;EHHADH;trans-2-Hexenoyl-CoA##0.00062##678385##Rattus norvegicus (rat)	R01177;K07513;2.3.1.16;ACAA1;3-oxodecanoyl-CoA##0.0018##486412##Sus scrofa (pig)
3beta,5alpha,6beta-Cholestanetriol##Cholestane-3beta-5alpha,6beta-triol	C05425	10	R04792;R01453;R01451;R03310;R03353;R07498;R03765;R03200;R02874;R06223	R04792;No information of KEGG othology	R01453;No information of KEGG othology	R01451;K00213;1.3.1.21;DHCR7;Ergosterol##0.21##349274##Rattus norvegicus (rat)	R01451;K00213;1.3.1.21;DHCR7;7-dehydrocholesterol##1.14##349267##Mus musculus (mouse)	R03310;K00227;1.14.21.6;SC5DL;5alpha-Cholest-7-en-3beta-ol##0.032##390939##Arabidopsis thaliana (thale cress)	R03353;K01824;5.3.3.5;EBP;Zymosterol##0.05##649741##Homo sapiens (human)	R07498;K09828;1.3.1.72;DHCR24;5alpha-cholesta-7,24-dien-3beta-ol##0.037##288496##Rattus norvegicus (rat)	R03765;No information of KEGG othology	R03200;K01853;5.4.99.8;E5.4.99.8;No information about KM-value	R02874;K00511;1.14.99.7;E1.14.99.7##SQLE##ERG1;FAD##0.00043##438198##Rattus norvegicus (rat)	R06223;K00801;2.5.1.21;FDFT1;farnesyl diphosphate##0.0004##489847##Sus scrofa (pig)	R06223;K00801;2.5.1.21;FDFT1;trans-farnesyl diphosphate##0.001##489842##Rattus norvegicus (rat)
3beta,5alpha,6beta-Cholestanetriol##Cholestane-3beta-5alpha,6beta-triol	C05425	10	R04792;R01453;R01456;R07215;R03353;R07498;R03765;R03200;R02874;R06223	R04792;No information of KEGG othology	R01453;No information of KEGG othology	R01456;K00213;1.3.1.21;DHCR7;Ergosterol##0.21##349274##Rattus norvegicus (rat)	R01456;K00213;1.3.1.21;DHCR7;7-dehydrocholesterol##1.14##349267##Mus musculus (mouse)	R07215;K00227;1.14.21.6;SC5DL;5alpha-Cholest-7-en-3beta-ol##0.032##390939##Arabidopsis thaliana (thale cress)	R03353;K01824;5.3.3.5;EBP;Zymosterol##0.05##649741##Homo sapiens (human)	R07498;K09828;1.3.1.72;DHCR24;5alpha-cholesta-7,24-dien-3beta-ol##0.037##288496##Rattus norvegicus (rat)	R03765;No information of KEGG othology	R03200;K01853;5.4.99.8;E5.4.99.8;No information about KM-value	R02874;K00511;1.14.99.7;E1.14.99.7##SQLE##ERG1;FAD##0.00043##438198##Rattus norvegicus (rat)	R06223;K00801;2.5.1.21;FDFT1;farnesyl diphosphate##0.0004##489847##Sus scrofa (pig)	R06223;K00801;2.5.1.21;FDFT1;trans-farnesyl diphosphate##0.001##489842##Rattus norvegicus (rat)
3beta,5alpha,6beta-Cholestanetriol##Cholestane-3beta-5alpha,6beta-triol	C05425	10	R04792;R01453;R01456;R07215;R05703;R04804;R03765;R03200;R02874;R06223	R04792;No information of KEGG othology	R01453;No information of KEGG othology	R01456;K00213;1.3.1.21;DHCR7;Ergosterol##0.21##349274##Rattus norvegicus (rat)	R01456;K00213;1.3.1.21;DHCR7;7-dehydrocholesterol##1.14##349267##Mus musculus (mouse)	R07215;K00227;1.14.21.6;SC5DL;5alpha-Cholest-7-en-3beta-ol##0.032##390939##Arabidopsis thaliana (thale cress)	R05703;K09828;1.3.1.72;DHCR24;5alpha-cholesta-7,24-dien-3beta-ol##0.037##288496##Rattus norvegicus (rat)	R04804;K01824;5.3.3.5;EBP;Zymosterol##0.05##649741##Homo sapiens (human)	R03765;No information of KEGG othology	R03200;K01853;5.4.99.8;E5.4.99.8;No information about KM-value	R02874;K00511;1.14.99.7;E1.14.99.7##SQLE##ERG1;FAD##0.00043##438198##Rattus norvegicus (rat)	R06223;K00801;2.5.1.21;FDFT1;farnesyl diphosphate##0.0004##489847##Sus scrofa (pig)	R06223;K00801;2.5.1.21;FDFT1;trans-farnesyl diphosphate##0.001##489842##Rattus norvegicus (rat)
3beta,5alpha,6beta-Cholestanetriol##Cholestane-3beta-5alpha,6beta-triol	C05425	10	R04792;R01453;R08131;R03310;R03353;R07498;R03765;R03200;R02874;R06223	R04792;No information of KEGG othology	R01453;No information of KEGG othology	R08131;K14938;None;nvd;None	R03310;K00227;1.14.21.6;SC5DL;5alpha-Cholest-7-en-3beta-ol##0.032##390939##Arabidopsis thaliana (thale cress)	R03353;K01824;5.3.3.5;EBP;Zymosterol##0.05##649741##Homo sapiens (human)	R07498;K09828;1.3.1.72;DHCR24;5alpha-cholesta-7,24-dien-3beta-ol##0.037##288496##Rattus norvegicus (rat)	R03765;No information of KEGG othology	R03200;K01853;5.4.99.8;E5.4.99.8;No information about KM-value	R02874;K00511;1.14.99.7;E1.14.99.7##SQLE##ERG1;FAD##0.00043##438198##Rattus norvegicus (rat)	R06223;K00801;2.5.1.21;FDFT1;farnesyl diphosphate##0.0004##489847##Sus scrofa (pig)	R06223;K00801;2.5.1.21;FDFT1;trans-farnesyl diphosphate##0.001##489842##Rattus norvegicus (rat)
3beta,5alpha,6beta-Cholestanetriol##Cholestane-3beta-5alpha,6beta-triol	C05425	10	R04792;R01453;R08131;R03310;R05703;R04804;R03765;R03200;R02874;R06223	R04792;No information of KEGG othology	R01453;No information of KEGG othology	R08131;K14938;None;nvd;None	R03310;K00227;1.14.21.6;SC5DL;5alpha-Cholest-7-en-3beta-ol##0.032##390939##Arabidopsis thaliana (thale cress)	R05703;K09828;1.3.1.72;DHCR24;5alpha-cholesta-7,24-dien-3beta-ol##0.037##288496##Rattus norvegicus (rat)	R04804;K01824;5.3.3.5;EBP;Zymosterol##0.05##649741##Homo sapiens (human)	R03765;No information of KEGG othology	R03200;K01853;5.4.99.8;E5.4.99.8;No information about KM-value	R02874;K00511;1.14.99.7;E1.14.99.7##SQLE##ERG1;FAD##0.00043##438198##Rattus norvegicus (rat)	R06223;K00801;2.5.1.21;FDFT1;farnesyl diphosphate##0.0004##489847##Sus scrofa (pig)	R06223;K00801;2.5.1.21;FDFT1;trans-farnesyl diphosphate##0.001##489842##Rattus norvegicus (rat)
3beta,5alpha,6beta-Cholestanetriol##Cholestane-3beta-5alpha,6beta-triol	C05425	10	R04792;R01453;R08131;R07215;R03353;R07498;R03765;R03200;R02874;R06223	R04792;No information of KEGG othology	R01453;No information of KEGG othology	R08131;K14938;None;nvd;None	R07215;K00227;1.14.21.6;SC5DL;5alpha-Cholest-7-en-3beta-ol##0.032##390939##Arabidopsis thaliana (thale cress)	R03353;K01824;5.3.3.5;EBP;Zymosterol##0.05##649741##Homo sapiens (human)	R07498;K09828;1.3.1.72;DHCR24;5alpha-cholesta-7,24-dien-3beta-ol##0.037##288496##Rattus norvegicus (rat)	R03765;No information of KEGG othology	R03200;K01853;5.4.99.8;E5.4.99.8;No information about KM-value	R02874;K00511;1.14.99.7;E1.14.99.7##SQLE##ERG1;FAD##0.00043##438198##Rattus norvegicus (rat)	R06223;K00801;2.5.1.21;FDFT1;farnesyl diphosphate##0.0004##489847##Sus scrofa (pig)	R06223;K00801;2.5.1.21;FDFT1;trans-farnesyl diphosphate##0.001##489842##Rattus norvegicus (rat)
3beta,5alpha,6beta-Cholestanetriol##Cholestane-3beta-5alpha,6beta-triol	C05425	10	R04792;R01453;R08131;R07215;R05703;R04804;R03765;R03200;R02874;R06223	R04792;No information of KEGG othology	R01453;No information of KEGG othology	R08131;K14938;None;nvd;None	R07215;K00227;1.14.21.6;SC5DL;5alpha-Cholest-7-en-3beta-ol##0.032##390939##Arabidopsis thaliana (thale cress)	R05703;K09828;1.3.1.72;DHCR24;5alpha-cholesta-7,24-dien-3beta-ol##0.037##288496##Rattus norvegicus (rat)	R04804;K01824;5.3.3.5;EBP;Zymosterol##0.05##649741##Homo sapiens (human)	R03765;No information of KEGG othology	R03200;K01853;5.4.99.8;E5.4.99.8;No information about KM-value	R02874;K00511;1.14.99.7;E1.14.99.7##SQLE##ERG1;FAD##0.00043##438198##Rattus norvegicus (rat)	R06223;K00801;2.5.1.21;FDFT1;farnesyl diphosphate##0.0004##489847##Sus scrofa (pig)	R06223;K00801;2.5.1.21;FDFT1;trans-farnesyl diphosphate##0.001##489842##Rattus norvegicus (rat)
3beta,5alpha,6beta-Cholestanetriol##Cholestane-3beta-5alpha,6beta-triol	C05425	10	R04792;R01453;R01451;R03310;R05703;R04804;R03765;R03200;R02874;R06223	R04792;No information of KEGG othology	R01453;No information of KEGG othology	R01451;K00213;1.3.1.21;DHCR7;Ergosterol##0.21##349274##Rattus norvegicus (rat)	R01451;K00213;1.3.1.21;DHCR7;7-dehydrocholesterol##1.14##349267##Mus musculus (mouse)	R03310;K00227;1.14.21.6;SC5DL;5alpha-Cholest-7-en-3beta-ol##0.032##390939##Arabidopsis thaliana (thale cress)	R05703;K09828;1.3.1.72;DHCR24;5alpha-cholesta-7,24-dien-3beta-ol##0.037##288496##Rattus norvegicus (rat)	R04804;K01824;5.3.3.5;EBP;Zymosterol##0.05##649741##Homo sapiens (human)	R03765;No information of KEGG othology	R03200;K01853;5.4.99.8;E5.4.99.8;No information about KM-value	R02874;K00511;1.14.99.7;E1.14.99.7##SQLE##ERG1;FAD##0.00043##438198##Rattus norvegicus (rat)	R06223;K00801;2.5.1.21;FDFT1;farnesyl diphosphate##0.0004##489847##Sus scrofa (pig)	R06223;K00801;2.5.1.21;FDFT1;trans-farnesyl diphosphate##0.001##489842##Rattus norvegicus (rat)
3beta,5alpha,6beta-Cholestanetriol##Cholestane-3beta-5alpha,6beta-triol	C05425	10	R04792;R01453;R01451;R07215;R03353;R07498;R03765;R03200;R02874;R06223	R04792;No information of KEGG othology	R01453;No information of KEGG othology	R01451;K00213;1.3.1.21;DHCR7;Ergosterol##0.21##349274##Rattus norvegicus (rat)	R01451;K00213;1.3.1.21;DHCR7;7-dehydrocholesterol##1.14##349267##Mus musculus (mouse)	R07215;K00227;1.14.21.6;SC5DL;5alpha-Cholest-7-en-3beta-ol##0.032##390939##Arabidopsis thaliana (thale cress)	R03353;K01824;5.3.3.5;EBP;Zymosterol##0.05##649741##Homo sapiens (human)	R07498;K09828;1.3.1.72;DHCR24;5alpha-cholesta-7,24-dien-3beta-ol##0.037##288496##Rattus norvegicus (rat)	R03765;No information of KEGG othology	R03200;K01853;5.4.99.8;E5.4.99.8;No information about KM-value	R02874;K00511;1.14.99.7;E1.14.99.7##SQLE##ERG1;FAD##0.00043##438198##Rattus norvegicus (rat)	R06223;K00801;2.5.1.21;FDFT1;farnesyl diphosphate##0.0004##489847##Sus scrofa (pig)	R06223;K00801;2.5.1.21;FDFT1;trans-farnesyl diphosphate##0.001##489842##Rattus norvegicus (rat)
3beta,5alpha,6beta-Cholestanetriol##Cholestane-3beta-5alpha,6beta-triol	C05425	10	R04792;R01453;R01451;R07215;R05703;R04804;R03765;R03200;R02874;R06223	R04792;No information of KEGG othology	R01453;No information of KEGG othology	R01451;K00213;1.3.1.21;DHCR7;Ergosterol##0.21##349274##Rattus norvegicus (rat)	R01451;K00213;1.3.1.21;DHCR7;7-dehydrocholesterol##1.14##349267##Mus musculus (mouse)	R07215;K00227;1.14.21.6;SC5DL;5alpha-Cholest-7-en-3beta-ol##0.032##390939##Arabidopsis thaliana (thale cress)	R05703;K09828;1.3.1.72;DHCR24;5alpha-cholesta-7,24-dien-3beta-ol##0.037##288496##Rattus norvegicus (rat)	R04804;K01824;5.3.3.5;EBP;Zymosterol##0.05##649741##Homo sapiens (human)	R03765;No information of KEGG othology	R03200;K01853;5.4.99.8;E5.4.99.8;No information about KM-value	R02874;K00511;1.14.99.7;E1.14.99.7##SQLE##ERG1;FAD##0.00043##438198##Rattus norvegicus (rat)	R06223;K00801;2.5.1.21;FDFT1;farnesyl diphosphate##0.0004##489847##Sus scrofa (pig)	R06223;K00801;2.5.1.21;FDFT1;trans-farnesyl diphosphate##0.001##489842##Rattus norvegicus (rat)
3beta,5alpha,6beta-Cholestanetriol##Cholestane-3beta-5alpha,6beta-triol	C05425	10	R04792;R01453;R01456;R03310;R03353;R07498;R03765;R03200;R02874;R06223	R04792;No information of KEGG othology	R01453;No information of KEGG othology	R01456;K00213;1.3.1.21;DHCR7;Ergosterol##0.21##349274##Rattus norvegicus (rat)	R01456;K00213;1.3.1.21;DHCR7;7-dehydrocholesterol##1.14##349267##Mus musculus (mouse)	R03310;K00227;1.14.21.6;SC5DL;5alpha-Cholest-7-en-3beta-ol##0.032##390939##Arabidopsis thaliana (thale cress)	R03353;K01824;5.3.3.5;EBP;Zymosterol##0.05##649741##Homo sapiens (human)	R07498;K09828;1.3.1.72;DHCR24;5alpha-cholesta-7,24-dien-3beta-ol##0.037##288496##Rattus norvegicus (rat)	R03765;No information of KEGG othology	R03200;K01853;5.4.99.8;E5.4.99.8;No information about KM-value	R02874;K00511;1.14.99.7;E1.14.99.7##SQLE##ERG1;FAD##0.00043##438198##Rattus norvegicus (rat)	R06223;K00801;2.5.1.21;FDFT1;farnesyl diphosphate##0.0004##489847##Sus scrofa (pig)	R06223;K00801;2.5.1.21;FDFT1;trans-farnesyl diphosphate##0.001##489842##Rattus norvegicus (rat)
3beta,5alpha,6beta-Cholestanetriol##Cholestane-3beta-5alpha,6beta-triol	C05425	10	R04792;R01453;R01456;R03310;R05703;R04804;R03765;R03200;R02874;R06223	R04792;No information of KEGG othology	R01453;No information of KEGG othology	R01456;K00213;1.3.1.21;DHCR7;Ergosterol##0.21##349274##Rattus norvegicus (rat)	R01456;K00213;1.3.1.21;DHCR7;7-dehydrocholesterol##1.14##349267##Mus musculus (mouse)	R03310;K00227;1.14.21.6;SC5DL;5alpha-Cholest-7-en-3beta-ol##0.032##390939##Arabidopsis thaliana (thale cress)	R05703;K09828;1.3.1.72;DHCR24;5alpha-cholesta-7,24-dien-3beta-ol##0.037##288496##Rattus norvegicus (rat)	R04804;K01824;5.3.3.5;EBP;Zymosterol##0.05##649741##Homo sapiens (human)	R03765;No information of KEGG othology	R03200;K01853;5.4.99.8;E5.4.99.8;No information about KM-value	R02874;K00511;1.14.99.7;E1.14.99.7##SQLE##ERG1;FAD##0.00043##438198##Rattus norvegicus (rat)	R06223;K00801;2.5.1.21;FDFT1;farnesyl diphosphate##0.0004##489847##Sus scrofa (pig)	R06223;K00801;2.5.1.21;FDFT1;trans-farnesyl diphosphate##0.001##489842##Rattus norvegicus (rat)
3beta,5alpha,6beta-Cholestanetriol##Cholestane-3beta-5alpha,6beta-triol	C05425	10	R07597;R01452;R01451;R03310;R03353;R07498;R03765;R03200;R02874;R06223	R07597;No information of KEGG othology	R01452;No information of KEGG othology	R01451;K00213;1.3.1.21;DHCR7;Ergosterol##0.21##349274##Rattus norvegicus (rat)	R01451;K00213;1.3.1.21;DHCR7;7-dehydrocholesterol##1.14##349267##Mus musculus (mouse)	R03310;K00227;1.14.21.6;SC5DL;5alpha-Cholest-7-en-3beta-ol##0.032##390939##Arabidopsis thaliana (thale cress)	R03353;K01824;5.3.3.5;EBP;Zymosterol##0.05##649741##Homo sapiens (human)	R07498;K09828;1.3.1.72;DHCR24;5alpha-cholesta-7,24-dien-3beta-ol##0.037##288496##Rattus norvegicus (rat)	R03765;No information of KEGG othology	R03200;K01853;5.4.99.8;E5.4.99.8;No information about KM-value	R02874;K00511;1.14.99.7;E1.14.99.7##SQLE##ERG1;FAD##0.00043##438198##Rattus norvegicus (rat)	R06223;K00801;2.5.1.21;FDFT1;farnesyl diphosphate##0.0004##489847##Sus scrofa (pig)	R06223;K00801;2.5.1.21;FDFT1;trans-farnesyl diphosphate##0.001##489842##Rattus norvegicus (rat)
3beta,5alpha,6beta-Cholestanetriol##Cholestane-3beta-5alpha,6beta-triol	C05425	10	R07597;R01452;R01456;R07215;R03353;R07498;R03765;R03200;R02874;R06223	R07597;No information of KEGG othology	R01452;No information of KEGG othology	R01456;K00213;1.3.1.21;DHCR7;Ergosterol##0.21##349274##Rattus norvegicus (rat)	R01456;K00213;1.3.1.21;DHCR7;7-dehydrocholesterol##1.14##349267##Mus musculus (mouse)	R07215;K00227;1.14.21.6;SC5DL;5alpha-Cholest-7-en-3beta-ol##0.032##390939##Arabidopsis thaliana (thale cress)	R03353;K01824;5.3.3.5;EBP;Zymosterol##0.05##649741##Homo sapiens (human)	R07498;K09828;1.3.1.72;DHCR24;5alpha-cholesta-7,24-dien-3beta-ol##0.037##288496##Rattus norvegicus (rat)	R03765;No information of KEGG othology	R03200;K01853;5.4.99.8;E5.4.99.8;No information about KM-value	R02874;K00511;1.14.99.7;E1.14.99.7##SQLE##ERG1;FAD##0.00043##438198##Rattus norvegicus (rat)	R06223;K00801;2.5.1.21;FDFT1;farnesyl diphosphate##0.0004##489847##Sus scrofa (pig)	R06223;K00801;2.5.1.21;FDFT1;trans-farnesyl diphosphate##0.001##489842##Rattus norvegicus (rat)
3beta,5alpha,6beta-Cholestanetriol##Cholestane-3beta-5alpha,6beta-triol	C05425	10	R07597;R01452;R01456;R07215;R05703;R04804;R03765;R03200;R02874;R06223	R07597;No information of KEGG othology	R01452;No information of KEGG othology	R01456;K00213;1.3.1.21;DHCR7;Ergosterol##0.21##349274##Rattus norvegicus (rat)	R01456;K00213;1.3.1.21;DHCR7;7-dehydrocholesterol##1.14##349267##Mus musculus (mouse)	R07215;K00227;1.14.21.6;SC5DL;5alpha-Cholest-7-en-3beta-ol##0.032##390939##Arabidopsis thaliana (thale cress)	R05703;K09828;1.3.1.72;DHCR24;5alpha-cholesta-7,24-dien-3beta-ol##0.037##288496##Rattus norvegicus (rat)	R04804;K01824;5.3.3.5;EBP;Zymosterol##0.05##649741##Homo sapiens (human)	R03765;No information of KEGG othology	R03200;K01853;5.4.99.8;E5.4.99.8;No information about KM-value	R02874;K00511;1.14.99.7;E1.14.99.7##SQLE##ERG1;FAD##0.00043##438198##Rattus norvegicus (rat)	R06223;K00801;2.5.1.21;FDFT1;farnesyl diphosphate##0.0004##489847##Sus scrofa (pig)	R06223;K00801;2.5.1.21;FDFT1;trans-farnesyl diphosphate##0.001##489842##Rattus norvegicus (rat)
3beta,5alpha,6beta-Cholestanetriol##Cholestane-3beta-5alpha,6beta-triol	C05425	10	R07597;R01452;R08131;R03310;R03353;R07498;R03765;R03200;R02874;R06223	R07597;No information of KEGG othology	R01452;No information of KEGG othology	R08131;K14938;None;nvd;None	R03310;K00227;1.14.21.6;SC5DL;5alpha-Cholest-7-en-3beta-ol##0.032##390939##Arabidopsis thaliana (thale cress)	R03353;K01824;5.3.3.5;EBP;Zymosterol##0.05##649741##Homo sapiens (human)	R07498;K09828;1.3.1.72;DHCR24;5alpha-cholesta-7,24-dien-3beta-ol##0.037##288496##Rattus norvegicus (rat)	R03765;No information of KEGG othology	R03200;K01853;5.4.99.8;E5.4.99.8;No information about KM-value	R02874;K00511;1.14.99.7;E1.14.99.7##SQLE##ERG1;FAD##0.00043##438198##Rattus norvegicus (rat)	R06223;K00801;2.5.1.21;FDFT1;farnesyl diphosphate##0.0004##489847##Sus scrofa (pig)	R06223;K00801;2.5.1.21;FDFT1;trans-farnesyl diphosphate##0.001##489842##Rattus norvegicus (rat)
3beta,5alpha,6beta-Cholestanetriol##Cholestane-3beta-5alpha,6beta-triol	C05425	10	R07597;R01452;R08131;R03310;R05703;R04804;R03765;R03200;R02874;R06223	R07597;No information of KEGG othology	R01452;No information of KEGG othology	R08131;K14938;None;nvd;None	R03310;K00227;1.14.21.6;SC5DL;5alpha-Cholest-7-en-3beta-ol##0.032##390939##Arabidopsis thaliana (thale cress)	R05703;K09828;1.3.1.72;DHCR24;5alpha-cholesta-7,24-dien-3beta-ol##0.037##288496##Rattus norvegicus (rat)	R04804;K01824;5.3.3.5;EBP;Zymosterol##0.05##649741##Homo sapiens (human)	R03765;No information of KEGG othology	R03200;K01853;5.4.99.8;E5.4.99.8;No information about KM-value	R02874;K00511;1.14.99.7;E1.14.99.7##SQLE##ERG1;FAD##0.00043##438198##Rattus norvegicus (rat)	R06223;K00801;2.5.1.21;FDFT1;farnesyl diphosphate##0.0004##489847##Sus scrofa (pig)	R06223;K00801;2.5.1.21;FDFT1;trans-farnesyl diphosphate##0.001##489842##Rattus norvegicus (rat)
3beta,5alpha,6beta-Cholestanetriol##Cholestane-3beta-5alpha,6beta-triol	C05425	10	R07597;R01452;R08131;R07215;R03353;R07498;R03765;R03200;R02874;R06223	R07597;No information of KEGG othology	R01452;No information of KEGG othology	R08131;K14938;None;nvd;None	R07215;K00227;1.14.21.6;SC5DL;5alpha-Cholest-7-en-3beta-ol##0.032##390939##Arabidopsis thaliana (thale cress)	R03353;K01824;5.3.3.5;EBP;Zymosterol##0.05##649741##Homo sapiens (human)	R07498;K09828;1.3.1.72;DHCR24;5alpha-cholesta-7,24-dien-3beta-ol##0.037##288496##Rattus norvegicus (rat)	R03765;No information of KEGG othology	R03200;K01853;5.4.99.8;E5.4.99.8;No information about KM-value	R02874;K00511;1.14.99.7;E1.14.99.7##SQLE##ERG1;FAD##0.00043##438198##Rattus norvegicus (rat)	R06223;K00801;2.5.1.21;FDFT1;farnesyl diphosphate##0.0004##489847##Sus scrofa (pig)	R06223;K00801;2.5.1.21;FDFT1;trans-farnesyl diphosphate##0.001##489842##Rattus norvegicus (rat)
3beta,5alpha,6beta-Cholestanetriol##Cholestane-3beta-5alpha,6beta-triol	C05425	10	R07597;R01452;R08131;R07215;R05703;R04804;R03765;R03200;R02874;R06223	R07597;No information of KEGG othology	R01452;No information of KEGG othology	R08131;K14938;None;nvd;None	R07215;K00227;1.14.21.6;SC5DL;5alpha-Cholest-7-en-3beta-ol##0.032##390939##Arabidopsis thaliana (thale cress)	R05703;K09828;1.3.1.72;DHCR24;5alpha-cholesta-7,24-dien-3beta-ol##0.037##288496##Rattus norvegicus (rat)	R04804;K01824;5.3.3.5;EBP;Zymosterol##0.05##649741##Homo sapiens (human)	R03765;No information of KEGG othology	R03200;K01853;5.4.99.8;E5.4.99.8;No information about KM-value	R02874;K00511;1.14.99.7;E1.14.99.7##SQLE##ERG1;FAD##0.00043##438198##Rattus norvegicus (rat)	R06223;K00801;2.5.1.21;FDFT1;farnesyl diphosphate##0.0004##489847##Sus scrofa (pig)	R06223;K00801;2.5.1.21;FDFT1;trans-farnesyl diphosphate##0.001##489842##Rattus norvegicus (rat)
3beta,5alpha,6beta-Cholestanetriol##Cholestane-3beta-5alpha,6beta-triol	C05425	10	R07597;R01452;R01451;R03310;R05703;R04804;R03765;R03200;R02874;R06223	R07597;No information of KEGG othology	R01452;No information of KEGG othology	R01451;K00213;1.3.1.21;DHCR7;Ergosterol##0.21##349274##Rattus norvegicus (rat)	R01451;K00213;1.3.1.21;DHCR7;7-dehydrocholesterol##1.14##349267##Mus musculus (mouse)	R03310;K00227;1.14.21.6;SC5DL;5alpha-Cholest-7-en-3beta-ol##0.032##390939##Arabidopsis thaliana (thale cress)	R05703;K09828;1.3.1.72;DHCR24;5alpha-cholesta-7,24-dien-3beta-ol##0.037##288496##Rattus norvegicus (rat)	R04804;K01824;5.3.3.5;EBP;Zymosterol##0.05##649741##Homo sapiens (human)	R03765;No information of KEGG othology	R03200;K01853;5.4.99.8;E5.4.99.8;No information about KM-value	R02874;K00511;1.14.99.7;E1.14.99.7##SQLE##ERG1;FAD##0.00043##438198##Rattus norvegicus (rat)	R06223;K00801;2.5.1.21;FDFT1;farnesyl diphosphate##0.0004##489847##Sus scrofa (pig)	R06223;K00801;2.5.1.21;FDFT1;trans-farnesyl diphosphate##0.001##489842##Rattus norvegicus (rat)
3beta,5alpha,6beta-Cholestanetriol##Cholestane-3beta-5alpha,6beta-triol	C05425	10	R07597;R01452;R01451;R07215;R03353;R07498;R03765;R03200;R02874;R06223	R07597;No information of KEGG othology	R01452;No information of KEGG othology	R01451;K00213;1.3.1.21;DHCR7;Ergosterol##0.21##349274##Rattus norvegicus (rat)	R01451;K00213;1.3.1.21;DHCR7;7-dehydrocholesterol##1.14##349267##Mus musculus (mouse)	R07215;K00227;1.14.21.6;SC5DL;5alpha-Cholest-7-en-3beta-ol##0.032##390939##Arabidopsis thaliana (thale cress)	R03353;K01824;5.3.3.5;EBP;Zymosterol##0.05##649741##Homo sapiens (human)	R07498;K09828;1.3.1.72;DHCR24;5alpha-cholesta-7,24-dien-3beta-ol##0.037##288496##Rattus norvegicus (rat)	R03765;No information of KEGG othology	R03200;K01853;5.4.99.8;E5.4.99.8;No information about KM-value	R02874;K00511;1.14.99.7;E1.14.99.7##SQLE##ERG1;FAD##0.00043##438198##Rattus norvegicus (rat)	R06223;K00801;2.5.1.21;FDFT1;farnesyl diphosphate##0.0004##489847##Sus scrofa (pig)	R06223;K00801;2.5.1.21;FDFT1;trans-farnesyl diphosphate##0.001##489842##Rattus norvegicus (rat)
3beta,5alpha,6beta-Cholestanetriol##Cholestane-3beta-5alpha,6beta-triol	C05425	10	R07597;R01452;R01451;R07215;R05703;R04804;R03765;R03200;R02874;R06223	R07597;No information of KEGG othology	R01452;No information of KEGG othology	R01451;K00213;1.3.1.21;DHCR7;Ergosterol##0.21##349274##Rattus norvegicus (rat)	R01451;K00213;1.3.1.21;DHCR7;7-dehydrocholesterol##1.14##349267##Mus musculus (mouse)	R07215;K00227;1.14.21.6;SC5DL;5alpha-Cholest-7-en-3beta-ol##0.032##390939##Arabidopsis thaliana (thale cress)	R05703;K09828;1.3.1.72;DHCR24;5alpha-cholesta-7,24-dien-3beta-ol##0.037##288496##Rattus norvegicus (rat)	R04804;K01824;5.3.3.5;EBP;Zymosterol##0.05##649741##Homo sapiens (human)	R03765;No information of KEGG othology	R03200;K01853;5.4.99.8;E5.4.99.8;No information about KM-value	R02874;K00511;1.14.99.7;E1.14.99.7##SQLE##ERG1;FAD##0.00043##438198##Rattus norvegicus (rat)	R06223;K00801;2.5.1.21;FDFT1;farnesyl diphosphate##0.0004##489847##Sus scrofa (pig)	R06223;K00801;2.5.1.21;FDFT1;trans-farnesyl diphosphate##0.001##489842##Rattus norvegicus (rat)
3beta,5alpha,6beta-Cholestanetriol##Cholestane-3beta-5alpha,6beta-triol	C05425	10	R07597;R01452;R01456;R03310;R03353;R07498;R03765;R03200;R02874;R06223	R07597;No information of KEGG othology	R01452;No information of KEGG othology	R01456;K00213;1.3.1.21;DHCR7;Ergosterol##0.21##349274##Rattus norvegicus (rat)	R01456;K00213;1.3.1.21;DHCR7;7-dehydrocholesterol##1.14##349267##Mus musculus (mouse)	R03310;K00227;1.14.21.6;SC5DL;5alpha-Cholest-7-en-3beta-ol##0.032##390939##Arabidopsis thaliana (thale cress)	R03353;K01824;5.3.3.5;EBP;Zymosterol##0.05##649741##Homo sapiens (human)	R07498;K09828;1.3.1.72;DHCR24;5alpha-cholesta-7,24-dien-3beta-ol##0.037##288496##Rattus norvegicus (rat)	R03765;No information of KEGG othology	R03200;K01853;5.4.99.8;E5.4.99.8;No information about KM-value	R02874;K00511;1.14.99.7;E1.14.99.7##SQLE##ERG1;FAD##0.00043##438198##Rattus norvegicus (rat)	R06223;K00801;2.5.1.21;FDFT1;farnesyl diphosphate##0.0004##489847##Sus scrofa (pig)	R06223;K00801;2.5.1.21;FDFT1;trans-farnesyl diphosphate##0.001##489842##Rattus norvegicus (rat)
3beta,5alpha,6beta-Cholestanetriol##Cholestane-3beta-5alpha,6beta-triol	C05425	10	R07597;R01452;R01456;R03310;R05703;R04804;R03765;R03200;R02874;R06223	R07597;No information of KEGG othology	R01452;No information of KEGG othology	R01456;K00213;1.3.1.21;DHCR7;Ergosterol##0.21##349274##Rattus norvegicus (rat)	R01456;K00213;1.3.1.21;DHCR7;7-dehydrocholesterol##1.14##349267##Mus musculus (mouse)	R03310;K00227;1.14.21.6;SC5DL;5alpha-Cholest-7-en-3beta-ol##0.032##390939##Arabidopsis thaliana (thale cress)	R05703;K09828;1.3.1.72;DHCR24;5alpha-cholesta-7,24-dien-3beta-ol##0.037##288496##Rattus norvegicus (rat)	R04804;K01824;5.3.3.5;EBP;Zymosterol##0.05##649741##Homo sapiens (human)	R03765;No information of KEGG othology	R03200;K01853;5.4.99.8;E5.4.99.8;No information about KM-value	R02874;K00511;1.14.99.7;E1.14.99.7##SQLE##ERG1;FAD##0.00043##438198##Rattus norvegicus (rat)	R06223;K00801;2.5.1.21;FDFT1;farnesyl diphosphate##0.0004##489847##Sus scrofa (pig)	R06223;K00801;2.5.1.21;FDFT1;trans-farnesyl diphosphate##0.001##489842##Rattus norvegicus (rat)
beta-Zeacarotene	C05434	10	R04801;R06960;R06961;R06963;R07512;R07511;R07510;R04218;R02065;R02061	R04801;K06443;1.14.-.-;lcyB##crtL1##crtY;No information about KM-value	R06960;K06444;1.14.-.-;lcyE##crtL2;No information about KM-value	R06961;K00514;1.14.99.30;E1.14.99.30##crtQ##zds;No information about KM-value	R06963;K06444;1.14.-.-;lcyE##crtL2;No information about KM-value	R07512;K09835;5.-.-.-;crtH##crtISO;No information about KM-value	R07511;K00514;1.14.99.30;E1.14.99.30##crtQ##zds;No information about KM-value	R07510;K02293;1.14.99.-;PDS##crtP;No information about KM-value	R04218;No information of KEGG othology	R02065;K02291;2.5.1.32;crtB;No information about KM-value	R02061;K13789;2.5.1.29;GGPS;farnesyl diphosphate##0.0005##638761##Ricinus communis (castor bean)
Vitamin D2##Ergocalciferol	C05441	19	R03677;R02128;R00032;R03823;R07512;R07511;R07510;R04218;R02065;R02061;R05641;R07506;R07505;R07497;R04427;R03765;R03200;R02874;R06223	R03677;No information of KEGG othology	R02128;No information of KEGG othology	R00032;K00515;1.14.99.36;BCMO1##BCDO1;beta-carotene##0.0009##674463##Mus musculus (mouse)	R03823;No information of KEGG othology	R07512;K09835;5.-.-.-;crtH##crtISO;No information about KM-value	R07511;K00514;1.14.99.30;E1.14.99.30##crtQ##zds;No information about KM-value	R07510;K02293;1.14.99.-;PDS##crtP;No information about KM-value	R04218;No information of KEGG othology	R02065;K02291;2.5.1.32;crtB;No information about KM-value	R02061;K13789;2.5.1.29;GGPS;farnesyl diphosphate##0.0005##638761##Ricinus communis (castor bean)	R05641;K00223;1.3.1.71;ERG4;No information about KM-value	R07506;K09831;1.14.14.-;ERG5;No information about KM-value	R07505;K09830;1.3.3.-;ERG3;No information about KM-value	R07497;K09829;5.-.-.-;ERG2;No information about KM-value	R04427;K00559;2.1.1.41;E2.1.1.41##SMT1##ERG6;No information about KM-value	R03765;No information of KEGG othology	R03200;K01853;5.4.99.8;E5.4.99.8;No information about KM-value	R02874;K00511;1.14.99.7;E1.14.99.7##SQLE##ERG1;FAD##0.00043##438198##Rattus norvegicus (rat)	R06223;K00801;2.5.1.21;FDFT1;farnesyl diphosphate##0.0004##489847##Sus scrofa (pig)	R06223;K00801;2.5.1.21;FDFT1;trans-farnesyl diphosphate##0.001##489842##Rattus norvegicus (rat)
7alpha-Hydroxycholest-4-en-3-one	C05455	10	R04263;R01463;R01451;R03310;R03353;R07498;R03765;R03200;R02874;R06223	R04263;K12408;1.1.1.181;HSD3B7;No information about KM-value	R01463;K00489;1.14.13.17;CYP7A1;more##-999##285307##Rattus norvegicus (rat)	R01463;K00489;1.14.13.17;CYP7A1;cholesterol##0.015##285309##Rattus norvegicus (rat)	R01463;K00489;1.14.13.17;CYP7A1;O2##0.02##285297##Rattus norvegicus (rat)	R01451;K00213;1.3.1.21;DHCR7;Ergosterol##0.21##349274##Rattus norvegicus (rat)	R01451;K00213;1.3.1.21;DHCR7;7-dehydrocholesterol##1.14##349267##Mus musculus (mouse)	R03310;K00227;1.14.21.6;SC5DL;5alpha-Cholest-7-en-3beta-ol##0.032##390939##Arabidopsis thaliana (thale cress)	R03353;K01824;5.3.3.5;EBP;Zymosterol##0.05##649741##Homo sapiens (human)	R07498;K09828;1.3.1.72;DHCR24;5alpha-cholesta-7,24-dien-3beta-ol##0.037##288496##Rattus norvegicus (rat)	R03765;No information of KEGG othology	R03200;K01853;5.4.99.8;E5.4.99.8;No information about KM-value	R02874;K00511;1.14.99.7;E1.14.99.7##SQLE##ERG1;FAD##0.00043##438198##Rattus norvegicus (rat)	R06223;K00801;2.5.1.21;FDFT1;farnesyl diphosphate##0.0004##489847##Sus scrofa (pig)	R06223;K00801;2.5.1.21;FDFT1;trans-farnesyl diphosphate##0.001##489842##Rattus norvegicus (rat)
7alpha-Hydroxycholest-4-en-3-one	C05455	10	R04263;R01463;R01456;R07215;R03353;R07498;R03765;R03200;R02874;R06223	R04263;K12408;1.1.1.181;HSD3B7;No information about KM-value	R01463;K00489;1.14.13.17;CYP7A1;more##-999##285307##Rattus norvegicus (rat)	R01463;K00489;1.14.13.17;CYP7A1;cholesterol##0.015##285309##Rattus norvegicus (rat)	R01463;K00489;1.14.13.17;CYP7A1;O2##0.02##285297##Rattus norvegicus (rat)	R01456;K00213;1.3.1.21;DHCR7;Ergosterol##0.21##349274##Rattus norvegicus (rat)	R01456;K00213;1.3.1.21;DHCR7;7-dehydrocholesterol##1.14##349267##Mus musculus (mouse)	R07215;K00227;1.14.21.6;SC5DL;5alpha-Cholest-7-en-3beta-ol##0.032##390939##Arabidopsis thaliana (thale cress)	R03353;K01824;5.3.3.5;EBP;Zymosterol##0.05##649741##Homo sapiens (human)	R07498;K09828;1.3.1.72;DHCR24;5alpha-cholesta-7,24-dien-3beta-ol##0.037##288496##Rattus norvegicus (rat)	R03765;No information of KEGG othology	R03200;K01853;5.4.99.8;E5.4.99.8;No information about KM-value	R02874;K00511;1.14.99.7;E1.14.99.7##SQLE##ERG1;FAD##0.00043##438198##Rattus norvegicus (rat)	R06223;K00801;2.5.1.21;FDFT1;farnesyl diphosphate##0.0004##489847##Sus scrofa (pig)	R06223;K00801;2.5.1.21;FDFT1;trans-farnesyl diphosphate##0.001##489842##Rattus norvegicus (rat)
7alpha-Hydroxycholest-4-en-3-one	C05455	10	R04263;R01463;R01456;R07215;R05703;R04804;R03765;R03200;R02874;R06223	R04263;K12408;1.1.1.181;HSD3B7;No information about KM-value	R01463;K00489;1.14.13.17;CYP7A1;more##-999##285307##Rattus norvegicus (rat)	R01463;K00489;1.14.13.17;CYP7A1;cholesterol##0.015##285309##Rattus norvegicus (rat)	R01463;K00489;1.14.13.17;CYP7A1;O2##0.02##285297##Rattus norvegicus (rat)	R01456;K00213;1.3.1.21;DHCR7;Ergosterol##0.21##349274##Rattus norvegicus (rat)	R01456;K00213;1.3.1.21;DHCR7;7-dehydrocholesterol##1.14##349267##Mus musculus (mouse)	R07215;K00227;1.14.21.6;SC5DL;5alpha-Cholest-7-en-3beta-ol##0.032##390939##Arabidopsis thaliana (thale cress)	R05703;K09828;1.3.1.72;DHCR24;5alpha-cholesta-7,24-dien-3beta-ol##0.037##288496##Rattus norvegicus (rat)	R04804;K01824;5.3.3.5;EBP;Zymosterol##0.05##649741##Homo sapiens (human)	R03765;No information of KEGG othology	R03200;K01853;5.4.99.8;E5.4.99.8;No information about KM-value	R02874;K00511;1.14.99.7;E1.14.99.7##SQLE##ERG1;FAD##0.00043##438198##Rattus norvegicus (rat)	R06223;K00801;2.5.1.21;FDFT1;farnesyl diphosphate##0.0004##489847##Sus scrofa (pig)	R06223;K00801;2.5.1.21;FDFT1;trans-farnesyl diphosphate##0.001##489842##Rattus norvegicus (rat)
[truncated: 27,672 more rows]
[truncated: 6 more columns]
