# Supplementary material for: An in silico platform for the design of heterologous pathways in nonnative metabolite production
Source: BMC Bioinformatics. 2012 May 11;13:93. doi: 10.1186/1471-2105-13-93 (PMC3506926; doi:10.1186/1471-2105-13-93)
Supplement: Additional file 3 — List of connectable nonnative metabolites when Escherichia coli was used as the host. The sheet “E.coli_connectable” contains all of the connected metabolites, including heterologous reaction(s), information about gene(s) from the KEGG database and the minimum Km value from the BRENDA database. [file 1471-2105-13-93-S3.xls]

## Sheet: S. cerevisiae_connectable
Compound name including synnonym separated by "##"	Compound ID	No. of heterologous reaction	List of heterologous reaction (separated by ";")	Reaction information (reaction ID;KEGG orthology ID;EC number;Gene;KM-value information from brenda*) --*substrate#Min. of KM#Literature (PMID)#organim
Acyl-CoA##Acyl coenzyme A	C00040	1	R01013	R01013;K00649;2.3.1.42;GNPAT;more##-999##486974##Rattus norvegicus (rat)	R01013;K00649;2.3.1.42;GNPAT;dihydroxyacetone phosphate##0.02##486958##Mus musculus (mouse)
UDP-N-acetyl-D-glucosamine##UDP-N-acetylglucosamine	C00043	1	R00418	R00418;K02473;5.1.3.7;E5.1.3.7##wbpP;No information about KM-value
UDP-N-acetyl-D-glucosamine##UDP-N-acetylglucosamine	C00043	1	R02335	R02335;K00698;2.4.1.16;CHS1;No information about KM-value
L-Ornithine##(S)-2,5-Diaminovaleric acid##(S)-2,5-Diaminopentanoic acid##(S)-2,5-Diaminopentanoate	C00077	1	R00551	R00551;K01476;3.5.3.1;E3.5.3.1##rocF##arg;4-guanidino-3-nitrobenzoic acid##0.007##654949##Rattus norvegicus (rat)
L-Ornithine##(S)-2,5-Diaminovaleric acid##(S)-2,5-Diaminopentanoic acid##(S)-2,5-Diaminopentanoate	C00077	1	R00665	R00665;No information of KEGG othology
L-Ornithine##(S)-2,5-Diaminovaleric acid##(S)-2,5-Diaminopentanoic acid##(S)-2,5-Diaminopentanoate	C00077	1	R00667	R00667;K00819;2.6.1.13;E2.6.1.13##rocD;2-oxoglutarate##0.191##637118##Rattus norvegicus (rat)
L-Ornithine##(S)-2,5-Diaminovaleric acid##(S)-2,5-Diaminopentanoic acid##(S)-2,5-Diaminopentanoate	C00077	1	R00670	R00670;K01581;4.1.1.17;E4.1.1.17##ODC1##speC##speF;L-Orn##0.0027##4037##Caenorhabditis elegans (nematode)
L-Ornithine##(S)-2,5-Diaminovaleric acid##(S)-2,5-Diaminopentanoic acid##(S)-2,5-Diaminopentanoate	C00077	1	R00671	R00671;K01750;4.3.1.12;E4.3.1.12##ocd;No information about KM-value
L-Ornithine##(S)-2,5-Diaminovaleric acid##(S)-2,5-Diaminopentanoic acid##(S)-2,5-Diaminopentanoate	C00077	1	R01398	R01398;K00611;2.1.3.3;OTC##argF##argI;No information about KM-value
Catechol##1,2-Benzenediol##o-Benzenediol##1,2-Dihydroxybenzene##Brenzcatechin##Pyrocatechol	C00090	1	R00823	R00823;K11311;None;antC;None
Catechol##1,2-Benzenediol##o-Benzenediol##1,2-Dihydroxybenzene##Brenzcatechin##Pyrocatechol	C00090	1	R00825	R00825;K11311;None;antC;None
D-Glyceraldehyde 3-phosphate##(2R)-2-Hydroxy-3-(phosphonooxy)-propanal##Glyceraldehyde 3-phosphate	C00118	1	R00845	R00845;No information of KEGG othology
D-Glyceraldehyde 3-phosphate##(2R)-2-Hydroxy-3-(phosphonooxy)-propanal##Glyceraldehyde 3-phosphate	C00118	1	R01015	R01015;K01803;5.3.1.1;TPI##tpiA;glycerone phosphate##0.26##2564##Homo sapiens (human)	R01015;K01803;5.3.1.1;TPI##tpiA;dihydroxyacetone phosphate##0.5##678177##Trypanosoma brucei
D-Glyceraldehyde 3-phosphate##(2R)-2-Hydroxy-3-(phosphonooxy)-propanal##Glyceraldehyde 3-phosphate	C00118	1	R01058	R01058;K00131;1.2.1.9;E1.2.1.9##gapN;DL-glyceraldehyde 3-phosphate##0.501##679719##Sulfolobus solfataricus
D-Glyceraldehyde 3-phosphate##(2R)-2-Hydroxy-3-(phosphonooxy)-propanal##Glyceraldehyde 3-phosphate	C00118	1	R01061	R01061;K10705;1.2.1.12;GAPDHS;3-phospho-D-glyceroyl phosphate##0.002##287913##Homo sapiens (human)
D-Glyceraldehyde 3-phosphate##(2R)-2-Hydroxy-3-(phosphonooxy)-propanal##Glyceraldehyde 3-phosphate	C00118	1	R01063	R01063;K05298;1.2.1.13;GAPA;NADPH##0.002##11539##Methanothermus fervidus
D-Glyceraldehyde 3-phosphate##(2R)-2-Hydroxy-3-(phosphonooxy)-propanal##Glyceraldehyde 3-phosphate	C00118	1	R01067	R01067;K00615;2.2.1.1;E2.2.1.1##tktA##tktB;No information about KM-value
D-Glyceraldehyde 3-phosphate##(2R)-2-Hydroxy-3-(phosphonooxy)-propanal##Glyceraldehyde 3-phosphate	C00118	1	R01068	R01068;K01624;4.1.2.13;FBA##fbaA;D-fructose 1,6-bisphosphate##0.00016##4947##Ricinus communis (castor bean)	R01068;K01624;4.1.2.13;FBA##fbaA;D-Xylulose 1-phosphate##0.0016##4933##Homo sapiens (human)	R01068;K01624;4.1.2.13;FBA##fbaA;D-Fructose 1-phosphate##0.0017##651313##Homo sapiens (human)
D-Glyceraldehyde 3-phosphate##(2R)-2-Hydroxy-3-(phosphonooxy)-propanal##Glyceraldehyde 3-phosphate	C00118	1	R01440	R01440;No information of KEGG othology
D-Glyceraldehyde 3-phosphate##(2R)-2-Hydroxy-3-(phosphonooxy)-propanal##Glyceraldehyde 3-phosphate	C00118	1	R02721	R02721;No information of KEGG othology
D-Glyceraldehyde 3-phosphate##(2R)-2-Hydroxy-3-(phosphonooxy)-propanal##Glyceraldehyde 3-phosphate	C00118	1	R02722	R02722;K06001;4.2.1.20;E4.2.1.20BB##trpB;No information about KM-value
D-Glyceraldehyde 3-phosphate##(2R)-2-Hydroxy-3-(phosphonooxy)-propanal##Glyceraldehyde 3-phosphate	C00118	1	R07456	R07456;K08681;2.6.-.-;pdxT##pdx2;No information about KM-value
Methanol##Methyl alcohol	C00132	1	R00602	R00602;K11188;1.11.1.7;PRDX6;2,2'-azino-bis(3-ethylbenzthiazoline)-sulfonic acid##0.000358##713470##Bos taurus (cow)
Methanol##Methyl alcohol	C00132	1	R00605	R00605;K00093;1.1.1.244;E1.1.1.244;No information about KM-value
Methanol##Methyl alcohol	C00132	1	R00608	R00608;No information of KEGG othology
Methanol##Methyl alcohol	C00132	1	R00614	R00614;No information of KEGG othology
D-Alanine##D-2-Aminopropionic acid##D-Ala	C00133	1	R00401	R00401;K01775;5.1.1.1;alr;Ala##8.5##2009##Enterococcus faecalis
D-Alanine##D-2-Aminopropionic acid##D-Ala	C00133	1	R05861	R05861;No information of KEGG othology
N-Acetyl-D-glucosamine##N-Acetylchitosamine##2-Acetamido-2-deoxy-D-glucose##GlcNAc	C00140	1	R01201	R01201;K00884;2.7.1.59;nagK##NAGK;MgATP2-##0.1##641697##Rattus norvegicus (rat)
Phenol##Benzenol##Hydroxybenzene##Phenic acid##Phenylic acid	C00146	1	R00728	R00728;K01668;4.1.99.2;E4.1.99.2;L-Tyr##0.054##33465##Symbiobacterium thermophilum
Phenol##Benzenol##Hydroxybenzene##Phenic acid##Phenylic acid	C00146	1	R01238	R01238;K01612;4.1.1.61;E4.1.1.61;more##-999##691579##Bacillus subtilis	R01238;K01612;4.1.1.61;E4.1.1.61;4-hydroxybenzoate##0.004##4741##Methanospirillum hungatei	R01238;K01612;4.1.1.61;E4.1.1.61;Phenol##0.125##4741##Methanospirillum hungatei
L-Amino acid##L-2-Amino acid	C00151	1	R01262	R01262;K00681;2.3.2.2;ggt;leukotriene C##0.0056##487928##Sus scrofa (pig)
Glycolate##Glycolic acid##Hydroxyacetic acid	C00160	1	R00465	R00465;K12972;1.1.1.79;ghrA;NADPH##0.0012##688090##Arabidopsis thaliana (thale cress)
Glycolate##Glycolic acid##Hydroxyacetic acid	C00160	1	R00475	R00475;K11517;1.1.3.15;HAO;(S)-Lactate##0.0052##712020##Rattus norvegicus (rat)
Glycolate##Glycolic acid##Hydroxyacetic acid	C00160	1	R00717	R00717;K00015;1.1.1.26;E1.1.1.26;NADPH##0.0026##685901##Arabidopsis thaliana (thale cress)
UDP-glucuronate##UDPglucuronate##UDP-D-glucuronate##UDP-alpha-D-glucuronate	C00167	1	R00286	R00286;K00012;1.1.1.22;UGDH##ugd;UDP-glucose##0.0092##685143##Homo sapiens (human)
Hydroxypyruvate##Hydroxypyruvic acid##3-Hydroxypyruvate##3-Hydroxypyruvic acid	C00168	1	R00581	R00581;No information of KEGG othology
Hydroxypyruvate##Hydroxypyruvic acid##3-Hydroxypyruvate##3-Hydroxypyruvic acid	C00168	1	R00585	R00585;K00830;2.6.1.51;AGXT;glyoxylate##0.01##640142##Rattus norvegicus (rat)
Hydroxypyruvate##Hydroxypyruvic acid##3-Hydroxypyruvate##3-Hydroxypyruvic acid	C00168	1	R00588	R00588;K00830;2.6.1.51;AGXT;glyoxylate##0.01##640142##Rattus norvegicus (rat)
Hydroxypyruvate##Hydroxypyruvic acid##3-Hydroxypyruvate##3-Hydroxypyruvic acid	C00168	1	R01393	R01393;No information of KEGG othology
Cyanide##Prussiate##CN-##Cyano	C00177	1	R00152	R00152;No information of KEGG othology
Agmatine##(4-Aminobutyl) guanidine	C00179	1	R00566	R00566;K02626;4.1.1.19;pdaD;No information about KM-value
Agmatine##(4-Aminobutyl) guanidine	C00179	1	R01157	R01157;K01480;3.5.3.11;E3.5.3.11##speB;agmatine##0.53##664200##Pyrococcus horikoshii
Benzoate##Benzoic acid##Benzenecarboxylic acid##Phenylformic acid##Dracylic acid	C00180	1	R01295	R01295;K07824;1.14.13.12;E1.14.13.12;3-Fluorobenzoate##0.086##440261##Aspergillus niger
Cellobiose##1-beta-D-Glucopyranosyl-4-D-glucopyranose	C00185	1	R00306	R00306;No information of KEGG othology
Cellobiose##1-beta-D-Glucopyranosyl-4-D-glucopyranose	C00185	1	R00952	R00952;K00702;2.4.1.20;E2.4.1.20;phosphate##0.15##637868##Thermotoga maritima
D-Glucuronate##Glucuronic acid##Glucuronate	C00191	1	R01184	R01184;K00469;1.13.99.1;MIOX;O2##0.0095##6870##Rattus norvegicus (rat)	R01184;K00469;1.13.99.1;MIOX;Inositol##0.2##6874##Sus scrofa (pig)	R01184;K00469;1.13.99.1;MIOX;myo-Inositol##3.3##657777##Mus musculus (mouse)
Hydroxylamine	C00192	1	R00143	R00143;K05601;1.7.99.1;E1.7.99.1;No information about KM-value
2,3-Dihydroxybenzoate##2,3-Dihydroxybenzoic acid	C00196	1	R00980	R00980;No information of KEGG othology
D-Glucono-1,5-lactone##Gluconic lactone##Gluconic acid lactone##1,5-Gluconolactone##delta-Gluconolactone##D-Gluconolactone##Gluconolactone	C00198	1	R00300	R00300;No information of KEGG othology
D-Glucono-1,5-lactone##Gluconic lactone##Gluconic acid lactone##1,5-Gluconolactone##delta-Gluconolactone##D-Gluconolactone##Gluconolactone	C00198	1	R00874	R00874;No information of KEGG othology
D-Glucono-1,5-lactone##Gluconic lactone##Gluconic acid lactone##1,5-Gluconolactone##delta-Gluconolactone##D-Gluconolactone##Gluconolactone	C00198	1	R07147	R07147;No information of KEGG othology
2-Dehydro-3-deoxy-D-gluconate##2-Keto-3-deoxy-D-gluconate	C00204	1	R08570	R08570;K11395;4.1.2.-;kdgA;No information about KM-value
Acetone##Dimethyl ketone##2-Propanone	C00207	1	R01366	R01366;K01574;4.1.1.4;E4.1.1.4##adc;more##-999##4530##Clostridium acetobutylicum	R01366;K01574;4.1.1.4;E4.1.1.4##adc;3-oxo-3-phenylpropionic acid##10##4527##Clostridium acetobutylicum
Acetone##Dimethyl ketone##2-Propanone	C00207	1	R05735	R05735;No information of KEGG othology
Oxalate##Oxalic acid##Ethanedioic acid	C00209	1	R00273	R00273;No information of KEGG othology
Oxalate##Oxalic acid##Ethanedioic acid	C00209	1	R00338	R00338;No information of KEGG othology
Oxalate##Oxalic acid##Ethanedioic acid	C00209	1	R00466	R00466;No information of KEGG othology
Oxalate##Oxalic acid##Ethanedioic acid	C00209	1	R00522	R00522;K01569;4.1.1.2;oxdD;more##-999##678138##Bacillus subtilis	R00522;K01569;4.1.1.2;oxdD;oxalic acid##5##705343##Bacillus subtilis
Sarcosine##N-Methylglycine	C00213	1	R00367	R00367;K00552;2.1.1.20;GNMT;Gly##0.0122##657755##Homo sapiens (human)
Sarcosine##N-Methylglycine	C00213	1	R00610	R00610;K00306;1.5.3.7;PIPOX;L-proline##3##656324##Schizosaccharomyces pombe (fission yeast)	R00610;K00306;1.5.3.7;PIPOX;L-pipecolate##4.07##656324##Schizosaccharomyces pombe (fission yeast)	R00610;K00306;1.5.3.1;PIPOX;No information about KM-value
D-Glutamate##D-Glutamic acid##D-Glutaminic acid##D-2-Aminoglutaric acid	C00217	1	R00260	R00260;K01776;5.1.1.3;E5.1.1.3##murI;L-Glu##0.24##2104##Lactobacillus fermentum
D-Glutamate##D-Glutamic acid##D-Glutaminic acid##D-2-Aminoglutaric acid	C00217	1	R00279	R00279;No information of KEGG othology
D-Glutamate##D-Glutamic acid##D-Glutaminic acid##D-2-Aminoglutaric acid	C00217	1	R05839	R05839;No information of KEGG othology
Methylamine##Methanamine	C00218	1	R06154	R06154;K00276;1.4.3.21;E1.4.3.21##AOC2##AOC3##tynA;Benzylamine##0.00128##391910##Sus scrofa (pig)
beta-D-Glucose	C00221	1	R01600	R01600;K00844;2.7.1.1;HK;D-mannose##0.014##640240##Sus scrofa (pig)
3-Oxopropanoate##Malonate semialdehyde	C00222	1	R00705	R00705;K00140;1.2.1.27;E1.2.1.27##mmsA##iolA;2-Methyl-3-oxopropanoate##0.0025##390223##Rattus norvegicus (rat)
3-Oxopropanoate##Malonate semialdehyde	C00222	1	R00706	R00706;K00136;1.2.1.18;E1.2.1.18;3-Oxopropanoate##0.0045##288055##Rattus norvegicus (rat)
3-Oxopropanoate##Malonate semialdehyde	C00222	1	R00740	R00740;K00136;1.2.1.18;E1.2.1.18;3-Oxopropanoate##0.0045##288055##Rattus norvegicus (rat)
3-Oxopropanoate##Malonate semialdehyde	C00222	1	R00907	R00907;K00822;2.6.1.18;E2.6.1.18;No information about KM-value
3-Oxopropanoate##Malonate semialdehyde	C00222	1	R00908	R00908;K13524;2.6.1.19;ABAT;4-Oxobutanoate##0.014##704874##Arabidopsis thaliana (thale cress)
3-Oxopropanoate##Malonate semialdehyde	C00222	1	R06973	R06973;K14422;4.1.1.-;msaD;No information about KM-value
Acetyl phosphate	C00227	1	R00207	R00207;K00158;1.2.3.3;E1.2.3.3##poxL;No information about KM-value
Acetyl phosphate	C00227	1	R00230	R00230;K13788;2.3.1.8;pta;acetyl-CoA##0.0086##487522##Veillonella parvula
Acetyl phosphate	C00227	1	R00315	R00315;K00925;2.7.2.1;ackA;more##-999##691204##Thermotoga maritima	R00315;K00925;2.7.2.1;ackA;Propionyl phosphate##0.14##642181##Propionibacterium freudenreichii
Acetyl phosphate	C00227	1	R00317	R00317;K01512;3.6.1.7;acyP;1,3-diphosphoglycerate##0.12##246781##Homo sapiens (human)
Acetyl phosphate	C00227	1	R00320	R00320;No information of KEGG othology
Acetyl phosphate	C00227	1	R00761	R00761;K01632;4.1.2.22;E4.1.2.22;D-Xylulose 5-phosphate##45##651682##Bifidobacterium animalis subsp. lactis dsm 10140
Acetyl phosphate	C00227	1	R07226	R07226;No information of KEGG othology
3,4-Dihydroxybenzoate##3,4-Dihydroxybenzoic acid##Protocatechuate##Protocatechuic acid	C00230	1	R01296	R01296;No information of KEGG othology
3,4-Dihydroxybenzoate##3,4-Dihydroxybenzoic acid##Protocatechuate##Protocatechuic acid	C00230	1	R01298	R01298;K00481;1.14.13.2;pobA;NADH##0.0122##390036##Rhodococcus opacus	R01298;K00481;1.14.13.2;pobA;O2##0.037##390039##Klebsiella pneumoniae
3,4-Dihydroxybenzoate##3,4-Dihydroxybenzoic acid##Protocatechuate##Protocatechuic acid	C00230	1	R01627	R01627;K09483;4.2.1.-;quiC;No information about KM-value
3,4-Dihydroxybenzoate##3,4-Dihydroxybenzoic acid##Protocatechuate##Protocatechuic acid	C00230	1	R05280	R05280;K03384;None;E1.14.12.-;None
CO##Carbon monoxide	C00237	1	R00276	R00276;No information of KEGG othology
Lactose##1-beta-D-Galactopyranosyl-4-D-glucopyranose##beta-D-Gal-(1->4)-D-Glc##Milk sugar	C00243	1	R00503	R00503;K07967;2.4.1.38;B4GALT2;N-acetylglucosamine##0.0007##658111##Bos taurus (cow)
D-Gluconic acid##D-Gluconate##D-gluco-Hexonic acid	C00257	1	R01737	R01737;K00851;2.7.1.12;E2.7.1.12##gntK##idnK;No information about KM-value
D-Glycerate##Glycerate##(R)-Glycerate##Glyceric acid	C00258	1	R01511	R01511;No information of KEGG othology
D-Glycerate##Glycerate##(R)-Glycerate##Glyceric acid	C00258	1	R01514	R01514;K00865;2.7.1.31;E2.7.1.31##glxK;No information about KM-value
D-Glycerate##Glycerate##(R)-Glycerate##Glyceric acid	C00258	1	R01748	R01748;No information of KEGG othology
D-Glycerate##Glycerate##(R)-Glycerate##Glyceric acid	C00258	1	R08572	R08572;K11529;2.7.1.-;gk;No information about KM-value
alpha-D-Glucose	C00267	1	R00878	R00878;K01805;5.3.1.5;xylA;No information about KM-value
alpha-D-Glucose	C00267	1	R00947	R00947;K01085;3.1.3.10;agp;No information about KM-value
alpha-D-Glucose	C00267	1	R01787	R01787;K00011;1.1.1.21;E1.1.1.21##AKR1;5-Pregnene-3beta,20alpha-diol##0.0002##695881##Homo sapiens (human)
alpha-D-Glucose	C00267	1	R03115	R03115;K01210;3.2.1.58;E3.2.1.58;Laminaripentaose##0.0119##664523##Phanerochaete chrysosporium
alpha-D-Glucose	C00267	1	R07265	R07265;No information of KEGG othology
5-Dehydro-D-fructose	C00273	1	R08651	R08651;No information of KEGG othology
Hydrogen##H2	C00282	1	R00700	R00700;K00436;1.12.1.2;E1.12.1.2;reduced ferredoxin##0.00025##712281##Thermotoga maritima	R00700;K00436;1.12.1.2;E1.12.1.2;methyl viologen##0.05##439702##Rhodococcus opacus	R00700;K00436;1.12.1.2;E1.12.1.2;FAD##0.38##439702##Rhodococcus opacus
Hydrogen##H2	C00282	1	R07181	R07181;No information of KEGG othology
Aniline##Phenylamine##Benzenamine##Arylamine	C00292	1	R00990	R00990;No information of KEGG othology
Aniline##Phenylamine##Benzenamine##Arylamine	C00292	1	R01860	R01860;No information of KEGG othology
Quinate##Quinic acid##Kinic acid##Chinic acid##L-Quinic acid##L-Quinate##(-)-Quinic acid	C00296	1	R01872	R01872;K09484;1.1.1.24;quiB##qa-3;NAD+##0.031##286357##Aspergillus niger
Quinate##Quinic acid##Kinic acid##Chinic acid##L-Quinic acid##L-Quinate##(-)-Quinic acid	C00296	1	R06846	R06846;K05887;1.1.1.282;ydiB;quinate##0.783##694093##Pseudomonas putida kt2440
D-Ribulose##D-erythro-2-Pentulose##D-Arabinoketose##D-Arabinulose##D-Riboketose	C00309	1	R01081	R01081;No information of KEGG othology
D-Ribulose##D-erythro-2-Pentulose##D-Arabinoketose##D-Arabinulose##D-Riboketose	C00309	1	R01526	R01526;K00875;2.7.1.47;E2.7.1.47;No information about KM-value
Oxalyl-CoA	C00313	1	R00468	R00468;No information of KEGG othology
Thiosulfate##Hyposulfite	C00320	1	R01875	R01875;No information of KEGG othology
Thiosulfate##Hyposulfite	C00320	1	R02026	R02026;No information of KEGG othology
Thiosulfate##Hyposulfite	C00320	1	R04859	R04859;K13034;4.4.1.9;ATCYSC1;KCN##0.02##653464##Arabidopsis thaliana (thale cress)
Glycoprotein	C00326	1	R01536	R01536;No information of KEGG othology
D-Glucosamine##Chitosamine##2-Amino-2-deoxy-D-glucose	C00329	1	R01961	R01961;K00844;2.7.1.1;HK;D-mannose##0.014##640240##Sus scrofa (pig)
D-Glucosamine##Chitosamine##2-Amino-2-deoxy-D-glucose	C00329	1	R01964	R01964;No information of KEGG othology
D-Glucosamine##Chitosamine##2-Amino-2-deoxy-D-glucose	C00329	1	R01965	R01965;No information of KEGG othology
3,4-Dihydroxy-L-phenylalanine##L-Dopa##3-Hydroxy-L-tyrosine##L-beta-(3,4-Dihydroxyphenyl)alanine##Levodopa##Dihydroxy-L-phenylalanine	C00355	1	R00031	R00031;K00422;1.10.3.1;E1.10.3.1;D-Dopa##0.000219##657987##Bos taurus (cow)
3,4-Dihydroxy-L-phenylalanine##L-Dopa##3-Hydroxy-L-tyrosine##L-beta-(3,4-Dihydroxyphenyl)alanine##Levodopa##Dihydroxy-L-phenylalanine	C00355	1	R00731	R00731;K00505;1.14.18.1;E1.14.18.1;N-acetyl-3,4-dihydroxyphenethylamine##0.014##636402##Mus musculus (mouse)
Urate##Uric acid	C00366	1	R02103	R02103;K13482;1.17.1.4;xdhB;xanthine##0.0003##644588##Bos taurus (cow)
Urate##Uric acid	C00366	1	R02107	R02107;K00106;1.17.1.4;XDH;xanthine##0.0003##644588##Bos taurus (cow)
Sterol	C00370	1	R02116	R02116;No information of KEGG othology
Malonate##Malonic acid##Propanedioic acid	C00383	1	R00743	R00743;No information of KEGG othology
Carnosine##Nalpha-(beta-alanyl)-L-histidine	C00386	1	R01164	R01164;K14755;6.3.2.11;CRNS1##ATPGD1;L-His##0.0166##992##Mus musculus (mouse)
Carnosine##Nalpha-(beta-alanyl)-L-histidine	C00386	1	R01166	R01166;K05604;3.4.13.20;CNDP1;beta-Ala-4-nitroanilide##0.0039##708078##Ochrobactrum anthropi
1H-Imidazole-4-ethanamine##Histamine##2-(4-Imidazolyl)ethylamine	C00388	1	R01167	R01167;K01593;4.1.1.28;E4.1.1.28##DDC;Dopamine##0.00083##701921##Homo sapiens (human)
Mannitol##D-Mannitol	C00392	1	R00868	R00868;K00045;1.1.1.67;E1.1.1.67##mtlK;NADPH##0.17##695814##Thermotoga maritima
Mannitol##D-Mannitol	C00392	1	R00870	R00870;No information of KEGG othology
GDP-glucose##GDP-D-glucose##GDP-alpha-D-glucose	C00394	1	R00337	R00337;No information of KEGG othology
GDP-glucose##GDP-D-glucose##GDP-alpha-D-glucose	C00394	1	R00954	R00954;No information of KEGG othology
GDP-glucose##GDP-D-glucose##GDP-alpha-D-glucose	C00394	1	R01233	R01233;No information of KEGG othology
GDP-glucose##GDP-D-glucose##GDP-alpha-D-glucose	C00394	1	R02168	R02168;No information of KEGG othology
Tryptamine##3-(2-Aminoethyl)indole	C00398	1	R00685	R00685;K01593;4.1.1.28;E4.1.1.28##DDC;Dopamine##0.00083##701921##Homo sapiens (human)
Tryptamine##3-(2-Aminoethyl)indole	C00398	1	R02173	R02173;K11182;1.4.3.22;ABP1##AOC1;1,8-Diaminooctane##0.00036##654516##Bos taurus (cow)
D-Aspartate##D-Aspartic acid	C00402	1	R00359	R00359;K00272;1.4.3.1;DDO;O2##0.17##391719##Bos taurus (cow)
D-Aspartate##D-Aspartic acid	C00402	1	R00491	R00491;K01779;5.1.1.13;E5.1.1.13;L-aspartate##0.7##695052##Pyrococcus horikoshii
L-Pipecolate##Pipecolinic acid##Pipecolic acid##2-Piperidinecarboxylic acid	C00408	1	R00459	R00459;No information of KEGG othology
cis-Aconitate##cis-Aconitic acid	C00417	1	R01325	R01325;K01682;4.2.1.3;acnB;methyl-cis-aconitate##0.0089##33788##Bos taurus (cow)	R01325;K01682;4.2.1.3;acnB;Isocitrate##0.012##33788##Bos taurus (cow)	R01325;K01682;4.2.1.3;acnB;methylisocitrate##0.032##33788##Bos taurus (cow)
cis-Aconitate##cis-Aconitic acid	C00417	1	R01900	R01900;K01682;4.2.1.3;acnB;methyl-cis-aconitate##0.0089##33788##Bos taurus (cow)	R01900;K01682;4.2.1.3;acnB;Isocitrate##0.012##33788##Bos taurus (cow)	R01900;K01682;4.2.1.3;acnB;methylisocitrate##0.032##33788##Bos taurus (cow)
trans-Cinnamate##trans-Cinnamic acid##(E)-Cinnamate	C00423	1	R00697	R00697;K13064;4.3.1.25;PTAL;L-tyrosine##0.044##679588##Phanerochaete chrysosporium	R00697;K10775;4.3.1.24;E4.3.1.24;phenylalanine##0.05##693649##Anabaena variabilis	R00697;K10775;4.3.1.24;E4.3.1.24;L-tyrosine##0.532##679163##Arabidopsis thaliana (thale cress)
5,6-Dihydrouracil##Dihydro-2,4(1H,3H)-pyrimidinedione##Dihydrouracile##Dihydrouracil##5,6-Dihydro-2,4-dihydroxypyrimidine##Hydrouracil##2,4-Dioxotetrahydropyrimidine	C00429	1	R00975	R00975;No information of KEGG othology
5,6-Dihydrouracil##Dihydro-2,4(1H,3H)-pyrimidinedione##Dihydrouracile##Dihydrouracil##5,6-Dihydro-2,4-dihydroxypyrimidine##Hydrouracil##2,4-Dioxotetrahydropyrimidine	C00429	1	R00977	R00977;No information of KEGG othology
5,6-Dihydrouracil##Dihydro-2,4(1H,3H)-pyrimidinedione##Dihydrouracile##Dihydrouracil##5,6-Dihydro-2,4-dihydroxypyrimidine##Hydrouracil##2,4-Dioxotetrahydropyrimidine	C00429	1	R00978	R00978;K00207;1.3.1.2;E1.3.1.2##DPYD;NADPH##0.00012##349234##Bos taurus (cow)
2,5-Dioxopentanoate##2-Oxoglutarate semialdehyde	C00433	1	R00264	R00264;K00128;1.2.1.3;E1.2.1.3;4-(dimethylamino)cinnamaldehyde##0.0001##348695##Rattus norvegicus (rat)
N-Carbamoylputrescine	C00436	1	R01152	R01152;K12251;3.5.1.53;aguB;N-Carbamoylputrescine##0.09##209189##Zea mays (maize)
N-Carbamoylputrescine	C00436	1	R01399	R01399;No information of KEGG othology
(S)-2,3,4,5-Tetrahydropyridine-2-carboxylate##delta1-Piperideine-6-L-carboxylate	C00450	1	R02317	R02317;No information of KEGG othology
Indole##2,3-Benzopyrrole	C00463	1	R00673	R00673;K01667;4.1.99.1;E4.1.99.1##tnaA;No information about KM-value
Indole##2,3-Benzopyrrole	C00463	1	R00674	R00674;K06001;4.2.1.20;E4.2.1.20BB##trpB;No information about KM-value
Indole##2,3-Benzopyrrole	C00463	1	R08609	R08609;No information of KEGG othology
Tyramine##2-(p-Hydroxyphenyl)ethylamine	C00483	1	R00736	R00736;K01593;4.1.1.28;E4.1.1.28##DDC;Dopamine##0.00083##701921##Homo sapiens (human)
Formamide##Methanamide	C00488	1	R00524	R00524;K01455;3.5.1.49;E3.5.1.49;No information about KM-value
(R)-Malate##D-Malate##D-Malic acid	C00497	1	R00215	R00215;K07246;1.1.1.83;ttuC##dmlA;No information about KM-value
ADP-glucose##Adenosine diphosphoglucose	C00498	1	R00948	R00948;K00975;2.7.7.27;glgC;ATP##0.018##694734##Zea mays (maize)
ADP-glucose##Adenosine diphosphoglucose	C00498	1	R00951	R00951;No information of KEGG othology
ADP-glucose##Adenosine diphosphoglucose	C00498	1	R08515	R08515;No information of KEGG othology
ADP-glucose##Adenosine diphosphoglucose	C00498	1	R08946	R08946;K13057;2.4.1.245;treT;ADP-glucose##0.8##687429##Rubrobacter xylanophilus	R08946;K13057;2.4.1.245;treT;D-glucose##1.3##687429##Rubrobacter xylanophilus	R08946;K13057;2.4.1.245;treT;ADP##6.8##687429##Rubrobacter xylanophilus
CDP-glucose##CDP-D-Glucose	C00501	1	R00956	R00956;K00978;2.7.7.33;rfbF;CDPglucose##0.015##643237##Salmonella enterica subsp. enterica serovar paratyphi a aku12601	R00956;K00978;2.7.7.33;rfbF;CTP##0.034##643237##Salmonella enterica subsp. enterica serovar paratyphi a aku12601	R00956;K00978;2.7.7.33;rfbF;D-glucosamine 1-phosphate##5##643238##Azotobacter vinelandii
Folate##Pteroylglutamic acid##Folic acid	C00504	1	R00937	R00937;K13998;1.5.1.3;DHFR-TS;NADPH##0.00043##672035##Bos taurus (cow)
Folate##Pteroylglutamic acid##Folic acid	C00504	1	R00940	R00940;K13998;1.5.1.3;DHFR-TS;NADPH##0.00043##672035##Bos taurus (cow)
Folate##Pteroylglutamic acid##Folic acid	C00504	1	R02235	R02235;K13998;1.5.1.3;DHFR-TS;NADPH##0.00043##672035##Bos taurus (cow)
Folate##Pteroylglutamic acid##Folic acid	C00504	1	R02236	R02236;K13998;1.5.1.3;DHFR-TS;NADPH##0.00043##672035##Bos taurus (cow)
L-Cysteate##L-Cysteic acid##3-Sulfoalanine##2-Amino-3-sulfopropionic acid	C00506	1	R00901	R00901;No information of KEGG othology
CDP-glycerol	C00513	1	R00855	R00855;K01517;3.6.1.13;ADPRM;ADPribose##0.0004##654805##Homo sapiens (human)
CDP-glycerol	C00513	1	R00856	R00856;K00980;2.7.7.39;tagD;No information about KM-value
(-)-Limonene##(-)-(S)-Limonene##(-)-(4S)-Limonene	C00521	1	R02013	R02013;No information of KEGG othology
Glutaryl-CoA	C00527	1	R01933	R01933;K00164;1.2.4.2;OGDH##sucA;more##-999##656580##Bos taurus (cow)	R01933;K00164;1.2.4.2;OGDH##sucA;2-oxoglutarate##0.013##349005##Sus scrofa (pig)
Hydroquinone##p-Benzenediol##1,4-Benzenediol##1,4-Dihydroxybenzene##Benzene-1,4-diol##Quinol##4-Hydroxyphenol	C00530	1	R01297	R01297;No information of KEGG othology
Hydroquinone##p-Benzenediol##1,4-Benzenediol##1,4-Dihydroxybenzene##Benzene-1,4-diol##Quinol##4-Hydroxyphenol	C00530	1	R01299	R01299;No information of KEGG othology
Nitric oxide##NO##Nitrogen monoxide	C00533	1	R00557	R00557;K13427;1.14.13.39;NOA1;NADPH##0.0003##440201##Mus musculus (mouse)
Triphosphate##Triphosphoric acid##Tripolyphosphate##Inorganic triphosphate	C00536	1	R00138	R00138;No information of KEGG othology
Triphosphate##Triphosphoric acid##Tripolyphosphate##Inorganic triphosphate	C00536	1	R01856	R01856;K01129;3.1.5.1;dgt;No information about KM-value
Cystathionine	C00542	1	R01285	R01285;K14155;4.4.1.8;patB##malY;L-djenkolate##0.033##34712##Bordetella avium
Cystathionine	C00542	1	R01289	R01289;No information of KEGG othology
Cystathionine	C00542	1	R02508	R02508;K01739;2.5.1.48;E2.5.1.48##metB;O-acetyl-L-homoserine##64.5##637440##Lysinibacillus sphaericus
(3S)-Citryl-CoA	C00566	1	R00354	R00354;No information of KEGG othology
(3S)-Citryl-CoA	C00566	1	R01322	R01322;No information of KEGG othology
(3S)-Citryl-CoA	C00566	1	R01323	R01323;No information of KEGG othology
Betaine aldehyde	C00576	1	R01022	R01022;No information of KEGG othology
Betaine aldehyde	C00576	1	R08557	R08557;K11440;1.1.1.1;gbsB;1-hydroxymethyl-6-methylpyrene##0.00028##701322##Homo sapiens (human)
Betaine aldehyde	C00576	1	R08558	R08558;K11440;1.1.1.1;gbsB;1-hydroxymethyl-6-methylpyrene##0.00028##701322##Homo sapiens (human)
Guanidinoacetate##Guanidinoacetic acid##Glycocyamine##N-Amidinoglycine##Guanidoacetic acid	C00581	1	R00775	R00775;No information of KEGG othology
Phenylacetyl-CoA##Phenylacetyl coenzyme A	C00582	1	R02539	R02539;K01912;6.2.1.30;E6.2.1.30##paaK;Myristic acid##0.001##690837##Penicillium chrysogenum
Propane-1,2-diol##1,2-Propanediol##Propylene glycol	C00583	1	R02257	R02257;K00048;1.1.1.77;fucO;acetaldehyde##0.065##287308##Rattus norvegicus (rat)
Propane-1,2-diol##1,2-Propanediol##Propylene glycol	C00583	1	R02259	R02259;No information of KEGG othology
3-Sulfino-L-alanine##L-Cysteinesulfinic acid##3-Sulphino-L-alanine##3-Sulfinoalanine	C00606	1	R00893	R00893;K00456;1.13.11.20;E1.13.11.20##CDO1;cysteine##0.45##439548##Rattus norvegicus (rat)
UDP-D-galacturonate##UDPgalacturonate	C00617	1	R00501	R00501;No information of KEGG othology
alpha-D-Ribose 1-phosphate##Ribose 1-phosphate##D-Ribose 1-phosphate	C00620	1	R01057	R01057;K01835;5.4.2.2;E5.4.2.2##pgm;D-Glucose 1,6-bisphosphate##0.016##649781##Zea mays (maize)
alpha-D-Ribose 1-phosphate##Ribose 1-phosphate##D-Ribose 1-phosphate	C00620	1	R01561	R01561;K03784;2.4.2.1;deoD;Methylthioinosine##0.005##705855##Plasmodium yoelii
alpha-D-Ribose 1-phosphate##Ribose 1-phosphate##D-Ribose 1-phosphate	C00620	1	R01863	R01863;K03784;2.4.2.1;deoD;Methylthioinosine##0.005##705855##Plasmodium yoelii
alpha-D-Ribose 1-phosphate##Ribose 1-phosphate##D-Ribose 1-phosphate	C00620	1	R01876	R01876;K00757;2.4.2.3;E2.4.2.3##udp;uridine##0.016##638511##Rattus norvegicus (rat)
alpha-D-Ribose 1-phosphate##Ribose 1-phosphate##D-Ribose 1-phosphate	C00620	1	R01885	R01885;No information of KEGG othology
alpha-D-Ribose 1-phosphate##Ribose 1-phosphate##D-Ribose 1-phosphate	C00620	1	R02147	R02147;K03784;2.4.2.1;deoD;Methylthioinosine##0.005##705855##Plasmodium yoelii
alpha-D-Ribose 1-phosphate##Ribose 1-phosphate##D-Ribose 1-phosphate	C00620	1	R02294	R02294;K03784;2.4.2.1;deoD;Methylthioinosine##0.005##705855##Plasmodium yoelii
alpha-D-Ribose 1-phosphate##Ribose 1-phosphate##D-Ribose 1-phosphate	C00620	1	R02296	R02296;K00756;2.4.2.2;E2.4.2.2##pdp;No information about KM-value
alpha-D-Ribose 1-phosphate##Ribose 1-phosphate##D-Ribose 1-phosphate	C00620	1	R02297	R02297;K03784;2.4.2.1;deoD;Methylthioinosine##0.005##705855##Plasmodium yoelii
Glycerol 1-phosphate##sn-Glycerol 1-phosphate##sn-Gro-1-P##L-Glycerol 1-phosphate	C00623	1	R01044	R01044;No information of KEGG othology
Glycerol 1-phosphate##sn-Glycerol 1-phosphate##sn-Gro-1-P##L-Glycerol 1-phosphate	C00623	1	R05679	R05679;No information of KEGG othology
Glycerol 1-phosphate##sn-Glycerol 1-phosphate##sn-Gro-1-P##L-Glycerol 1-phosphate	C00623	1	R05680	R05680;No information of KEGG othology
Glycerol 1-phosphate##sn-Glycerol 1-phosphate##sn-Gro-1-P##L-Glycerol 1-phosphate	C00623	1	R07298	R07298;No information of KEGG othology
2-Methylpropanoyl-CoA##2-Methylpropionyl-CoA##Isobutyryl-CoA	C00630	1	R01210	R01210;No information of KEGG othology
4-Hydroxybenzaldehyde##p-Hydroxybenzaldehyde	C00633	1	R01293	R01293;K00141;1.2.1.28;E1.2.1.28##xylC;No information about KM-value
4-Hydroxybenzaldehyde##p-Hydroxybenzaldehyde	C00633	1	R01294	R01294;No information of KEGG othology
D-Mannose 1-phosphate##alpha-D-Mannose 1-phosphate	C00636	1	R00881	R00881;No information of KEGG othology
D-Mannose 1-phosphate##alpha-D-Mannose 1-phosphate	C00636	1	R00883	R00883;K00971;2.7.7.22;E2.7.7.22##manC;No information about KM-value
D-Mannose 1-phosphate##alpha-D-Mannose 1-phosphate	C00636	1	R00885	R00885;K00966;2.7.7.13;GMPP;Mannose 1-phosphate##0.0004##642867##Sus scrofa (pig)
D-Mannose 1-phosphate##alpha-D-Mannose 1-phosphate	C00636	1	R01818	R01818;K01840;5.4.2.8;E5.4.2.8##manB;Mannose 1-phosphate##0.003##3359##Rattus norvegicus (rat)
Long-chain fatty acid##Higher fatty acid	C00638	1	R05188	R05188;No information of KEGG othology
4-Hydroxyphenylacetate##4-Hydroxyphenylacetic acid	C00642	1	R00042	R00042;No information of KEGG othology
4-Hydroxyphenylacetate##4-Hydroxyphenylacetic acid	C00642	1	R02514	R02514;No information of KEGG othology
4-Hydroxyphenylacetate##4-Hydroxyphenylacetic acid	C00642	1	R02516	R02516;No information of KEGG othology
4-Hydroxyphenylacetate##4-Hydroxyphenylacetic acid	C00642	1	R06790	R06790;No information of KEGG othology
D-Mannitol 1-phosphate	C00644	1	R00758	R00758;No information of KEGG othology
D-Mannitol 1-phosphate	C00644	1	R01817	R01817;No information of KEGG othology
D-Glucose 1,6-bisphosphate##D-Glucose 1,6-biphosphate	C00660	1	R00016	R00016;No information of KEGG othology
beta-D-Glucose 1-phosphate	C00663	1	R02727	R02727;K05342;2.4.1.64;E2.4.1.64;phosphate##0.57##489328##Thermoanaerobacter brockii
beta-D-Glucose 1-phosphate	C00663	1	R02728	R02728;K01838;5.4.2.6;pgmB;beta-D-glucose 1-phosphate##0.004##641630##Bacillus subtilis	R02728;K01838;5.4.2.6;pgmB;glucose 1-phosphate##0.012##3335##Lactobacillus brevis	R02728;K01838;5.4.2.6;pgmB;alpha-D-glucose 1-phosphate##0.021##641630##Bacillus subtilis
beta-D-Glucose 1-phosphate	C00663	1	R05767	R05767;No information of KEGG othology
5-Formiminotetrahydrofolate##5-Formimidoyltetrahydrofolate	C00664	1	R02302	R02302;K13990;4.3.1.4;FTCD;(6S)-5-formimino-5,6,7,8-tetrahydropteroylhexaglutamate##0.0012##34320##Sus scrofa (pig)
alpha-D-Glucose 6-phosphate	C00668	1	R00959	R00959;K01835;5.4.2.2;E5.4.2.2##pgm;D-Glucose 1,6-bisphosphate##0.016##649781##Zea mays (maize)
alpha-D-Glucose 6-phosphate	C00668	1	R02737	R02737;K00697;2.4.1.15;E2.4.1.15##otsA;UDPglucose##0.04##488607##Mycobacterium smegmatis
alpha-D-Glucose 6-phosphate	C00668	1	R02739	R02739;K13810;2.2.1.2;tal-pgi;D-erythrose 4-phosphate##0.007##486035##Bos taurus (cow)
meso-2,6-Diaminoheptanedioate##meso-2,6-Diaminopimelate##meso-2,6-Diaminopimelic acid##meso-Diaminoheptanedioate	C00680	1	R00451	R00451;K12526;2.7.2.4;lysAC;aspartate##1.095##679764##Arabidopsis thaliana (thale cress)	R00451;K12526;4.1.1.20;lysAC;No information about KM-value
1-Acyl-sn-glycerol 3-phosphate##2-Lysophosphatidate##Lysophosphatidate##Lysophosphatidic acid	C00681	1	R02756	R02756;K06123;1.1.1.101;E1.1.1.101##AYR1;NADPH##0.005##285684##Rattus norvegicus (rat)
2-Dehydro-3-deoxy-L-arabinonate##2-Dehydro-3-deoxy-L-pentonate	C00684	1	R01784	R01784;No information of KEGG othology
2,4,6/3,5-Pentahydroxycyclohexanone##scyllo-Inosose##2-Inosose	C00691	1	R01183	R01183;K00010;1.1.1.18;E1.1.1.18##iolG;NAD+##0.07##685170##Bacillus subtilis
XTP##Xanthosine 5'-triphosphate	C00700	1	R02720	R02720;K02428;3.6.1.19;mazG;CTP##0.4##656135##Thermotoga maritima
O2.-##Superoxide anion##O2-	C00704	1	R00275	R00275;No information of KEGG othology
DL-Serine##2-Amino-3-hydroxypropionic acid##3-Hydroxyalanine##Serine	C00716	1	R00223	R00223;No information of KEGG othology
Betaine##Trimethylaminoacetate##Glycine betaine##N,N,N-Trimethylglycine##Trimethylammonioacetate	C00719	1	R08212	R08212;No information of KEGG othology
D-Lysine##D-2,6-Diaminohexanoic acid	C00739	1	R00460	R00460;No information of KEGG othology
D-Serine	C00740	1	R00221	R00221;K01753;4.3.1.18;dsdA;L-serine##12.3##680567##Gallus gallus (chicken)
D-Serine	C00740	1	R00589	R00589;K12235;5.1.1.18;SRR;L-serine O-sulfate##0.49##661171##Mus musculus (mouse)
Diacetyl##Biacetyl##Dimethylglyoxal##2,3-Butanedione	C00741	1	R02855	R02855;K03366;1.1.1.303;butA;No information about KM-value
Diacetyl##Biacetyl##Dimethylglyoxal##2,3-Butanedione	C00741	1	R02856	R02856;No information of KEGG othology
D-Proline	C00763	1	R01255	R01255;K01777;5.1.1.4;E5.1.1.4;L-Pro##2.3##2122##Clostridium sticklandii	R01255;K01777;5.1.1.4;E5.1.1.4;L-proline##29##652377##Trypanosoma cruzi	R01255;K01777;5.1.1.4;E5.1.1.4;D-Pro##3.8##2122##Clostridium sticklandii
Mevaldate##Mevaldic acid	C00772	1	R02246	R02246;No information of KEGG othology
Mevaldate##Mevaldic acid	C00772	1	R02247	R02247;No information of KEGG othology
Urocanate##Urocanic acid	C00785	1	R01168	R01168;K01745;4.3.1.3;E4.3.1.3##hutH;No information about KM-value
D-Arginine##D-2-Amino-5-guanidinovaleric acid	C00792	1	R00567	R00567;No information of KEGG othology
D-Cysteine##D-Amino-3-mercaptopropionic acid	C00793	1	R00903	R00903;No information of KEGG othology
D-Cysteine##D-Amino-3-mercaptopropionic acid	C00793	1	R01874	R01874;K05396;4.4.1.15;dcyD;No information about KM-value
Formyl-CoA	C00798	1	R00521	R00521;No information of KEGG othology
Oxalureate##Oxaluric acid##Monooxalylurea##Oxalurate	C00802	1	R02935	R02935;K00073;1.1.1.154;allD;No information about KM-value
Oxalureate##Oxaluric acid##Monooxalylurea##Oxalurate	C00802	1	R02936	R02936;K00073;1.1.1.154;allD;No information about KM-value
Salicylate##o-Hydroxybenzoic acid##Salicylic acid	C00805	1	R06603	R06603;No information of KEGG othology
D-Glutamine##D-2-Aminoglutaramic acid	C00819	1	R00579	R00579;No information of KEGG othology
D-Threonine##D-2-Amino-3-hydroxybutyric acid	C00820	1	R01467	R01467;No information of KEGG othology
D-Threonine##D-2-Amino-3-hydroxybutyric acid	C00820	1	R08195	R08195;No information of KEGG othology
1-Hexadecanol##Hexadecanol##Cetyl alcohol##Palmityl alcohol##16-Hexadecanol	C00823	1	R02462	R02462;No information of KEGG othology
L-Arogenate##L-Arogenic acid##Pretyrosine	C00826	1	R00691	R00691;K14170;5.4.99.5;pheA;chorismate##0.03##690920##Methanocaldococcus jannaschii	R00691;K14170;4.2.1.51;pheA;phenylpyruvate##1.3##692260##Archaeoglobus fulgidus	R00691;K05359;4.2.1.91;E4.2.1.91;No information about KM-value
L-Arogenate##L-Arogenic acid##Pretyrosine	C00826	1	R00732	R00732;K00220;1.3.1.43;tyrC;prephenate##0.07##390802##Pseudomonas stutzeri
L-Arogenate##L-Arogenic acid##Pretyrosine	C00826	1	R00733	R00733;K00220;1.3.1.43;tyrC;prephenate##0.07##390802##Pseudomonas stutzeri
L-Arogenate##L-Arogenic acid##Pretyrosine	C00826	1	R01731	R01731;K00832;2.6.1.57;tyrB;4-hydroxyphenylpyruvate##0.032##636658##Bacillus subtilis
L-Arogenate##L-Arogenic acid##Pretyrosine	C00826	1	R07276	R07276;No information of KEGG othology
Lactoyl-CoA	C00827	1	R05508	R05508;K01026;2.8.3.1;pct;No information about KM-value
Pantetheine##(R)-Pantetheine	C00831	1	R02971	R02971;K01947;6.3.4.15;birA-coaX;biotin carboxyl carrier protein##0.00044##671759##Sulfolobus tokodaii
dTDP-glucose##dTDP-D-glucose##dTDP-alpha-D-glucose	C00842	1	R02328	R02328;K00973;2.7.7.24;E2.7.7.24##rfbA##rffH;dTTP##0.02##662454##Sulfolobus tokodaii
D-Methionine##D-2-Amino-4-(methylthio)butyric acid	C00855	1	R00655	R00655;No information of KEGG othology
Homocarnosine##L-Homocarnosine##gamma-Aminobutyryl histidine##N-(4-Amino-1-oxobutyryl)histidine	C00884	1	R01991	R01991;K14755;6.3.2.11;CRNS1##ATPGD1;L-His##0.0166##992##Mus musculus (mouse)
Homocarnosine##L-Homocarnosine##gamma-Aminobutyryl histidine##N-(4-Amino-1-oxobutyryl)histidine	C00884	1	R01992	R01992;K01270;3.4.13.3;E3.4.13.3##pepD;No information about KM-value
Isochorismate##Isochorismic acid	C00885	1	R01717	R01717;K14759;4.2.1.113;PHYLLO;No information about KM-value
(R,R)-Tartaric acid##(R,R)-Tartrate##L-Tartaric acid##Tartaric acid##Tartrate##2,3-Dihydroxybutanedioic acid##(2R,3R)-Tartaric acid##(+)-Tartaric acid	C00898	1	R00339	R00339;K03780;4.2.1.32;ttdB;No information about KM-value
2-Acetolactate	C00900	1	R00006	R00006;K01653;2.2.1.6;E2.2.1.6S##ilvH##ilvN;No information about KM-value
2-Acetolactate	C00900	1	R02947	R02947;K01575;4.1.1.5;E4.1.1.5##alsD;2-Hydroxy-2-methyl-3-oxobutanoate##0.06##4639##Brevibacillus brevis
5,6-Dihydrothymine##Dihydrothymine##5,6-Dihydro-5-methyluracil	C00906	1	R01414	R01414;No information of KEGG othology
5,6-Dihydrothymine##Dihydrothymine##5,6-Dihydro-5-methyluracil	C00906	1	R01415	R01415;K00207;1.3.1.2;E1.3.1.2##DPYD;NADPH##0.00012##349234##Bos taurus (cow)
Choline sulfate	C00919	1	R01027	R01027;No information of KEGG othology
Choline sulfate	C00919	1	R01028	R01028;No information of KEGG othology
CoA-glutathione##Coenzyme A-glutathione mixed disulfide	C00920	1	R01111	R01111;No information of KEGG othology
CoA-glutathione##Coenzyme A-glutathione mixed disulfide	C00920	1	R05714	R05714;No information of KEGG othology
(R)-Lactaldehyde##D-Lactaldehyde##D-2-Hydroxypropionaldehyde	C00937	1	R01735	R01735;No information of KEGG othology
(R)-Lactaldehyde##D-Lactaldehyde##D-2-Hydroxypropionaldehyde	C00937	1	R02527	R02527;K12972;1.1.1.79;ghrA;NADPH##0.0012##688090##Arabidopsis thaliana (thale cress)
(R)-Lactaldehyde##D-Lactaldehyde##D-2-Hydroxypropionaldehyde	C00937	1	R03082	R03082;No information of KEGG othology
2-Oxoglutaramate##2-Oxoglutaramic acid##alpha-Ketoglutaramate##2-Ketoglutaramate	C00940	1	R00269	R00269;K13566;3.5.1.3;NIT2;2-oxosuccinamate##0.003##711316##Mus musculus (mouse)
2-Oxoglutaramate##2-Oxoglutaramic acid##alpha-Ketoglutaramate##2-Ketoglutaramate	C00940	1	R00576	R00576;No information of KEGG othology
2-Oxoglutaramate##2-Oxoglutaramic acid##alpha-Ketoglutaramate##2-Ketoglutaramate	C00940	1	R01375	R01375;No information of KEGG othology
Mercaptopyruvate##3-Mercaptopyruvic acid##3-Mercaptopyruvate	C00957	1	R00895	R00895;No information of KEGG othology
3-Hydroxypropanal	C00969	1	R01047	R01047;K06122;4.2.1.30;K06122##dhbE;Propane-1,2-diol##0.32##651133##Klebsiella pneumoniae
4-Pyridoxolactone##4-Pyridoxic acid lactone	C00971	1	R01707	R01707;No information of KEGG othology
GDP-D-mannuronate##GDP-D-mannuronic acid	C00976	1	R00880	R00880;K00066;1.1.1.132;algD;GDP-mannose##0.017##285831##Arthrobacter sp. fb24	R00880;K00066;1.1.1.132;algD;deoxy-GDP-mannose##0.084##285829##Arthrobacter sp. fb24
L-Tryptophanamide	C00977	1	R00682	R00682;No information of KEGG othology
4-Hydroxybutanoic acid##4-Hydroxybutanoate##4-Hydroxybutyric acid	C00989	1	R01644	R01644;K00043;1.1.1.61;E1.1.1.61;No information about KM-value
5-Aminopentanamide	C00990	1	R00449	R00449;No information of KEGG othology
N-Methylnicotinate##Trigonelline##Trigenelline##1-Methylpyridinio-3-carboxylate##Betaine nicotinate##Caffearin##Gynesine	C01004	1	R01721	R01721;No information of KEGG othology
Reduced riboflavin	C01007	1	R05707	R05707;K05901;1.3.1.24;BLVRB;biliverdin IXalpha##0.0004##437819##Bos taurus (cow)
(3S)-Citramalyl-CoA##L-Citramalyl-CoA	C01011	1	R00237	R00237;K08691;4.1.3.24;mcl;(3S)-3-carboxy-3-hydroxypropanoyl-CoA##0.005##651687##Chloroflexus aurantiacus	R00237;K08691;4.1.3.24;mcl;acetyl-CoA##0.015##33262##Methylobacterium extorquens	R00237;K08691;4.1.3.24;mcl;erythro-beta-methylmalyl-CoA##0.021##665383##Rhodobacter capsulatus
6-Hydroxynicotinate##6-Hydroxynicotinic acid	C01020	1	R01720	R01720;No information of KEGG othology
N6-Hydroxy-L-lysine	C01028	1	R00448	R00448;K03897;1.14.13.59;iucD;No information about KM-value
N8-Acetylspermidine	C01029	1	R07300	R07300;No information of KEGG othology
N-Acetyl-L-aspartate	C01042	1	R00487	R00487;No information of KEGG othology
N-Acetyl-L-aspartate	C01042	1	R00488	R00488;K01437;3.5.1.15;E3.5.1.15##ASPA;N-acetyl-L-aspartic acid##0.1##208998##Rattus norvegicus (rat)
N-Formyl-L-aspartate	C01044	1	R00526	R00526;K01437;3.5.1.15;E3.5.1.15##ASPA;N-acetyl-L-aspartic acid##0.1##208998##Rattus norvegicus (rat)
N-Formyl-L-glutamate	C01045	1	R00525	R00525;K01458;3.5.1.68;E3.5.1.68;beta-Citryl-L-glutamate##0.0025##209224##Rattus norvegicus (rat)
(R)-4-Dehydropantoate	C01053	1	R02471	R02471;No information of KEGG othology
D-Ribitol 5-phosphate##Ribitol 5-phosphate##L-Ribitol 1-phosphate	C01068	1	R01524	R01524;K05352;1.1.1.137;E1.1.1.137;No information about KM-value
D-Ribitol 5-phosphate##Ribitol 5-phosphate##L-Ribitol 1-phosphate	C01068	1	R01525	R01525;K05352;1.1.1.137;E1.1.1.137;No information about KM-value
N-Acetyl-beta-alanine	C01073	1	R00909	R00909;No information of KEGG othology
(R)-3,3-Dimethylmalate	C01088	1	R01211	R01211;No information of KEGG othology
(R)-3-Hydroxybutanoate##(R)-3-Hydroxybutanoic acid##(R)-3-Hydroxybutyric acid	C01089	1	R01361	R01361;K00019;1.1.1.30;E1.1.1.30##bdh;3-acetylpyridine adenine dinucleotide##0.28##286528##Bos taurus (cow)
D-Fructose 1-phosphate	C01094	1	R00866	R00866;K00846;2.7.1.3;E2.7.1.3##KHK;D-fructose##0.1##641279##Bos taurus (cow)
D-Fructose 1-phosphate	C01094	1	R08548	R08548;No information of KEGG othology
Sorbitol 6-phosphate##D-Sorbitol 6-phosphate##D-Glucitol 6-phosphate	C01096	1	R00834	R00834;No information of KEGG othology
Sorbitol 6-phosphate##D-Sorbitol 6-phosphate##D-Glucitol 6-phosphate	C01096	1	R02865	R02865;No information of KEGG othology
Sorbitol 6-phosphate##D-Sorbitol 6-phosphate##D-Glucitol 6-phosphate	C01096	1	R02866	R02866;No information of KEGG othology
Sorbitol 6-phosphate##D-Sorbitol 6-phosphate##D-Glucitol 6-phosphate	C01096	1	R02867	R02867;No information of KEGG othology
Sorbitol 6-phosphate##D-Sorbitol 6-phosphate##D-Glucitol 6-phosphate	C01096	1	R02868	R02868;No information of KEGG othology
Sorbitol 6-phosphate##D-Sorbitol 6-phosphate##D-Glucitol 6-phosphate	C01096	1	R07133	R07133;No information of KEGG othology
L-Fuculose 1-phosphate	C01099	1	R02262	R02262;K01628;4.1.2.17;fucA;glycerone phosphate##0.36##652766##Methanocaldococcus jannaschii	R02262;K01628;4.1.2.17;fucA;DL-glyceraldehyde##7.8##652766##Methanocaldococcus jannaschii
L-Ribulose 5-phosphate	C01101	1	R05850	R05850;K03080;5.1.3.4;sgbE;No information about KM-value
5-Amino-2-oxopentanoic acid##5-Amino-2-oxopentanoate##2-Oxo-5-amino-pentanoate##2-Oxo-5-aminopentanoate##alpha-Keto-delta-aminopentanoate##2-Oxo-5-aminovalerate	C01110	1	R03248	R03248;No information of KEGG othology
D-Arabinose 5-phosphate	C01112	1	R01530	R01530;No information of KEGG othology
2-trans,6-trans-Farnesol##(2E,6E)-Farnesol##trans-Farnesol	C01126	1	R08697	R08697;No information of KEGG othology
L-Rhamnulose 1-phosphate	C01131	1	R02263	R02263;K01629;4.1.2.19;rhaD;No information about KM-value
(3S)-3,6-Diaminohexanoate##L-beta-Lysine	C01142	1	R00461	R00461;K01843;5.4.3.2;E5.4.3.2##kamA;L-lysine##8##649687##Bacillus subtilis
(S)-3-Hydroxybutanoyl-CoA##(S)-3-Hydroxybutyryl-CoA	C01144	1	R01975	R01975;K07514;5.3.3.8;EHHADH;trans-2-Hexenoyl-CoA##0.00062##678385##Rattus norvegicus (rat)
(S)-3-Hydroxybutanoyl-CoA##(S)-3-Hydroxybutyryl-CoA	C01144	1	R01976	R01976;K00074;1.1.1.157;E1.1.1.157##paaH;No information about KM-value
2-Hydroxy-3-oxopropanoate##Tartronate semialdehyde	C01146	1	R00013	R00013;K01608;4.1.1.47;gcl;No information about KM-value
D-Ribose 1,5-bisphosphate##Ribose 1,5-bisphosphate	C01151	1	R01050	R01050;No information of KEGG othology
D-Ribose 1,5-bisphosphate##Ribose 1,5-bisphosphate	C01151	1	R06836	R06836;K05774;2.7.4.23;phnN;No information about KM-value
4-Methylthio-2-oxobutanoic acid##4-Methylthio-2-oxobutanoate##2-Keto-4-methylthiobutyric acid##2-Oxo-4-methylthiobutanoate	C01180	1	R00648	R00648;K03334;1.4.3.2;IL4I1;L-Lys##0.015##651026##Rhodococcus opacus
4-Methylthio-2-oxobutanoic acid##4-Methylthio-2-oxobutanoate##2-Keto-4-methylthiobutyric acid##2-Oxo-4-methylthiobutanoate	C01180	1	R00652	R00652;No information of KEGG othology
4-Methylthio-2-oxobutanoic acid##4-Methylthio-2-oxobutanoate##2-Keto-4-methylthiobutyric acid##2-Oxo-4-methylthiobutanoate	C01180	1	R07396	R07396;K00832;2.6.1.57;tyrB;4-hydroxyphenylpyruvate##0.032##636658##Bacillus subtilis
D-Ribulose 1,5-bisphosphate	C01182	1	R00024	R00024;K01602;4.1.1.39;rbcS;O2##0.005##680762##Archaeoglobus fulgidus
D-Ribulose 1,5-bisphosphate	C01182	1	R01523	R01523;K00855;2.7.1.19;E2.7.1.19##prkB;ATP##0.062##641016##Chlamydomonas reinhardtii
N(omega)-(ADP-D-ribosyl)-L-arginine##Nomega-(ADP-D-ribosyl)-L-arginine	C01201	1	R01886	R01886;No information of KEGG othology
2-(Acetamidomethylene)succinate	C01215	1	R01649	R01649;No information of KEGG othology
6-Phospho-2-dehydro-D-gluconate##2-Dehydro-D-gluconate 6-phosphate	C01218	1	R02032	R02032;K00032;1.1.1.43;E1.1.1.43;6-phospho-D-gluconate##0.014##286823##Strongylocentrotus purpuratus (purple sea urchin)
6-Phospho-2-dehydro-D-gluconate##2-Dehydro-D-gluconate 6-phosphate	C01218	1	R02034	R02034;K00032;1.1.1.43;E1.1.1.43;6-phospho-D-gluconate##0.014##286823##Strongylocentrotus purpuratus (purple sea urchin)
1D-myo-Inositol 1,4-bisphosphate##D-myo-Inositol 1,4-bisphosphate##myo-Inositol 1,4-bisphosphate##Inositol 1,4-bisphosphate	C01220	1	R03394	R03394;K01106;3.1.3.56;E3.1.3.56;D-myo-Inositol 1,3,4,5-tetrakisphosphate##0.0008##646376##Rattus norvegicus (rat)
GDP-4-dehydro-6-deoxy-D-mannose##GDP-4-dehydro-6-deoxy-D-talose##GDP-4-oxo-6-deoxy-D-mannose##GDP-4-dehydro-D-rhamnose##GDP-4-keto-6-deoxy-D-mannose	C01222	1	R00888	R00888;K01711;4.2.1.47;E4.2.1.47##gmd;GDPmannose##0.003##5734##Homo sapiens (human)	R00888;K01711;4.2.1.47;E4.2.1.47##gmd;GDP-mannose##0.0035##651258##Homo sapiens (human)
Guanosine 3',5'-bis(diphosphate)##Guanosine 3'-diphosphate 5'-diphosphate##Guanosine 5'-diphosphate,3'-diphosphate	C01228	1	R00336	R00336;K01139;3.1.7.2;spoT;No information about KM-value
alpha-D-Glucose 1,6-bisphosphate##alpha-D-Glucose 1,6-biphosphate	C01231	1	R00949	R00949;No information of KEGG othology
alpha-D-Glucose 1,6-bisphosphate##alpha-D-Glucose 1,6-biphosphate	C01231	1	R01660	R01660;K11809;2.7.1.106;PGM2L1;D-glucose 1-phosphate##0.009##640349##Bos taurus (cow)	R01660;K11809;2.7.1.106;PGM2L1;D-glucose 6-phosphate##0.015##640349##Bos taurus (cow)	R01660;K11809;2.7.1.106;PGM2L1;3-phospho-D-glyceroyl 1-phosphate##8.70E-05##640350##Bos taurus (cow)
1-Aminocyclopropane-1-carboxylate##1-Aminocyclopropane-1-carboxylic acid	C01234	1	R00179	R00179;K01762;4.4.1.14;ACS;No information about KM-value
1-Aminocyclopropane-1-carboxylate##1-Aminocyclopropane-1-carboxylic acid	C01234	1	R00997	R00997;K01505;3.5.99.7;E3.5.99.7;No information about KM-value
4-(2-Aminophenyl)-2,4-dioxobutanoate	C01252	1	R01956	R01956;K14264;2.6.1.7;BNA3;pyridoxal 5'-phosphate##0.00085##636608##Rattus norvegicus (rat)
4-(2-Aminophenyl)-2,4-dioxobutanoate	C01252	1	R01957	R01957;No information of KEGG othology
beta-Alanyl-N(pi)-methyl-L-histidine##Anserine	C01262	1	R03286	R03286;K14755;6.3.2.11;CRNS1##ATPGD1;L-His##0.0166##992##Mus musculus (mouse)
beta-Alanyl-N(pi)-methyl-L-histidine##Anserine	C01262	1	R03288	R03288;K05604;3.4.13.20;CNDP1;beta-Ala-4-nitroanilide##0.0039##708078##Ochrobactrum anthropi
5-Amino-6-(5'-phosphoribosylamino)uracil##5-Amino-6-(ribosylamino)-2,4-(1H,3H)-pyrimidinedione 5'-phosphate##5-Amino-6-(5-phosphoribosylamino)uracil	C01268	1	R03458	R03458;K11752;1.1.1.193;ribD;No information about KM-value
5-Amino-6-(5'-phosphoribosylamino)uracil##5-Amino-6-(ribosylamino)-2,4-(1H,3H)-pyrimidinedione 5'-phosphate##5-Amino-6-(5-phosphoribosylamino)uracil	C01268	1	R03459	R03459;K11752;1.1.1.193;ribD;No information about KM-value
Carbonic acid##Dihydrogen carbonate##H2CO3	C01353	1	R00132	R00132;K01674;4.2.1.1;cah;4-nitrophenyl acetate##0.002409##701985##Bos taurus (cow)
3'-AMP##3'-Adenylic acid##3'-Adenosine monophosphate##Adenosine-3'-monophosphate##Adenosine 3'-phosphate##AMP 3'-phosphate	C01367	1	R01562	R01562;K08693;3.1.3.6;E3.1.3.6;No information about KM-value
3'-UMP##Uridine 3'-monophosphate##Uridine 3'-phosphate	C01368	1	R01877	R01877;K08693;3.1.3.6;E3.1.3.6;No information about KM-value
Maleic acid##Maleate##cis-Butenedioic acid	C01384	1	R01087	R01087;K01799;5.2.1.1;E5.2.1.1;No information about KM-value
Casbene	C01414	1	R02064	R02064;K12929;4.2.3.8;E4.2.3.8;geranylgeranyl diphosphate##0.00176##648610##Ricinus communis (castor bean)
Farnesol	C01493	1	R08144	R08144;No information of KEGG othology
Geranial##trans-Citral	C01499	1	R08398	R08398;No information of KEGG othology
Geraniol	C01500	1	R08396	R08396;No information of KEGG othology
Urethane##Ethyl carbamate	C01537	1	R02359	R02359;No information of KEGG othology
Acetylene##Ethyne	C01548	1	R05380	R05380;No information of KEGG othology
Carbamate##Carbamic acid##Aminoformic acid	C01563	1	R01395	R01395;K00926;2.7.2.2;arcC;ADP##0.001##642229##Pyrococcus furiosus
Carbamate##Carbamic acid##Aminoformic acid	C01563	1	R07316	R07316;No information of KEGG othology
Cyanamide##Carbodiimide	C01566	1	R00778	R00778;K06035;4.2.1.69;E4.2.1.69;No information about KM-value
Cadaverine##1,5-Pentanediamine##1,5-Diaminopentane##Pentamethylenediamine	C01672	1	R00462	R00462;K01582;4.1.1.18;E4.1.1.18##ldcC##cadA;No information about KM-value
Nopaline##D-Nopaline##N2-(D-1,3-Dicarboxypropyl)-L-arginine##N-[(1S)-4-carbamimidamido-1-carboxybutyl]-D-glutamic acid	C01682	1	R00563	R00563;K00296;1.5.1.19;E1.5.1.19;No information about KM-value
D-Ribonate##D-Ribonic acid	C01685	1	R01079	R01079;No information of KEGG othology
(S)-Acetoin##(S)-2-Acetoin	C01769	1	R02949	R02949;No information of KEGG othology
Desmosterol##24-Dehydrocholesterol##Cholesta-5,24-dien-3beta-ol	C01802	1	R04763	R04763;No information of KEGG othology
Homocystine##4,4'-Dithiobis(2-aminobutyric acid)	C01817	1	R01292	R01292;No information of KEGG othology
Pentalenene	C01841	1	R02305	R02305;K12250;4.2.3.7;E4.2.3.7;No information about KM-value
Thioacetate##Thioacetic acid	C01857	1	R01850	R01850;No information of KEGG othology
Trichodiene	C01860	1	R02306	R02306;K12249;4.2.3.6;TRI5;No information about KM-value
5-Oxoproline##Pyroglutamic acid##5-Pyrrolidone-2-carboxylic acid##Pyroglutamate##5-Oxo-L-proline##L-Pyroglutamic acid##L-5-Pyrrolidone-2-carboxylic acid	C01879	1	R00251	R00251;K01469;3.5.2.9;E3.5.2.9;L-2-oxothiazolidine-4-carboxylic acid##0.002##209394##Rattus norvegicus (rat)
5-Oxoproline##Pyroglutamic acid##5-Pyrrolidone-2-carboxylic acid##Pyroglutamate##5-Oxo-L-proline##L-Pyroglutamic acid##L-5-Pyrrolidone-2-carboxylic acid	C01879	1	R02743	R02743;K00682;2.3.2.4;GGCT;5-L-glutamyl-5-L-glutamyl-p-nitroanilide##0.4##487975##Homo sapiens (human)
Cycloartenol##9beta,19-Cyclo-24-lanosten-3beta-ol	C01902	1	R03200	R03200;K01853;5.4.99.8;E5.4.99.8;No information about KM-value
Cycloartenol##9beta,19-Cyclo-24-lanosten-3beta-ol	C01902	1	R03765	R03765;No information of KEGG othology
L-Histidinal	C01929	1	R01163	R01163;K14152;3.5.4.19;HIS4;more##-999##667617##Methanothermobacter thermautotrophicus	R01163;K14152;3.5.4.19;HIS4;1-(5-phosphoribosyl)-AMP##0.00075##667617##Methanothermobacter thermautotrophicus	R01163;K14152;1.1.1.23;HIS4;No information about KM-value
L-Histidinal	C01929	1	R03012	R03012;K14152;3.5.4.19;HIS4;more##-999##667617##Methanothermobacter thermautotrophicus	R03012;K14152;3.5.4.19;HIS4;1-(5-phosphoribosyl)-AMP##0.00075##667617##Methanothermobacter thermautotrophicus	R03012;K14152;1.1.1.23;HIS4;No information about KM-value
Pentadecanal	C01948	1	R01703	R01703;No information of KEGG othology
2-Aminophenol##2-Hydroxyaniline##2-Aminobenzenol##o-Aminophenol	C01987	1	R02669	R02669;No information of KEGG othology
3-Oxalomalate##3-Oxalomalic acid	C01990	1	R00477	R00477;No information of KEGG othology
5'-Oxoinosine##5'-Dehydroinosine	C01993	1	R00055	R00055;No information of KEGG othology
Acetylcholine##O-Acetylcholine	C01996	1	R01023	R01023;K00623;2.3.1.6;CHAT;CoA##0.00025##487331##Rattus norvegicus (rat)
Acetylcholine##O-Acetylcholine	C01996	1	R01026	R01026;K01049;3.1.1.7;ACHE;Acetylthiocholine##0.04##666973##Mus musculus (mouse)
Aristolochene##(+)-Aristolochene	C02004	1	R02307	R02307;K14180;4.2.3.9;ARI1;No information about KM-value
CoA-disulfide	C02015	1	R00091	R00091;No information of KEGG othology
CoA-disulfide	C02015	1	R07175	R07175;No information of KEGG othology
Eicosanoyl-CoA##Icosanoyl-CoA##Arachidoyl-CoA	C02041	1	R02223	R02223;No information of KEGG othology
Eicosanoyl-CoA##Icosanoyl-CoA##Arachidoyl-CoA	C02041	1	R02224	R02224;No information of KEGG othology
Indolelactate	C02043	1	R01971	R01971;No information of KEGG othology
Laminaribiose##Laminariaceae##3-beta-D-Glucosyl-D-glucose	C02048	1	R00953	R00953;No information of KEGG othology
Pseudouridine	C02067	1	R03315	R03315;No information of KEGG othology
Styrene oxide##Styrene-7,8-oxide	C02083	1	R02615	R02615;No information of KEGG othology
(S)-Ureidoglycine	C02091	1	R02423	R02423;K02083;3.5.3.9;allC;No information about KM-value
(S)-Ureidoglycine	C02091	1	R05554	R05554;K14977;3.5.3.-;ylbA;No information about KM-value
dTDP-galactose##dTDP-D-galactose	C02097	1	R02329	R02329;No information of KEGG othology
(S,S)-Tartaric acid##(S,S)-Tartrate##D-Tartrate##D-Tartaric acid##(2S,3S)-Tartaric acid##(-)-Tartaric acid	C02107	1	R00340	R00340;No information of KEGG othology
Acetylpyruvate##Acetylpyruvic acid##2,4-Dioxopentanoate	C02132	1	R00324	R00324;No information of KEGG othology
beta-Alanopine##N-(D-1-Carboxyethyl)-beta-alanine	C02207	1	R00906	R00906;No information of KEGG othology
Dehydroalanine##2-Aminoacrylate	C02218	1	R00590	R00590;K01752;4.3.1.17;E4.3.1.17##sdaA;L-serine O-sulfate##0.49##661171##Mus musculus (mouse)
Dehydroalanine##2-Aminoacrylate	C02218	1	R08698	R08698;No information of KEGG othology
2-Aminomuconate##2-Aminomuconic acid##o-Aminomuconate	C02220	1	R01937	R01937;K00300;None;E1.5.1.-;None
2-Aminomuconate##2-Aminomuconic acid##o-Aminomuconate	C02220	1	R01938	R01938;K00300;None;E1.5.1.-;None
Anthranilyl-CoA##2-Aminobenzoyl-CoA	C02247	1	R00982	R00982;K08295;6.2.1.32;abmG;No information about KM-value
D-Phenylalanine##D-alpha-Amino-beta-phenylpropionic acid	C02265	1	R00686	R00686;No information of KEGG othology
GDP-L-galactose	C02280	1	R00889	R00889;K10046;5.1.3.18;GME;GDP-D-mannose##0.0045##652482##Arabidopsis thaliana (thale cress)	R00889;K10046;5.1.3.-;GME;No information about KM-value
Phosphoramidate##Phosphoramidic acid##Amidophosphoric acid##Phosphoramide	C02306	1	R00141	R00141;No information of KEGG othology
Phosphoramidate##Phosphoramidic acid##Amidophosphoric acid##Phosphoramide	C02306	1	R08514	R08514;No information of KEGG othology
Rubber particle##Rubber##Rubber (all-cis)	C02321	1	R03917	R03917;No information of KEGG othology
beta-Alanyl-CoA	C02335	1	R00914	R00914;No information of KEGG othology
Fenchyl alcohol##2-Fenchanol##(-)-endo-Fenchol	C02344	1	R02004	R02004;No information of KEGG othology
(S)(+)-Allantoin##(S)-Allantoin	C02350	1	R02425	R02425;K01466;3.5.2.5;E3.5.2.5##allB;No information about KM-value
2-Hydroxyadipate##2-Hydroxyadipic acid	C02360	1	R01932	R01932;No information of KEGG othology
2-Oxosuccinamate##2-Oxosuccinamic acid##gamma-Aminooxaloacetate##Oxaloacetamid	C02362	1	R00348	R00348;K13566;3.5.1.3;NIT2;2-oxosuccinamate##0.003##711316##Mus musculus (mouse)
4-Hydroxyaniline##4-Aminophenol##p-Aminophenol##4-Aminobenzenol	C02372	1	R02561	R02561;No information of KEGG othology
4-Hydroxyaniline##4-Aminophenol##p-Aminophenol##4-Aminobenzenol	C02372	1	R02562	R02562;No information of KEGG othology
5-Methylcytosine	C02376	1	R01411	R01411;K01485;3.5.4.1;E3.5.4.1##codA;No information about KM-value
Formyl phosphate	C02405	1	R00518	R00518;No information of KEGG othology
L-Homocitrulline	C02427	1	R01396	R01396;No information of KEGG othology
Sabinene hydrate	C02462	1	R02006	R02006;No information of KEGG othology
Uroporphyrin III	C02469	1	R03950	R03950;No information of KEGG othology
(3R)-beta-Leucine##(3R)-3-Amino-4-methylpentanoic acid##(3R)-3-Amino-4-methylvaleric acid	C02486	1	R01091	R01091;No information of KEGG othology
(R)-2-Ethylmalate	C02488	1	R00998	R00998;No information of KEGG othology
3-Cyano-L-alanine##L-3-Cyanoalanine##L-beta-Cyanoalanine	C02512	1	R00486	R00486;K13035;3.5.5.1;NIT4;phenylbutyronitrile##0.07##657121##Arabidopsis thaliana (thale cress)
3-Cyano-L-alanine##L-3-Cyanoalanine##L-beta-Cyanoalanine	C02512	1	R01267	R01267;K13036;4.2.1.65;E4.2.1.65;No information about KM-value
3-Fumarylpyruvate	C02514	1	R01085	R01085;K01557;3.7.1.5;E3.7.1.5;3-formylpyruvate##0.002##289293##Agrobacterium sp. h13-3	R01085;K01557;3.7.1.5;E3.7.1.5;2,4-Dioxoheptanoate##0.007##289293##Agrobacterium sp. h13-3	R01085;K01557;3.7.1.5;E3.7.1.5;2,4-Dioxovalerate##0.011##289293##Agrobacterium sp. h13-3
Neryl diphosphate##Neryl pyrophosphate	C02569	1	R01659	R01659;No information of KEGG othology
Sucrose 6'-phosphate##Sucrose 6F-phosphate	C02591	1	R00766	R00766;K00696;2.4.1.14;E2.4.1.14;No information about KM-value
(R)-2-Methylmalate##(R)-2-Methylmalic acid##(3R)-Citramalate##(3R)-Citramalic acid##(3R)-alpha-Hydroxypyrotartaric acid##D-Citramalate##D-Citramalic acid##D-alpha-Hydroxypyrotartaric acid##(2R)-2-Hydroxy-2-methylbutanedioate	C02612	1	R07399	R07399;K09011;2.3.1.182;cimA;acetyl-CoA##0.105##690552##Methanocaldococcus jannaschii
(S)-2-Methylmalate##(S)-2-Methylmalic acid##(3S)-Citramalate##(3S)-Citramalic acid##(3S)-alpha-Hydroxypyrotartaric acid##L-Citramalate##L-Citramalic acid##L-alpha-Hydroxypyrotartaric acid##S-Citramalate##S-Citramalic acid##S-alpha-Hydroxypyrotartaric acid##(2S)-2-Hydroxy-2-methylbutanedioate##(S)-Citramalic acid##(S)-2-Hydroxy-2-methylsuccinic acid	C02614	1	R00325	R00325;No information of KEGG othology
2-Hydroxyglutarate	C02630	1	R08198	R08198;No information of KEGG othology
3-Ureidopropionate##3-Ureidopropanoate##beta-Ureidopropionic acid##N-Carbamoyl-beta-alanine	C02642	1	R00905	R00905;K01431;3.5.1.6;E3.5.1.6;2-methyl-N-carbamoyl-beta-alanine##0.006##656700##Rattus norvegicus (rat)
6-Acetyl-D-glucose	C02655	1	R00327	R00327;No information of KEGG othology
6-Methylsalicylate##6-Methylsalicylic acid##2-Hydroxy-6-methylbenzoic acid##6-Methyl-2-hydroxybenzenecarboxylate	C02657	1	R07253	R07253;No information of KEGG othology
Deoxyribonolactone##2-Deoxyribonolactone	C02674	1	R02486	R02486;No information of KEGG othology
L-Serine O-sulfate	C02703	1	R00532	R00532;No information of KEGG othology
N-Acetyl-L-leucine	C02710	1	R01089	R01089;No information of KEGG othology
N-Methylputrescine	C02723	1	R01153	R01153;K05353;2.1.1.53;PMT;No information about KM-value
N6-Acetyl-L-lysine	C02727	1	R00454	R00454;No information of KEGG othology
N6-Acetyl-L-lysine	C02727	1	R00458	R00458;No information of KEGG othology
N6-Methyl-L-lysine	C02728	1	R00612	R00612;No information of KEGG othology
Phenolic phosphate##Phenylphosphate	C02734	1	R05603	R05603;K04104;None;E6.4.1.-;None
Triacetate lactone##4-Hydroxy-6-methyl-2-pyrone	C02752	1	R06510	R06510;No information of KEGG othology
2-Hydroxy-3-phenylpropenoate##enol-Phenylpyruvate##enol-Phenylpyruvic acid##enol-alpha-Ketohydrocinnamic acid	C02763	1	R01378	R01378;K07253;5.3.2.1;MIF;enol-phenylpyruvate##0.02##678327##Mus musculus (mouse)
2,3-Dihydroxyindole##Dihydroxyindole	C02775	1	R00983	R00983;No information of KEGG othology
2-Dehydro-D-glucose	C02779	1	R00302	R00302;No information of KEGG othology
2-Methylpropanamine##2-Methyl-1-propanamine##Isobutylamine	C02787	1	R01437	R01437;No information of KEGG othology
3-Phosphonopyruvate	C02798	1	R00661	R00661;K01841;5.4.2.9;E5.4.2.9;No information about KM-value
3-Phosphonopyruvate	C02798	1	R08200	R08200;No information of KEGG othology
4,5-Dioxopentanoate##4-Oxoglutarate semialdehyde	C02800	1	R02271	R02271;No information of KEGG othology
D-Glucose 6-sulfate	C02827	1	R00534	R00534;No information of KEGG othology
L-Lysine 1,6-lactam##L-2-Amino-hexano-6-lactam##L-alpha-Aminocaprolactam	C02837	1	R00463	R00463;No information of KEGG othology
Long-chain acyl-CoA	C02843	1	R05190	R05190;No information of KEGG othology
Propanoyl phosphate##Propionyl phosphate	C02876	1	R00993	R00993;No information of KEGG othology
Thiamine acetic acid##Thiamin acetic acid	C02892	1	R02132	R02132;No information of KEGG othology
(S)-Propane-1,2-diol##(S)-1,2-Propanediol##(S)-Propylene glycol	C02917	1	R02258	R02258;No information of KEGG othology
1-Methylnicotinamide	C02918	1	R01269	R01269;K00541;2.1.1.1;E2.1.1.1##NNMT;S-adenosyl-L-methionine##0.00176##441253##Homo sapiens (human)
2-Aminobutan-4-olide##Homoserine lactone	C02926	1	R00180	R00180;No information of KEGG othology
2-Methyleneglutarate	C02930	1	R01725	R01725;No information of KEGG othology
Indole-3-acetaldehyde oxime##Indole-3-acetaldoxime##3-Indoleacetaldoxime	C02937	1	R08160	R08160;K11813;1.14.13.-;CYP79B3;No information about KM-value
Indole-3-acetaldehyde oxime##Indole-3-acetaldoxime##3-Indoleacetaldoxime	C02937	1	R08606	R08606;No information of KEGG othology
3-Methylbutanoyl-CoA##Isovaleryl-CoA	C02939	1	R01651	R01651;No information of KEGG othology
4-Hydroxybenzoyl-CoA	C02949	1	R01300	R01300;K04105;6.2.1.27;hbaA;No information about KM-value
4-Hydroxybenzoyl-CoA	C02949	1	R01301	R01301;K01075;3.1.2.23;E3.1.2.23;No information about KM-value
Glycerol 2-phosphate	C02979	1	R01043	R01043;No information of KEGG othology
Abrine##L-Abrine	C02983	1	R00683	R00683;No information of KEGG othology
L-Methionine S-oxide	C02989	1	R02025	R02025;K08968;1.8.4.14;E1.8.4.14;No information about KM-value
L-Palmitoylcarnitine	C02990	1	R01923	R01923;K08766;2.3.1.21;CPT2;palmitoyl-CoA##0.0008##486523##Bos taurus (cow)
Kyotorphin##L-Tyrosyl-L-arginine	C02993	1	R00735	R00735;No information of KEGG othology
Maltose 6'-phosphate	C02995	1	R00838	R00838;K01232;3.2.1.122;E3.2.1.122##glvA;3,4-dinitrophenyl 6-phospho-alpha-D-glucoside##0.004##678328##Bacillus subtilis
N-Acetyl-L-histidine	C02997	1	R01160	R01160;No information of KEGG othology
N-Hydroxy-L-tyrosine	C03004	1	R00730	R00730;K13027;1.14.13.41;CYP79A1;NADPH##0.013##390081##Sorghum bicolor (sorghum)	R00730;K13027;1.14.13.41;CYP79A1;L-tyrosine##0.22##390080##Sorghum bicolor (sorghum)	R00730;K13027;1.14.13.41;CYP79A1;NADH##0.3##390081##Sorghum bicolor (sorghum)
N-Methylanthranilate##N-Methylanthranilic acid##2-(Methylamino)benzoic acid	C03005	1	R00984	R00984;K12643;2.1.1.111;E2.1.1.111;No information about KM-value
O-Carbamoyl-L-serine	C03015	1	R00213	R00213;No information of KEGG othology
Uracil 5-carboxylate##Uracil 5-carboxylic acid##5-Carboxyuracil	C03030	1	R00973	R00973;No information of KEGG othology
3-Guanidinopropanoate	C03065	1	R00913	R00913;No information of KEGG othology
5-Hydroxymethyluracil	C03088	1	R01412	R01412;No information of KEGG othology
5-Methylthio-D-ribose##S-Methyl-5-thio-D-ribose	C03089	1	R01401	R01401;K01243;3.2.2.9;mtnN##mtn##pfs;more##-999##709718##Arabidopsis thaliana (thale cress)	R01401;K01244;3.2.2.16;MTN;No information about KM-value
5-Methylthio-D-ribose##S-Methyl-5-thio-D-ribose	C03089	1	R04143	R04143;K00899;2.7.1.100;mtnK;No information about KM-value
D-Glucono-1,4-lactone	C03107	1	R00301	R00301;No information of KEGG othology
Dimethylbenzimidazole##5,6-Dimethylbenzimidazole	C03114	1	R01734	R01734;No information of KEGG othology
Farnesyl triphosphate	C03115	1	R02303	R02303;No information of KEGG othology
N-Amidino-L-aspartate##N-Amidino-L-aspartic acid##Guanidinosuccinic acid	C03139	1	R00777	R00777;No information of KEGG othology
N-Formyl-L-methionine	C03145	1	R00653	R00653;K01450;3.5.1.31;def;N-formyl-methionine##3.3##393796##Rattus norvegicus (rat)
N-Malonylanthranilate	C03147	1	R00989	R00989;No information of KEGG othology
Phosphonoacetaldehyde##2-Phosphonoacetaldehyde##2-Oxoethylphosphonate	C03167	1	R00747	R00747;K05306;3.11.1.1;phnX;No information about KM-value
S-Succinylglutathione	C03174	1	R00499	R00499;No information of KEGG othology
DL-Glycerol 1-phosphate##Glycerol 1-phosphate##rac-Glycerol 1-phosphate##DL-Glyceryl 1-phosphate##DL-Glycerol 3-phosphate	C03189	1	R08658	R08658;No information of KEGG othology
(+)-Bornyl-diphosphate##(+)-Bornyl diphosphate	C03190	1	R02007	R02007;No information of KEGG othology
(S)-4-Hydroxymandelate##(S)-2-Hydroxy-2-(4-hydroxyphenyl)acetate	C03198	1	R06632	R06632;No information of KEGG othology
10-Formyldihydrofolate	C03204	1	R02238	R02238;No information of KEGG othology
Alanopine##2,2'-Iminodipropanoate##meso-N-(1-Carboxyethyl)-alanine	C03210	1	R00398	R00398;No information of KEGG othology
2-Hydroxy-3-oxoadipate	C03217	1	R00474	R00474;No information of KEGG othology
2-Methylpropanal oxime##Isobutyraldehyde oxime##Isobutanal oxime	C03219	1	R08663	R08663;K13401;1.14.13.118;CYP79D1_2;No information about KM-value
(Indol-3-yl)glycolaldehyde##3-Indoleglycolaldehyde	C03230	1	R00681	R00681;No information of KEGG othology
3-Methylglutaconyl-CoA##trans-3-Methylglutaconyl-CoA##(E)-3-Methylglutaconyl-1-CoA	C03231	1	R02085	R02085;K13766;4.2.1.18;liuC;(E)-glutaconyl-CoA##0.0024##679737##Homo sapiens (human)
6-Amino-2-oxohexanoate##2-Oxo-6-aminocaproate	C03239	1	R00447	R00447;No information of KEGG othology
ADPribose 2'-phosphate	C03246	1	R00119	R00119;K01242;3.2.2.5;CD38_157;3-acetylpyridine adenine dinucleotide##0.006##137055##Bos taurus (cow)
Acetylenedicarboxylate##Acetylenedicarboxylic acid##2-Butynedioic acid	C03248	1	R00218	R00218;No information of KEGG othology
beta-D-Fructose 2-phosphate##beta-D-Fructofuranose 2-phosphate	C03267	1	R00872	R00872;K01112;None;E3.1.3.-;None
beta-D-Fructose 2-phosphate##beta-D-Fructofuranose 2-phosphate	C03267	1	R02730	R02730;No information of KEGG othology
Imidazol-5-yl-pyruvate##3-(Imidazol-5-yl)pyruvate##Imidazole pyruvate##Imidazole pyruvic acid	C03277	1	R01161	R01161;No information of KEGG othology
L-2,4-Diaminobutanoate##alpha,gamma-Diaminobutyrate##L-2,4-Diaminobutyrate	C03283	1	R02293	R02293;No information of KEGG othology
L-2,4-Diaminobutanoate##alpha,gamma-Diaminobutyrate##L-2,4-Diaminobutyrate	C03283	1	R06977	R06977;K00836;2.6.1.76;E2.6.1.76##ectB;No information about KM-value
L-2,4-Diaminobutanoate##alpha,gamma-Diaminobutyrate##L-2,4-Diaminobutyrate	C03283	1	R07650	R07650;K13745;4.1.1.86;ddc;No information about KM-value
N-Adenylylanthranilate	C03293	1	R00979	R00979;No information of KEGG othology
L-2,3-Dihydrodipicolinate##Dihydrodipicolinic acid##Dihydrodipicolinate##2,3-Dihydrodipicolinate##(S)-2,3-Dihydropyridine-2,6-dicarboxylate	C03340	1	R02292	R02292;K01714;4.2.1.52;dapA;No information about KM-value
3-Methylthiopropanamine##3-Methylthiopropylamine	C03354	1	R00656	R00656;No information of KEGG othology
Norspermidine##Bis(3-aminopropyl)amine##3,3'-Iminobispropylamine	C03375	1	R03271	R03271;No information of KEGG othology
4-Phospho-D-erythronate##4-Phosphoerythronate	C03393	1	R01825	R01825;K03472;1.2.1.72;epd;No information about KM-value
Erythrulose 1-phosphate	C03394	1	R01014	R01014;No information of KEGG othology
Prephytoene diphosphate	C03427	1	R02065	R02065;K02291;2.5.1.32;crtB;No information about KM-value
Presqualene diphosphate	C03428	1	R00702	R00702;K00801;2.5.1.21;FDFT1;farnesyl diphosphate##0.0004##489847##Sus scrofa (pig)	R00702;K00801;2.5.1.21;FDFT1;trans-farnesyl diphosphate##0.001##489842##Rattus norvegicus (rat)
Presqualene diphosphate	C03428	1	R02872	R02872;K00801;2.5.1.21;FDFT1;farnesyl diphosphate##0.0004##489847##Sus scrofa (pig)	R02872;K00801;2.5.1.21;FDFT1;trans-farnesyl diphosphate##0.001##489842##Rattus norvegicus (rat)
S-Inosyl-L-homocysteine	C03431	1	R00193	R00193;No information of KEGG othology
Adenosine tetraphosphate##Adenosine 5'-tetraphosphate	C03483	1	R00128	R00128;No information of KEGG othology
Deoxy-5-methylcytidylate##5-Methyldeoxycytidine 5'-phosphate	C03495	1	R01670	R01670;No information of KEGG othology
N-Acetyl-L-phenylalanine	C03519	1	R00693	R00693;No information of KEGG othology
S-Ribosyl-L-homocysteine##S-D-Ribosyl-L-homocysteine##Ribose-5-S-homocysteine##S-Ribosylhomocysteine##S-(5-Deoxy-D-ribos-5-yl)-L-homocysteine	C03539	1	R00194	R00194;K01243;3.2.2.9;mtnN##mtn##pfs;more##-999##709718##Arabidopsis thaliana (thale cress)
myo-Inositol 4-phosphate##D-myo-Inositol 4-phosphate##1D-myo-Inositol 4-phosphate##1D-myo-Inositol 4-monophosphate##Inositol 4-phosphate	C03546	1	R01186	R01186;K10047;3.1.3.25;VTC4;(-)-(1R,2R,4R,6R)-2,4,6-trihydroxycyclohexyl-1-hydroxyphosphonate cyclohexylammonium salt##0.025##666523##Bos taurus (cow)
(R)-3-Hydroxybutanoyl-CoA##(3R)-3-Hydroxybutanoyl-CoA	C03561	1	R01977	R01977;K00023;1.1.1.36;E1.1.1.36##phbB;(3R)-3-hydroxydecanoyl-CoA##0.0054##687492##Candida tropicalis
1-Pyrroline-2-carboxylate##1-Pyrroline-2-carboxylic acid##delta1-Pyrroline 2-carboxylate	C03564	1	R01246	R01246;No information of KEGG othology
1-Pyrroline-2-carboxylate##1-Pyrroline-2-carboxylic acid##delta1-Pyrroline 2-carboxylate	C03564	1	R01249	R01249;No information of KEGG othology
3-(Uracil-1-yl)-L-alanine##Willardiine	C03584	1	R03131	R03131;No information of KEGG othology
4-Hydroxy-2-oxopentanoate##4-Hydroxy-2-oxovalerate	C03589	1	R00750	R00750;K01666;4.1.3.39;E4.1.3.39##mhpE;No information about KM-value
Inosine 5'-tetraphosphate	C03614	1	R00723	R00723;No information of KEGG othology
L-threo-3-Methylaspartate	C03618	1	R00262	R00262;K01846;5.4.99.1;E5.4.99.1;No information about KM-value
Bis-gamma-glutamylcystine##Oxidized gamma-glutamylcysteine##Bis-gamma-L-glutamyl-L-cystine##Oxidized gamma-L-glutamyl-L-cysteine	C03646	1	R02742	R02742;No information of KEGG othology
1-O-Methyl-myo-inositol##1D-1-O-Methyl-myo-inositol	C03659	1	R01188	R01188;No information of KEGG othology
3-O-Methyl-myo-inositol##1D-3-O-Methyl-myo-inositol	C03660	1	R01189	R01189;No information of KEGG othology
3-(4-Hydroxyphenyl)lactate##4-Hydroxyphenyllactate##p-Hydroxyphenyllactate##2-Hydroxy-3-(4-hydroxyphenyl)propanoate	C03672	1	R03336	R03336;No information of KEGG othology
3-(4-Hydroxyphenyl)lactate##4-Hydroxyphenyllactate##p-Hydroxyphenyllactate##2-Hydroxy-3-(4-hydroxyphenyl)propanoate	C03672	1	R03338	R03338;No information of KEGG othology
L-5-Carboxymethylhydantoin	C03703	1	R02284	R02284;No information of KEGG othology
N-Adenylyl-L-phenylalanine	C03709	1	R00687	R00687;No information of KEGG othology
UDP-alpha-D-galacto-1,4-furanose##UDP-D-galacto-1,4-furanose	C03733	1	R00505	R00505;No information of KEGG othology
(S)-4-Amino-5-oxopentanoate##L-Glutamate 1-semialdehyde	C03741	1	R02272	R02272;K01845;5.4.3.8;hemL;No information about KM-value
(S)-4-Amino-5-oxopentanoate##L-Glutamate 1-semialdehyde	C03741	1	R04109	R04109;K02492;1.2.1.70;hemA;No information about KM-value
3-Hydroxy-3-methylglutarate##3-Hydorxy-3-methylglutaric acid##beta-Hydroxy-beta-methylglutaric acid##Dicrotalic acid##3-Hydroxy-3-methylpentanedioic acid##Meglutol	C03761	1	R02083	R02083;No information of KEGG othology
4-Hydroxyphenylacetaldehyde##2-(4-Hydroxyphenyl)acetaldehyde	C03765	1	R03341	R03341;No information of KEGG othology
5-Guanidino-2-oxopentanoate##5-Guanidino-2-oxo-pentanoate##2-Oxo-5-guanidinopentanoate##2-Oxo-5-guanidino-pentanoate##2-Oxoarginine	C03771	1	R08197	R08197;K12252;2.6.1.84;aruH;No information about KM-value
N-(Carboxymethyl)-D-alanine##Strombine	C03790	1	R00368	R00368;No information of KEGG othology
2-Aminomuconate semialdehyde##2-Aminomuconate 6-semialdehyde	C03824	1	R04323	R04323;K03392;4.1.1.45;E4.1.1.45##ACMSD;2-amino-3-(3-oxoprop-2-enyl)-but-2-enedioate##0.0065##679800##Homo sapiens (human)	R04323;K03392;4.1.1.45;E4.1.1.45##ACMSD;2-amino-3-carboxymuconate-6-semialdehyde##0.013##649725##Rattus norvegicus (rat)
2-Dehydro-3-deoxy-D-xylonate##2-Dehydro-3-deoxy-D-arabinonate##2-Dehydro-3-deoxy-D-pentonate##(4S)-4,5-Dihydroxy-2-oxopentanoate	C03826	1	R01782	R01782;No information of KEGG othology
5alpha-Cholest-8-en-3beta-ol##Zymostenol##Cholestenol	C03845	1	R07498	R07498;K09828;1.3.1.72;DHCR24;5alpha-cholesta-7,24-dien-3beta-ol##0.037##288496##Rattus norvegicus (rat)
Adenosine 5'-phosphoramidate	C03851	1	R01619	R01619;No information of KEGG othology
L-Serine-phosphoethanolamine##Serine phosphoethanolamine	C03872	1	R02563	R02563;No information of KEGG othology
(S)-beta-Methylindolepyruvate	C03914	1	R01972	R01972;No information of KEGG othology
erythro-3-Hydroxy-Ls-aspartate##erythro-3-Hydroxy-Ls-aspartic acid##erythro-3-Hydroxy-L-aspartate##erythro-3-Hydroxy-L-aspartic acid	C03961	1	R00347	R00347;No information of KEGG othology
erythro-3-Hydroxy-Ls-aspartate##erythro-3-Hydroxy-Ls-aspartic acid##erythro-3-Hydroxy-L-aspartate##erythro-3-Hydroxy-L-aspartic acid	C03961	1	R00478	R00478;No information of KEGG othology
(R)-3-(4-Hydroxyphenyl)lactate	C03964	1	R03337	R03337;No information of KEGG othology
(R)-3-(4-Hydroxyphenyl)lactate	C03964	1	R03339	R03339;No information of KEGG othology
2-Dehydro-3-deoxy-L-rhamnonate	C03979	1	R02261	R02261;K12660;4.1.2.-;yfaU;No information about KM-value
2-Hydroxyethylenedicarboxylate##enol-Oxaloacetate##enol-Oxaloacetic acid##2-Hydroxybut-2-enedioic acid	C03981	1	R00219	R00219;No information of KEGG othology
2-Hydroxyethylenedicarboxylate##enol-Oxaloacetate##enol-Oxaloacetic acid##2-Hydroxybut-2-enedioic acid	C03981	1	R00363	R00363;No information of KEGG othology
3-Hydroxy-4-methylanthranilate	C03986	1	R02667	R02667;No information of KEGG othology
4-(beta-D-Glucosyloxy)benzoate##4-Hydroxybenzoate-O-glucoside	C03993	1	R01304	R01304;No information of KEGG othology
5-Hydroxymethyldeoxycytidylate##5-Hydroxymethyldeoxycytidylic acid##2'-Deoxy-5-hydroxymethylcytidine 5'-phosphate	C03997	1	R01669	R01669;No information of KEGG othology
1D-myo-Inositol 3-phosphate##D-myo-Inositol 3-phosphate##myo-Inositol 3-phosphate##Inositol 3-phosphate##1D-myo-Inositol 3-monophosphate##D-myo-Inositol 3-monophosphate##myo-Inositol 3-monophosphate##Inositol 3-monophosphate##1L-myo-Inositol 1-phosphate##L-myo-Inositol 1-phosphate	C04006	1	R01187	R01187;K10047;3.1.3.25;VTC4;(-)-(1R,2R,4R,6R)-2,4,6-trihydroxycyclohexyl-1-hydroxyphosphonate cyclohexylammonium salt##0.025##666523##Bos taurus (cow)
1D-myo-Inositol 3-phosphate##D-myo-Inositol 3-phosphate##myo-Inositol 3-phosphate##Inositol 3-phosphate##1D-myo-Inositol 3-monophosphate##D-myo-Inositol 3-monophosphate##myo-Inositol 3-monophosphate##Inositol 3-monophosphate##1L-myo-Inositol 1-phosphate##L-myo-Inositol 1-phosphate	C04006	1	R07279	R07279;No information of KEGG othology
1D-myo-Inositol 3-phosphate##D-myo-Inositol 3-phosphate##myo-Inositol 3-phosphate##Inositol 3-phosphate##1D-myo-Inositol 3-monophosphate##D-myo-Inositol 3-monophosphate##myo-Inositol 3-monophosphate##Inositol 3-monophosphate##1L-myo-Inositol 1-phosphate##L-myo-Inositol 1-phosphate	C04006	1	R07324	R07324;K01858;5.5.1.4;E5.5.1.4##INO1;NAD+##0.0051##649928##Archaeoglobus fulgidus	R07324;K01858;5.5.1.4;E5.5.1.4##INO1;D-glucose 6-phosphate##0.12##649928##Archaeoglobus fulgidus
D-Lysopine##N2-(D-1-Carboxyethyl)-L-lysine##Lysopine	C04020	1	R00452	R00452;No information of KEGG othology
2,3-Dihydroxy-3-methylbutanoate##2,3-Dihydroxy-isovalerate##2,3-Dihydroxy-isovaleric acid	C04039	1	R01209	R01209;K01687;4.2.1.9;ilvD;2,3-dihydroxyisovalerate##0.54##680539##Sulfolobus solfataricus	R01209;K01687;4.2.1.9;ilvD;2,3-dihydroxy-3-methylpentanoate##2.16##33961##Neurospora crassa	R01209;K01687;4.2.1.9;ilvD;D-gluconate##2.42##680539##Sulfolobus solfataricus
5-Amino-4-imidazolecarboxyamide	C04051	1	R04378	R04378;K00759;2.4.2.7;E2.4.2.7##apt;adenine##0.0008##638170##Arabidopsis thaliana (thale cress)
D-myo-Inositol 1,3-bisphosphate##1D-myo-Inositol 1,3-bisphosphate##myo-Inositol 1,3-bisphosphate##Inositol 1,3-bisphosphate	C04062	1	R03330	R03330;K01108;3.1.3.64;E3.1.3.64;Inositol 1,3-bisphosphate##0.0008##646449##Rattus norvegicus (rat)
N-((R)-Pantothenoyl)-L-cysteine##D-Pantothenoyl-L-cysteine##N-Pantothenoylcysteine	C04079	1	R04391	R04391;K01947;6.3.4.15;birA-coaX;biotin carboxyl carrier protein##0.00044##671759##Sulfolobus tokodaii
Octadecanoyl-[acyl-carrier protein]##Stearoyl-[acyl-carrier protein]	C04088	1	R08163	R08163;K10782;3.1.2.14;FATA;palmitoleoyl-[acyl-carrier protein]##0.00035##710244##Ricinus communis (castor bean)
UDP-4-dehydro-6-deoxy-D-glucose##UDP-4-keto-6-deoxy-D-glucose##UDP-4-oxo-6-deoxy-D-glucose	C04089	1	R00293	R00293;K12450;4.2.1.76;RHM;No information about KM-value
delta1-Piperideine-2-carboxylate##1,2-Didehydropiperidine-2-carboxylate	C04092	1	R00445	R00445;No information of KEGG othology
4-Carboxy-4-hydroxy-2-oxoadipate##4-Hydroxy-4-carboxymethyl-2-oxoglutarate##2-Hydroxy-4-oxobutane-1,2,4-tricarboxylate	C04115	1	R00350	R00350;K10218;4.1.3.17;ligK;No information about KM-value
D-Octopine##N2-(D-1-Carboxyethyl)-L-arginine##N2-(1-Carboxyethyl)-L-arginine##Arginine, N2-(1-carboxyethyl)-, L-##D-(+)-Octopine##L-Arginine, N2-(1-carboxyethyl)-, (R)-##L-Arginine, N2-[(1R)-1-carboxyethyl]-##Octopine	C04137	1	R00562	R00562;No information of KEGG othology
Indole-3-acetyl-beta-1-D-glucoside##1-O-(Indol-3-yl)acetyl-beta-D-glucose	C04197	1	R03094	R03094;No information of KEGG othology
N(6)-[(Indol-3-yl)acetyl]-L-lysine##N6-[(Indol-3-yl)acetyl]-L-lysine	C04211	1	R03095	R03095;No information of KEGG othology
all-trans-Heptaprenyl diphosphate	C04216	1	R05612	R05612;No information of KEGG othology
N-Acetyl-D-mannosamine 6-phosphate##N-Acetylmannosamine 6-phosphate	C04257	1	R02087	R02087;K13967;2.7.1.60;nanEK;N-acetyl-D-mannosamine##0.093##2280##Rattus norvegicus (rat)	R02087;K13967;2.7.1.60;nanEK;N-glycolylmannosamine##1.2##641730##Rattus norvegicus (rat)	R02087;K13967;5.1.3.9;nanEK;No information about KM-value
4-(3-Methylbut-2-enyl)-L-tryptophan	C04290	1	R01657	R01657;No information of KEGG othology
D-myo-Inositol 1,2-cyclic phosphate##1D-myo-Inositol 1,2-cyclic phosphate	C04299	1	R03333	R03333;No information of KEGG othology
(3S)-3-Carboxy-3-hydroxypropanoyl-CoA##(3S)-3-Carboxy-3-hydroxypropionyl-CoA##L-Malyl-CoA##Malyl-CoA	C04348	1	R00473	R00473;K08691;4.1.3.24;mcl;(3S)-3-carboxy-3-hydroxypropanoyl-CoA##0.005##651687##Chloroflexus aurantiacus
(3S)-3-Carboxy-3-hydroxypropanoyl-CoA##(3S)-3-Carboxy-3-hydroxypropionyl-CoA##L-Malyl-CoA##Malyl-CoA	C04348	1	R01256	R01256;K14451;None;mcl2;None
(Z)-4-Hydroxyphenylacetaldehyde-oxime	C04353	1	R08656	R08656;K13027;1.14.13.41;CYP79A1;NADPH##0.013##390081##Sorghum bicolor (sorghum)	R08656;K13027;1.14.13.41;CYP79A1;L-tyrosine##0.22##390080##Sorghum bicolor (sorghum)	R08656;K13027;1.14.13.41;CYP79A1;NADH##0.3##390081##Sorghum bicolor (sorghum)
3-Amino-3-(4-hydroxyphenyl)propanoate##beta-Tyrosine	C04368	1	R00739	R00739;No information of KEGG othology
5alpha-Ergosta-7,22-diene-3beta,5-diol	C04416	1	R03675	R03675;No information of KEGG othology
2-Dehydro-3-deoxy-6-phospho-D-gluconate##6-Phospho-2-dehydro-3-deoxy-D-gluconate##2-Keto-3-deoxy-6-phosphogluconate##2-Dehydro-3-deoxy-D-gluconate 6-phosphate	C04442	1	R02036	R02036;K01690;4.2.1.12;edd;6-phosphogluconate##0.04##33650##Zymomonas mobilis
Guanosine 3'-diphosphate 5'-triphosphate##Guanosine 5'-triphosphate,3'-diphosphate	C04494	1	R00429	R00429;K07816;2.7.6.5;E2.7.6.5X;GDP##0.14##642771##Brevibacillus brevis
N-Acetyl-alpha-D-glucosamine 1-phosphate	C04501	1	R05332	R05332;K04042;2.7.7.23;glmU;UDP-N-acetyl-D-glucosamine##0.23##643065##Sus scrofa (pig)
N-Acetyl-alpha-D-glucosamine 1-phosphate	C04501	1	R08193	R08193;K01836;5.4.2.3;E5.4.2.3;N-Acetylglucosamine 1-phosphate##0.0237##3296##Sus scrofa (pig)
(3S,4S)-3-Hydroxytetradecane-1,3,4-tricarboxylate	C04529	1	R03859	R03859;No information of KEGG othology
6-Phospho-beta-D-glucosyl-(1,4)-D-glucose##Cellobiose 6-phosphate	C04534	1	R00839	R00839;No information of KEGG othology
gamma-L-Glutamyl-L-cysteinyl-beta-alanine	C04544	1	R02741	R02741;No information of KEGG othology
6-Imino-5-oxocyclohexa-1,3-dienecarboxylate	C04584	1	R02666	R02666;No information of KEGG othology
2-(alpha-D-Galactosyl)-sn-glycerol 3-phosphate	C04641	1	R00853	R00853;No information of KEGG othology
(2S,3S)-2-Hydroxytridecane-1,2,3-tricarboxylate	C04655	1	R03735	R03735;No information of KEGG othology
alpha-D-Galactosyl-(1,1')-sn-glycerol 3-phosphate##1-O-alpha-D-Galactosyl-sn-glycerol 3-phosphate	C04703	1	R00854	R00854;No information of KEGG othology
N6-(delta2-Isopentenyl)-adenosine 5'-monophosphate##N6-(Dimethylallyl)adenosine 5'-phosphate##Isopentenyl-AMP	C04713	1	R04038	R04038;K10760;None;IPT;None
(6S)-6-Hydroxy-1,4,5,6-tetrahydronicotinamide-adenine dinucleotide##6beta-Hydroxy-1,4,5,6-tetrahydronicotinamide-adenine dinucleotide	C04856	1	R00129	R00129;No information of KEGG othology
Glycolipid	C05005	1	R01537	R01537;No information of KEGG othology
24,25-Dihydrolanosterol	C05109	1	R03689	R03689;K09828;1.3.1.72;DHCR24;5alpha-cholesta-7,24-dien-3beta-ol##0.037##288496##Rattus norvegicus (rat)
3-Hydroxybutanoyl-CoA	C05116	1	R05576	R05576;K00074;1.1.1.157;E1.1.1.157##paaH;No information about KM-value
2-(alpha-Hydroxyethyl)thiamine diphosphate##2-Hydroxyethyl-ThPP	C05125	1	R00014	R00014;K00163;1.2.4.1;aceE;pyruvate##0.0002##656580##Bos taurus (cow)
2-(alpha-Hydroxyethyl)thiamine diphosphate##2-Hydroxyethyl-ThPP	C05125	1	R00755	R00755;K01568;4.1.1.1;E4.1.1.1##pdc;2-ketohexanoic acid##0.2##666806##Zymomonas mobilis
alpha-Amino acid	C05167	1	R06616	R06616;No information of KEGG othology
Hydroxyacetone##Acetol##1-Hydroxy-2-propanone##2-Ketopropyl alcohol##Acetone alcohol##Pyruvinalcohol##Pyruvic alcohol##Methylketol	C05235	1	R02528	R02528;No information of KEGG othology
trans-Oct-2-enoyl-CoA##(2E)-Octenoyl-CoA	C05276	1	R03776	R03776;K07512;1.3.1.38;MECR##NRBF1;trans-phytenoyl-CoA##0.018##673644##Homo sapiens (human)
Nicotianamine	C05324	1	R00075	R00075;No information of KEGG othology
Phenethylamine##2-Phenylethylamine##beta-Phenylethylamine##Phenylethylamine	C05332	1	R00699	R00699;K01593;4.1.1.28;E4.1.1.28##DDC;Dopamine##0.00083##701921##Homo sapiens (human)
Phenethylamine##2-Phenylethylamine##beta-Phenylethylamine##Phenylethylamine	C05332	1	R02613	R02613;K00276;1.4.3.21;E1.4.3.21##AOC2##AOC3##tynA;Benzylamine##0.00128##391910##Sus scrofa (pig)
beta-Alanyl-L-arginine	C05340	1	R00912	R00912;K14755;6.3.2.11;CRNS1##ATPGD1;L-His##0.0166##992##Mus musculus (mouse)
beta-Alanyl-L-lysine	C05341	1	R00910	R00910;K14755;6.3.2.11;CRNS1##ATPGD1;L-His##0.0166##992##Mus musculus (mouse)
beta-Alanyl-L-lysine	C05341	1	R00911	R00911;No information of KEGG othology
beta-D-Fructose 6-phosphate	C05345	1	R00867	R00867;K00844;2.7.1.1;HK;D-mannose##0.014##640240##Sus scrofa (pig)
beta-D-Fructose 6-phosphate	C05345	1	R01819	R01819;K01809;5.3.1.8;E5.3.1.8##manA;D-glucose 6-phosphate##0.002##680450##Sulfolobus solfataricus
beta-D-Fructose 6-phosphate	C05345	1	R02731	R02731;K14634;3.1.3.46;TIGAR;D-fructose 2,6-bisphosphate##0.00013##650442##Gallus gallus (chicken)
beta-D-Fructose 6-phosphate	C05345	1	R02732	R02732;K00900;2.7.1.105;E2.7.1.105##PFK;ATP##0.00087##674911##Rattus norvegicus (rat)
beta-D-Fructose 6-phosphate	C05345	1	R03321	R03321;K13810;2.2.1.2;tal-pgi;D-erythrose 4-phosphate##0.007##486035##Bos taurus (cow)
2-Hydroxy-3-(4-hydroxyphenyl)propenoate##4-Hydroxy-enol-phenylpyruvate	C05350	1	R03342	R03342;K07253;5.3.2.1;MIF;enol-phenylpyruvate##0.02##678327##Mus musculus (mouse)
Oxalosuccinate##Oxalosuccinic acid	C05379	1	R00268	R00268;K00031;1.1.1.42;IDH1##IDH2##icd;DL-isocitrate##0.00013##655094##Saccharopolyspora erythraea
Oxalosuccinate##Oxalosuccinic acid	C05379	1	R01899	R01899;K00031;1.1.1.42;IDH1##IDH2##icd;DL-isocitrate##0.00013##655094##Saccharopolyspora erythraea
Oxalosuccinate##Oxalosuccinic acid	C05379	1	R08201	R08201;No information of KEGG othology
3-Carboxy-1-hydroxypropyl-ThPP	C05381	1	R00621	R00621;K00164;1.2.4.2;OGDH##sucA;more##-999##656580##Bos taurus (cow)	R00621;K00164;1.2.4.2;OGDH##sucA;2-oxoglutarate##0.013##349005##Sus scrofa (pig)
Sedoheptulose 7-phosphate##D-Sedoheptulose 7-phosphate##D-altro-Heptulose 7-phosphate##altro-Heptulose 7-phosphate	C05382	1	R01843	R01843;No information of KEGG othology
Sedoheptulose 7-phosphate##D-Sedoheptulose 7-phosphate##D-altro-Heptulose 7-phosphate##altro-Heptulose 7-phosphate	C05382	1	R01845	R01845;K11532;3.1.3.11;glpX-SEBP;D-fructose-1,6-bisphosphate##0.0018##652241##Sus scrofa (pig)
Phytoene	C05413	1	R07916	R07916;K02291;2.5.1.32;crtB;No information about KM-value
Phytyl diphosphate	C05427	1	R02063	R02063;K10960;1.3.1.83;chlP##bchP;No information about KM-value
5alpha-Cholesta-7,24-dien-3beta-ol	C05439	1	R04804	R04804;K01824;5.3.3.5;EBP;Zymosterol##0.05##649741##Homo sapiens (human)
5-Ureido-4-imidazole carboxylate##4-Ureido-5-imidazolecarboxylic acid	C05515	1	R02141	R02141;No information of KEGG othology
Aminoacyl-L-methionine	C05524	1	R00657	R00657;No information of KEGG othology
S-Glutathionyl-L-cysteine	C05526	1	R00900	R00900;No information of KEGG othology
3-Sulfinylpyruvate##3-Sulfinopyruvate	C05527	1	R04861	R04861;No information of KEGG othology
delta-(L-2-Aminoadipyl)-L-cysteinyl-D-valine##N-[L-5-Amino-5-carboxypentanoyl]-L-cysteinyl-D-valine##L-delta-(alpha-Aminoadipoyl)-L-cysteinyl-D-valine##ACV	C05556	1	R04870	R04870;K12743;6.3.2.26;PCBAB;L-aminoadipate##0.045##440084##Penicillium chrysogenum	R04870;K12743;6.3.2.26;PCBAB;L-valine##0.08##440084##Penicillium chrysogenum
L-2-Aminoadipate adenylate##5-Adenylyl-2-aminoadipate##alpha-Aminoadipoyl-C6-AMP	C05560	1	R03098	R03098;K14085;1.2.1.3;ALDH7A1;4-(dimethylamino)cinnamaldehyde##0.0001##348695##Rattus norvegicus (rat)
4-Oxoglutaramate##4-Ketoglutaramate	C05572	1	R00270	R00270;No information of KEGG othology
Hercynine##Nalpha,Nalpha,Nalpha-Trimethyl-L-histidine	C05575	1	R01169	R01169;No information of KEGG othology
Gentisate aldehyde##2,5-Dihydroxybenzaldehyde	C05585	1	R02518	R02518;No information of KEGG othology
Gentisate aldehyde##2,5-Dihydroxybenzaldehyde	C05585	1	R02520	R02520;K00468;None;E1.13.12.-;None
3-Hydroxyphenylacetate##3-Hydroxyphenylacetic acid	C05593	1	R02515	R02515;No information of KEGG othology
3-Hydroxyphenylacetate##3-Hydroxyphenylacetic acid	C05593	1	R02517	R02517;K10438;1.14.13.63;E1.14.13.63##phacB;No information about KM-value
3-Hydroxyphenylacetate##3-Hydroxyphenylacetic acid	C05593	1	R06791	R06791;No information of KEGG othology
4-Hydroxy-2-oxo-heptanedioate##4-Hydroxy-2-ketopimelate##4-Hydroxy-2-oxoheptanedioic acid	C05601	1	R01645	R01645;K01636;None;E4.1.2.-;None
Phenyllactate##(R)-Phenyllactate	C05607	1	R01370	R01370;No information of KEGG othology
Phenyllactate##(R)-Phenyllactate	C05607	1	R01371	R01371;No information of KEGG othology
3-Hydroxykynurenamine	C05636	1	R04172	R04172;K01618;None;E4.1.1.-;None
3-Methylindolepyruvate	C05644	1	R01973	R01973;No information of KEGG othology
4-(2-Amino-3-hydroxyphenyl)-2,4-dioxobutanoate	C05645	1	R04171	R04171;K14264;2.6.1.7;BNA3;pyridoxal 5'-phosphate##0.00085##636608##Rattus norvegicus (rat)
Formylanthranilate##N-Formylanthranilate##2-(Formylamino)-benzoic acid	C05653	1	R00988	R00988;K01432;3.5.1.9;AFMID;N1,Nalpha-diformyl-L-kynurenine##0.39##209247##Gallus gallus (chicken)
Formylanthranilate##N-Formylanthranilate##2-(Formylamino)-benzoic acid	C05653	1	R03936	R03936;K01556;3.7.1.3;E3.7.1.3;pyridoxal 5'-phosphate##0.0018##289270##Sus scrofa (pig)
3-Aminopropanal##beta-Aminopropion aldehyde	C05665	1	R00904	R00904;K14085;1.2.1.3;ALDH7A1;4-(dimethylamino)cinnamaldehyde##0.0001##348695##Rattus norvegicus (rat)
3-Aminopropanal##beta-Aminopropion aldehyde	C05665	1	R03139	R03139;K00276;1.4.3.21;E1.4.3.21##AOC2##AOC3##tynA;Benzylamine##0.00128##391910##Sus scrofa (pig)
3-Aminopropanal##beta-Aminopropion aldehyde	C05665	1	R03899	R03899;K00308;1.5.3.13;PAOX;N1-acetylspermine##0.00085##655160##Homo sapiens (human)
beta-Nitropropanoate##beta-Nitropropanoic acid##beta-Nitropropionic acid##3-Nitropropanoate##3-Nitropropionic acid	C05669	1	R00916	R00916;No information of KEGG othology
3-Aminopropiononitrile##beta-Aminopropionitrile	C05670	1	R00917	R00917;No information of KEGG othology
Phosphonoacetate##Phosphonoacetic acid##Fosfonet	C05682	1	R00318	R00318;K06193;3.11.1.2;phnA;No information about KM-value
Poly-gamma-D-glutamate	C05723	1	R00263	R00263;No information of KEGG othology
Glutathionylspermidine##N1-(gamma-L-Glutamyl-L-cysteinyl-glycyl)-spermidine	C05730	1	R01917	R01917;K01833;6.3.1.9;TRYS;glutathionylspermidine##0.04##662802##Leishmania major
Glutathionylspermidine##N1-(gamma-L-Glutamyl-L-cysteinyl-glycyl)-spermidine	C05730	1	R01918	R01918;K01833;6.3.1.9;TRYS;glutathionylspermidine##0.04##662802##Leishmania major
trans-Dodec-2-enoyl-[acp]##trans-Dodec-2-enoyl-[acyl-carrier protein]##(2E)-Dodecenoyl-[acp]	C05758	1	R04724	R04724;K11533;2.3.1.-;fas;No information about KM-value
3-Oxotetradecanoyl-[acp]##3-Oxotetradecanoyl-[acyl-carrier protein]	C05759	1	R04726	R04726;K00665;2.3.1.85;FASN;acetyl-CoA##0.0005##669416##Homo sapiens (human)
trans-Tetradec-2-enoyl-[acp]##trans-Tetradec-2-enoyl-[acyl-carrier protein]##(2E)-Tetradecenoyl-[acp]	C05760	1	R04966	R04966;K11533;2.3.1.-;fas;No information about KM-value
trans-Tetradec-2-enoyl-[acp]##trans-Tetradec-2-enoyl-[acyl-carrier protein]##(2E)-Tetradecenoyl-[acp]	C05760	1	R04967	R04967;K00665;2.3.1.85;FASN;acetyl-CoA##0.0005##669416##Homo sapiens (human)
trans-Hexadec-2-enoyl-[acp]##trans-Hexadec-2-enoyl-[acyl-carrier protein]##(2E)-Hexadecenoyl-[acp]	C05763	1	R04969	R04969;K11533;2.3.1.-;fas;No information about KM-value
L-Glutamyl 1-phosphate##alpha-L-Glutamyl phosphate	C05765	1	R00241	R00241;No information of KEGG othology
Uroporphyrinogen I	C05766	1	R03166	R03166;No information of KEGG othology
Precorrin 3A	C05772	1	R03948	R03948;K13540;2.1.1.131;cobIJ;No information about KM-value
3'-CMP##Cytidine 3'-phosphate	C05822	1	R02370	R02370;K08693;3.1.3.6;E3.1.3.6;No information about KM-value
N-Carbamyl-L-glutamate	C05829	1	R00254	R00254;No information of KEGG othology
3-Methyldioxyindole##3-Hydroxy-3-methyloxindole	C05834	1	R03092	R03092;No information of KEGG othology
2-Formaminobenzoylacetate	C05835	1	R00991	R00991;No information of KEGG othology
2-Formaminobenzoylacetate	C05835	1	R03097	R03097;No information of KEGG othology
Nicotinate D-ribonucleoside	C05841	1	R03346	R03346;K11751;3.1.3.5;ushA;adenosine 5'-O-thiophosphate##0.002##95042##Rattus norvegicus (rat)
Nicotinate D-ribonucleoside	C05841	1	R03347	R03347;K00924;None;E2.7.1.-;None
2-Hydroxyphenylacetate	C05852	1	R01372	R01372;K00457;1.13.11.27;HPD##hppD;(4-hydroxyphenyl)-pyruvate##0.027##657978##Streptomyces avermitilis
2-Hydroxyphenylacetate	C05852	1	R05450	R05450;No information of KEGG othology
2-Hydroxyphenylacetate	C05852	1	R05487	R05487;K10437;1.14.13.-;PHACA;No information about KM-value
Phenylethyl alcohol##Phenethyl alcohol##2-Phenylethanol	C05853	1	R02611	R02611;K00055;1.1.1.90;E1.1.1.90;No information about KM-value
Thiamine aldehyde##Thiamin aldehyde	C05856	1	R00033	R00033;No information of KEGG othology
Formamidopyrimidine nucleoside triphosphate	C05922	1	R00428	R00428;K01495;3.5.4.16;E3.5.4.16##folE;GTP##0.004##209564##Bacillus subtilis
Molybdopterin##Pyranopterin##H2Dtppp-mP	C05924	1	R04637	R04637;No information of KEGG othology
10-Formyltetrahydrofolyl L-glutamate##10-Formyl-THF-L-glutamate	C05928	1	R01654	R01654;No information of KEGG othology
N-Succinyl-L-glutamate##(2S)-2-(3-Carboxypropanoylamino)pentanedioic acid	C05931	1	R00411	R00411;K05526;3.5.1.96;astE;No information about KM-value
N-(omega)-Hydroxyarginine	C05933	1	R00558	R00558;K13427;1.14.13.39;NOA1;NADPH##0.0003##440201##Mus musculus (mouse)
L-Arginine phosphate##N5-[Imino(phosphonoamino)methyl]L-ornithine##omega-N-Phosphoarginine##Arginine phosphate##L-Arginine-NG-phosphoric acid##Phosphoarginine A##N-Phospho-L-arginine##N(omega)-Phospho-L-arginine##Phosphoarginine	C05945	1	R00554	R00554;K00934;2.7.3.3;E2.7.3.3;ADP##0.0134##686222##Desulfotalea psychrophila	R00554;K00934;2.7.3.3;E2.7.3.3;omega-N-phospho-L-arginine##0.192##686222##Desulfotalea psychrophila
D-4-Hydroxy-2-oxoglutarate	C05946	1	R00471	R00471;K01573;4.1.1.3;E4.1.1.3G##oadG;oxaloacetate##0.0003##692317##Homo sapiens (human)
3-Oxopropionyl-CoA##Malonyl semialdehyde-CoA	C05989	1	R00744	R00744;No information of KEGG othology
Acetyl adenylate##5'-Acetylphosphoadenosine	C05993	1	R00236	R00236;K01895;6.2.1.1;ACSS##acs;acetyl-CoA##0.0037##693061##Pyrococcus furiosus
Acetyl adenylate##5'-Acetylphosphoadenosine	C05993	1	R00316	R00316;K01895;6.2.1.1;ACSS##acs;acetyl-CoA##0.0037##693061##Pyrococcus furiosus
Acetyl adenylate##5'-Acetylphosphoadenosine	C05993	1	R00322	R00322;No information of KEGG othology
Lactaldehyde##2-Hydroxypropionaldehyde##2-Hydroxypropanal	C05999	1	R01048	R01048;K06122;4.2.1.30;K06122##dhbE;Propane-1,2-diol##0.32##651133##Klebsiella pneumoniae
Lactaldehyde##2-Hydroxypropionaldehyde##2-Hydroxypropanal	C05999	1	R02531	R02531;K00011;1.1.1.21;E1.1.1.21##AKR1;5-Pregnene-3beta,20alpha-diol##0.0002##695881##Homo sapiens (human)
Lactaldehyde##2-Hydroxypropionaldehyde##2-Hydroxypropanal	C05999	1	R07139	R07139;No information of KEGG othology
(S)-Methylmalonate semialdehyde	C06002	1	R01438	R01438;No information of KEGG othology
D-arabino-Hex-3-ulose 6-phosphate##D-arabino-3-Hexulose 6-phosphate##D-arabino-6-Phospho-hex-3-ulose	C06019	1	R05338	R05338;K13831;4.1.2.43;hps-phi;D-arabino-hex-3-ulose 6-phosphate##0.075##684946##Methylococcus capsulatus	R05338;K13831;5.3.1.27;hps-phi;D-arabino-3-hexulose 6-phosphate##0.1##684946##Methylococcus capsulatus	R05338;K13812;4.3.-.-;fae-hps;No information about KM-value
D-arabino-Hex-3-ulose 6-phosphate##D-arabino-3-Hexulose 6-phosphate##D-arabino-6-Phospho-hex-3-ulose	C06019	1	R05339	R05339;K13831;4.1.2.43;hps-phi;D-arabino-hex-3-ulose 6-phosphate##0.075##684946##Methylococcus capsulatus	R05339;K13831;5.3.1.27;hps-phi;D-arabino-3-hexulose 6-phosphate##0.1##684946##Methylococcus capsulatus
Methyloxaloacetate	C06030	1	R00995	R00995;No information of KEGG othology
D-erythro-3-Methylmalate##(2R,3S)-3-Methylmalate	C06032	1	R00994	R00994;K00052;1.1.1.85;E1.1.1.85##leuB;D-3-ethylmalate##0.0011##680429##Sulfolobus tokodaii
Parapyruvate##4-Hydroxy-4-methyl-2-oxoglutarate	C06033	1	R00008	R00008;K10218;4.1.3.17;ligK;No information about KM-value
Cyclic amidines	C06059	1	R01400	R01400;No information of KEGG othology
Myrcene##beta-Myrcene	C06074	1	R02009	R02009;K12467;4.2.3.15;E4.2.3.15;No information about KM-value
Terpinolene	C06075	1	R02010	R02010;No information of KEGG othology
Comphene##Camphene	C06076	1	R02011	R02011;No information of KEGG othology
Pinene	C06077	1	R02012	R02012;No information of KEGG othology
Abscisate##Abscisic acid##(+)-Abscisic acid	C06082	1	R02309	R02309;No information of KEGG othology
Tetrahymanol	C06083	1	R02875	R02875;No information of KEGG othology
Hopanoid	C06084	1	R02876	R02876;No information of KEGG othology
Triterpenoid	C06085	1	R03201	R03201;No information of KEGG othology
ent-Copalyl diphosphate##(-)-Copalyl diphosphate	C06089	1	R02068	R02068;K04120;5.5.1.13;E5.5.1.13;No information about KM-value
(+)-Limonene##(+)-(R)-Limonene##(+)-(4R)-Limonene	C06099	1	R06120	R06120;No information of KEGG othology
Nerolidyl diphosphate##NPP	C06111	1	R02310	R02310;No information of KEGG othology
Hexadecenal##2-trans-Hexadecenal	C06123	1	R02463	R02463;No information of KEGG othology
3-Butynoate##But-3-ynoate	C06144	1	R01367	R01367;No information of KEGG othology
2,5-Diamino-6-(5'-triphosphoryl-3',4'-trihydroxy-2'-oxopentyl)-amino-4-oxopyrimidine	C06148	1	R04639	R04639;K01495;3.5.4.16;E3.5.4.16##folE;GTP##0.004##209564##Bacillus subtilis
Cyclic 2,3-bisphospho-D-glycerate##Cyclic 2,3-diphospho-D-glycerate##Cyclic glycerate-2,3P2##cDPG	C06189	1	R03298	R03298;K05716;4.6.1.-;CPGS;No information about KM-value
Guanosine 3'-phosphate##3'-GMP##3'-Guanylic acid##Guo-3'-P##Gp	C06193	1	R02148	R02148;K08693;3.1.3.6;E3.1.3.6;No information about KM-value
P1,P3-Bis(5'-adenosyl) triphosphate##ApppA##Adenosine 5'-triphosphate 5'-adenosine	C06197	1	R00187	R00187;K01522;3.6.1.29;FHIT;Ap4A##0.0006##208383##Homo sapiens (human)
P1,P4-Bis(5'-uridyl) tetraphosphate##UppppU	C06198	1	R00969	R00969;K01518;3.6.1.17;E3.6.1.17;P1,P4-bis(5'-adenosyl) tetraphosphate##0.0007##209906##Homo sapiens (human)
2,4-Dihydroxyhept-2-enedioate##2,4-Dihydroxyhept-2-1,7-dioate##2,4-Dihydroxyhept-2-enedioic acid	C06201	1	R01647	R01647;K02510;4.1.2.-;hpaI;No information about KM-value
Acetamide	C06244	1	R00321	R00321;No information of KEGG othology
(-)-beta-Pinene##(1S,5S)-6,6-Dimethyl-2-methylenebicyclo[3.1.1]heptane	C06307	1	R05766	R05766;K07384;4.2.3.14;E4.2.3.14;No information about KM-value
(-)-alpha-Pinene##(1S,5S)-2,6,6-Trimethylbicyclo[3.1.1]hept-2-ene	C06308	1	R05765	R05765;K07384;4.2.3.14;E4.2.3.14;No information about KM-value
Diplopterol##22-Hopanol##Hopan-22-ol	C06309	1	R07323	R07323;K06045;5.4.99.17;shc##sqhC;more##-999##662757##Alicyclobacillus acidocaldarius	R07323;K06045;5.4.99.17;shc##sqhC;(3S)-2,3-oxidosqualene##0.001##662757##Alicyclobacillus acidocaldarius	R07323;K06045;5.4.99.17;shc##sqhC;Squalene##0.003##440057##Alicyclobacillus acidocaldarius
Diploptene##22(29)-Hopene##Hop-22(29)-ene	C06310	1	R07322	R07322;K06045;5.4.99.17;shc##sqhC;more##-999##662757##Alicyclobacillus acidocaldarius	R07322;K06045;5.4.99.17;shc##sqhC;(3S)-2,3-oxidosqualene##0.001##662757##Alicyclobacillus acidocaldarius	R07322;K06045;5.4.99.17;shc##sqhC;Squalene##0.003##440057##Alicyclobacillus acidocaldarius
4-O-Methyl-myo-inositol##1D-4-O-Methyl-myo-inositol	C06352	1	R01190	R01190;No information of KEGG othology
Homospermidine##sym-Homospermidine	C06366	1	R00018	R00018;K00808;2.5.1.44;hss;putrescine##0.05##704662##Bradyrhizobium japonicum
2,3-Diaminopropanoate##2,3-Diaminopropionate##2,3-Diaminopropionic acid##2,3-Diaminopropanoic acid	C06393	1	R00195	R00195;No information of KEGG othology
(+)-delta-Cadinene	C06394	1	R02311	R02311;K14183;4.2.3.13;CDN1;No information about KM-value
Ethylene oxide	C06548	1	R05351	R05351;K00100;None;E1.1.1.-;None
Biuret	C06555	1	R05562	R05562;No information of KEGG othology
Biuret	C06555	1	R05563	R05563;No information of KEGG othology
Phosphonic acid##Phosphonate##Phosphorous acid##Phosphite	C06701	1	R05746	R05746;No information of KEGG othology
alpha,beta-Didehydrotryptophan	C06732	1	R05317	R05317;No information of KEGG othology
(E)-11-Tetradecenoyl-CoA##(11E)-Tetradecenoyl-CoA	C06736	1	R05321	R05321;No information of KEGG othology
(E)-11-Tetradecenoyl-CoA##(11E)-Tetradecenoyl-CoA	C06736	1	R07216	R07216;No information of KEGG othology
(Z)-11-Tetradecenoyl-CoA##(11Z)-Tetradecenoyl-CoA	C06737	1	R05322	R05322;No information of KEGG othology
(Z)-11-Tetradecenoyl-CoA##(11Z)-Tetradecenoyl-CoA	C06737	1	R07217	R07217;No information of KEGG othology
3'-Keto-3'-deoxy-ATP	C07024	1	R05668	R05668;K12628;1.-.-.-;pur10;No information about KM-value
Theophylline##1,3-Dimethylxanthine	C07130	1	R08410	R08410;No information of KEGG othology
Pilocarpine	C07474	1	R08413	R08413;No information of KEGG othology
3-Isochromanone	C07728	1	R05539	R05539;No information of KEGG othology
3-Methylbutanoic acid##Isovaleric acid##Isovalerate	C08262	1	R08411	R08411;No information of KEGG othology
D-Cathinone##Cathinone	C08301	1	R08463	R08463;No information of KEGG othology
alpha-Amyrin	C08615	1	R06471	R06471;No information of KEGG othology
beta-Amyrin##beta-Amyrenol	C08616	1	R06469	R06469;No information of KEGG othology
Euphol	C08624	1	R08376	R08376;No information of KEGG othology
Hopane-29-acetate	C08627	1	R08535	R08535;No information of KEGG othology
Lupeol	C08628	1	R06466	R06466;No information of KEGG othology
Cucurbitacin E	C08797	1	R08378	R08378;No information of KEGG othology
Geranylgeraniol##2,6,10,14-Hexadecatetraen-1-ol, 3,7,11,15-tetramethyl-	C09094	1	R08993	R08993;No information of KEGG othology
Sclareol	C09183	1	R08992	R08992;No information of KEGG othology
(-)-alpha-Bisabolol##Levomenol	C09621	1	R08370	R08370;K14177;4.2.3.38;E4.2.3.38;No information about KM-value
beta-Caryophyllene##Caryophyllene	C09629	1	R08541	R08541;K14184;4.2.3.-;TPS21;No information about KM-value
alpha-Farnesene	C09665	1	R08696	R08696;K14173;4.2.3.46;AFS1;No information about KM-value
beta-Farnesene	C09666	1	R08695	R08695;K14174;4.2.3.47;E4.2.3.47;No information about KM-value
Germacrene B	C09672	1	R08545	R08545;No information of KEGG othology
Humulene	C09684	1	R08373	R08373;K14184;4.2.3.-;TPS21;No information about KM-value
Longifolene	C09699	1	R08542	R08542;K14185;4.2.3.58;TPS-LON;No information about KM-value
Nerolidol##(3S,6E)-Nerolidol	C09704	1	R08374	R08374;K14175;4.2.3.48;NES-LIS;(2E,6E)-farnesyl diphosphate##0.0038##706369##Zea mays (maize)
beta-Selinene	C09723	1	R08546	R08546;No information of KEGG othology
Car-3-ene##(-)-3-Carene	C09839	1	R08395	R08395;No information of KEGG othology
cis-Citral##Neral	C09847	1	R08394	R08394;No information of KEGG othology
(R)-(+)-Citronellal	C09848	1	R08399	R08399;No information of KEGG othology
beta-Citronellol##(R)-(+)-Citronellol	C09849	1	R08397	R08397;No information of KEGG othology
Nerol##(Z)-3,7-Dimethylocta-2,6-dien-1-ol	C09871	1	R08393	R08393;No information of KEGG othology
gamma-Coniceine	C10138	1	R08509	R08509;No information of KEGG othology
trans,trans,cis-Geranylgeranyl diphosphate##trans,trans,cis-Geranylgeranyl pyrophosphate##Geranylneryl diphosphate##2-cis,6-trans,10-trans-Geranylgeranyl diphosphate	C11356	1	R05555	R05555;No information of KEGG othology
(-)-Linalool##(R)-(-)-Linalool##(3R)-Linalool	C11388	1	R07632	R07632;No information of KEGG othology
(+)-Linalool##(S)-(+)-Linalool##(3S)-Linalool	C11389	1	R07631	R07631;No information of KEGG othology
(-)-alpha-Terpineol##(L)-alpha-Terpineol	C11393	1	R06421	R06421;K07385;4.2.3.-;TPS-Cin;No information about KM-value
4,4-Dimethyl-5alpha-cholesta-8,14,24-trien-3beta-ol	C11455	1	R05639	R05639;K00222;1.3.1.70;E1.3.1.70##TM7SF2##ERG24;NADPH##0.023##288493##Zea mays (maize)
4,4-Dimethyl-5alpha-cholesta-8,14,24-trien-3beta-ol	C11455	1	R05640	R05640;K05917;1.14.13.70;CYP51;lanosterol##0.0017##677216##Homo sapiens (human)
5'-Dehydroadenosine	C11500	1	R05696	R05696;No information of KEGG othology
9-Riburonosyladenine	C11501	1	R05695	R05695;No information of KEGG othology
threo-3-Hydroxy-L-aspartate##L-threo-3-Hydroxyaspartate	C11511	1	R05758	R05758;No information of KEGG othology
2-(alpha-D-Mannosyl)-3-phosphoglycerate	C11516	1	R05768	R05768;K05947;2.4.1.217;E2.4.1.217;GDPmannose##0.17##393092##Pyrococcus horikoshii	R05768;K05947;2.4.1.217;E2.4.1.217;GDP-mannose##0.26##710004##Rubrobacter xylanophilus
UDP-6-sulfoquinovose	C11521	1	R05775	R05775;K06118;3.13.1.1;E3.13.1.1##sqd1##sqdb;sulfite##0.01##393361##Arabidopsis thaliana (thale cress)	R05775;K06118;3.13.1.1;E3.13.1.1##sqd1##sqdb;UDP-glucose##0.15##393361##Arabidopsis thaliana (thale cress)
4-Hydroxymandelate##4-Hydroxymandelic acid	C11527	1	R05778	R05778;No information of KEGG othology
(2R)-O-Phospho-3-sulfolactate##(2R)-Phosphosulfolactate	C11536	1	R07476	R07476;K08097;4.4.1.19;E4.4.1.19##comA;phosphoenolpyruvate##9.8##639025##Methanocaldococcus jannaschii
1D-myo-Inositol 1,4,5,6-tetrakisphosphate##D-myo-Inositol 1,4,5,6-tetrakisphosphate##Inositol 1,4,5,6-tetrakisphosphate	C11555	1	R05800	R05800;K00328;2.7.1.151;E2.7.1.151##IPMK;1D-myo-inositol 1,4,5-trisphosphate##0.00011##640974##Homo sapiens (human)
9-Riburonosylhypoxanthine	C11631	1	R05821	R05821;No information of KEGG othology
1-Hydroxy-2-methyl-2-butenyl 4-diphosphate##(E)-4-Hydroxy-3-methyl-but-2-enyl diphosphate##(E)-4-Hydroxy-3-methylbut-2-en-1-yl diphosphate	C11811	1	R05884	R05884;K03527;1.17.1.2;E1.17.1.2##lytB##ispH;No information about KM-value
1-Hydroxy-2-methyl-2-butenyl 4-diphosphate##(E)-4-Hydroxy-3-methyl-but-2-enyl diphosphate##(E)-4-Hydroxy-3-methylbut-2-en-1-yl diphosphate	C11811	1	R07219	R07219;K03527;1.17.1.2;E1.17.1.2##lytB##ispH;No information about KM-value
1-Hydroxy-2-methyl-2-butenyl 4-diphosphate##(E)-4-Hydroxy-3-methyl-but-2-enyl diphosphate##(E)-4-Hydroxy-3-methylbut-2-en-1-yl diphosphate	C11811	1	R08209	R08209;K03527;1.17.1.2;E1.17.1.2##lytB##ispH;No information about KM-value
1-Hydroxy-2-methyl-2-butenyl 4-diphosphate##(E)-4-Hydroxy-3-methyl-but-2-enyl diphosphate##(E)-4-Hydroxy-3-methylbut-2-en-1-yl diphosphate	C11811	1	R08210	R08210;K03527;1.17.1.2;E1.17.1.2##lytB##ispH;No information about KM-value
Cembrene##Thunbergen##(+)-Thunbergen##(+)-Cembrene	C11893	1	R06321	R06321;No information of KEGG othology
Taxa-4(5),11(12)-diene##Taxa-4,11-diene	C11894	1	R06305	R06305;K12921;4.2.3.17;TDC1;No information about KM-value
Copalyl diphosphate##(+)-Copalyl diphosphate##Labdadienyl diphosphate	C11901	1	R06298	R06298;K14042;5.5.1.12;TPS-ISO;No information about KM-value
9alpha-Copalyl diphosphate##syn-Copalyl diphosphate	C11902	1	R06312	R06312;K14043;5.5.1.14;CPS4;No information about KM-value
3-Amino-4-hydroxybenzoic acid##3,4-AHBA	C12115	1	R08650	R08650;No information of KEGG othology
Vetispiradiene	C12142	1	R06523	R06523;K14182;4.2.3.21;E4.2.3.21;No information about KM-value
Phytosphingosine##4-D-Hydroxysphinganine	C12144	1	R06525	R06525;K04713;1.14.-.-;SUR2;No information about KM-value
L-Threonine O-3-phosphate##L-Threonine phosphate	C12147	1	R06531	R06531;No information of KEGG othology
UDP-3-ketoglucose##UDP-3-keto-D-glucose	C12210	1	R06594	R06594;No information of KEGG othology
D-Allothreonine##D-allo-Threonine	C12317	1	R08196	R08196;No information of KEGG othology
3,5-Dihydroxyphenylacetyl-CoA	C12324	1	R06625	R06625;No information of KEGG othology
3,5,7,9,11,13,15-Heptaoxo-hexadecanoyl-[acp]	C12348	1	R06635	R06635;K05553;None;actI3;None
3,5,7,9,11,13,15,17,19-Nonaoxo-eicosanoyl-[acp]	C12354	1	R06643	R06643;No information of KEGG othology
3-Dimethylallyl-4-hydroxyphenylpyruvate	C12456	1	R06757	R06757;K12707;None;novQ;None
L-Tyrosyl-[pcp]	C12461	1	R06751	R06751;K12701;None;novH;None
L-Prolyl-[pcp]	C12470	1	R06746	R06746;K12720;None;cloN5;None
N2-Acetyl-L-aminoadipate	C12986	1	R06841	R06841;K05827;None;lysX;None
N2-Acetyl-L-lysine	C12989	1	R06845	R06845;K05831;3.5.1.-;argE1;No information about KM-value
alpha,beta-Dihydroxyethyl-TPP##alpha,beta-Dihydroxyethyl-ThDP##2-(1,2-Dihydroxyethyl)-TPP	C13378	1	R06862	R06862;No information of KEGG othology
3-Hexaprenyl-4-hydroxybenzoate##3-Hexaprenyl-4-hydroxybenzoic acid	C13425	1	R05616	R05616;K06125;2.5.1.-;COQ2;No information about KM-value
3-Hexaprenyl-4-hydroxybenzoate##3-Hexaprenyl-4-hydroxybenzoic acid	C13425	1	R06865	R06865;No information of KEGG othology
Phosphodimethylethanolamine	C13482	1	R06869	R06869;K05929;2.1.1.103;E2.1.1.103##NMT;more##-999##671898##Caenorhabditis elegans (nematode)	R06869;K05929;2.1.1.103;E2.1.1.103##NMT;Ethanolamine phosphate##0.0099##671898##Caenorhabditis elegans (nematode)
4-Hydroxyphenacyl alcohol##2,4'-Dihydroxyacetophenone	C13635	1	R01305	R01305;K05913;1.13.11.41;E1.13.11.41;No information about KM-value
UDP-N-acetyl-D-galactosaminuronic acid	C13952	1	R06894	R06894;K02474;1.1.1.-;wbpO;No information about KM-value
S-(Hydroxymethyl)glutathione	C14180	1	R06982	R06982;K03396;4.4.1.22;gfa;No information about KM-value
S-(Hydroxymethyl)glutathione	C14180	1	R06983	R06983;K00121;1.1.1.284;frmA##ADH5##adhC;S-hydroxymethylglutathione##0.00012##696092##Homo sapiens (human)
S-(Hydroxymethyl)glutathione	C14180	1	R07140	R07140;No information of KEGG othology
Pentane-2,4-dione##Acetylacetone##2,4-Dioxopentane	C15499	1	R07183	R07183;No information of KEGG othology
Precorrin 1	C15527	1	R07237	R07237;No information of KEGG othology
Precorrin 1	C15527	1	R07238	R07238;No information of KEGG othology
Dihydromonacolin L	C15536	1	R07251	R07251;No information of KEGG othology
2-Amino-5-formylamino-6-(5-phospho-D-ribosylamino)pyrimidin-4(3H)-one	C15563	1	R07306	R07306;K08096;3.5.4.29;gch3;GTP##0.054##639020##Methanocaldococcus jannaschii
myo-Inositol phosphate	C15585	1	R07343	R07343;No information of KEGG othology
1,2-Dihydroxy-5-(methylthio)pent-1-en-3-one	C15606	1	R07395	R07395;K09880;3.1.3.77;mtnC##ENOPH1;2-hydroxy-3-keto-1-phospho-1-hexene##0.0071##669181##Klebsiella pneumoniae	R07395;K09880;3.1.3.77;mtnC##ENOPH1;2,3-Diketo-1-phosphohexane##0.077##669181##Klebsiella pneumoniae
2-Hydroxy-3-keto-5-methylthiopentenyl-1-phosphate##2-Hydroxy-5-(methylthio)-3-oxopent-1-enyl phosphate	C15651	1	R07393	R07393;K08965;3.1.3.77;mtnW;2-hydroxy-3-keto-1-phospho-1-hexene##0.0071##669181##Klebsiella pneumoniae	R07393;K08965;3.1.3.77;mtnW;2,3-Diketo-1-phosphohexane##0.077##669181##Klebsiella pneumoniae
5-Carboxyamino-1-(5-phospho-D-ribosyl)imidazole	C15667	1	R07404	R07404;K01589;6.3.4.18;purK;5-amino-1-(5-phospho-D-ribosyl)imidazole##0.025##702382##Aspergillus clavatus
5-Carboxyamino-1-(5-phospho-D-ribosyl)imidazole	C15667	1	R07405	R07405;K01588;5.4.99.18;purE;No information about KM-value
gamma-L-Glutamylputrescine	C15699	1	R07414	R07414;K09470;6.3.1.11;puuA;L-glutamate##2.07##693086##Escherichia coli k-12 mg1655	R07414;K09470;6.3.1.11;puuA;ATP##2.35##693086##Escherichia coli k-12 mg1655	R07414;K09470;6.3.1.11;puuA;putrescine##44.6##693086##Escherichia coli k-12 mg1655
gamma-Glutamyl-gamma-aminobutyrate##4-(Glutamylamino)butanoate##gamma-Glutamyl-GABA	C15767	1	R07419	R07419;K09473;3.5.1.94;puuD;No information about KM-value
Episterol	C15777	1	R07497	R07497;K09829;5.-.-.-;ERG2;No information about KM-value
5,7,24(28)-Ergostatrienol	C15778	1	R07506	R07506;K09831;1.14.14.-;ERG5;No information about KM-value
4alpha-Methylzymosterol-4-carboxylate##4alpha-Carboxy-4beta-methyl-5alpha-cholesta-8,24-dien-3beta-ol	C15808	1	R07509	R07509;K07750;1.14.13.72;E1.14.13.72##SC4MOL##ERG25;Cycloeucalenol##0.09##285360##Zea mays (maize)
Iminoglycine##Iminoacetic acid	C15809	1	R07463	R07463;K03153;1.4.3.19;thiO;O2##0.15##696494##Bacillus subtilis
3-Keto-4-methylzymosterol	C15816	1	R07495	R07495;K13373;1.1.1.270;HSD17B7;NADPH##0.00012##286478##Rattus norvegicus (rat)
Dehydrospermidine	C15853	1	R07477	R07477;No information of KEGG othology
4,4-Dimethyl-5alpha-cholesta-8-en-3beta-ol	C15915	1	R07499	R07499;K09828;1.3.1.72;DHCR24;5alpha-cholesta-7,24-dien-3beta-ol##0.037##288496##Rattus norvegicus (rat)
GDP-L-gulose	C15925	1	R07672	R07672;K10046;5.1.3.18;GME;GDP-D-mannose##0.0045##652482##Arabidopsis thaliana (thale cress)	R07672;K10046;5.1.3.-;GME;No information about KM-value
3-Methyl-1-hydroxybutyl-ThPP##3-Methyl-1-hydroxybutyl-TPP	C15974	1	R07601	R07601;K11381;1.2.4.4;E1.2.4.4C##bkdA;thiamine diphosphate##0.00055##656171##Homo sapiens (human)
2-Methyl-1-hydroxypropyl-ThPP##2-Methyl-1-hydroxypropyl-TPP	C15976	1	R07599	R07599;K11381;1.2.4.4;E1.2.4.4C##bkdA;thiamine diphosphate##0.00055##656171##Homo sapiens (human)
2-Methyl-1-hydroxybutyl-ThPP##2-Methyl-1-hydroxybutyl-TPP	C15978	1	R07603	R07603;K11381;1.2.4.4;E1.2.4.4C##bkdA;thiamine diphosphate##0.00055##656171##Homo sapiens (human)
(S)-2-Methylbutanoyl-CoA	C15980	1	R03171	R03171;No information of KEGG othology
L-Methionine (R)-S-oxide	C15998	1	R07608	R07608;No information of KEGG othology
L-Methionine (S)-S-oxide	C15999	1	R07606	R07606;No information of KEGG othology
Amorpha-4,11-diene	C16028	1	R07630	R07630;K14178;4.2.3.24;AMS1;No information about KM-value
Riboflavin cyclic-4',5'-phosphate	C16071	1	R07636	R07636;No information of KEGG othology
Phenylacetonitrile##Benzyl cyanide	C16074	1	R07855	R07855;K01501;3.5.5.1;E3.5.5.1;phenylbutyronitrile##0.07##657121##Arabidopsis thaliana (thale cress)
(Z)-Phenylacetaldehyde oxime##Phenylacetaldoxime	C16075	1	R08652	R08652;K12153;1.14.13.-;CYP79A2;No information about KM-value
(+)-Germacrene A	C16141	1	R07649	R07649;K14179;4.2.3.23;GAS;No information about KM-value
(-)-Germacrene D	C16142	1	R07648	R07648;K10187;4.2.3.22;E4.2.3.22;farnesyl diphosphate##7.50E-05##680396##Streptomyces avermitilis
(1E,4S,5E,7R)-Germacra-1(10),5-dien-11-ol##Germacradienol	C16143	1	R07647	R07647;K10187;4.2.3.22;E4.2.3.22;farnesyl diphosphate##7.50E-05##680396##Streptomyces avermitilis
4,4'-Diapophytoene##Dehydrosqualene	C16144	1	R07652	R07652;K10208;2.5.1.-;crtM;No information about KM-value
3-Oxostearoyl-CoA##3-Oxooctadecanoyl-CoA##beta-Ketostearoyl-CoA##3-Ketostearoyl-CoA	C16216	1	R07758	R07758;K10246;2.3.1.-;ELO3;No information about KM-value
(2E)-Octadecenoyl-CoA##trans-Octadec-2-enoyl-CoA	C16218	1	R07761	R07761;K07753;1.3.1.38;PECR;trans-phytenoyl-CoA##0.018##673644##Homo sapiens (human)	R07761;K10258;1.3.1.-;TER;No information about KM-value
3-Oxostearoyl-[acp]##3-Oxooctadecanoyl-[acp]##beta-Ketostearoyl-[acp]##3-Ketostearoyl-[acp]	C16219	1	R07762	R07762;K00647;2.3.1.41;fabB;decanoyl-[acyl-carrier protein]##0.0018##659451##Homo sapiens (human)
o-Hydroxylaminobenzoate##2-Hydroxylaminobenzoic acid	C16235	1	R07730	R07730;No information of KEGG othology
o-Hydroxylaminobenzoate##2-Hydroxylaminobenzoic acid	C16235	1	R07734	R07734;No information of KEGG othology
(+)-epi-Isozizaene	C16269	1	R07830	R07830;K10156;4.2.3.37;eizS;farnesyl diphosphate##0.000147##687275##Streptomyces coelicolor
7-Methylxanthosine	C16352	1	R07917	R07917;K12729;2.1.1.158;XMT;No information about KM-value
7-Methylxanthine	C16353	1	R07965	R07965;K00468;None;E1.13.12.-;None
7-Methylxanthine	C16353	1	R07966	R07966;K00468;None;E1.13.12.-;None
3-Methylxanthine	C16357	1	R07967	R07967;K00468;None;E1.13.12.-;None
3-Methylxanthine	C16357	1	R07968	R07968;K00468;None;E1.13.12.-;None
1-Methylxanthine	C16358	1	R07969	R07969;K00468;None;E1.13.12.-;None
1-Methylxanthine	C16358	1	R07970	R07970;K00468;None;E1.13.12.-;None
Isopentenyladenosine-5'-triphosphate##Isopentenyl-ATP	C16424	1	R08051	R08051;K10760;None;IPT;None
Isopentenyladenosine-5'-diphosphate##Isopentenyl-ADP	C16426	1	R08052	R08052;K10760;None;IPT;None
3',5'-Cyclic diGMP##cdiGMP##3',5'-Cyclic diguanylic acid##Bis-(3',5')-cyclic diGMP##Cyclic di-3',5'-guanylate	C16463	1	R08057	R08057;K13069;2.7.7.65;E2.7.7.65;No information about KM-value
Isoprene##2-Methyl-1,3-butadiene	C16521	1	R08199	R08199;K12742;4.2.3.27;ispS;No information about KM-value
Glutathionylspermine	C16562	1	R08352	R08352;K01833;6.3.1.9;TRYS;glutathionylspermidine##0.04##662802##Leishmania major
trans-Homoaconitate##(E)-1,2,4-But-1-enetricarboxylic acid	C16579	1	R08213	R08213;K10977;4.1.3.-;aksA;No information about KM-value
(R)-(Homo)2-citrate	C16583	1	R08331	R08331;K10977;4.1.3.-;aksA;No information about KM-value
3,6-Dihydronicotinic acid	C16671	1	R08426	R08426;No information of KEGG othology
N-Acetylmuramic acid 6-phosphate##MurNAc 6-phosphate	C16698	1	R08555	R08555;K07106;4.2.-.-;murQ;No information about KM-value
3,4-Dihydroxybenzaldehyde##Protocatechualdehyde	C16700	1	R08435	R08435;No information of KEGG othology
4-Hydroxy-2-quinolone	C16716	1	R08473	R08473;No information of KEGG othology
2-cis,6-trans-Farnesyl diphosphate##(2Z,6E)-Farnesyl diphosphate	C16826	1	R08528	R08528;K12503;2.5.1.68;E2.5.1.68;isopentenyl diphosphate##0.0012##690753##Thermobifida fusca	R08528;K12503;2.5.1.68;E2.5.1.68;geranyl diphosphate##0.0023##690753##Thermobifida fusca
2-cis,6-trans-Farnesyl diphosphate##(2Z,6E)-Farnesyl diphosphate	C16826	1	R08746	R08746;No information of KEGG othology
gamma-Humulene	C16829	1	R08540	R08540;K14186;4.2.3.56;AG5;No information about KM-value
L-2-Methyltryptophan##2-Methyl-L-tryptophan	C16831	1	R08547	R08547;No information of KEGG othology
2-Amino-3,7-dideoxy-D-threo-hept-6-ulosonic acid	C16850	1	R08569	R08569;K11646;1.4.1.-;K11646;No information about KM-value
Futalosine	C16999	1	R08586	R08586;K11782;4.1.99.-;K11782;No information about KM-value
(R)-2-O-Sulfolactate	C17205	1	R01448	R01448;No information of KEGG othology
2-Deoxy-scyllo-inosose##2-Deoxyinosose	C17209	1	R08617	R08617;K13546;4.2.3.-;btrC;No information about KM-value
2-Aminobut-2-enoate##(2Z)-2-aminobut-2-enoic acid##2-Ammoniobut-2-enoate	C17234	1	R08632	R08632;No information of KEGG othology
2-Aminobut-2-enoate##(2Z)-2-aminobut-2-enoic acid##2-Ammoniobut-2-enoate	C17234	1	R08633	R08633;No information of KEGG othology
2-Aminobut-2-enoate##(2Z)-2-aminobut-2-enoic acid##2-Ammoniobut-2-enoate	C17234	1	R08635	R08635;No information of KEGG othology
2-Aminobut-2-enoate##(2Z)-2-aminobut-2-enoic acid##2-Ammoniobut-2-enoate	C17234	1	R08637	R08637;No information of KEGG othology
L-Homophenylalanine	C17235	1	R08690	R08690;No information of KEGG othology
3-Methylbutyraldehyde oxime	C17255	1	R08664	R08664;No information of KEGG othology
S-Sulfanylglutathione	C17267	1	R08678	R08678;No information of KEGG othology
(+)-Valencene	C17277	1	R08691	R08691;K14181;4.2.3.-;TPS1;No information about KM-value
Dihydrogeranylgeranyl diphosphate	C17439	1	R08754	R08754;K10960;1.3.1.83;chlP##bchP;No information about KM-value
beta-D-Fructofuranosyl-alpha-D-mannopyranoside 6F-phosphate##Mannosylfructose 6-phosphate	C18050	1	R08947	R08947;K13058;2.4.1.246;mfpsA;No information about KM-value
Chrysanthemyl diphosphate	C18051	1	R08948	R08948;No information of KEGG othology
Lavandulyl diphosphate	C18052	1	R08950	R08950;No information of KEGG othology
2-Amino-2-deoxyisochorismate##(2S)-2-Amino-4-deoxychorismate	C18054	1	R08956	R08956;K13063;2.6.1.86;phzE;No information about KM-value
D-Allulose 6-phosphate	C18096	1	R09031	R09031;No information of KEGG othology
N5-Ethyl-L-glutamine##L-Theanine	C01047	14	R02929;R05573;R05574;R05572;R05567;R05569;R06966;R03306;R08971;R00042;R06967;R05561;R00132;R05562	R02929;No information of KEGG othology	R05573;No information of KEGG othology	R05574;No information of KEGG othology	R05572;K01564;None;E3.8.1.-;None	R05567;No information of KEGG othology	R05569;K14542;None;triA;None	R06966;K03382;3.5.99.3;atzB;No information about KM-value	R03306;No information of KEGG othology	R08971;No information of KEGG othology	R00042;No information of KEGG othology	R06967;K08710;3.5.99.4;atzC;No information about KM-value	R05561;K03383;3.5.2.15;atzD;No information about KM-value	R00132;K01674;4.2.1.1;cah;4-nitrophenyl acetate##0.002409##701985##Bos taurus (cow)	R05562;No information of KEGG othology
N5-Ethyl-L-glutamine##L-Theanine	C01047	14	R02929;R05573;R05574;R05572;R05567;R05569;R06966;R03306;R08971;R06790;R06967;R05561;R00132;R05562	R02929;No information of KEGG othology	R05573;No information of KEGG othology	R05574;No information of KEGG othology	R05572;K01564;None;E3.8.1.-;None	R05567;No information of KEGG othology	R05569;K14542;None;triA;None	R06966;K03382;3.5.99.3;atzB;No information about KM-value	R03306;No information of KEGG othology	R08971;No information of KEGG othology	R06790;No information of KEGG othology	R06967;K08710;3.5.99.4;atzC;No information about KM-value	R05561;K03383;3.5.2.15;atzD;No information about KM-value	R00132;K01674;4.2.1.1;cah;4-nitrophenyl acetate##0.002409##701985##Bos taurus (cow)	R05562;No information of KEGG othology
N5-Ethyl-L-glutamine##L-Theanine	C01047	14	R02929;R05573;R05574;R05572;R05567;R05569;R06966;R03306;R08971;R06790;R06967;R05561;R00132;R05563	R02929;No information of KEGG othology	R05573;No information of KEGG othology	R05574;No information of KEGG othology	R05572;K01564;None;E3.8.1.-;None	R05567;No information of KEGG othology	R05569;K14542;None;triA;None	R06966;K03382;3.5.99.3;atzB;No information about KM-value	R03306;No information of KEGG othology	R08971;No information of KEGG othology	R06790;No information of KEGG othology	R06967;K08710;3.5.99.4;atzC;No information about KM-value	R05561;K03383;3.5.2.15;atzD;No information about KM-value	R00132;K01674;4.2.1.1;cah;4-nitrophenyl acetate##0.002409##701985##Bos taurus (cow)	R05563;No information of KEGG othology
N5-Ethyl-L-glutamine##L-Theanine	C01047	13	R02929;R05573;R05574;R05572;R05567;R05569;R06966;R03306;R08971;R06790;R06967;R07305;R05562	R02929;No information of KEGG othology	R05573;No information of KEGG othology	R05574;No information of KEGG othology	R05572;K01564;None;E3.8.1.-;None	R05567;No information of KEGG othology	R05569;K14542;None;triA;None	R06966;K03382;3.5.99.3;atzB;No information about KM-value	R03306;No information of KEGG othology	R08971;No information of KEGG othology	R06790;No information of KEGG othology	R06967;K08710;3.5.99.4;atzC;No information about KM-value	R07305;No information of KEGG othology	R05562;No information of KEGG othology
N5-Ethyl-L-glutamine##L-Theanine	C01047	13	R02929;R05573;R05574;R05572;R05567;R05569;R06966;R03306;R08971;R06790;R06967;R07305;R05563	R02929;No information of KEGG othology	R05573;No information of KEGG othology	R05574;No information of KEGG othology	R05572;K01564;None;E3.8.1.-;None	R05567;No information of KEGG othology	R05569;K14542;None;triA;None	R06966;K03382;3.5.99.3;atzB;No information about KM-value	R03306;No information of KEGG othology	R08971;No information of KEGG othology	R06790;No information of KEGG othology	R06967;K08710;3.5.99.4;atzC;No information about KM-value	R07305;No information of KEGG othology	R05563;No information of KEGG othology
N5-Ethyl-L-glutamine##L-Theanine	C01047	14	R02929;R05573;R05574;R05572;R05567;R05569;R06966;R03306;R08971;R00042;R06967;R05561;R00132;R05563	R02929;No information of KEGG othology	R05573;No information of KEGG othology	R05574;No information of KEGG othology	R05572;K01564;None;E3.8.1.-;None	R05567;No information of KEGG othology	R05569;K14542;None;triA;None	R06966;K03382;3.5.99.3;atzB;No information about KM-value	R03306;No information of KEGG othology	R08971;No information of KEGG othology	R00042;No information of KEGG othology	R06967;K08710;3.5.99.4;atzC;No information about KM-value	R05561;K03383;3.5.2.15;atzD;No information about KM-value	R00132;K01674;4.2.1.1;cah;4-nitrophenyl acetate##0.002409##701985##Bos taurus (cow)	R05563;No information of KEGG othology
N5-Ethyl-L-glutamine##L-Theanine	C01047	13	R02929;R05573;R05574;R05572;R05567;R05569;R06966;R03306;R08971;R00042;R06967;R07305;R05562	R02929;No information of KEGG othology	R05573;No information of KEGG othology	R05574;No information of KEGG othology	R05572;K01564;None;E3.8.1.-;None	R05567;No information of KEGG othology	R05569;K14542;None;triA;None	R06966;K03382;3.5.99.3;atzB;No information about KM-value	R03306;No information of KEGG othology	R08971;No information of KEGG othology	R00042;No information of KEGG othology	R06967;K08710;3.5.99.4;atzC;No information about KM-value	R07305;No information of KEGG othology	R05562;No information of KEGG othology
N5-Ethyl-L-glutamine##L-Theanine	C01047	13	R02929;R05573;R05574;R05572;R05567;R05569;R06966;R03306;R08971;R00042;R06967;R07305;R05563	R02929;No information of KEGG othology	R05573;No information of KEGG othology	R05574;No information of KEGG othology	R05572;K01564;None;E3.8.1.-;None	R05567;No information of KEGG othology	R05569;K14542;None;triA;None	R06966;K03382;3.5.99.3;atzB;No information about KM-value	R03306;No information of KEGG othology	R08971;No information of KEGG othology	R00042;No information of KEGG othology	R06967;K08710;3.5.99.4;atzC;No information about KM-value	R07305;No information of KEGG othology	R05563;No information of KEGG othology
N5-Ethyl-L-glutamine##L-Theanine	C01047	14	R02929;R05573;R05574;R05572;R05567;R05569;R06966;R03306;R08971;R02514;R06967;R05561;R00132;R05562	R02929;No information of KEGG othology	R05573;No information of KEGG othology	R05574;No information of KEGG othology	R05572;K01564;None;E3.8.1.-;None	R05567;No information of KEGG othology	R05569;K14542;None;triA;None	R06966;K03382;3.5.99.3;atzB;No information about KM-value	R03306;No information of KEGG othology	R08971;No information of KEGG othology	R02514;No information of KEGG othology	R06967;K08710;3.5.99.4;atzC;No information about KM-value	R05561;K03383;3.5.2.15;atzD;No information about KM-value	R00132;K01674;4.2.1.1;cah;4-nitrophenyl acetate##0.002409##701985##Bos taurus (cow)	R05562;No information of KEGG othology
N5-Ethyl-L-glutamine##L-Theanine	C01047	14	R02929;R05573;R05574;R05572;R05567;R05569;R06966;R03306;R08971;R02514;R06967;R05561;R00132;R05563	R02929;No information of KEGG othology	R05573;No information of KEGG othology	R05574;No information of KEGG othology	R05572;K01564;None;E3.8.1.-;None	R05567;No information of KEGG othology	R05569;K14542;None;triA;None	R06966;K03382;3.5.99.3;atzB;No information about KM-value	R03306;No information of KEGG othology	R08971;No information of KEGG othology	R02514;No information of KEGG othology	R06967;K08710;3.5.99.4;atzC;No information about KM-value	R05561;K03383;3.5.2.15;atzD;No information about KM-value	R00132;K01674;4.2.1.1;cah;4-nitrophenyl acetate##0.002409##701985##Bos taurus (cow)	R05563;No information of KEGG othology
N5-Ethyl-L-glutamine##L-Theanine	C01047	13	R02929;R05573;R05574;R05572;R05567;R05569;R06966;R03306;R08971;R02514;R06967;R07305;R05562	R02929;No information of KEGG othology	R05573;No information of KEGG othology	R05574;No information of KEGG othology	R05572;K01564;None;E3.8.1.-;None	R05567;No information of KEGG othology	R05569;K14542;None;triA;None	R06966;K03382;3.5.99.3;atzB;No information about KM-value	R03306;No information of KEGG othology	R08971;No information of KEGG othology	R02514;No information of KEGG othology	R06967;K08710;3.5.99.4;atzC;No information about KM-value	R07305;No information of KEGG othology	R05562;No information of KEGG othology
N5-Ethyl-L-glutamine##L-Theanine	C01047	13	R02929;R05573;R05574;R05572;R05567;R05569;R06966;R03306;R08971;R02514;R06967;R07305;R05563	R02929;No information of KEGG othology	R05573;No information of KEGG othology	R05574;No information of KEGG othology	R05572;K01564;None;E3.8.1.-;None	R05567;No information of KEGG othology	R05569;K14542;None;triA;None	R06966;K03382;3.5.99.3;atzB;No information about KM-value	R03306;No information of KEGG othology	R08971;No information of KEGG othology	R02514;No information of KEGG othology	R06967;K08710;3.5.99.4;atzC;No information about KM-value	R07305;No information of KEGG othology	R05563;No information of KEGG othology
N5-Ethyl-L-glutamine##L-Theanine	C01047	14	R02929;R05573;R05574;R05572;R05567;R05569;R06966;R03306;R08971;R02516;R06967;R05561;R00132;R05562	R02929;No information of KEGG othology	R05573;No information of KEGG othology	R05574;No information of KEGG othology	R05572;K01564;None;E3.8.1.-;None	R05567;No information of KEGG othology	R05569;K14542;None;triA;None	R06966;K03382;3.5.99.3;atzB;No information about KM-value	R03306;No information of KEGG othology	R08971;No information of KEGG othology	R02516;No information of KEGG othology	R06967;K08710;3.5.99.4;atzC;No information about KM-value	R05561;K03383;3.5.2.15;atzD;No information about KM-value	R00132;K01674;4.2.1.1;cah;4-nitrophenyl acetate##0.002409##701985##Bos taurus (cow)	R05562;No information of KEGG othology
N5-Ethyl-L-glutamine##L-Theanine	C01047	14	R02929;R05573;R05574;R05572;R05567;R05569;R06966;R03306;R08971;R02516;R06967;R05561;R00132;R05563	R02929;No information of KEGG othology	R05573;No information of KEGG othology	R05574;No information of KEGG othology	R05572;K01564;None;E3.8.1.-;None	R05567;No information of KEGG othology	R05569;K14542;None;triA;None	R06966;K03382;3.5.99.3;atzB;No information about KM-value	R03306;No information of KEGG othology	R08971;No information of KEGG othology	R02516;No information of KEGG othology	R06967;K08710;3.5.99.4;atzC;No information about KM-value	R05561;K03383;3.5.2.15;atzD;No information about KM-value	R00132;K01674;4.2.1.1;cah;4-nitrophenyl acetate##0.002409##701985##Bos taurus (cow)	R05563;No information of KEGG othology
N5-Ethyl-L-glutamine##L-Theanine	C01047	13	R02929;R05573;R05574;R05572;R05567;R05569;R06966;R03306;R08971;R02516;R06967;R07305;R05562	R02929;No information of KEGG othology	R05573;No information of KEGG othology	R05574;No information of KEGG othology	R05572;K01564;None;E3.8.1.-;None	R05567;No information of KEGG othology	R05569;K14542;None;triA;None	R06966;K03382;3.5.99.3;atzB;No information about KM-value	R03306;No information of KEGG othology	R08971;No information of KEGG othology	R02516;No information of KEGG othology	R06967;K08710;3.5.99.4;atzC;No information about KM-value	R07305;No information of KEGG othology	R05562;No information of KEGG othology
N5-Ethyl-L-glutamine##L-Theanine	C01047	13	R02929;R05573;R05574;R05572;R05567;R05569;R06966;R03306;R08971;R02516;R06967;R07305;R05563	R02929;No information of KEGG othology	R05573;No information of KEGG othology	R05574;No information of KEGG othology	R05572;K01564;None;E3.8.1.-;None	R05567;No information of KEGG othology	R05569;K14542;None;triA;None	R06966;K03382;3.5.99.3;atzB;No information about KM-value	R03306;No information of KEGG othology	R08971;No information of KEGG othology	R02516;No information of KEGG othology	R06967;K08710;3.5.99.4;atzC;No information about KM-value	R07305;No information of KEGG othology	R05563;No information of KEGG othology
N5-Ethyl-L-glutamine##L-Theanine	C01047	14	R02930;R05573;R05574;R05572;R05567;R05569;R06966;R03306;R08971;R00042;R06967;R05561;R00132;R05562	R02930;No information of KEGG othology	R05573;No information of KEGG othology	R05574;No information of KEGG othology	R05572;K01564;None;E3.8.1.-;None	R05567;No information of KEGG othology	R05569;K14542;None;triA;None	R06966;K03382;3.5.99.3;atzB;No information about KM-value	R03306;No information of KEGG othology	R08971;No information of KEGG othology	R00042;No information of KEGG othology	R06967;K08710;3.5.99.4;atzC;No information about KM-value	R05561;K03383;3.5.2.15;atzD;No information about KM-value	R00132;K01674;4.2.1.1;cah;4-nitrophenyl acetate##0.002409##701985##Bos taurus (cow)	R05562;No information of KEGG othology
N5-Ethyl-L-glutamine##L-Theanine	C01047	14	R02930;R05573;R05574;R05572;R05567;R05569;R06966;R03306;R08971;R06790;R06967;R05561;R00132;R05562	R02930;No information of KEGG othology	R05573;No information of KEGG othology	R05574;No information of KEGG othology	R05572;K01564;None;E3.8.1.-;None	R05567;No information of KEGG othology	R05569;K14542;None;triA;None	R06966;K03382;3.5.99.3;atzB;No information about KM-value	R03306;No information of KEGG othology	R08971;No information of KEGG othology	R06790;No information of KEGG othology	R06967;K08710;3.5.99.4;atzC;No information about KM-value	R05561;K03383;3.5.2.15;atzD;No information about KM-value	R00132;K01674;4.2.1.1;cah;4-nitrophenyl acetate##0.002409##701985##Bos taurus (cow)	R05562;No information of KEGG othology
N5-Ethyl-L-glutamine##L-Theanine	C01047	14	R02930;R05573;R05574;R05572;R05567;R05569;R06966;R03306;R08971;R06790;R06967;R05561;R00132;R05563	R02930;No information of KEGG othology	R05573;No information of KEGG othology	R05574;No information of KEGG othology	R05572;K01564;None;E3.8.1.-;None	R05567;No information of KEGG othology	R05569;K14542;None;triA;None	R06966;K03382;3.5.99.3;atzB;No information about KM-value	R03306;No information of KEGG othology	R08971;No information of KEGG othology	R06790;No information of KEGG othology	R06967;K08710;3.5.99.4;atzC;No information about KM-value	R05561;K03383;3.5.2.15;atzD;No information about KM-value	R00132;K01674;4.2.1.1;cah;4-nitrophenyl acetate##0.002409##701985##Bos taurus (cow)	R05563;No information of KEGG othology
N5-Ethyl-L-glutamine##L-Theanine	C01047	13	R02930;R05573;R05574;R05572;R05567;R05569;R06966;R03306;R08971;R06790;R06967;R07305;R05562	R02930;No information of KEGG othology	R05573;No information of KEGG othology	R05574;No information of KEGG othology	R05572;K01564;None;E3.8.1.-;None	R05567;No information of KEGG othology	R05569;K14542;None;triA;None	R06966;K03382;3.5.99.3;atzB;No information about KM-value	R03306;No information of KEGG othology	R08971;No information of KEGG othology	R06790;No information of KEGG othology	R06967;K08710;3.5.99.4;atzC;No information about KM-value	R07305;No information of KEGG othology	R05562;No information of KEGG othology
N5-Ethyl-L-glutamine##L-Theanine	C01047	13	R02930;R05573;R05574;R05572;R05567;R05569;R06966;R03306;R08971;R06790;R06967;R07305;R05563	R02930;No information of KEGG othology	R05573;No information of KEGG othology	R05574;No information of KEGG othology	R05572;K01564;None;E3.8.1.-;None	R05567;No information of KEGG othology	R05569;K14542;None;triA;None	R06966;K03382;3.5.99.3;atzB;No information about KM-value	R03306;No information of KEGG othology	R08971;No information of KEGG othology	R06790;No information of KEGG othology	R06967;K08710;3.5.99.4;atzC;No information about KM-value	R07305;No information of KEGG othology	R05563;No information of KEGG othology
N5-Ethyl-L-glutamine##L-Theanine	C01047	14	R02930;R05573;R05574;R05572;R05567;R05569;R06966;R03306;R08971;R00042;R06967;R05561;R00132;R05563	R02930;No information of KEGG othology	R05573;No information of KEGG othology	R05574;No information of KEGG othology	R05572;K01564;None;E3.8.1.-;None	R05567;No information of KEGG othology	R05569;K14542;None;triA;None	R06966;K03382;3.5.99.3;atzB;No information about KM-value	R03306;No information of KEGG othology	R08971;No information of KEGG othology	R00042;No information of KEGG othology	R06967;K08710;3.5.99.4;atzC;No information about KM-value	R05561;K03383;3.5.2.15;atzD;No information about KM-value	R00132;K01674;4.2.1.1;cah;4-nitrophenyl acetate##0.002409##701985##Bos taurus (cow)	R05563;No information of KEGG othology
N5-Ethyl-L-glutamine##L-Theanine	C01047	13	R02930;R05573;R05574;R05572;R05567;R05569;R06966;R03306;R08971;R00042;R06967;R07305;R05562	R02930;No information of KEGG othology	R05573;No information of KEGG othology	R05574;No information of KEGG othology	R05572;K01564;None;E3.8.1.-;None	R05567;No information of KEGG othology	R05569;K14542;None;triA;None	R06966;K03382;3.5.99.3;atzB;No information about KM-value	R03306;No information of KEGG othology	R08971;No information of KEGG othology	R00042;No information of KEGG othology	R06967;K08710;3.5.99.4;atzC;No information about KM-value	R07305;No information of KEGG othology	R05562;No information of KEGG othology
N5-Ethyl-L-glutamine##L-Theanine	C01047	13	R02930;R05573;R05574;R05572;R05567;R05569;R06966;R03306;R08971;R00042;R06967;R07305;R05563	R02930;No information of KEGG othology	R05573;No information of KEGG othology	R05574;No information of KEGG othology	R05572;K01564;None;E3.8.1.-;None	R05567;No information of KEGG othology	R05569;K14542;None;triA;None	R06966;K03382;3.5.99.3;atzB;No information about KM-value	R03306;No information of KEGG othology	R08971;No information of KEGG othology	R00042;No information of KEGG othology	R06967;K08710;3.5.99.4;atzC;No information about KM-value	R07305;No information of KEGG othology	R05563;No information of KEGG othology
N5-Ethyl-L-glutamine##L-Theanine	C01047	14	R02930;R05573;R05574;R05572;R05567;R05569;R06966;R03306;R08971;R02514;R06967;R05561;R00132;R05562	R02930;No information of KEGG othology	R05573;No information of KEGG othology	R05574;No information of KEGG othology	R05572;K01564;None;E3.8.1.-;None	R05567;No information of KEGG othology	R05569;K14542;None;triA;None	R06966;K03382;3.5.99.3;atzB;No information about KM-value	R03306;No information of KEGG othology	R08971;No information of KEGG othology	R02514;No information of KEGG othology	R06967;K08710;3.5.99.4;atzC;No information about KM-value	R05561;K03383;3.5.2.15;atzD;No information about KM-value	R00132;K01674;4.2.1.1;cah;4-nitrophenyl acetate##0.002409##701985##Bos taurus (cow)	R05562;No information of KEGG othology
N5-Ethyl-L-glutamine##L-Theanine	C01047	14	R02930;R05573;R05574;R05572;R05567;R05569;R06966;R03306;R08971;R02514;R06967;R05561;R00132;R05563	R02930;No information of KEGG othology	R05573;No information of KEGG othology	R05574;No information of KEGG othology	R05572;K01564;None;E3.8.1.-;None	R05567;No information of KEGG othology	R05569;K14542;None;triA;None	R06966;K03382;3.5.99.3;atzB;No information about KM-value	R03306;No information of KEGG othology	R08971;No information of KEGG othology	R02514;No information of KEGG othology	R06967;K08710;3.5.99.4;atzC;No information about KM-value	R05561;K03383;3.5.2.15;atzD;No information about KM-value	R00132;K01674;4.2.1.1;cah;4-nitrophenyl acetate##0.002409##701985##Bos taurus (cow)	R05563;No information of KEGG othology
N5-Ethyl-L-glutamine##L-Theanine	C01047	13	R02930;R05573;R05574;R05572;R05567;R05569;R06966;R03306;R08971;R02514;R06967;R07305;R05562	R02930;No information of KEGG othology	R05573;No information of KEGG othology	R05574;No information of KEGG othology	R05572;K01564;None;E3.8.1.-;None	R05567;No information of KEGG othology	R05569;K14542;None;triA;None	R06966;K03382;3.5.99.3;atzB;No information about KM-value	R03306;No information of KEGG othology	R08971;No information of KEGG othology	R02514;No information of KEGG othology	R06967;K08710;3.5.99.4;atzC;No information about KM-value	R07305;No information of KEGG othology	R05562;No information of KEGG othology
N5-Ethyl-L-glutamine##L-Theanine	C01047	13	R02930;R05573;R05574;R05572;R05567;R05569;R06966;R03306;R08971;R02514;R06967;R07305;R05563	R02930;No information of KEGG othology	R05573;No information of KEGG othology	R05574;No information of KEGG othology	R05572;K01564;None;E3.8.1.-;None	R05567;No information of KEGG othology	R05569;K14542;None;triA;None	R06966;K03382;3.5.99.3;atzB;No information about KM-value	R03306;No information of KEGG othology	R08971;No information of KEGG othology	R02514;No information of KEGG othology	R06967;K08710;3.5.99.4;atzC;No information about KM-value	R07305;No information of KEGG othology	R05563;No information of KEGG othology
N5-Ethyl-L-glutamine##L-Theanine	C01047	14	R02930;R05573;R05574;R05572;R05567;R05569;R06966;R03306;R08971;R02516;R06967;R05561;R00132;R05562	R02930;No information of KEGG othology	R05573;No information of KEGG othology	R05574;No information of KEGG othology	R05572;K01564;None;E3.8.1.-;None	R05567;No information of KEGG othology	R05569;K14542;None;triA;None	R06966;K03382;3.5.99.3;atzB;No information about KM-value	R03306;No information of KEGG othology	R08971;No information of KEGG othology	R02516;No information of KEGG othology	R06967;K08710;3.5.99.4;atzC;No information about KM-value	R05561;K03383;3.5.2.15;atzD;No information about KM-value	R00132;K01674;4.2.1.1;cah;4-nitrophenyl acetate##0.002409##701985##Bos taurus (cow)	R05562;No information of KEGG othology
N5-Ethyl-L-glutamine##L-Theanine	C01047	14	R02930;R05573;R05574;R05572;R05567;R05569;R06966;R03306;R08971;R02516;R06967;R05561;R00132;R05563	R02930;No information of KEGG othology	R05573;No information of KEGG othology	R05574;No information of KEGG othology	R05572;K01564;None;E3.8.1.-;None	R05567;No information of KEGG othology	R05569;K14542;None;triA;None	R06966;K03382;3.5.99.3;atzB;No information about KM-value	R03306;No information of KEGG othology	R08971;No information of KEGG othology	R02516;No information of KEGG othology	R06967;K08710;3.5.99.4;atzC;No information about KM-value	R05561;K03383;3.5.2.15;atzD;No information about KM-value	R00132;K01674;4.2.1.1;cah;4-nitrophenyl acetate##0.002409##701985##Bos taurus (cow)	R05563;No information of KEGG othology
N5-Ethyl-L-glutamine##L-Theanine	C01047	13	R02930;R05573;R05574;R05572;R05567;R05569;R06966;R03306;R08971;R02516;R06967;R07305;R05562	R02930;No information of KEGG othology	R05573;No information of KEGG othology	R05574;No information of KEGG othology	R05572;K01564;None;E3.8.1.-;None	R05567;No information of KEGG othology	R05569;K14542;None;triA;None	R06966;K03382;3.5.99.3;atzB;No information about KM-value	R03306;No information of KEGG othology	R08971;No information of KEGG othology	R02516;No information of KEGG othology	R06967;K08710;3.5.99.4;atzC;No information about KM-value	R07305;No information of KEGG othology	R05562;No information of KEGG othology
N5-Ethyl-L-glutamine##L-Theanine	C01047	13	R02930;R05573;R05574;R05572;R05567;R05569;R06966;R03306;R08971;R02516;R06967;R07305;R05563	R02930;No information of KEGG othology	R05573;No information of KEGG othology	R05574;No information of KEGG othology	R05572;K01564;None;E3.8.1.-;None	R05567;No information of KEGG othology	R05569;K14542;None;triA;None	R06966;K03382;3.5.99.3;atzB;No information about KM-value	R03306;No information of KEGG othology	R08971;No information of KEGG othology	R02516;No information of KEGG othology	R06967;K08710;3.5.99.4;atzC;No information about KM-value	R07305;No information of KEGG othology	R05563;No information of KEGG othology
Puromycin	C01610	10	R05677;R05676;R05675;R05674;R05673;R05672;R05671;R05670;R05669;R05668	R05677;K12636;None;K12636##napH;None	R05676;K12635;2.1.1.38;dmpM;No information about KM-value	R05675;K12634;None;pur3;None	R05674;K12633;2.-.-.-;pur5;No information about KM-value	R05673;K12633;2.-.-.-;pur5;No information about KM-value	R05672;K12632;2.3.-.-;pac;No information about KM-value	R05671;K12631;None;pur6;None	R05670;K12630;2.-.-.-;pur4;No information about KM-value	R05669;K12629;3.-.-.-;pur7;No information about KM-value	R05668;K12628;1.-.-.-;pur10;No information about KM-value
Phosphorhodopsin	C02456	10	R02903;R02904;R02126;R00032;R03823;R07512;R07511;R07510;R04218;R02065	R02903;No information of KEGG othology	R02904;No information of KEGG othology	R02126;No information of KEGG othology	R00032;K00515;1.14.99.36;BCMO1##BCDO1;beta-carotene##0.0009##674463##Mus musculus (mouse)	R03823;No information of KEGG othology	R07512;K09835;5.-.-.-;crtH##crtISO;No information about KM-value	R07511;K00514;1.14.99.30;E1.14.99.30##crtQ##zds;No information about KM-value	R07510;K02293;1.14.99.-;PDS##crtP;No information about KM-value	R04218;No information of KEGG othology	R02065;K02291;2.5.1.32;crtB;No information about KM-value
1,4-Naphthoquinone##1,4-Naphthalenedione	C02617	10	R07019;R07018;R07009;R07011;R07020;R04117;R05137;R05136;R02941;R06603	R07019;No information of KEGG othology	R07018;No information of KEGG othology	R07009;No information of KEGG othology	R07011;No information of KEGG othology	R07020;K07420;1.14.14.1;CYP2S;fenthion##0.0016##706823##Homo sapiens (human)	R04117;K14583;1.13.11.56;nahC;No information about KM-value	R05137;K14584;5.99.1.4;nahD;No information about KM-value	R05136;K14585;4.1.2.45;nahE;No information about KM-value	R02941;K00152;1.2.1.65;E1.2.1.65;No information about KM-value	R06603;No information of KEGG othology
1,4-Naphthoquinone##1,4-Naphthalenedione	C02617	10	R07019;R07018;R07009;R07013;R07015;R04117;R05137;R05136;R02941;R06603	R07019;No information of KEGG othology	R07018;No information of KEGG othology	R07009;No information of KEGG othology	R07013;K01253;3.3.2.9;EPHX1;(5Z,8Z,11Z)-14,15-epoxyeicosatrienoic acid##0.00025##710118##Mus musculus (mouse)	R07015;K00212;1.3.1.20;E1.3.1.20;lithocholic acid##0.0016##349256##Bos taurus (cow)	R04117;K14583;1.13.11.56;nahC;No information about KM-value	R05137;K14584;5.99.1.4;nahD;No information about KM-value	R05136;K14585;4.1.2.45;nahE;No information about KM-value	R02941;K00152;1.2.1.65;E1.2.1.65;No information about KM-value	R06603;No information of KEGG othology
1,4-Naphthoquinone##1,4-Naphthalenedione	C02617	10	R07019;R07018;R07010;R07012;R07020;R04117;R05137;R05136;R02941;R06603	R07019;No information of KEGG othology	R07018;No information of KEGG othology	R07010;No information of KEGG othology	R07012;No information of KEGG othology	R07020;K07420;1.14.14.1;CYP2S;fenthion##0.0016##706823##Homo sapiens (human)	R04117;K14583;1.13.11.56;nahC;No information about KM-value	R05137;K14584;5.99.1.4;nahD;No information about KM-value	R05136;K14585;4.1.2.45;nahE;No information about KM-value	R02941;K00152;1.2.1.65;E1.2.1.65;No information about KM-value	R06603;No information of KEGG othology
1,4-Naphthoquinone##1,4-Naphthalenedione	C02617	10	R07019;R07018;R07010;R07014;R07015;R04117;R05137;R05136;R02941;R06603	R07019;No information of KEGG othology	R07018;No information of KEGG othology	R07010;No information of KEGG othology	R07014;K01253;3.3.2.9;EPHX1;(5Z,8Z,11Z)-14,15-epoxyeicosatrienoic acid##0.00025##710118##Mus musculus (mouse)	R07015;K00212;1.3.1.20;E1.3.1.20;lithocholic acid##0.0016##349256##Bos taurus (cow)	R04117;K14583;1.13.11.56;nahC;No information about KM-value	R05137;K14584;5.99.1.4;nahD;No information about KM-value	R05136;K14585;4.1.2.45;nahE;No information about KM-value	R02941;K00152;1.2.1.65;E1.2.1.65;No information about KM-value	R06603;No information of KEGG othology
Phenanthrene-3,4-diol##3,4-Dihydroxyphenanthrene	C03164	10	R05650;R05642;R05648;R05649;R05632;R04117;R05137;R05136;R02941;R06603	R05650;K11945;1.13.11.-;phdF;No information about KM-value	R05642;No information of KEGG othology	R05648;K11946;4.1.2.-;phdG;No information about KM-value	R05649;K11947;1.2.1.-;nidD;No information about KM-value	R05632;K00480;1.14.13.1;E1.14.13.1;No information about KM-value	R04117;K14583;1.13.11.56;nahC;No information about KM-value	R05137;K14584;5.99.1.4;nahD;No information about KM-value	R05136;K14585;4.1.2.45;nahE;No information about KM-value	R02941;K00152;1.2.1.65;E1.2.1.65;No information about KM-value	R06603;No information of KEGG othology
11-cis-Retinyl palmitate	C03455	10	R03049;R02369;R02124;R00032;R03823;R07512;R07511;R07510;R04218;R02065	R03049;No information of KEGG othology	R02369;No information of KEGG othology	R02124;K00121;1.1.1.284;frmA##ADH5##adhC;S-hydroxymethylglutathione##0.00012##696092##Homo sapiens (human)	R00032;K00515;1.14.99.36;BCMO1##BCDO1;beta-carotene##0.0009##674463##Mus musculus (mouse)	R03823;No information of KEGG othology	R07512;K09835;5.-.-.-;crtH##crtISO;No information about KM-value	R07511;K00514;1.14.99.30;E1.14.99.30##crtQ##zds;No information about KM-value	R07510;K02293;1.14.99.-;PDS##crtP;No information about KM-value	R04218;No information of KEGG othology	R02065;K02291;2.5.1.32;crtB;No information about KM-value
11-cis-Retinyl palmitate	C03455	10	R03049;R02369;R08379;R00032;R03823;R07512;R07511;R07510;R04218;R02065	R03049;No information of KEGG othology	R02369;No information of KEGG othology	R08379;K11153;1.1.1.-;RDH12;No information about KM-value	R00032;K00515;1.14.99.36;BCMO1##BCDO1;beta-carotene##0.0009##674463##Mus musculus (mouse)	R03823;No information of KEGG othology	R07512;K09835;5.-.-.-;crtH##crtISO;No information about KM-value	R07511;K00514;1.14.99.30;E1.14.99.30##crtQ##zds;No information about KM-value	R07510;K02293;1.14.99.-;PDS##crtP;No information about KM-value	R04218;No information of KEGG othology	R02065;K02291;2.5.1.32;crtB;No information about KM-value
11-cis-Retinyl palmitate	C03455	10	R03049;R03048;R02126;R00032;R03823;R07512;R07511;R07510;R04218;R02065	R03049;No information of KEGG othology	R03048;K00061;1.1.1.-;RDH5;No information about KM-value	R02126;No information of KEGG othology	R00032;K00515;1.14.99.36;BCMO1##BCDO1;beta-carotene##0.0009##674463##Mus musculus (mouse)	R03823;No information of KEGG othology	R07512;K09835;5.-.-.-;crtH##crtISO;No information about KM-value	R07511;K00514;1.14.99.30;E1.14.99.30##crtQ##zds;No information about KM-value	R07510;K02293;1.14.99.-;PDS##crtP;No information about KM-value	R04218;No information of KEGG othology	R02065;K02291;2.5.1.32;crtB;No information about KM-value
11-cis-Retinyl palmitate	C03455	10	R03049;R08380;R02126;R00032;R03823;R07512;R07511;R07510;R04218;R02065	R03049;No information of KEGG othology	R08380;K11152;1.1.1.-;RDH11;No information about KM-value	R02126;No information of KEGG othology	R00032;K00515;1.14.99.36;BCMO1##BCDO1;beta-carotene##0.0009##674463##Mus musculus (mouse)	R03823;No information of KEGG othology	R07512;K09835;5.-.-.-;crtH##crtISO;No information about KM-value	R07511;K00514;1.14.99.30;E1.14.99.30##crtQ##zds;No information about KM-value	R07510;K02293;1.14.99.-;PDS##crtP;No information about KM-value	R04218;No information of KEGG othology	R02065;K02291;2.5.1.32;crtB;No information about KM-value
11-cis-Retinyl palmitate	C03455	10	R08381;R02369;R02124;R00032;R03823;R07512;R07511;R07510;R04218;R02065	R08381;K11155;2.3.1.76;DGAT1;All-trans-Retinol##0.0041##658662##Bos taurus (cow)	R02369;No information of KEGG othology	R02124;K00121;1.1.1.284;frmA##ADH5##adhC;S-hydroxymethylglutathione##0.00012##696092##Homo sapiens (human)	R00032;K00515;1.14.99.36;BCMO1##BCDO1;beta-carotene##0.0009##674463##Mus musculus (mouse)	R03823;No information of KEGG othology	R07512;K09835;5.-.-.-;crtH##crtISO;No information about KM-value	R07511;K00514;1.14.99.30;E1.14.99.30##crtQ##zds;No information about KM-value	R07510;K02293;1.14.99.-;PDS##crtP;No information about KM-value	R04218;No information of KEGG othology	R02065;K02291;2.5.1.32;crtB;No information about KM-value
11-cis-Retinyl palmitate	C03455	10	R08381;R02369;R08379;R00032;R03823;R07512;R07511;R07510;R04218;R02065	R08381;K11155;2.3.1.76;DGAT1;All-trans-Retinol##0.0041##658662##Bos taurus (cow)	R02369;No information of KEGG othology	R08379;K11153;1.1.1.-;RDH12;No information about KM-value	R00032;K00515;1.14.99.36;BCMO1##BCDO1;beta-carotene##0.0009##674463##Mus musculus (mouse)	R03823;No information of KEGG othology	R07512;K09835;5.-.-.-;crtH##crtISO;No information about KM-value	R07511;K00514;1.14.99.30;E1.14.99.30##crtQ##zds;No information about KM-value	R07510;K02293;1.14.99.-;PDS##crtP;No information about KM-value	R04218;No information of KEGG othology	R02065;K02291;2.5.1.32;crtB;No information about KM-value
11-cis-Retinyl palmitate	C03455	10	R08381;R03048;R02126;R00032;R03823;R07512;R07511;R07510;R04218;R02065	R08381;K11155;2.3.1.76;DGAT1;All-trans-Retinol##0.0041##658662##Bos taurus (cow)	R03048;K00061;1.1.1.-;RDH5;No information about KM-value	R02126;No information of KEGG othology	R00032;K00515;1.14.99.36;BCMO1##BCDO1;beta-carotene##0.0009##674463##Mus musculus (mouse)	R03823;No information of KEGG othology	R07512;K09835;5.-.-.-;crtH##crtISO;No information about KM-value	R07511;K00514;1.14.99.30;E1.14.99.30##crtQ##zds;No information about KM-value	R07510;K02293;1.14.99.-;PDS##crtP;No information about KM-value	R04218;No information of KEGG othology	R02065;K02291;2.5.1.32;crtB;No information about KM-value
11-cis-Retinyl palmitate	C03455	10	R08381;R08380;R02126;R00032;R03823;R07512;R07511;R07510;R04218;R02065	R08381;K11155;2.3.1.76;DGAT1;All-trans-Retinol##0.0041##658662##Bos taurus (cow)	R08380;K11152;1.1.1.-;RDH11;No information about KM-value	R02126;No information of KEGG othology	R00032;K00515;1.14.99.36;BCMO1##BCDO1;beta-carotene##0.0009##674463##Mus musculus (mouse)	R03823;No information of KEGG othology	R07512;K09835;5.-.-.-;crtH##crtISO;No information about KM-value	R07511;K00514;1.14.99.30;E1.14.99.30##crtQ##zds;No information about KM-value	R07510;K02293;1.14.99.-;PDS##crtP;No information about KM-value	R04218;No information of KEGG othology	R02065;K02291;2.5.1.32;crtB;No information about KM-value
DDT##1,1,1-Trichloro-2,2-bis(4-chlorophenyl)ethane##1,1,1-Trichloro-2,2-bis-(4'-chlorophenyl)ethane##Clofenotane##Dichlorodiphenyltrichloroethane	C04623	10	R05492;R05395;R05257;R05472;R05252;R05344;R05480;R05474;R08971;R00042	R05492;K00516;None;E1.14.99.-;None	R05395;K00224;None;E1.3.1.-;None	R05257;K00465;None;E1.13.11.-;None	R05472;No information of KEGG othology	R05252;K00206;None;E1.2.-.-;None	R05344;No information of KEGG othology	R05480;No information of KEGG othology	R05474;No information of KEGG othology	R08971;No information of KEGG othology	R00042;No information of KEGG othology
DDT##1,1,1-Trichloro-2,2-bis(4-chlorophenyl)ethane##1,1,1-Trichloro-2,2-bis-(4'-chlorophenyl)ethane##Clofenotane##Dichlorodiphenyltrichloroethane	C04623	10	R05492;R05395;R05257;R05472;R05252;R05344;R05480;R05474;R08971;R02514	R05492;K00516;None;E1.14.99.-;None	R05395;K00224;None;E1.3.1.-;None	R05257;K00465;None;E1.13.11.-;None	R05472;No information of KEGG othology	R05252;K00206;None;E1.2.-.-;None	R05344;No information of KEGG othology	R05480;No information of KEGG othology	R05474;No information of KEGG othology	R08971;No information of KEGG othology	R02514;No information of KEGG othology
DDT##1,1,1-Trichloro-2,2-bis(4-chlorophenyl)ethane##1,1,1-Trichloro-2,2-bis-(4'-chlorophenyl)ethane##Clofenotane##Dichlorodiphenyltrichloroethane	C04623	10	R05492;R05395;R05257;R05472;R05252;R05344;R05480;R05474;R08971;R02516	R05492;K00516;None;E1.14.99.-;None	R05395;K00224;None;E1.3.1.-;None	R05257;K00465;None;E1.13.11.-;None	R05472;No information of KEGG othology	R05252;K00206;None;E1.2.-.-;None	R05344;No information of KEGG othology	R05480;No information of KEGG othology	R05474;No information of KEGG othology	R08971;No information of KEGG othology	R02516;No information of KEGG othology
DDT##1,1,1-Trichloro-2,2-bis(4-chlorophenyl)ethane##1,1,1-Trichloro-2,2-bis-(4'-chlorophenyl)ethane##Clofenotane##Dichlorodiphenyltrichloroethane	C04623	10	R05492;R05395;R05257;R05472;R05252;R05344;R05480;R05474;R08971;R06790	R05492;K00516;None;E1.14.99.-;None	R05395;K00224;None;E1.3.1.-;None	R05257;K00465;None;E1.13.11.-;None	R05472;No information of KEGG othology	R05252;K00206;None;E1.2.-.-;None	R05344;No information of KEGG othology	R05480;No information of KEGG othology	R05474;No information of KEGG othology	R08971;No information of KEGG othology	R06790;No information of KEGG othology
DDT##1,1,1-Trichloro-2,2-bis(4-chlorophenyl)ethane##1,1,1-Trichloro-2,2-bis-(4'-chlorophenyl)ethane##Clofenotane##Dichlorodiphenyltrichloroethane	C04623	10	R05492;R05396;R05257;R05472;R05252;R05344;R05480;R05474;R08971;R00042	R05492;K00516;None;E1.14.99.-;None	R05396;K00224;None;E1.3.1.-;None	R05257;K00465;None;E1.13.11.-;None	R05472;No information of KEGG othology	R05252;K00206;None;E1.2.-.-;None	R05344;No information of KEGG othology	R05480;No information of KEGG othology	R05474;No information of KEGG othology	R08971;No information of KEGG othology	R00042;No information of KEGG othology
DDT##1,1,1-Trichloro-2,2-bis(4-chlorophenyl)ethane##1,1,1-Trichloro-2,2-bis-(4'-chlorophenyl)ethane##Clofenotane##Dichlorodiphenyltrichloroethane	C04623	10	R05492;R05396;R05257;R05472;R05252;R05344;R05480;R05474;R08971;R02514	R05492;K00516;None;E1.14.99.-;None	R05396;K00224;None;E1.3.1.-;None	R05257;K00465;None;E1.13.11.-;None	R05472;No information of KEGG othology	R05252;K00206;None;E1.2.-.-;None	R05344;No information of KEGG othology	R05480;No information of KEGG othology	R05474;No information of KEGG othology	R08971;No information of KEGG othology	R02514;No information of KEGG othology
DDT##1,1,1-Trichloro-2,2-bis(4-chlorophenyl)ethane##1,1,1-Trichloro-2,2-bis-(4'-chlorophenyl)ethane##Clofenotane##Dichlorodiphenyltrichloroethane	C04623	10	R05492;R05396;R05257;R05472;R05252;R05344;R05480;R05474;R08971;R02516	R05492;K00516;None;E1.14.99.-;None	R05396;K00224;None;E1.3.1.-;None	R05257;K00465;None;E1.13.11.-;None	R05472;No information of KEGG othology	R05252;K00206;None;E1.2.-.-;None	R05344;No information of KEGG othology	R05480;No information of KEGG othology	R05474;No information of KEGG othology	R08971;No information of KEGG othology	R02516;No information of KEGG othology
DDT##1,1,1-Trichloro-2,2-bis(4-chlorophenyl)ethane##1,1,1-Trichloro-2,2-bis-(4'-chlorophenyl)ethane##Clofenotane##Dichlorodiphenyltrichloroethane	C04623	10	R05492;R05396;R05257;R05472;R05252;R05344;R05480;R05474;R08971;R06790	R05492;K00516;None;E1.14.99.-;None	R05396;K00224;None;E1.3.1.-;None	R05257;K00465;None;E1.13.11.-;None	R05472;No information of KEGG othology	R05252;K00206;None;E1.2.-.-;None	R05344;No information of KEGG othology	R05480;No information of KEGG othology	R05474;No information of KEGG othology	R08971;No information of KEGG othology	R06790;No information of KEGG othology
3alpha,7alpha-Dihydroxy-5beta-cholestanoyl-CoA	C04644	10	R04507;R04506;R04805;R04806;R04818;R04817;R04263;R01463;R01457;R04763	R04507;K08748;6.2.1.7;SLC27A5##FATP5;Chenodeoxycholate##0.018##660788##Rattus norvegicus (rat)	R04507;K08748;6.2.1.7;SLC27A5##FATP5;CoA##0.038##832##Rattus norvegicus (rat)	R04506;K14085;1.2.1.3;ALDH7A1;4-(dimethylamino)cinnamaldehyde##0.0001##348695##Rattus norvegicus (rat)	R04805;K00001;1.1.1.1;E1.1.1.1##adh;1-hydroxymethyl-6-methylpyrene##0.00028##701322##Homo sapiens (human)	R04806;K00488;1.14.13.15;CYP27A;5beta-Cholestane-3alpha,7alpha,12alpha-triol##0.0045##439029##Rattus norvegicus (rat)	R04818;K00037;1.1.1.50;E1.1.1.50;3alpha-adiol##0.0001##389540##Rattus norvegicus (rat)	R04817;K00251;1.3.1.3;AKR1D1;androstenedione##0.00037##702225##Homo sapiens (human)	R04263;K12408;1.1.1.181;HSD3B7;No information about KM-value	R01463;K00489;1.14.13.17;CYP7A1;more##-999##285307##Rattus norvegicus (rat)	R01463;K00489;1.14.13.17;CYP7A1;cholesterol##0.015##285309##Rattus norvegicus (rat)	R01463;K00489;1.14.13.17;CYP7A1;O2##0.02##285297##Rattus norvegicus (rat)	R01457;K09828;1.3.1.72;DHCR24;5alpha-cholesta-7,24-dien-3beta-ol##0.037##288496##Rattus norvegicus (rat)	R04763;No information of KEGG othology
3alpha,7alpha-Dihydroxy-5beta-cholestanoyl-CoA	C04644	10	R04507;R08760;R04805;R04806;R04818;R04817;R04264;R01463;R01457;R04763	R04507;K08748;6.2.1.7;SLC27A5##FATP5;Chenodeoxycholate##0.018##660788##Rattus norvegicus (rat)	R04507;K08748;6.2.1.7;SLC27A5##FATP5;CoA##0.038##832##Rattus norvegicus (rat)	R08760;K00488;1.14.13.15;CYP27A;5beta-Cholestane-3alpha,7alpha,12alpha-triol##0.0045##439029##Rattus norvegicus (rat)	R04805;K00001;1.1.1.1;E1.1.1.1##adh;1-hydroxymethyl-6-methylpyrene##0.00028##701322##Homo sapiens (human)	R04806;K00488;1.14.13.15;CYP27A;5beta-Cholestane-3alpha,7alpha,12alpha-triol##0.0045##439029##Rattus norvegicus (rat)	R04818;K00037;1.1.1.50;E1.1.1.50;3alpha-adiol##0.0001##389540##Rattus norvegicus (rat)	R04817;K00251;1.3.1.3;AKR1D1;androstenedione##0.00037##702225##Homo sapiens (human)	R04264;No information of KEGG othology	R01463;K00489;1.14.13.17;CYP7A1;more##-999##285307##Rattus norvegicus (rat)	R01463;K00489;1.14.13.17;CYP7A1;cholesterol##0.015##285309##Rattus norvegicus (rat)	R01463;K00489;1.14.13.17;CYP7A1;O2##0.02##285297##Rattus norvegicus (rat)	R01457;K09828;1.3.1.72;DHCR24;5alpha-cholesta-7,24-dien-3beta-ol##0.037##288496##Rattus norvegicus (rat)	R04763;No information of KEGG othology
3alpha,7alpha-Dihydroxy-5beta-cholestanoyl-CoA	C04644	10	R04507;R08760;R04805;R04806;R04819;R04817;R04263;R01463;R01457;R04763	R04507;K08748;6.2.1.7;SLC27A5##FATP5;Chenodeoxycholate##0.018##660788##Rattus norvegicus (rat)	R04507;K08748;6.2.1.7;SLC27A5##FATP5;CoA##0.038##832##Rattus norvegicus (rat)	R08760;K00488;1.14.13.15;CYP27A;5beta-Cholestane-3alpha,7alpha,12alpha-triol##0.0045##439029##Rattus norvegicus (rat)	R04805;K00001;1.1.1.1;E1.1.1.1##adh;1-hydroxymethyl-6-methylpyrene##0.00028##701322##Homo sapiens (human)	R04806;K00488;1.14.13.15;CYP27A;5beta-Cholestane-3alpha,7alpha,12alpha-triol##0.0045##439029##Rattus norvegicus (rat)	R04819;K00037;1.1.1.50;E1.1.1.50;3alpha-adiol##0.0001##389540##Rattus norvegicus (rat)	R04817;K00251;1.3.1.3;AKR1D1;androstenedione##0.00037##702225##Homo sapiens (human)	R04263;K12408;1.1.1.181;HSD3B7;No information about KM-value	R01463;K00489;1.14.13.17;CYP7A1;more##-999##285307##Rattus norvegicus (rat)	R01463;K00489;1.14.13.17;CYP7A1;cholesterol##0.015##285309##Rattus norvegicus (rat)	R01463;K00489;1.14.13.17;CYP7A1;O2##0.02##285297##Rattus norvegicus (rat)	R01457;K09828;1.3.1.72;DHCR24;5alpha-cholesta-7,24-dien-3beta-ol##0.037##288496##Rattus norvegicus (rat)	R04763;No information of KEGG othology
3alpha,7alpha-Dihydroxy-5beta-cholestanoyl-CoA	C04644	10	R04507;R08760;R04805;R04806;R04819;R04817;R04264;R01463;R01457;R04763	R04507;K08748;6.2.1.7;SLC27A5##FATP5;Chenodeoxycholate##0.018##660788##Rattus norvegicus (rat)	R04507;K08748;6.2.1.7;SLC27A5##FATP5;CoA##0.038##832##Rattus norvegicus (rat)	R08760;K00488;1.14.13.15;CYP27A;5beta-Cholestane-3alpha,7alpha,12alpha-triol##0.0045##439029##Rattus norvegicus (rat)	R04805;K00001;1.1.1.1;E1.1.1.1##adh;1-hydroxymethyl-6-methylpyrene##0.00028##701322##Homo sapiens (human)	R04806;K00488;1.14.13.15;CYP27A;5beta-Cholestane-3alpha,7alpha,12alpha-triol##0.0045##439029##Rattus norvegicus (rat)	R04819;K00037;1.1.1.50;E1.1.1.50;3alpha-adiol##0.0001##389540##Rattus norvegicus (rat)	R04817;K00251;1.3.1.3;AKR1D1;androstenedione##0.00037##702225##Homo sapiens (human)	R04264;No information of KEGG othology	R01463;K00489;1.14.13.17;CYP7A1;more##-999##285307##Rattus norvegicus (rat)	R01463;K00489;1.14.13.17;CYP7A1;cholesterol##0.015##285309##Rattus norvegicus (rat)	R01463;K00489;1.14.13.17;CYP7A1;O2##0.02##285297##Rattus norvegicus (rat)	R01457;K09828;1.3.1.72;DHCR24;5alpha-cholesta-7,24-dien-3beta-ol##0.037##288496##Rattus norvegicus (rat)	R04763;No information of KEGG othology
3alpha,7alpha-Dihydroxy-5beta-cholestanoyl-CoA	C04644	10	R04507;R08760;R08758;R04806;R04818;R04817;R04263;R01463;R01457;R04763	R04507;K08748;6.2.1.7;SLC27A5##FATP5;Chenodeoxycholate##0.018##660788##Rattus norvegicus (rat)	R04507;K08748;6.2.1.7;SLC27A5##FATP5;CoA##0.038##832##Rattus norvegicus (rat)	R08760;K00488;1.14.13.15;CYP27A;5beta-Cholestane-3alpha,7alpha,12alpha-triol##0.0045##439029##Rattus norvegicus (rat)	R08758;K00488;1.14.13.15;CYP27A;5beta-Cholestane-3alpha,7alpha,12alpha-triol##0.0045##439029##Rattus norvegicus (rat)	R04806;K00488;1.14.13.15;CYP27A;5beta-Cholestane-3alpha,7alpha,12alpha-triol##0.0045##439029##Rattus norvegicus (rat)	R04818;K00037;1.1.1.50;E1.1.1.50;3alpha-adiol##0.0001##389540##Rattus norvegicus (rat)	R04817;K00251;1.3.1.3;AKR1D1;androstenedione##0.00037##702225##Homo sapiens (human)	R04263;K12408;1.1.1.181;HSD3B7;No information about KM-value	R01463;K00489;1.14.13.17;CYP7A1;more##-999##285307##Rattus norvegicus (rat)	R01463;K00489;1.14.13.17;CYP7A1;cholesterol##0.015##285309##Rattus norvegicus (rat)	R01463;K00489;1.14.13.17;CYP7A1;O2##0.02##285297##Rattus norvegicus (rat)	R01457;K09828;1.3.1.72;DHCR24;5alpha-cholesta-7,24-dien-3beta-ol##0.037##288496##Rattus norvegicus (rat)	R04763;No information of KEGG othology
3alpha,7alpha-Dihydroxy-5beta-cholestanoyl-CoA	C04644	10	R04507;R08760;R08758;R04806;R04818;R04817;R04264;R01463;R01457;R04763	R04507;K08748;6.2.1.7;SLC27A5##FATP5;Chenodeoxycholate##0.018##660788##Rattus norvegicus (rat)	R04507;K08748;6.2.1.7;SLC27A5##FATP5;CoA##0.038##832##Rattus norvegicus (rat)	R08760;K00488;1.14.13.15;CYP27A;5beta-Cholestane-3alpha,7alpha,12alpha-triol##0.0045##439029##Rattus norvegicus (rat)	R08758;K00488;1.14.13.15;CYP27A;5beta-Cholestane-3alpha,7alpha,12alpha-triol##0.0045##439029##Rattus norvegicus (rat)	R04806;K00488;1.14.13.15;CYP27A;5beta-Cholestane-3alpha,7alpha,12alpha-triol##0.0045##439029##Rattus norvegicus (rat)	R04818;K00037;1.1.1.50;E1.1.1.50;3alpha-adiol##0.0001##389540##Rattus norvegicus (rat)	R04817;K00251;1.3.1.3;AKR1D1;androstenedione##0.00037##702225##Homo sapiens (human)	R04264;No information of KEGG othology	R01463;K00489;1.14.13.17;CYP7A1;more##-999##285307##Rattus norvegicus (rat)	R01463;K00489;1.14.13.17;CYP7A1;cholesterol##0.015##285309##Rattus norvegicus (rat)	R01463;K00489;1.14.13.17;CYP7A1;O2##0.02##285297##Rattus norvegicus (rat)	R01457;K09828;1.3.1.72;DHCR24;5alpha-cholesta-7,24-dien-3beta-ol##0.037##288496##Rattus norvegicus (rat)	R04763;No information of KEGG othology
3alpha,7alpha-Dihydroxy-5beta-cholestanoyl-CoA	C04644	10	R04507;R08760;R08758;R04806;R04819;R04817;R04263;R01463;R01457;R04763	R04507;K08748;6.2.1.7;SLC27A5##FATP5;Chenodeoxycholate##0.018##660788##Rattus norvegicus (rat)	R04507;K08748;6.2.1.7;SLC27A5##FATP5;CoA##0.038##832##Rattus norvegicus (rat)	R08760;K00488;1.14.13.15;CYP27A;5beta-Cholestane-3alpha,7alpha,12alpha-triol##0.0045##439029##Rattus norvegicus (rat)	R08758;K00488;1.14.13.15;CYP27A;5beta-Cholestane-3alpha,7alpha,12alpha-triol##0.0045##439029##Rattus norvegicus (rat)	R04806;K00488;1.14.13.15;CYP27A;5beta-Cholestane-3alpha,7alpha,12alpha-triol##0.0045##439029##Rattus norvegicus (rat)	R04819;K00037;1.1.1.50;E1.1.1.50;3alpha-adiol##0.0001##389540##Rattus norvegicus (rat)	R04817;K00251;1.3.1.3;AKR1D1;androstenedione##0.00037##702225##Homo sapiens (human)	R04263;K12408;1.1.1.181;HSD3B7;No information about KM-value	R01463;K00489;1.14.13.17;CYP7A1;more##-999##285307##Rattus norvegicus (rat)	R01463;K00489;1.14.13.17;CYP7A1;cholesterol##0.015##285309##Rattus norvegicus (rat)	R01463;K00489;1.14.13.17;CYP7A1;O2##0.02##285297##Rattus norvegicus (rat)	R01457;K09828;1.3.1.72;DHCR24;5alpha-cholesta-7,24-dien-3beta-ol##0.037##288496##Rattus norvegicus (rat)	R04763;No information of KEGG othology
3alpha,7alpha-Dihydroxy-5beta-cholestanoyl-CoA	C04644	10	R04507;R08760;R08758;R04806;R04819;R04817;R04264;R01463;R01457;R04763	R04507;K08748;6.2.1.7;SLC27A5##FATP5;Chenodeoxycholate##0.018##660788##Rattus norvegicus (rat)	R04507;K08748;6.2.1.7;SLC27A5##FATP5;CoA##0.038##832##Rattus norvegicus (rat)	R08760;K00488;1.14.13.15;CYP27A;5beta-Cholestane-3alpha,7alpha,12alpha-triol##0.0045##439029##Rattus norvegicus (rat)	R08758;K00488;1.14.13.15;CYP27A;5beta-Cholestane-3alpha,7alpha,12alpha-triol##0.0045##439029##Rattus norvegicus (rat)	R04806;K00488;1.14.13.15;CYP27A;5beta-Cholestane-3alpha,7alpha,12alpha-triol##0.0045##439029##Rattus norvegicus (rat)	R04819;K00037;1.1.1.50;E1.1.1.50;3alpha-adiol##0.0001##389540##Rattus norvegicus (rat)	R04817;K00251;1.3.1.3;AKR1D1;androstenedione##0.00037##702225##Homo sapiens (human)	R04264;No information of KEGG othology	R01463;K00489;1.14.13.17;CYP7A1;more##-999##285307##Rattus norvegicus (rat)	R01463;K00489;1.14.13.17;CYP7A1;cholesterol##0.015##285309##Rattus norvegicus (rat)	R01463;K00489;1.14.13.17;CYP7A1;O2##0.02##285297##Rattus norvegicus (rat)	R01457;K09828;1.3.1.72;DHCR24;5alpha-cholesta-7,24-dien-3beta-ol##0.037##288496##Rattus norvegicus (rat)	R04763;No information of KEGG othology
3alpha,7alpha-Dihydroxy-5beta-cholestanoyl-CoA	C04644	10	R04507;R04506;R04805;R04806;R04818;R04817;R04264;R01463;R01457;R04763	R04507;K08748;6.2.1.7;SLC27A5##FATP5;Chenodeoxycholate##0.018##660788##Rattus norvegicus (rat)	R04507;K08748;6.2.1.7;SLC27A5##FATP5;CoA##0.038##832##Rattus norvegicus (rat)	R04506;K14085;1.2.1.3;ALDH7A1;4-(dimethylamino)cinnamaldehyde##0.0001##348695##Rattus norvegicus (rat)	R04805;K00001;1.1.1.1;E1.1.1.1##adh;1-hydroxymethyl-6-methylpyrene##0.00028##701322##Homo sapiens (human)	R04806;K00488;1.14.13.15;CYP27A;5beta-Cholestane-3alpha,7alpha,12alpha-triol##0.0045##439029##Rattus norvegicus (rat)	R04818;K00037;1.1.1.50;E1.1.1.50;3alpha-adiol##0.0001##389540##Rattus norvegicus (rat)	R04817;K00251;1.3.1.3;AKR1D1;androstenedione##0.00037##702225##Homo sapiens (human)	R04264;No information of KEGG othology	R01463;K00489;1.14.13.17;CYP7A1;more##-999##285307##Rattus norvegicus (rat)	R01463;K00489;1.14.13.17;CYP7A1;cholesterol##0.015##285309##Rattus norvegicus (rat)	R01463;K00489;1.14.13.17;CYP7A1;O2##0.02##285297##Rattus norvegicus (rat)	R01457;K09828;1.3.1.72;DHCR24;5alpha-cholesta-7,24-dien-3beta-ol##0.037##288496##Rattus norvegicus (rat)	R04763;No information of KEGG othology
3alpha,7alpha-Dihydroxy-5beta-cholestanoyl-CoA	C04644	10	R04507;R04506;R04805;R04806;R04819;R04817;R04263;R01463;R01457;R04763	R04507;K08748;6.2.1.7;SLC27A5##FATP5;Chenodeoxycholate##0.018##660788##Rattus norvegicus (rat)	R04507;K08748;6.2.1.7;SLC27A5##FATP5;CoA##0.038##832##Rattus norvegicus (rat)	R04506;K14085;1.2.1.3;ALDH7A1;4-(dimethylamino)cinnamaldehyde##0.0001##348695##Rattus norvegicus (rat)	R04805;K00001;1.1.1.1;E1.1.1.1##adh;1-hydroxymethyl-6-methylpyrene##0.00028##701322##Homo sapiens (human)	R04806;K00488;1.14.13.15;CYP27A;5beta-Cholestane-3alpha,7alpha,12alpha-triol##0.0045##439029##Rattus norvegicus (rat)	R04819;K00037;1.1.1.50;E1.1.1.50;3alpha-adiol##0.0001##389540##Rattus norvegicus (rat)	R04817;K00251;1.3.1.3;AKR1D1;androstenedione##0.00037##702225##Homo sapiens (human)	R04263;K12408;1.1.1.181;HSD3B7;No information about KM-value	R01463;K00489;1.14.13.17;CYP7A1;more##-999##285307##Rattus norvegicus (rat)	R01463;K00489;1.14.13.17;CYP7A1;cholesterol##0.015##285309##Rattus norvegicus (rat)	R01463;K00489;1.14.13.17;CYP7A1;O2##0.02##285297##Rattus norvegicus (rat)	R01457;K09828;1.3.1.72;DHCR24;5alpha-cholesta-7,24-dien-3beta-ol##0.037##288496##Rattus norvegicus (rat)	R04763;No information of KEGG othology
3alpha,7alpha-Dihydroxy-5beta-cholestanoyl-CoA	C04644	10	R04507;R04506;R04805;R04806;R04819;R04817;R04264;R01463;R01457;R04763	R04507;K08748;6.2.1.7;SLC27A5##FATP5;Chenodeoxycholate##0.018##660788##Rattus norvegicus (rat)	R04507;K08748;6.2.1.7;SLC27A5##FATP5;CoA##0.038##832##Rattus norvegicus (rat)	R04506;K14085;1.2.1.3;ALDH7A1;4-(dimethylamino)cinnamaldehyde##0.0001##348695##Rattus norvegicus (rat)	R04805;K00001;1.1.1.1;E1.1.1.1##adh;1-hydroxymethyl-6-methylpyrene##0.00028##701322##Homo sapiens (human)	R04806;K00488;1.14.13.15;CYP27A;5beta-Cholestane-3alpha,7alpha,12alpha-triol##0.0045##439029##Rattus norvegicus (rat)	R04819;K00037;1.1.1.50;E1.1.1.50;3alpha-adiol##0.0001##389540##Rattus norvegicus (rat)	R04817;K00251;1.3.1.3;AKR1D1;androstenedione##0.00037##702225##Homo sapiens (human)	R04264;No information of KEGG othology	R01463;K00489;1.14.13.17;CYP7A1;more##-999##285307##Rattus norvegicus (rat)	R01463;K00489;1.14.13.17;CYP7A1;cholesterol##0.015##285309##Rattus norvegicus (rat)	R01463;K00489;1.14.13.17;CYP7A1;O2##0.02##285297##Rattus norvegicus (rat)	R01457;K09828;1.3.1.72;DHCR24;5alpha-cholesta-7,24-dien-3beta-ol##0.037##288496##Rattus norvegicus (rat)	R04763;No information of KEGG othology
3alpha,7alpha-Dihydroxy-5beta-cholestanoyl-CoA	C04644	10	R04507;R04506;R08758;R04806;R04818;R04817;R04263;R01463;R01457;R04763	R04507;K08748;6.2.1.7;SLC27A5##FATP5;Chenodeoxycholate##0.018##660788##Rattus norvegicus (rat)	R04507;K08748;6.2.1.7;SLC27A5##FATP5;CoA##0.038##832##Rattus norvegicus (rat)	R04506;K14085;1.2.1.3;ALDH7A1;4-(dimethylamino)cinnamaldehyde##0.0001##348695##Rattus norvegicus (rat)	R08758;K00488;1.14.13.15;CYP27A;5beta-Cholestane-3alpha,7alpha,12alpha-triol##0.0045##439029##Rattus norvegicus (rat)	R04806;K00488;1.14.13.15;CYP27A;5beta-Cholestane-3alpha,7alpha,12alpha-triol##0.0045##439029##Rattus norvegicus (rat)	R04818;K00037;1.1.1.50;E1.1.1.50;3alpha-adiol##0.0001##389540##Rattus norvegicus (rat)	R04817;K00251;1.3.1.3;AKR1D1;androstenedione##0.00037##702225##Homo sapiens (human)	R04263;K12408;1.1.1.181;HSD3B7;No information about KM-value	R01463;K00489;1.14.13.17;CYP7A1;more##-999##285307##Rattus norvegicus (rat)	R01463;K00489;1.14.13.17;CYP7A1;cholesterol##0.015##285309##Rattus norvegicus (rat)	R01463;K00489;1.14.13.17;CYP7A1;O2##0.02##285297##Rattus norvegicus (rat)	R01457;K09828;1.3.1.72;DHCR24;5alpha-cholesta-7,24-dien-3beta-ol##0.037##288496##Rattus norvegicus (rat)	R04763;No information of KEGG othology
3alpha,7alpha-Dihydroxy-5beta-cholestanoyl-CoA	C04644	10	R04507;R04506;R08758;R04806;R04818;R04817;R04264;R01463;R01457;R04763	R04507;K08748;6.2.1.7;SLC27A5##FATP5;Chenodeoxycholate##0.018##660788##Rattus norvegicus (rat)	R04507;K08748;6.2.1.7;SLC27A5##FATP5;CoA##0.038##832##Rattus norvegicus (rat)	R04506;K14085;1.2.1.3;ALDH7A1;4-(dimethylamino)cinnamaldehyde##0.0001##348695##Rattus norvegicus (rat)	R08758;K00488;1.14.13.15;CYP27A;5beta-Cholestane-3alpha,7alpha,12alpha-triol##0.0045##439029##Rattus norvegicus (rat)	R04806;K00488;1.14.13.15;CYP27A;5beta-Cholestane-3alpha,7alpha,12alpha-triol##0.0045##439029##Rattus norvegicus (rat)	R04818;K00037;1.1.1.50;E1.1.1.50;3alpha-adiol##0.0001##389540##Rattus norvegicus (rat)	R04817;K00251;1.3.1.3;AKR1D1;androstenedione##0.00037##702225##Homo sapiens (human)	R04264;No information of KEGG othology	R01463;K00489;1.14.13.17;CYP7A1;more##-999##285307##Rattus norvegicus (rat)	R01463;K00489;1.14.13.17;CYP7A1;cholesterol##0.015##285309##Rattus norvegicus (rat)	R01463;K00489;1.14.13.17;CYP7A1;O2##0.02##285297##Rattus norvegicus (rat)	R01457;K09828;1.3.1.72;DHCR24;5alpha-cholesta-7,24-dien-3beta-ol##0.037##288496##Rattus norvegicus (rat)	R04763;No information of KEGG othology
3alpha,7alpha-Dihydroxy-5beta-cholestanoyl-CoA	C04644	10	R04507;R04506;R08758;R04806;R04819;R04817;R04263;R01463;R01457;R04763	R04507;K08748;6.2.1.7;SLC27A5##FATP5;Chenodeoxycholate##0.018##660788##Rattus norvegicus (rat)	R04507;K08748;6.2.1.7;SLC27A5##FATP5;CoA##0.038##832##Rattus norvegicus (rat)	R04506;K14085;1.2.1.3;ALDH7A1;4-(dimethylamino)cinnamaldehyde##0.0001##348695##Rattus norvegicus (rat)	R08758;K00488;1.14.13.15;CYP27A;5beta-Cholestane-3alpha,7alpha,12alpha-triol##0.0045##439029##Rattus norvegicus (rat)	R04806;K00488;1.14.13.15;CYP27A;5beta-Cholestane-3alpha,7alpha,12alpha-triol##0.0045##439029##Rattus norvegicus (rat)	R04819;K00037;1.1.1.50;E1.1.1.50;3alpha-adiol##0.0001##389540##Rattus norvegicus (rat)	R04817;K00251;1.3.1.3;AKR1D1;androstenedione##0.00037##702225##Homo sapiens (human)	R04263;K12408;1.1.1.181;HSD3B7;No information about KM-value	R01463;K00489;1.14.13.17;CYP7A1;more##-999##285307##Rattus norvegicus (rat)	R01463;K00489;1.14.13.17;CYP7A1;cholesterol##0.015##285309##Rattus norvegicus (rat)	R01463;K00489;1.14.13.17;CYP7A1;O2##0.02##285297##Rattus norvegicus (rat)	R01457;K09828;1.3.1.72;DHCR24;5alpha-cholesta-7,24-dien-3beta-ol##0.037##288496##Rattus norvegicus (rat)	R04763;No information of KEGG othology
3alpha,7alpha-Dihydroxy-5beta-cholestanoyl-CoA	C04644	10	R04507;R04506;R08758;R04806;R04819;R04817;R04264;R01463;R01457;R04763	R04507;K08748;6.2.1.7;SLC27A5##FATP5;Chenodeoxycholate##0.018##660788##Rattus norvegicus (rat)	R04507;K08748;6.2.1.7;SLC27A5##FATP5;CoA##0.038##832##Rattus norvegicus (rat)	R04506;K14085;1.2.1.3;ALDH7A1;4-(dimethylamino)cinnamaldehyde##0.0001##348695##Rattus norvegicus (rat)	R08758;K00488;1.14.13.15;CYP27A;5beta-Cholestane-3alpha,7alpha,12alpha-triol##0.0045##439029##Rattus norvegicus (rat)	R04806;K00488;1.14.13.15;CYP27A;5beta-Cholestane-3alpha,7alpha,12alpha-triol##0.0045##439029##Rattus norvegicus (rat)	R04819;K00037;1.1.1.50;E1.1.1.50;3alpha-adiol##0.0001##389540##Rattus norvegicus (rat)	R04817;K00251;1.3.1.3;AKR1D1;androstenedione##0.00037##702225##Homo sapiens (human)	R04264;No information of KEGG othology	R01463;K00489;1.14.13.17;CYP7A1;more##-999##285307##Rattus norvegicus (rat)	R01463;K00489;1.14.13.17;CYP7A1;cholesterol##0.015##285309##Rattus norvegicus (rat)	R01463;K00489;1.14.13.17;CYP7A1;O2##0.02##285297##Rattus norvegicus (rat)	R01457;K09828;1.3.1.72;DHCR24;5alpha-cholesta-7,24-dien-3beta-ol##0.037##288496##Rattus norvegicus (rat)	R04763;No information of KEGG othology
3alpha,7alpha-Dihydroxy-5beta-cholestanoyl-CoA	C04644	10	R04507;R08760;R04805;R04806;R04818;R04817;R04263;R01463;R01457;R04763	R04507;K08748;6.2.1.7;SLC27A5##FATP5;Chenodeoxycholate##0.018##660788##Rattus norvegicus (rat)	R04507;K08748;6.2.1.7;SLC27A5##FATP5;CoA##0.038##832##Rattus norvegicus (rat)	R08760;K00488;1.14.13.15;CYP27A;5beta-Cholestane-3alpha,7alpha,12alpha-triol##0.0045##439029##Rattus norvegicus (rat)	R04805;K00001;1.1.1.1;E1.1.1.1##adh;1-hydroxymethyl-6-methylpyrene##0.00028##701322##Homo sapiens (human)	R04806;K00488;1.14.13.15;CYP27A;5beta-Cholestane-3alpha,7alpha,12alpha-triol##0.0045##439029##Rattus norvegicus (rat)	R04818;K00037;1.1.1.50;E1.1.1.50;3alpha-adiol##0.0001##389540##Rattus norvegicus (rat)	R04817;K00251;1.3.1.3;AKR1D1;androstenedione##0.00037##702225##Homo sapiens (human)	R04263;K12408;1.1.1.181;HSD3B7;No information about KM-value	R01463;K00489;1.14.13.17;CYP7A1;more##-999##285307##Rattus norvegicus (rat)	R01463;K00489;1.14.13.17;CYP7A1;cholesterol##0.015##285309##Rattus norvegicus (rat)	R01463;K00489;1.14.13.17;CYP7A1;O2##0.02##285297##Rattus norvegicus (rat)	R01457;K09828;1.3.1.72;DHCR24;5alpha-cholesta-7,24-dien-3beta-ol##0.037##288496##Rattus norvegicus (rat)	R04763;No information of KEGG othology
Bathorhodopsin	C05914	10	R05041;R06194;R02127;R00032;R03823;R07512;R07511;R07510;R04218;R02065	R05041;No information of KEGG othology	R06194;No information of KEGG othology	R02127;No information of KEGG othology	R00032;K00515;1.14.99.36;BCMO1##BCDO1;beta-carotene##0.0009##674463##Mus musculus (mouse)	R03823;No information of KEGG othology	R07512;K09835;5.-.-.-;crtH##crtISO;No information about KM-value	R07511;K00514;1.14.99.30;E1.14.99.30##crtQ##zds;No information about KM-value	R07510;K02293;1.14.99.-;PDS##crtP;No information about KM-value	R04218;No information of KEGG othology	R02065;K02291;2.5.1.32;crtB;No information about KM-value
Gibberellin A44 diacid##Gibberellin A44 open lactone	C06095	10	R05097;R06329;R06297;R06295;R06294;R06293;R06292;R06291;R05092;R02068	R05097;K05282;1.14.11.12;E1.14.11.12;No information about KM-value	R06329;No information of KEGG othology	R06297;K04123;1.14.13.79;KAO;No information about KM-value	R06295;K04123;1.14.13.79;KAO;No information about KM-value	R06294;K04123;1.14.13.79;KAO;No information about KM-value	R06293;K04122;1.14.13.78;E1.14.13.78;No information about KM-value	R06292;K04122;1.14.13.78;E1.14.13.78;No information about KM-value	R06291;K04122;1.14.13.78;E1.14.13.78;No information about KM-value	R05092;K04121;4.2.3.19;E4.2.3.19;[15-3H]ent-copalyl diphosphate##0.0003##680358##Arabidopsis thaliana (thale cress)	R02068;K04120;5.5.1.13;E5.5.1.13;No information about KM-value
Gibberellin A44 diacid##Gibberellin A44 open lactone	C06095	10	R05097;R06340;R06328;R06295;R06294;R06293;R06292;R06291;R05092;R02068	R05097;K05282;1.14.11.12;E1.14.11.12;No information about KM-value	R06340;No information of KEGG othology	R06328;No information of KEGG othology	R06295;K04123;1.14.13.79;KAO;No information about KM-value	R06294;K04123;1.14.13.79;KAO;No information about KM-value	R06293;K04122;1.14.13.78;E1.14.13.78;No information about KM-value	R06292;K04122;1.14.13.78;E1.14.13.78;No information about KM-value	R06291;K04122;1.14.13.78;E1.14.13.78;No information about KM-value	R05092;K04121;4.2.3.19;E4.2.3.19;[15-3H]ent-copalyl diphosphate##0.0003##680358##Arabidopsis thaliana (thale cress)	R02068;K04120;5.5.1.13;E5.5.1.13;No information about KM-value
Gibberellin A44 diacid##Gibberellin A44 open lactone	C06095	10	R06330;R06322;R06297;R06295;R06294;R06293;R06292;R06291;R05092;R02068	R06330;No information of KEGG othology	R06322;K05282;1.14.11.12;E1.14.11.12;No information about KM-value	R06297;K04123;1.14.13.79;KAO;No information about KM-value	R06295;K04123;1.14.13.79;KAO;No information about KM-value	R06294;K04123;1.14.13.79;KAO;No information about KM-value	R06293;K04122;1.14.13.78;E1.14.13.78;No information about KM-value	R06292;K04122;1.14.13.78;E1.14.13.78;No information about KM-value	R06291;K04122;1.14.13.78;E1.14.13.78;No information about KM-value	R05092;K04121;4.2.3.19;E4.2.3.19;[15-3H]ent-copalyl diphosphate##0.0003##680358##Arabidopsis thaliana (thale cress)	R02068;K04120;5.5.1.13;E5.5.1.13;No information about KM-value
Astaxanthin	C08580	10	R07572;R07566;R07561;R05345;R03823;R07512;R07511;R07510;R04218;R02065	R07572;K02294;1.14.13.-;crtR##crtZ;No information about KM-value	R07566;K09836;None;crtW;None	R07561;K02294;1.14.13.-;crtR##crtZ;No information about KM-value	R05345;K09836;None;crtW;None	R03823;No information of KEGG othology	R07512;K09835;5.-.-.-;crtH##crtISO;No information about KM-value	R07511;K00514;1.14.99.30;E1.14.99.30##crtQ##zds;No information about KM-value	R07510;K02293;1.14.99.-;PDS##crtP;No information about KM-value	R04218;No information of KEGG othology	R02065;K02291;2.5.1.32;crtB;No information about KM-value
Astaxanthin	C08580	10	R07572;R07566;R07564;R07558;R03823;R07512;R07511;R07510;R04218;R02065	R07572;K02294;1.14.13.-;crtR##crtZ;No information about KM-value	R07566;K09836;None;crtW;None	R07564;K09836;None;crtW;None	R07558;K02294;1.14.13.-;crtR##crtZ;No information about KM-value	R03823;No information of KEGG othology	R07512;K09835;5.-.-.-;crtH##crtISO;No information about KM-value	R07511;K00514;1.14.99.30;E1.14.99.30##crtQ##zds;No information about KM-value	R07510;K02293;1.14.99.-;PDS##crtP;No information about KM-value	R04218;No information of KEGG othology	R02065;K02291;2.5.1.32;crtB;No information about KM-value
Astaxanthin	C08580	10	R07572;R07567;R07562;R05345;R03823;R07512;R07511;R07510;R04218;R02065	R07572;K02294;1.14.13.-;crtR##crtZ;No information about KM-value	R07567;K09836;None;crtW;None	R07562;K02294;1.14.13.-;crtR##crtZ;No information about KM-value	R05345;K09836;None;crtW;None	R03823;No information of KEGG othology	R07512;K09835;5.-.-.-;crtH##crtISO;No information about KM-value	R07511;K00514;1.14.99.30;E1.14.99.30##crtQ##zds;No information about KM-value	R07510;K02293;1.14.99.-;PDS##crtP;No information about KM-value	R04218;No information of KEGG othology	R02065;K02291;2.5.1.32;crtB;No information about KM-value
Astaxanthin	C08580	10	R07572;R07567;R07565;R07558;R03823;R07512;R07511;R07510;R04218;R02065	R07572;K02294;1.14.13.-;crtR##crtZ;No information about KM-value	R07567;K09836;None;crtW;None	R07565;K09836;None;crtW;None	R07558;K02294;1.14.13.-;crtR##crtZ;No information about KM-value	R03823;No information of KEGG othology	R07512;K09835;5.-.-.-;crtH##crtISO;No information about KM-value	R07511;K00514;1.14.99.30;E1.14.99.30##crtQ##zds;No information about KM-value	R07510;K02293;1.14.99.-;PDS##crtP;No information about KM-value	R04218;No information of KEGG othology	R02065;K02291;2.5.1.32;crtB;No information about KM-value
Astaxanthin	C08580	10	R07572;R07568;R07563;R05345;R03823;R07512;R07511;R07510;R04218;R02065	R07572;K02294;1.14.13.-;crtR##crtZ;No information about KM-value	R07568;K02294;1.14.13.-;crtR##crtZ;No information about KM-value	R07563;K09836;None;crtW;None	R05345;K09836;None;crtW;None	R03823;No information of KEGG othology	R07512;K09835;5.-.-.-;crtH##crtISO;No information about KM-value	R07511;K00514;1.14.99.30;E1.14.99.30##crtQ##zds;No information about KM-value	R07510;K02293;1.14.99.-;PDS##crtP;No information about KM-value	R04218;No information of KEGG othology	R02065;K02291;2.5.1.32;crtB;No information about KM-value
Astaxanthin	C08580	10	R07573;R07569;R07561;R05345;R03823;R07512;R07511;R07510;R04218;R02065	R07573;K09836;None;crtW;None	R07569;K02294;1.14.13.-;crtR##crtZ;No information about KM-value	R07561;K02294;1.14.13.-;crtR##crtZ;No information about KM-value	R05345;K09836;None;crtW;None	R03823;No information of KEGG othology	R07512;K09835;5.-.-.-;crtH##crtISO;No information about KM-value	R07511;K00514;1.14.99.30;E1.14.99.30##crtQ##zds;No information about KM-value	R07510;K02293;1.14.99.-;PDS##crtP;No information about KM-value	R04218;No information of KEGG othology	R02065;K02291;2.5.1.32;crtB;No information about KM-value
Astaxanthin	C08580	10	R07573;R07569;R07564;R07558;R03823;R07512;R07511;R07510;R04218;R02065	R07573;K09836;None;crtW;None	R07569;K02294;1.14.13.-;crtR##crtZ;No information about KM-value	R07564;K09836;None;crtW;None	R07558;K02294;1.14.13.-;crtR##crtZ;No information about KM-value	R03823;No information of KEGG othology	R07512;K09835;5.-.-.-;crtH##crtISO;No information about KM-value	R07511;K00514;1.14.99.30;E1.14.99.30##crtQ##zds;No information about KM-value	R07510;K02293;1.14.99.-;PDS##crtP;No information about KM-value	R04218;No information of KEGG othology	R02065;K02291;2.5.1.32;crtB;No information about KM-value
Astaxanthin	C08580	10	R07573;R07570;R07562;R05345;R03823;R07512;R07511;R07510;R04218;R02065	R07573;K09836;None;crtW;None	R07570;K02294;1.14.13.-;crtR##crtZ;No information about KM-value	R07562;K02294;1.14.13.-;crtR##crtZ;No information about KM-value	R05345;K09836;None;crtW;None	R03823;No information of KEGG othology	R07512;K09835;5.-.-.-;crtH##crtISO;No information about KM-value	R07511;K00514;1.14.99.30;E1.14.99.30##crtQ##zds;No information about KM-value	R07510;K02293;1.14.99.-;PDS##crtP;No information about KM-value	R04218;No information of KEGG othology	R02065;K02291;2.5.1.32;crtB;No information about KM-value
Astaxanthin	C08580	10	R07573;R07570;R07565;R07558;R03823;R07512;R07511;R07510;R04218;R02065	R07573;K09836;None;crtW;None	R07570;K02294;1.14.13.-;crtR##crtZ;No information about KM-value	R07565;K09836;None;crtW;None	R07558;K02294;1.14.13.-;crtR##crtZ;No information about KM-value	R03823;No information of KEGG othology	R07512;K09835;5.-.-.-;crtH##crtISO;No information about KM-value	R07511;K00514;1.14.99.30;E1.14.99.30##crtQ##zds;No information about KM-value	R07510;K02293;1.14.99.-;PDS##crtP;No information about KM-value	R04218;No information of KEGG othology	R02065;K02291;2.5.1.32;crtB;No information about KM-value
Astaxanthin	C08580	10	R07573;R07571;R07559;R07558;R03823;R07512;R07511;R07510;R04218;R02065	R07573;K09836;None;crtW;None	R07571;K09836;None;crtW;None	R07559;K02294;1.14.13.-;crtR##crtZ;No information about KM-value	R07558;K02294;1.14.13.-;crtR##crtZ;No information about KM-value	R03823;No information of KEGG othology	R07512;K09835;5.-.-.-;crtH##crtISO;No information about KM-value	R07511;K00514;1.14.99.30;E1.14.99.30##crtQ##zds;No information about KM-value	R07510;K02293;1.14.99.-;PDS##crtP;No information about KM-value	R04218;No information of KEGG othology	R02065;K02291;2.5.1.32;crtB;No information about KM-value
Capsanthin	C08584	10	R07321;R06946;R07559;R07558;R03823;R07512;R07511;R07510;R04218;R02065	R07321;K14593;5.3.99.8;E5.3.99.8##CCS;No information about KM-value	R06946;K09838;1.14.13.90;E1.14.13.90##ABA1;No information about KM-value	R07559;K02294;1.14.13.-;crtR##crtZ;No information about KM-value	R07558;K02294;1.14.13.-;crtR##crtZ;No information about KM-value	R03823;No information of KEGG othology	R07512;K09835;5.-.-.-;crtH##crtISO;No information about KM-value	R07511;K00514;1.14.99.30;E1.14.99.30##crtQ##zds;No information about KM-value	R07510;K02293;1.14.99.-;PDS##crtP;No information about KM-value	R04218;No information of KEGG othology	R02065;K02291;2.5.1.32;crtB;No information about KM-value
Capsanthin	C08584	10	R07321;R07199;R07559;R07558;R03823;R07512;R07511;R07510;R04218;R02065	R07321;K14593;5.3.99.8;E5.3.99.8##CCS;No information about KM-value	R07199;K09838;1.14.13.90;E1.14.13.90##ABA1;No information about KM-value	R07559;K02294;1.14.13.-;crtR##crtZ;No information about KM-value	R07558;K02294;1.14.13.-;crtR##crtZ;No information about KM-value	R03823;No information of KEGG othology	R07512;K09835;5.-.-.-;crtH##crtISO;No information about KM-value	R07511;K00514;1.14.99.30;E1.14.99.30##crtQ##zds;No information about KM-value	R07510;K02293;1.14.99.-;PDS##crtP;No information about KM-value	R04218;No information of KEGG othology	R02065;K02291;2.5.1.32;crtB;No information about KM-value
Violaxanthin##all-trans-Violaxanthin	C08614	10	R06947;R06946;R07559;R07558;R03823;R07512;R07511;R07510;R04218;R02065	R06947;K09838;1.14.13.90;E1.14.13.90##ABA1;No information about KM-value	R06946;K09838;1.14.13.90;E1.14.13.90##ABA1;No information about KM-value	R07559;K02294;1.14.13.-;crtR##crtZ;No information about KM-value	R07558;K02294;1.14.13.-;crtR##crtZ;No information about KM-value	R03823;No information of KEGG othology	R07512;K09835;5.-.-.-;crtH##crtISO;No information about KM-value	R07511;K00514;1.14.99.30;E1.14.99.30##crtQ##zds;No information about KM-value	R07510;K02293;1.14.99.-;PDS##crtP;No information about KM-value	R04218;No information of KEGG othology	R02065;K02291;2.5.1.32;crtB;No information about KM-value
Violaxanthin##all-trans-Violaxanthin	C08614	10	R06947;R07199;R07559;R07558;R03823;R07512;R07511;R07510;R04218;R02065	R06947;K09838;1.14.13.90;E1.14.13.90##ABA1;No information about KM-value	R07199;K09838;1.14.13.90;E1.14.13.90##ABA1;No information about KM-value	R07559;K02294;1.14.13.-;crtR##crtZ;No information about KM-value	R07558;K02294;1.14.13.-;crtR##crtZ;No information about KM-value	R03823;No information of KEGG othology	R07512;K09835;5.-.-.-;crtH##crtISO;No information about KM-value	R07511;K00514;1.14.99.30;E1.14.99.30##crtQ##zds;No information about KM-value	R07510;K02293;1.14.99.-;PDS##crtP;No information about KM-value	R04218;No information of KEGG othology	R02065;K02291;2.5.1.32;crtB;No information about KM-value
Violaxanthin##all-trans-Violaxanthin	C08614	10	R07200;R06946;R07559;R07558;R03823;R07512;R07511;R07510;R04218;R02065	R07200;K09838;1.14.13.90;E1.14.13.90##ABA1;No information about KM-value	R06946;K09838;1.14.13.90;E1.14.13.90##ABA1;No information about KM-value	R07559;K02294;1.14.13.-;crtR##crtZ;No information about KM-value	R07558;K02294;1.14.13.-;crtR##crtZ;No information about KM-value	R03823;No information of KEGG othology	R07512;K09835;5.-.-.-;crtH##crtISO;No information about KM-value	R07511;K00514;1.14.99.30;E1.14.99.30##crtQ##zds;No information about KM-value	R07510;K02293;1.14.99.-;PDS##crtP;No information about KM-value	R04218;No information of KEGG othology	R02065;K02291;2.5.1.32;crtB;No information about KM-value
Violaxanthin##all-trans-Violaxanthin	C08614	10	R07200;R07199;R07559;R07558;R03823;R07512;R07511;R07510;R04218;R02065	R07200;K09838;1.14.13.90;E1.14.13.90##ABA1;No information about KM-value	R07199;K09838;1.14.13.90;E1.14.13.90##ABA1;No information about KM-value	R07559;K02294;1.14.13.-;crtR##crtZ;No information about KM-value	R07558;K02294;1.14.13.-;crtR##crtZ;No information about KM-value	R03823;No information of KEGG othology	R07512;K09835;5.-.-.-;crtH##crtISO;No information about KM-value	R07511;K00514;1.14.99.30;E1.14.99.30##crtQ##zds;No information about KM-value	R07510;K02293;1.14.99.-;PDS##crtP;No information about KM-value	R04218;No information of KEGG othology	R02065;K02291;2.5.1.32;crtB;No information about KM-value
(1S,2S,4R)-Iso-dihydrocarveol	C11399	10	R06382;R06380;R06386;R06390;R06394;R06400;R06399;R05784;R06398;R06120	R06382;No information of KEGG othology	R06380;No information of KEGG othology	R06386;No information of KEGG othology	R06390;K14731;3.1.1.83;mlhB;No information about KM-value	R06394;No information of KEGG othology	R06400;No information of KEGG othology	R06399;No information of KEGG othology	R05784;K10533;3.3.2.8;E3.3.2.8;styrene-7,8-oxide##1.4##655334##Rhodococcus erythropolis	R06398;K14733;1.14.13.107;limB;No information about KM-value	R06120;No information of KEGG othology
(1S,2R,4R)-Neoiso-dihydrocarveol	C11400	10	R06384;R06380;R06386;R06390;R06394;R06400;R06399;R05784;R06398;R06120	R06384;No information of KEGG othology	R06380;No information of KEGG othology	R06386;No information of KEGG othology	R06390;K14731;3.1.1.83;mlhB;No information about KM-value	R06394;No information of KEGG othology	R06400;No information of KEGG othology	R06399;No information of KEGG othology	R05784;K10533;3.3.2.8;E3.3.2.8;styrene-7,8-oxide##1.4##655334##Rhodococcus erythropolis	R06398;K14733;1.14.13.107;limB;No information about KM-value	R06120;No information of KEGG othology
(3S,6R)-6-Isopropenyl-3-methyl-2-oxo-oxepanone	C11403	10	R06388;R06380;R06386;R06390;R06394;R06400;R06399;R05784;R06398;R06120	R06388;No information of KEGG othology	R06380;No information of KEGG othology	R06386;No information of KEGG othology	R06390;K14731;3.1.1.83;mlhB;No information about KM-value	R06394;No information of KEGG othology	R06400;No information of KEGG othology	R06399;No information of KEGG othology	R05784;K10533;3.3.2.8;E3.3.2.8;styrene-7,8-oxide##1.4##655334##Rhodococcus erythropolis	R06398;K14733;1.14.13.107;limB;No information about KM-value	R06120;No information of KEGG othology
N-Ethylglycine	C11735	14	R05863;R05573;R05574;R05572;R05567;R05569;R06966;R03306;R08971;R00042;R06967;R05561;R00132;R05562	R05863;No information of KEGG othology	R05573;No information of KEGG othology	R05574;No information of KEGG othology	R05572;K01564;None;E3.8.1.-;None	R05567;No information of KEGG othology	R05569;K14542;None;triA;None	R06966;K03382;3.5.99.3;atzB;No information about KM-value	R03306;No information of KEGG othology	R08971;No information of KEGG othology	R00042;No information of KEGG othology	R06967;K08710;3.5.99.4;atzC;No information about KM-value	R05561;K03383;3.5.2.15;atzD;No information about KM-value	R00132;K01674;4.2.1.1;cah;4-nitrophenyl acetate##0.002409##701985##Bos taurus (cow)	R05562;No information of KEGG othology
N-Ethylglycine	C11735	14	R05863;R05573;R05574;R05572;R05567;R05569;R06966;R03306;R08971;R06790;R06967;R05561;R00132;R05562	R05863;No information of KEGG othology	R05573;No information of KEGG othology	R05574;No information of KEGG othology	R05572;K01564;None;E3.8.1.-;None	R05567;No information of KEGG othology	R05569;K14542;None;triA;None	R06966;K03382;3.5.99.3;atzB;No information about KM-value	R03306;No information of KEGG othology	R08971;No information of KEGG othology	R06790;No information of KEGG othology	R06967;K08710;3.5.99.4;atzC;No information about KM-value	R05561;K03383;3.5.2.15;atzD;No information about KM-value	R00132;K01674;4.2.1.1;cah;4-nitrophenyl acetate##0.002409##701985##Bos taurus (cow)	R05562;No information of KEGG othology
N-Ethylglycine	C11735	14	R05863;R05573;R05574;R05572;R05567;R05569;R06966;R03306;R08971;R06790;R06967;R05561;R00132;R05563	R05863;No information of KEGG othology	R05573;No information of KEGG othology	R05574;No information of KEGG othology	R05572;K01564;None;E3.8.1.-;None	R05567;No information of KEGG othology	R05569;K14542;None;triA;None	R06966;K03382;3.5.99.3;atzB;No information about KM-value	R03306;No information of KEGG othology	R08971;No information of KEGG othology	R06790;No information of KEGG othology	R06967;K08710;3.5.99.4;atzC;No information about KM-value	R05561;K03383;3.5.2.15;atzD;No information about KM-value	R00132;K01674;4.2.1.1;cah;4-nitrophenyl acetate##0.002409##701985##Bos taurus (cow)	R05563;No information of KEGG othology
N-Ethylglycine	C11735	13	R05863;R05573;R05574;R05572;R05567;R05569;R06966;R03306;R08971;R06790;R06967;R07305;R05562	R05863;No information of KEGG othology	R05573;No information of KEGG othology	R05574;No information of KEGG othology	R05572;K01564;None;E3.8.1.-;None	R05567;No information of KEGG othology	R05569;K14542;None;triA;None	R06966;K03382;3.5.99.3;atzB;No information about KM-value	R03306;No information of KEGG othology	R08971;No information of KEGG othology	R06790;No information of KEGG othology	R06967;K08710;3.5.99.4;atzC;No information about KM-value	R07305;No information of KEGG othology	R05562;No information of KEGG othology
N-Ethylglycine	C11735	13	R05863;R05573;R05574;R05572;R05567;R05569;R06966;R03306;R08971;R06790;R06967;R07305;R05563	R05863;No information of KEGG othology	R05573;No information of KEGG othology	R05574;No information of KEGG othology	R05572;K01564;None;E3.8.1.-;None	R05567;No information of KEGG othology	R05569;K14542;None;triA;None	R06966;K03382;3.5.99.3;atzB;No information about KM-value	R03306;No information of KEGG othology	R08971;No information of KEGG othology	R06790;No information of KEGG othology	R06967;K08710;3.5.99.4;atzC;No information about KM-value	R07305;No information of KEGG othology	R05563;No information of KEGG othology
N-Ethylglycine	C11735	14	R05863;R05573;R05574;R05572;R05567;R05569;R06966;R03306;R08971;R00042;R06967;R05561;R00132;R05563	R05863;No information of KEGG othology	R05573;No information of KEGG othology	R05574;No information of KEGG othology	R05572;K01564;None;E3.8.1.-;None	R05567;No information of KEGG othology	R05569;K14542;None;triA;None	R06966;K03382;3.5.99.3;atzB;No information about KM-value	R03306;No information of KEGG othology	R08971;No information of KEGG othology	R00042;No information of KEGG othology	R06967;K08710;3.5.99.4;atzC;No information about KM-value	R05561;K03383;3.5.2.15;atzD;No information about KM-value	R00132;K01674;4.2.1.1;cah;4-nitrophenyl acetate##0.002409##701985##Bos taurus (cow)	R05563;No information of KEGG othology
N-Ethylglycine	C11735	13	R05863;R05573;R05574;R05572;R05567;R05569;R06966;R03306;R08971;R00042;R06967;R07305;R05562	R05863;No information of KEGG othology	R05573;No information of KEGG othology	R05574;No information of KEGG othology	R05572;K01564;None;E3.8.1.-;None	R05567;No information of KEGG othology	R05569;K14542;None;triA;None	R06966;K03382;3.5.99.3;atzB;No information about KM-value	R03306;No information of KEGG othology	R08971;No information of KEGG othology	R00042;No information of KEGG othology	R06967;K08710;3.5.99.4;atzC;No information about KM-value	R07305;No information of KEGG othology	R05562;No information of KEGG othology
N-Ethylglycine	C11735	13	R05863;R05573;R05574;R05572;R05567;R05569;R06966;R03306;R08971;R00042;R06967;R07305;R05563	R05863;No information of KEGG othology	R05573;No information of KEGG othology	R05574;No information of KEGG othology	R05572;K01564;None;E3.8.1.-;None	R05567;No information of KEGG othology	R05569;K14542;None;triA;None	R06966;K03382;3.5.99.3;atzB;No information about KM-value	R03306;No information of KEGG othology	R08971;No information of KEGG othology	R00042;No information of KEGG othology	R06967;K08710;3.5.99.4;atzC;No information about KM-value	R07305;No information of KEGG othology	R05563;No information of KEGG othology
N-Ethylglycine	C11735	14	R05863;R05573;R05574;R05572;R05567;R05569;R06966;R03306;R08971;R02514;R06967;R05561;R00132;R05562	R05863;No information of KEGG othology	R05573;No information of KEGG othology	R05574;No information of KEGG othology	R05572;K01564;None;E3.8.1.-;None	R05567;No information of KEGG othology	R05569;K14542;None;triA;None	R06966;K03382;3.5.99.3;atzB;No information about KM-value	R03306;No information of KEGG othology	R08971;No information of KEGG othology	R02514;No information of KEGG othology	R06967;K08710;3.5.99.4;atzC;No information about KM-value	R05561;K03383;3.5.2.15;atzD;No information about KM-value	R00132;K01674;4.2.1.1;cah;4-nitrophenyl acetate##0.002409##701985##Bos taurus (cow)	R05562;No information of KEGG othology
N-Ethylglycine	C11735	14	R05863;R05573;R05574;R05572;R05567;R05569;R06966;R03306;R08971;R02514;R06967;R05561;R00132;R05563	R05863;No information of KEGG othology	R05573;No information of KEGG othology	R05574;No information of KEGG othology	R05572;K01564;None;E3.8.1.-;None	R05567;No information of KEGG othology	R05569;K14542;None;triA;None	R06966;K03382;3.5.99.3;atzB;No information about KM-value	R03306;No information of KEGG othology	R08971;No information of KEGG othology	R02514;No information of KEGG othology	R06967;K08710;3.5.99.4;atzC;No information about KM-value	R05561;K03383;3.5.2.15;atzD;No information about KM-value	R00132;K01674;4.2.1.1;cah;4-nitrophenyl acetate##0.002409##701985##Bos taurus (cow)	R05563;No information of KEGG othology
N-Ethylglycine	C11735	13	R05863;R05573;R05574;R05572;R05567;R05569;R06966;R03306;R08971;R02514;R06967;R07305;R05562	R05863;No information of KEGG othology	R05573;No information of KEGG othology	R05574;No information of KEGG othology	R05572;K01564;None;E3.8.1.-;None	R05567;No information of KEGG othology	R05569;K14542;None;triA;None	R06966;K03382;3.5.99.3;atzB;No information about KM-value	R03306;No information of KEGG othology	R08971;No information of KEGG othology	R02514;No information of KEGG othology	R06967;K08710;3.5.99.4;atzC;No information about KM-value	R07305;No information of KEGG othology	R05562;No information of KEGG othology
N-Ethylglycine	C11735	13	R05863;R05573;R05574;R05572;R05567;R05569;R06966;R03306;R08971;R02514;R06967;R07305;R05563	R05863;No information of KEGG othology	R05573;No information of KEGG othology	R05574;No information of KEGG othology	R05572;K01564;None;E3.8.1.-;None	R05567;No information of KEGG othology	R05569;K14542;None;triA;None	R06966;K03382;3.5.99.3;atzB;No information about KM-value	R03306;No information of KEGG othology	R08971;No information of KEGG othology	R02514;No information of KEGG othology	R06967;K08710;3.5.99.4;atzC;No information about KM-value	R07305;No information of KEGG othology	R05563;No information of KEGG othology
N-Ethylglycine	C11735	14	R05863;R05573;R05574;R05572;R05567;R05569;R06966;R03306;R08971;R02516;R06967;R05561;R00132;R05562	R05863;No information of KEGG othology	R05573;No information of KEGG othology	R05574;No information of KEGG othology	R05572;K01564;None;E3.8.1.-;None	R05567;No information of KEGG othology	R05569;K14542;None;triA;None	R06966;K03382;3.5.99.3;atzB;No information about KM-value	R03306;No information of KEGG othology	R08971;No information of KEGG othology	R02516;No information of KEGG othology	R06967;K08710;3.5.99.4;atzC;No information about KM-value	R05561;K03383;3.5.2.15;atzD;No information about KM-value	R00132;K01674;4.2.1.1;cah;4-nitrophenyl acetate##0.002409##701985##Bos taurus (cow)	R05562;No information of KEGG othology
N-Ethylglycine	C11735	14	R05863;R05573;R05574;R05572;R05567;R05569;R06966;R03306;R08971;R02516;R06967;R05561;R00132;R05563	R05863;No information of KEGG othology	R05573;No information of KEGG othology	R05574;No information of KEGG othology	R05572;K01564;None;E3.8.1.-;None	R05567;No information of KEGG othology	R05569;K14542;None;triA;None	R06966;K03382;3.5.99.3;atzB;No information about KM-value	R03306;No information of KEGG othology	R08971;No information of KEGG othology	R02516;No information of KEGG othology	R06967;K08710;3.5.99.4;atzC;No information about KM-value	R05561;K03383;3.5.2.15;atzD;No information about KM-value	R00132;K01674;4.2.1.1;cah;4-nitrophenyl acetate##0.002409##701985##Bos taurus (cow)	R05563;No information of KEGG othology
N-Ethylglycine	C11735	13	R05863;R05573;R05574;R05572;R05567;R05569;R06966;R03306;R08971;R02516;R06967;R07305;R05562	R05863;No information of KEGG othology	R05573;No information of KEGG othology	R05574;No information of KEGG othology	R05572;K01564;None;E3.8.1.-;None	R05567;No information of KEGG othology	R05569;K14542;None;triA;None	R06966;K03382;3.5.99.3;atzB;No information about KM-value	R03306;No information of KEGG othology	R08971;No information of KEGG othology	R02516;No information of KEGG othology	R06967;K08710;3.5.99.4;atzC;No information about KM-value	R07305;No information of KEGG othology	R05562;No information of KEGG othology
N-Ethylglycine	C11735	13	R05863;R05573;R05574;R05572;R05567;R05569;R06966;R03306;R08971;R02516;R06967;R07305;R05563	R05863;No information of KEGG othology	R05573;No information of KEGG othology	R05574;No information of KEGG othology	R05572;K01564;None;E3.8.1.-;None	R05567;No information of KEGG othology	R05569;K14542;None;triA;None	R06966;K03382;3.5.99.3;atzB;No information about KM-value	R03306;No information of KEGG othology	R08971;No information of KEGG othology	R02516;No information of KEGG othology	R06967;K08710;3.5.99.4;atzC;No information about KM-value	R07305;No information of KEGG othology	R05563;No information of KEGG othology
Gibberellin A37 open lactone	C11859	10	R06324;R06333;R06297;R06295;R06294;R06293;R06292;R06291;R05092;R02068	R06324;K12918;None;P450II;None	R06333;No information of KEGG othology	R06297;K04123;1.14.13.79;KAO;No information about KM-value	R06295;K04123;1.14.13.79;KAO;No information about KM-value	R06294;K04123;1.14.13.79;KAO;No information about KM-value	R06293;K04122;1.14.13.78;E1.14.13.78;No information about KM-value	R06292;K04122;1.14.13.78;E1.14.13.78;No information about KM-value	R06291;K04122;1.14.13.78;E1.14.13.78;No information about KM-value	R05092;K04121;4.2.3.19;E4.2.3.19;[15-3H]ent-copalyl diphosphate##0.0003##680358##Arabidopsis thaliana (thale cress)	R02068;K04120;5.5.1.13;E5.5.1.13;No information about KM-value
Gibberellin A37 open lactone	C11859	10	R06324;R06339;R06341;R06295;R06294;R06293;R06292;R06291;R05092;R02068	R06324;K12918;None;P450II;None	R06339;K12917;None;P450I;None	R06341;K12917;None;P450I;None	R06295;K04123;1.14.13.79;KAO;No information about KM-value	R06294;K04123;1.14.13.79;KAO;No information about KM-value	R06293;K04122;1.14.13.78;E1.14.13.78;No information about KM-value	R06292;K04122;1.14.13.78;E1.14.13.78;No information about KM-value	R06291;K04122;1.14.13.78;E1.14.13.78;No information about KM-value	R05092;K04121;4.2.3.19;E4.2.3.19;[15-3H]ent-copalyl diphosphate##0.0003##680358##Arabidopsis thaliana (thale cress)	R02068;K04120;5.5.1.13;E5.5.1.13;No information about KM-value
Gibberellin A37 open lactone	C11859	10	R06334;R06322;R06297;R06295;R06294;R06293;R06292;R06291;R05092;R02068	R06334;No information of KEGG othology	R06322;K05282;1.14.11.12;E1.14.11.12;No information about KM-value	R06297;K04123;1.14.13.79;KAO;No information about KM-value	R06295;K04123;1.14.13.79;KAO;No information about KM-value	R06294;K04123;1.14.13.79;KAO;No information about KM-value	R06293;K04122;1.14.13.78;E1.14.13.78;No information about KM-value	R06292;K04122;1.14.13.78;E1.14.13.78;No information about KM-value	R06291;K04122;1.14.13.78;E1.14.13.78;No information about KM-value	R05092;K04121;4.2.3.19;E4.2.3.19;[15-3H]ent-copalyl diphosphate##0.0003##680358##Arabidopsis thaliana (thale cress)	R02068;K04120;5.5.1.13;E5.5.1.13;No information about KM-value
Gibberellin A24	C11861	10	R06323;R06322;R06297;R06295;R06294;R06293;R06292;R06291;R05092;R02068	R06323;K05282;1.14.11.12;E1.14.11.12;No information about KM-value	R06322;K05282;1.14.11.12;E1.14.11.12;No information about KM-value	R06297;K04123;1.14.13.79;KAO;No information about KM-value	R06295;K04123;1.14.13.79;KAO;No information about KM-value	R06294;K04123;1.14.13.79;KAO;No information about KM-value	R06293;K04122;1.14.13.78;E1.14.13.78;No information about KM-value	R06292;K04122;1.14.13.78;E1.14.13.78;No information about KM-value	R06291;K04122;1.14.13.78;E1.14.13.78;No information about KM-value	R05092;K04121;4.2.3.19;E4.2.3.19;[15-3H]ent-copalyl diphosphate##0.0003##680358##Arabidopsis thaliana (thale cress)	R02068;K04120;5.5.1.13;E5.5.1.13;No information about KM-value
1-Methylnaphthalene##alpha-Methylnaphthalene	C14082	10	R06909;R06910;R06911;R06912;R06913;R06914;R06915;R03566;R03567;R07253	R06909;K14581;1.18.1.3;nahAa##ndoR;No information about KM-value	R06910;K14582;1.3.1.29;nahB##doxE;naphthalene 1,2-dihydrodiol##0.00141##671464##Novosphingobium aromaticivorans	R06911;K05915;None;E1.13.-.-;None	R06912;No information of KEGG othology	R06913;K01726;None;E4.2.1.-;None	R06914;K00155;None;E1.2.1.-;None	R06915;K00480;1.14.13.1;E1.14.13.1;No information about KM-value	R03566;K03380;1.14.13.7;E1.14.13.7;Phenol##0.0006##671421##Pseudomonas stutzeri	R03567;No information of KEGG othology	R07253;No information of KEGG othology
1-Hydroxymethylnaphthalene##1-Naphthalenemethanol	C14089	10	R06917;R06918;R06919;R06920;R06921;R06922;R06923;R06924;R06925;R06603	R06917;K00121;1.1.1.284;frmA##ADH5##adhC;S-hydroxymethylglutathione##0.00012##696092##Homo sapiens (human)	R06918;K00155;None;E1.2.1.-;None	R06919;K03384;None;E1.14.12.-;None	R06920;K00120;None;E1.1.-.-;None	R06921;K05915;None;E1.13.-.-;None	R06922;No information of KEGG othology	R06923;K01726;None;E4.2.1.-;None	R06924;No information of KEGG othology	R06925;No information of KEGG othology	R06603;No information of KEGG othology
2-Hydroxy-7-hydroxymethylchromene-2-carboxylate	C14106	10	R06932;R06931;R06930;R06926;R06937;R06938;R06939;R03568;R07312;R00042	R06932;K05915;None;E1.13.-.-;None	R06931;K14582;1.3.1.29;nahB##doxE;naphthalene 1,2-dihydrodiol##0.00141##671464##Novosphingobium aromaticivorans	R06930;K14581;1.18.1.3;nahAa##ndoR;No information about KM-value	R06926;K00492;None;E1.14.13.-;None	R06937;K14581;1.18.1.3;nahAa##ndoR;No information about KM-value	R06938;No information of KEGG othology	R06939;K00480;1.14.13.1;E1.14.13.1;No information about KM-value	R03568;No information of KEGG othology	R07312;No information of KEGG othology	R00042;No information of KEGG othology
2-Hydroxy-7-hydroxymethylchromene-2-carboxylate	C14106	10	R06932;R06931;R06930;R06926;R06937;R06938;R06939;R03568;R07312;R02514	R06932;K05915;None;E1.13.-.-;None	R06931;K14582;1.3.1.29;nahB##doxE;naphthalene 1,2-dihydrodiol##0.00141##671464##Novosphingobium aromaticivorans	R06930;K14581;1.18.1.3;nahAa##ndoR;No information about KM-value	R06926;K00492;None;E1.14.13.-;None	R06937;K14581;1.18.1.3;nahAa##ndoR;No information about KM-value	R06938;No information of KEGG othology	R06939;K00480;1.14.13.1;E1.14.13.1;No information about KM-value	R03568;No information of KEGG othology	R07312;No information of KEGG othology	R02514;No information of KEGG othology
2-Hydroxy-7-hydroxymethylchromene-2-carboxylate	C14106	10	R06932;R06931;R06930;R06926;R06937;R06938;R06939;R03568;R07312;R02516	R06932;K05915;None;E1.13.-.-;None	R06931;K14582;1.3.1.29;nahB##doxE;naphthalene 1,2-dihydrodiol##0.00141##671464##Novosphingobium aromaticivorans	R06930;K14581;1.18.1.3;nahAa##ndoR;No information about KM-value	R06926;K00492;None;E1.14.13.-;None	R06937;K14581;1.18.1.3;nahAa##ndoR;No information about KM-value	R06938;No information of KEGG othology	R06939;K00480;1.14.13.1;E1.14.13.1;No information about KM-value	R03568;No information of KEGG othology	R07312;No information of KEGG othology	R02516;No information of KEGG othology
2-Hydroxy-7-hydroxymethylchromene-2-carboxylate	C14106	10	R06932;R06931;R06930;R06926;R06937;R06938;R06939;R03568;R07312;R06790	R06932;K05915;None;E1.13.-.-;None	R06931;K14582;1.3.1.29;nahB##doxE;naphthalene 1,2-dihydrodiol##0.00141##671464##Novosphingobium aromaticivorans	R06930;K14581;1.18.1.3;nahAa##ndoR;No information about KM-value	R06926;K00492;None;E1.14.13.-;None	R06937;K14581;1.18.1.3;nahAa##ndoR;No information about KM-value	R06938;No information of KEGG othology	R06939;K00480;1.14.13.1;E1.14.13.1;No information about KM-value	R03568;No information of KEGG othology	R07312;No information of KEGG othology	R06790;No information of KEGG othology
6alpha-Hydroxy-castasterone	C15803	10	R07450;R07474;R07473;R07790;R07787;R07446;R07445;R07493;R03725;R04763	R07450;K12640;1.14.-.-;CYP85A2##BR6OX2;No information about KM-value	R07474;No information of KEGG othology	R07473;No information of KEGG othology	R07790;No information of KEGG othology	R07787;K12638;1.14.-.-;CYP90D1;No information about KM-value	R07446;No information of KEGG othology	R07445;K09587;1.14.13.-;CYP90B1##DWF4;No information about KM-value	R07493;K09828;1.3.1.72;DHCR24;5alpha-cholesta-7,24-dien-3beta-ol##0.037##288496##Rattus norvegicus (rat)	R03725;No information of KEGG othology	R04763;No information of KEGG othology
6alpha-Hydroxy-castasterone	C15803	10	R07450;R07474;R07473;R07790;R07789;R07786;R07445;R07493;R03725;R04763	R07450;K12640;1.14.-.-;CYP85A2##BR6OX2;No information about KM-value	R07474;No information of KEGG othology	R07473;No information of KEGG othology	R07790;No information of KEGG othology	R07789;No information of KEGG othology	R07786;K12638;1.14.-.-;CYP90D1;No information about KM-value	R07445;K09587;1.14.13.-;CYP90B1##DWF4;No information about KM-value	R07493;K09828;1.3.1.72;DHCR24;5alpha-cholesta-7,24-dien-3beta-ol##0.037##288496##Rattus norvegicus (rat)	R03725;No information of KEGG othology	R04763;No information of KEGG othology
6alpha-Hydroxy-castasterone	C15803	10	R07450;R07474;R07473;R07791;R07447;R07446;R07445;R07493;R03725;R04763	R07450;K12640;1.14.-.-;CYP85A2##BR6OX2;No information about KM-value	R07474;No information of KEGG othology	R07473;No information of KEGG othology	R07791;K12638;1.14.-.-;CYP90D1;No information about KM-value	R07447;K09591;1.3.99.-;DET2;No information about KM-value	R07446;No information of KEGG othology	R07445;K09587;1.14.13.-;CYP90B1##DWF4;No information about KM-value	R07493;K09828;1.3.1.72;DHCR24;5alpha-cholesta-7,24-dien-3beta-ol##0.037##288496##Rattus norvegicus (rat)	R03725;No information of KEGG othology	R04763;No information of KEGG othology
6alpha-Hydroxy-castasterone	C15803	10	R07450;R07474;R07792;R07788;R07447;R07446;R07445;R07493;R03725;R04763	R07450;K12640;1.14.-.-;CYP85A2##BR6OX2;No information about KM-value	R07474;No information of KEGG othology	R07792;K12638;1.14.-.-;CYP90D1;No information about KM-value	R07788;No information of KEGG othology	R07447;K09591;1.3.99.-;DET2;No information about KM-value	R07446;No information of KEGG othology	R07445;K09587;1.14.13.-;CYP90B1##DWF4;No information about KM-value	R07493;K09828;1.3.1.72;DHCR24;5alpha-cholesta-7,24-dien-3beta-ol##0.037##288496##Rattus norvegicus (rat)	R03725;No information of KEGG othology	R04763;No information of KEGG othology
Hydroxyspirilloxanthin##Monodemethyl spirilloxanthin	C15879	10	R07523;R07522;R07521;R07520;R07519;R07512;R07511;R07510;R04218;R02065	R07523;K09845;1.14.99.-;crtD;No information about KM-value	R07522;K09844;None;crtC;None	R07521;K09846;2.1.1.-;crtF;No information about KM-value	R07520;K09845;1.14.99.-;crtD;No information about KM-value	R07519;K09844;None;crtC;None	R07512;K09835;5.-.-.-;crtH##crtISO;No information about KM-value	R07511;K00514;1.14.99.30;E1.14.99.30##crtQ##zds;No information about KM-value	R07510;K02293;1.14.99.-;PDS##crtP;No information about KM-value	R04218;No information of KEGG othology	R02065;K02291;2.5.1.32;crtB;No information about KM-value
3,4-Dihydrospheroidene##Methoxyneurosporene	C15895	10	R07533;R07532;R06960;R06961;R06963;R07512;R07511;R07510;R04218;R02065	R07533;K09846;2.1.1.-;crtF;No information about KM-value	R07532;K09844;None;crtC;None	R06960;K06444;1.14.-.-;lcyE##crtL2;No information about KM-value	R06961;K00514;1.14.99.30;E1.14.99.30##crtQ##zds;No information about KM-value	R06963;K06444;1.14.-.-;lcyE##crtL2;No information about KM-value	R07512;K09835;5.-.-.-;crtH##crtISO;No information about KM-value	R07511;K00514;1.14.99.30;E1.14.99.30##crtQ##zds;No information about KM-value	R07510;K02293;1.14.99.-;PDS##crtP;No information about KM-value	R04218;No information of KEGG othology	R02065;K02291;2.5.1.32;crtB;No information about KM-value
Demethylspheroidene	C15898	10	R07534;R07532;R06960;R06961;R06963;R07512;R07511;R07510;R04218;R02065	R07534;K09845;1.14.99.-;crtD;No information about KM-value	R07532;K09844;None;crtC;None	R06960;K06444;1.14.-.-;lcyE##crtL2;No information about KM-value	R06961;K00514;1.14.99.30;E1.14.99.30##crtQ##zds;No information about KM-value	R06963;K06444;1.14.-.-;lcyE##crtL2;No information about KM-value	R07512;K09835;5.-.-.-;crtH##crtISO;No information about KM-value	R07511;K00514;1.14.99.30;E1.14.99.30##crtQ##zds;No information about KM-value	R07510;K02293;1.14.99.-;PDS##crtP;No information about KM-value	R04218;No information of KEGG othology	R02065;K02291;2.5.1.32;crtB;No information about KM-value
Hydroxychlorobactene glucoside ester	C15917	10	R07545;R07544;R07543;R07541;R05341;R07512;R07511;R07510;R04218;R02065	R07545;K14598;None;cruD;None	R07544;K14597;None;cruC;None	R07543;K09844;None;crtC;None	R07541;K09879;None;crtU;None	R05341;K14606;None;cruP;None	R07512;K09835;5.-.-.-;crtH##crtISO;No information about KM-value	R07511;K00514;1.14.99.30;E1.14.99.30##crtQ##zds;No information about KM-value	R07510;K02293;1.14.99.-;PDS##crtP;No information about KM-value	R04218;No information of KEGG othology	R02065;K02291;2.5.1.32;crtB;No information about KM-value
Thermobiszeaxanthin##Zeaxanthin diglucoside diester	C15984	10	R07581;R07579;R07578;R07558;R03823;R07512;R07511;R07510;R04218;R02065	R07581;No information of KEGG othology	R07579;No information of KEGG othology	R07578;No information of KEGG othology	R07558;K02294;1.14.13.-;crtR##crtZ;No information about KM-value	R03823;No information of KEGG othology	R07512;K09835;5.-.-.-;crtH##crtISO;No information about KM-value	R07511;K00514;1.14.99.30;E1.14.99.30##crtQ##zds;No information about KM-value	R07510;K02293;1.14.99.-;PDS##crtP;No information about KM-value	R04218;No information of KEGG othology	R02065;K02291;2.5.1.32;crtB;No information about KM-value
Thermobiszeaxanthin##Zeaxanthin diglucoside diester	C15984	10	R07581;R07580;R07559;R07558;R03823;R07512;R07511;R07510;R04218;R02065	R07581;No information of KEGG othology	R07580;No information of KEGG othology	R07559;K02294;1.14.13.-;crtR##crtZ;No information about KM-value	R07558;K02294;1.14.13.-;crtR##crtZ;No information about KM-value	R03823;No information of KEGG othology	R07512;K09835;5.-.-.-;crtH##crtISO;No information about KM-value	R07511;K00514;1.14.99.30;E1.14.99.30##crtQ##zds;No information about KM-value	R07510;K02293;1.14.99.-;PDS##crtP;No information about KM-value	R04218;No information of KEGG othology	R02065;K02291;2.5.1.32;crtB;No information about KM-value
Nostoxanthin	C16284	10	R07842;R07841;R07559;R07558;R03823;R07512;R07511;R07510;R04218;R02065	R07842;No information of KEGG othology	R07841;No information of KEGG othology	R07559;K02294;1.14.13.-;crtR##crtZ;No information about KM-value	R07558;K02294;1.14.13.-;crtR##crtZ;No information about KM-value	R03823;No information of KEGG othology	R07512;K09835;5.-.-.-;crtH##crtISO;No information about KM-value	R07511;K00514;1.14.99.30;E1.14.99.30##crtQ##zds;No information about KM-value	R07510;K02293;1.14.99.-;PDS##crtP;No information about KM-value	R04218;No information of KEGG othology	R02065;K02291;2.5.1.32;crtB;No information about KM-value
7,8-Dihydro-beta-carotene	C16291	10	R07856;R04801;R06960;R06961;R06963;R07512;R07511;R07510;R04218;R02065	R07856;K06443;1.14.-.-;lcyB##crtL1##crtY;No information about KM-value	R04801;K06443;1.14.-.-;lcyB##crtL1##crtY;No information about KM-value	R06960;K06444;1.14.-.-;lcyE##crtL2;No information about KM-value	R06961;K00514;1.14.99.30;E1.14.99.30##crtQ##zds;No information about KM-value	R06963;K06444;1.14.-.-;lcyE##crtL2;No information about KM-value	R07512;K09835;5.-.-.-;crtH##crtISO;No information about KM-value	R07511;K00514;1.14.99.30;E1.14.99.30##crtQ##zds;No information about KM-value	R07510;K02293;1.14.99.-;PDS##crtP;No information about KM-value	R04218;No information of KEGG othology	R02065;K02291;2.5.1.32;crtB;No information about KM-value
3-Fluoro-cis,cis-muconate	C16474	10	R08115;R08112;R08109;R08108;R08111;R08123;R08101;R08100;R08122;R00823	R08115;K03381;1.13.11.1;catA;3-Chlorocatechol##0.0007##712893##Rhodococcus opacus	R08112;K05783;1.3.1.25;benD;No information about KM-value	R08109;K05784;None;benC;None	R08108;K05784;None;benC;None	R08111;K05783;1.3.1.25;benD;No information about KM-value	R08123;No information of KEGG othology	R08101;K05784;None;benC;None	R08100;K05784;None;benC;None	R08122;No information of KEGG othology	R00823;K11311;None;antC;None
3-Fluoro-cis,cis-muconate	C16474	10	R08115;R08112;R08109;R08108;R08111;R08123;R08101;R08100;R08122;R00825	R08115;K03381;1.13.11.1;catA;3-Chlorocatechol##0.0007##712893##Rhodococcus opacus	R08112;K05783;1.3.1.25;benD;No information about KM-value	R08109;K05784;None;benC;None	R08108;K05784;None;benC;None	R08111;K05783;1.3.1.25;benD;No information about KM-value	R08123;No information of KEGG othology	R08101;K05784;None;benC;None	R08100;K05784;None;benC;None	R08122;No information of KEGG othology	R00825;K11311;None;antC;None
4-Fluorocyclohexadiene-cis,cis-1,2-diol-1-carboxylate	C16480	10	R08113;R08112;R08109;R08108;R08111;R08123;R08101;R08100;R08122;R00823	R08113;K05783;1.3.1.25;benD;No information about KM-value	R08112;K05783;1.3.1.25;benD;No information about KM-value	R08109;K05784;None;benC;None	R08108;K05784;None;benC;None	R08111;K05783;1.3.1.25;benD;No information about KM-value	R08123;No information of KEGG othology	R08101;K05784;None;benC;None	R08100;K05784;None;benC;None	R08122;No information of KEGG othology	R00823;K11311;None;antC;None
4-Fluorocyclohexadiene-cis,cis-1,2-diol-1-carboxylate	C16480	10	R08113;R08112;R08109;R08108;R08111;R08123;R08101;R08100;R08122;R00825	R08113;K05783;1.3.1.25;benD;No information about KM-value	R08112;K05783;1.3.1.25;benD;No information about KM-value	R08109;K05784;None;benC;None	R08108;K05784;None;benC;None	R08111;K05783;1.3.1.25;benD;No information about KM-value	R08123;No information of KEGG othology	R08101;K05784;None;benC;None	R08100;K05784;None;benC;None	R08122;No information of KEGG othology	R00825;K11311;None;antC;None
4-Fluorocyclohexadiene-cis,cis-1,2-diol	C16483	10	R08105;R08112;R08109;R08108;R08111;R08123;R08101;R08100;R08122;R00823	R08105;K00224;None;E1.3.1.-;None	R08112;K05783;1.3.1.25;benD;No information about KM-value	R08109;K05784;None;benC;None	R08108;K05784;None;benC;None	R08111;K05783;1.3.1.25;benD;No information about KM-value	R08123;No information of KEGG othology	R08101;K05784;None;benC;None	R08100;K05784;None;benC;None	R08122;No information of KEGG othology	R00823;K11311;None;antC;None
4-Fluorocyclohexadiene-cis,cis-1,2-diol	C16483	10	R08105;R08112;R08109;R08108;R08111;R08123;R08101;R08100;R08122;R00825	R08105;K00224;None;E1.3.1.-;None	R08112;K05783;1.3.1.25;benD;No information about KM-value	R08109;K05784;None;benC;None	R08108;K05784;None;benC;None	R08111;K05783;1.3.1.25;benD;No information about KM-value	R08123;No information of KEGG othology	R08101;K05784;None;benC;None	R08100;K05784;None;benC;None	R08122;No information of KEGG othology	R00825;K11311;None;antC;None
2-Oxo-7-methylthioheptanoic acid##7-(Methylthio)-2-oxo-heptanoic acid	C17220	10	R08629;R08628;R08627;R08625;R08624;R08623;R08621;R08620;R08619;R00648	R08629;No information of KEGG othology	R08628;No information of KEGG othology	R08627;No information of KEGG othology	R08625;No information of KEGG othology	R08624;No information of KEGG othology	R08623;No information of KEGG othology	R08621;No information of KEGG othology	R08620;No information of KEGG othology	R08619;No information of KEGG othology	R00648;K03334;1.4.3.2;IL4I1;L-Lys##0.015##651026##Rhodococcus opacus
2-Oxo-7-methylthioheptanoic acid##7-(Methylthio)-2-oxo-heptanoic acid	C17220	10	R08629;R08628;R08627;R08625;R08624;R08623;R08621;R08620;R08619;R00652	R08629;No information of KEGG othology	R08628;No information of KEGG othology	R08627;No information of KEGG othology	R08625;No information of KEGG othology	R08624;No information of KEGG othology	R08623;No information of KEGG othology	R08621;No information of KEGG othology	R08620;No information of KEGG othology	R08619;No information of KEGG othology	R00652;No information of KEGG othology
2-Oxo-7-methylthioheptanoic acid##7-(Methylthio)-2-oxo-heptanoic acid	C17220	10	R08629;R08628;R08627;R08625;R08624;R08623;R08621;R08620;R08619;R07396	R08629;No information of KEGG othology	R08628;No information of KEGG othology	R08627;No information of KEGG othology	R08625;No information of KEGG othology	R08624;No information of KEGG othology	R08623;No information of KEGG othology	R08621;No information of KEGG othology	R08620;No information of KEGG othology	R08619;No information of KEGG othology	R07396;K00832;2.6.1.57;tyrB;4-hydroxyphenylpyruvate##0.032##636658##Bacillus subtilis
(25R)-3alpha,7alpha-Dihydroxy-5beta-cholestanoyl-CoA	C17345	10	R08738;R04506;R04805;R04806;R04818;R04817;R04263;R01463;R01457;R04763	R08738;K08748;6.2.1.7;SLC27A5##FATP5;Chenodeoxycholate##0.018##660788##Rattus norvegicus (rat)	R08738;K08748;6.2.1.7;SLC27A5##FATP5;CoA##0.038##832##Rattus norvegicus (rat)	R04506;K14085;1.2.1.3;ALDH7A1;4-(dimethylamino)cinnamaldehyde##0.0001##348695##Rattus norvegicus (rat)	R04805;K00001;1.1.1.1;E1.1.1.1##adh;1-hydroxymethyl-6-methylpyrene##0.00028##701322##Homo sapiens (human)	R04806;K00488;1.14.13.15;CYP27A;5beta-Cholestane-3alpha,7alpha,12alpha-triol##0.0045##439029##Rattus norvegicus (rat)	R04818;K00037;1.1.1.50;E1.1.1.50;3alpha-adiol##0.0001##389540##Rattus norvegicus (rat)	R04817;K00251;1.3.1.3;AKR1D1;androstenedione##0.00037##702225##Homo sapiens (human)	R04263;K12408;1.1.1.181;HSD3B7;No information about KM-value	R01463;K00489;1.14.13.17;CYP7A1;more##-999##285307##Rattus norvegicus (rat)	R01463;K00489;1.14.13.17;CYP7A1;cholesterol##0.015##285309##Rattus norvegicus (rat)	R01463;K00489;1.14.13.17;CYP7A1;O2##0.02##285297##Rattus norvegicus (rat)	R01457;K09828;1.3.1.72;DHCR24;5alpha-cholesta-7,24-dien-3beta-ol##0.037##288496##Rattus norvegicus (rat)	R04763;No information of KEGG othology
(25R)-3alpha,7alpha-Dihydroxy-5beta-cholestanoyl-CoA	C17345	10	R08738;R08760;R04805;R04806;R04818;R04817;R04264;R01463;R01457;R04763	R08738;K08748;6.2.1.7;SLC27A5##FATP5;Chenodeoxycholate##0.018##660788##Rattus norvegicus (rat)	R08738;K08748;6.2.1.7;SLC27A5##FATP5;CoA##0.038##832##Rattus norvegicus (rat)	R08760;K00488;1.14.13.15;CYP27A;5beta-Cholestane-3alpha,7alpha,12alpha-triol##0.0045##439029##Rattus norvegicus (rat)	R04805;K00001;1.1.1.1;E1.1.1.1##adh;1-hydroxymethyl-6-methylpyrene##0.00028##701322##Homo sapiens (human)	R04806;K00488;1.14.13.15;CYP27A;5beta-Cholestane-3alpha,7alpha,12alpha-triol##0.0045##439029##Rattus norvegicus (rat)	R04818;K00037;1.1.1.50;E1.1.1.50;3alpha-adiol##0.0001##389540##Rattus norvegicus (rat)	R04817;K00251;1.3.1.3;AKR1D1;androstenedione##0.00037##702225##Homo sapiens (human)	R04264;No information of KEGG othology	R01463;K00489;1.14.13.17;CYP7A1;more##-999##285307##Rattus norvegicus (rat)	R01463;K00489;1.14.13.17;CYP7A1;cholesterol##0.015##285309##Rattus norvegicus (rat)	R01463;K00489;1.14.13.17;CYP7A1;O2##0.02##285297##Rattus norvegicus (rat)	R01457;K09828;1.3.1.72;DHCR24;5alpha-cholesta-7,24-dien-3beta-ol##0.037##288496##Rattus norvegicus (rat)	R04763;No information of KEGG othology
(25R)-3alpha,7alpha-Dihydroxy-5beta-cholestanoyl-CoA	C17345	10	R08738;R08760;R04805;R04806;R04819;R04817;R04263;R01463;R01457;R04763	R08738;K08748;6.2.1.7;SLC27A5##FATP5;Chenodeoxycholate##0.018##660788##Rattus norvegicus (rat)	R08738;K08748;6.2.1.7;SLC27A5##FATP5;CoA##0.038##832##Rattus norvegicus (rat)	R08760;K00488;1.14.13.15;CYP27A;5beta-Cholestane-3alpha,7alpha,12alpha-triol##0.0045##439029##Rattus norvegicus (rat)	R04805;K00001;1.1.1.1;E1.1.1.1##adh;1-hydroxymethyl-6-methylpyrene##0.00028##701322##Homo sapiens (human)	R04806;K00488;1.14.13.15;CYP27A;5beta-Cholestane-3alpha,7alpha,12alpha-triol##0.0045##439029##Rattus norvegicus (rat)	R04819;K00037;1.1.1.50;E1.1.1.50;3alpha-adiol##0.0001##389540##Rattus norvegicus (rat)	R04817;K00251;1.3.1.3;AKR1D1;androstenedione##0.00037##702225##Homo sapiens (human)	R04263;K12408;1.1.1.181;HSD3B7;No information about KM-value	R01463;K00489;1.14.13.17;CYP7A1;more##-999##285307##Rattus norvegicus (rat)	R01463;K00489;1.14.13.17;CYP7A1;cholesterol##0.015##285309##Rattus norvegicus (rat)	R01463;K00489;1.14.13.17;CYP7A1;O2##0.02##285297##Rattus norvegicus (rat)	R01457;K09828;1.3.1.72;DHCR24;5alpha-cholesta-7,24-dien-3beta-ol##0.037##288496##Rattus norvegicus (rat)	R04763;No information of KEGG othology
(25R)-3alpha,7alpha-Dihydroxy-5beta-cholestanoyl-CoA	C17345	10	R08738;R08760;R04805;R04806;R04819;R04817;R04264;R01463;R01457;R04763	R08738;K08748;6.2.1.7;SLC27A5##FATP5;Chenodeoxycholate##0.018##660788##Rattus norvegicus (rat)	R08738;K08748;6.2.1.7;SLC27A5##FATP5;CoA##0.038##832##Rattus norvegicus (rat)	R08760;K00488;1.14.13.15;CYP27A;5beta-Cholestane-3alpha,7alpha,12alpha-triol##0.0045##439029##Rattus norvegicus (rat)	R04805;K00001;1.1.1.1;E1.1.1.1##adh;1-hydroxymethyl-6-methylpyrene##0.00028##701322##Homo sapiens (human)	R04806;K00488;1.14.13.15;CYP27A;5beta-Cholestane-3alpha,7alpha,12alpha-triol##0.0045##439029##Rattus norvegicus (rat)	R04819;K00037;1.1.1.50;E1.1.1.50;3alpha-adiol##0.0001##389540##Rattus norvegicus (rat)	R04817;K00251;1.3.1.3;AKR1D1;androstenedione##0.00037##702225##Homo sapiens (human)	R04264;No information of KEGG othology	R01463;K00489;1.14.13.17;CYP7A1;more##-999##285307##Rattus norvegicus (rat)	R01463;K00489;1.14.13.17;CYP7A1;cholesterol##0.015##285309##Rattus norvegicus (rat)	R01463;K00489;1.14.13.17;CYP7A1;O2##0.02##285297##Rattus norvegicus (rat)	R01457;K09828;1.3.1.72;DHCR24;5alpha-cholesta-7,24-dien-3beta-ol##0.037##288496##Rattus norvegicus (rat)	R04763;No information of KEGG othology
(25R)-3alpha,7alpha-Dihydroxy-5beta-cholestanoyl-CoA	C17345	10	R08738;R08760;R08758;R04806;R04818;R04817;R04263;R01463;R01457;R04763	R08738;K08748;6.2.1.7;SLC27A5##FATP5;Chenodeoxycholate##0.018##660788##Rattus norvegicus (rat)	R08738;K08748;6.2.1.7;SLC27A5##FATP5;CoA##0.038##832##Rattus norvegicus (rat)	R08760;K00488;1.14.13.15;CYP27A;5beta-Cholestane-3alpha,7alpha,12alpha-triol##0.0045##439029##Rattus norvegicus (rat)	R08758;K00488;1.14.13.15;CYP27A;5beta-Cholestane-3alpha,7alpha,12alpha-triol##0.0045##439029##Rattus norvegicus (rat)	R04806;K00488;1.14.13.15;CYP27A;5beta-Cholestane-3alpha,7alpha,12alpha-triol##0.0045##439029##Rattus norvegicus (rat)	R04818;K00037;1.1.1.50;E1.1.1.50;3alpha-adiol##0.0001##389540##Rattus norvegicus (rat)	R04817;K00251;1.3.1.3;AKR1D1;androstenedione##0.00037##702225##Homo sapiens (human)	R04263;K12408;1.1.1.181;HSD3B7;No information about KM-value	R01463;K00489;1.14.13.17;CYP7A1;more##-999##285307##Rattus norvegicus (rat)	R01463;K00489;1.14.13.17;CYP7A1;cholesterol##0.015##285309##Rattus norvegicus (rat)	R01463;K00489;1.14.13.17;CYP7A1;O2##0.02##285297##Rattus norvegicus (rat)	R01457;K09828;1.3.1.72;DHCR24;5alpha-cholesta-7,24-dien-3beta-ol##0.037##288496##Rattus norvegicus (rat)	R04763;No information of KEGG othology
(25R)-3alpha,7alpha-Dihydroxy-5beta-cholestanoyl-CoA	C17345	10	R08738;R08760;R08758;R04806;R04818;R04817;R04264;R01463;R01457;R04763	R08738;K08748;6.2.1.7;SLC27A5##FATP5;Chenodeoxycholate##0.018##660788##Rattus norvegicus (rat)	R08738;K08748;6.2.1.7;SLC27A5##FATP5;CoA##0.038##832##Rattus norvegicus (rat)	R08760;K00488;1.14.13.15;CYP27A;5beta-Cholestane-3alpha,7alpha,12alpha-triol##0.0045##439029##Rattus norvegicus (rat)	R08758;K00488;1.14.13.15;CYP27A;5beta-Cholestane-3alpha,7alpha,12alpha-triol##0.0045##439029##Rattus norvegicus (rat)	R04806;K00488;1.14.13.15;CYP27A;5beta-Cholestane-3alpha,7alpha,12alpha-triol##0.0045##439029##Rattus norvegicus (rat)	R04818;K00037;1.1.1.50;E1.1.1.50;3alpha-adiol##0.0001##389540##Rattus norvegicus (rat)	R04817;K00251;1.3.1.3;AKR1D1;androstenedione##0.00037##702225##Homo sapiens (human)	R04264;No information of KEGG othology	R01463;K00489;1.14.13.17;CYP7A1;more##-999##285307##Rattus norvegicus (rat)	R01463;K00489;1.14.13.17;CYP7A1;cholesterol##0.015##285309##Rattus norvegicus (rat)	R01463;K00489;1.14.13.17;CYP7A1;O2##0.02##285297##Rattus norvegicus (rat)	R01457;K09828;1.3.1.72;DHCR24;5alpha-cholesta-7,24-dien-3beta-ol##0.037##288496##Rattus norvegicus (rat)	R04763;No information of KEGG othology
(25R)-3alpha,7alpha-Dihydroxy-5beta-cholestanoyl-CoA	C17345	10	R08738;R08760;R08758;R04806;R04819;R04817;R04263;R01463;R01457;R04763	R08738;K08748;6.2.1.7;SLC27A5##FATP5;Chenodeoxycholate##0.018##660788##Rattus norvegicus (rat)	R08738;K08748;6.2.1.7;SLC27A5##FATP5;CoA##0.038##832##Rattus norvegicus (rat)	R08760;K00488;1.14.13.15;CYP27A;5beta-Cholestane-3alpha,7alpha,12alpha-triol##0.0045##439029##Rattus norvegicus (rat)	R08758;K00488;1.14.13.15;CYP27A;5beta-Cholestane-3alpha,7alpha,12alpha-triol##0.0045##439029##Rattus norvegicus (rat)	R04806;K00488;1.14.13.15;CYP27A;5beta-Cholestane-3alpha,7alpha,12alpha-triol##0.0045##439029##Rattus norvegicus (rat)	R04819;K00037;1.1.1.50;E1.1.1.50;3alpha-adiol##0.0001##389540##Rattus norvegicus (rat)	R04817;K00251;1.3.1.3;AKR1D1;androstenedione##0.00037##702225##Homo sapiens (human)	R04263;K12408;1.1.1.181;HSD3B7;No information about KM-value	R01463;K00489;1.14.13.17;CYP7A1;more##-999##285307##Rattus norvegicus (rat)	R01463;K00489;1.14.13.17;CYP7A1;cholesterol##0.015##285309##Rattus norvegicus (rat)	R01463;K00489;1.14.13.17;CYP7A1;O2##0.02##285297##Rattus norvegicus (rat)	R01457;K09828;1.3.1.72;DHCR24;5alpha-cholesta-7,24-dien-3beta-ol##0.037##288496##Rattus norvegicus (rat)	R04763;No information of KEGG othology
(25R)-3alpha,7alpha-Dihydroxy-5beta-cholestanoyl-CoA	C17345	10	R08738;R08760;R08758;R04806;R04819;R04817;R04264;R01463;R01457;R04763	R08738;K08748;6.2.1.7;SLC27A5##FATP5;Chenodeoxycholate##0.018##660788##Rattus norvegicus (rat)	R08738;K08748;6.2.1.7;SLC27A5##FATP5;CoA##0.038##832##Rattus norvegicus (rat)	R08760;K00488;1.14.13.15;CYP27A;5beta-Cholestane-3alpha,7alpha,12alpha-triol##0.0045##439029##Rattus norvegicus (rat)	R08758;K00488;1.14.13.15;CYP27A;5beta-Cholestane-3alpha,7alpha,12alpha-triol##0.0045##439029##Rattus norvegicus (rat)	R04806;K00488;1.14.13.15;CYP27A;5beta-Cholestane-3alpha,7alpha,12alpha-triol##0.0045##439029##Rattus norvegicus (rat)	R04819;K00037;1.1.1.50;E1.1.1.50;3alpha-adiol##0.0001##389540##Rattus norvegicus (rat)	R04817;K00251;1.3.1.3;AKR1D1;androstenedione##0.00037##702225##Homo sapiens (human)	R04264;No information of KEGG othology	R01463;K00489;1.14.13.17;CYP7A1;more##-999##285307##Rattus norvegicus (rat)	R01463;K00489;1.14.13.17;CYP7A1;cholesterol##0.015##285309##Rattus norvegicus (rat)	R01463;K00489;1.14.13.17;CYP7A1;O2##0.02##285297##Rattus norvegicus (rat)	R01457;K09828;1.3.1.72;DHCR24;5alpha-cholesta-7,24-dien-3beta-ol##0.037##288496##Rattus norvegicus (rat)	R04763;No information of KEGG othology
(25R)-3alpha,7alpha-Dihydroxy-5beta-cholestanoyl-CoA	C17345	10	R08738;R04506;R04805;R04806;R04818;R04817;R04264;R01463;R01457;R04763	R08738;K08748;6.2.1.7;SLC27A5##FATP5;Chenodeoxycholate##0.018##660788##Rattus norvegicus (rat)	R08738;K08748;6.2.1.7;SLC27A5##FATP5;CoA##0.038##832##Rattus norvegicus (rat)	R04506;K14085;1.2.1.3;ALDH7A1;4-(dimethylamino)cinnamaldehyde##0.0001##348695##Rattus norvegicus (rat)	R04805;K00001;1.1.1.1;E1.1.1.1##adh;1-hydroxymethyl-6-methylpyrene##0.00028##701322##Homo sapiens (human)	R04806;K00488;1.14.13.15;CYP27A;5beta-Cholestane-3alpha,7alpha,12alpha-triol##0.0045##439029##Rattus norvegicus (rat)	R04818;K00037;1.1.1.50;E1.1.1.50;3alpha-adiol##0.0001##389540##Rattus norvegicus (rat)	R04817;K00251;1.3.1.3;AKR1D1;androstenedione##0.00037##702225##Homo sapiens (human)	R04264;No information of KEGG othology	R01463;K00489;1.14.13.17;CYP7A1;more##-999##285307##Rattus norvegicus (rat)	R01463;K00489;1.14.13.17;CYP7A1;cholesterol##0.015##285309##Rattus norvegicus (rat)	R01463;K00489;1.14.13.17;CYP7A1;O2##0.02##285297##Rattus norvegicus (rat)	R01457;K09828;1.3.1.72;DHCR24;5alpha-cholesta-7,24-dien-3beta-ol##0.037##288496##Rattus norvegicus (rat)	R04763;No information of KEGG othology
(25R)-3alpha,7alpha-Dihydroxy-5beta-cholestanoyl-CoA	C17345	10	R08738;R04506;R04805;R04806;R04819;R04817;R04263;R01463;R01457;R04763	R08738;K08748;6.2.1.7;SLC27A5##FATP5;Chenodeoxycholate##0.018##660788##Rattus norvegicus (rat)	R08738;K08748;6.2.1.7;SLC27A5##FATP5;CoA##0.038##832##Rattus norvegicus (rat)	R04506;K14085;1.2.1.3;ALDH7A1;4-(dimethylamino)cinnamaldehyde##0.0001##348695##Rattus norvegicus (rat)	R04805;K00001;1.1.1.1;E1.1.1.1##adh;1-hydroxymethyl-6-methylpyrene##0.00028##701322##Homo sapiens (human)	R04806;K00488;1.14.13.15;CYP27A;5beta-Cholestane-3alpha,7alpha,12alpha-triol##0.0045##439029##Rattus norvegicus (rat)	R04819;K00037;1.1.1.50;E1.1.1.50;3alpha-adiol##0.0001##389540##Rattus norvegicus (rat)	R04817;K00251;1.3.1.3;AKR1D1;androstenedione##0.00037##702225##Homo sapiens (human)	R04263;K12408;1.1.1.181;HSD3B7;No information about KM-value	R01463;K00489;1.14.13.17;CYP7A1;more##-999##285307##Rattus norvegicus (rat)	R01463;K00489;1.14.13.17;CYP7A1;cholesterol##0.015##285309##Rattus norvegicus (rat)	R01463;K00489;1.14.13.17;CYP7A1;O2##0.02##285297##Rattus norvegicus (rat)	R01457;K09828;1.3.1.72;DHCR24;5alpha-cholesta-7,24-dien-3beta-ol##0.037##288496##Rattus norvegicus (rat)	R04763;No information of KEGG othology
(25R)-3alpha,7alpha-Dihydroxy-5beta-cholestanoyl-CoA	C17345	10	R08738;R04506;R04805;R04806;R04819;R04817;R04264;R01463;R01457;R04763	R08738;K08748;6.2.1.7;SLC27A5##FATP5;Chenodeoxycholate##0.018##660788##Rattus norvegicus (rat)	R08738;K08748;6.2.1.7;SLC27A5##FATP5;CoA##0.038##832##Rattus norvegicus (rat)	R04506;K14085;1.2.1.3;ALDH7A1;4-(dimethylamino)cinnamaldehyde##0.0001##348695##Rattus norvegicus (rat)	R04805;K00001;1.1.1.1;E1.1.1.1##adh;1-hydroxymethyl-6-methylpyrene##0.00028##701322##Homo sapiens (human)	R04806;K00488;1.14.13.15;CYP27A;5beta-Cholestane-3alpha,7alpha,12alpha-triol##0.0045##439029##Rattus norvegicus (rat)	R04819;K00037;1.1.1.50;E1.1.1.50;3alpha-adiol##0.0001##389540##Rattus norvegicus (rat)	R04817;K00251;1.3.1.3;AKR1D1;androstenedione##0.00037##702225##Homo sapiens (human)	R04264;No information of KEGG othology	R01463;K00489;1.14.13.17;CYP7A1;more##-999##285307##Rattus norvegicus (rat)	R01463;K00489;1.14.13.17;CYP7A1;cholesterol##0.015##285309##Rattus norvegicus (rat)	R01463;K00489;1.14.13.17;CYP7A1;O2##0.02##285297##Rattus norvegicus (rat)	R01457;K09828;1.3.1.72;DHCR24;5alpha-cholesta-7,24-dien-3beta-ol##0.037##288496##Rattus norvegicus (rat)	R04763;No information of KEGG othology
(25R)-3alpha,7alpha-Dihydroxy-5beta-cholestanoyl-CoA	C17345	10	R08738;R04506;R08758;R04806;R04818;R04817;R04263;R01463;R01457;R04763	R08738;K08748;6.2.1.7;SLC27A5##FATP5;Chenodeoxycholate##0.018##660788##Rattus norvegicus (rat)	R08738;K08748;6.2.1.7;SLC27A5##FATP5;CoA##0.038##832##Rattus norvegicus (rat)	R04506;K14085;1.2.1.3;ALDH7A1;4-(dimethylamino)cinnamaldehyde##0.0001##348695##Rattus norvegicus (rat)	R08758;K00488;1.14.13.15;CYP27A;5beta-Cholestane-3alpha,7alpha,12alpha-triol##0.0045##439029##Rattus norvegicus (rat)	R04806;K00488;1.14.13.15;CYP27A;5beta-Cholestane-3alpha,7alpha,12alpha-triol##0.0045##439029##Rattus norvegicus (rat)	R04818;K00037;1.1.1.50;E1.1.1.50;3alpha-adiol##0.0001##389540##Rattus norvegicus (rat)	R04817;K00251;1.3.1.3;AKR1D1;androstenedione##0.00037##702225##Homo sapiens (human)	R04263;K12408;1.1.1.181;HSD3B7;No information about KM-value	R01463;K00489;1.14.13.17;CYP7A1;more##-999##285307##Rattus norvegicus (rat)	R01463;K00489;1.14.13.17;CYP7A1;cholesterol##0.015##285309##Rattus norvegicus (rat)	R01463;K00489;1.14.13.17;CYP7A1;O2##0.02##285297##Rattus norvegicus (rat)	R01457;K09828;1.3.1.72;DHCR24;5alpha-cholesta-7,24-dien-3beta-ol##0.037##288496##Rattus norvegicus (rat)	R04763;No information of KEGG othology
(25R)-3alpha,7alpha-Dihydroxy-5beta-cholestanoyl-CoA	C17345	10	R08738;R04506;R08758;R04806;R04818;R04817;R04264;R01463;R01457;R04763	R08738;K08748;6.2.1.7;SLC27A5##FATP5;Chenodeoxycholate##0.018##660788##Rattus norvegicus (rat)	R08738;K08748;6.2.1.7;SLC27A5##FATP5;CoA##0.038##832##Rattus norvegicus (rat)	R04506;K14085;1.2.1.3;ALDH7A1;4-(dimethylamino)cinnamaldehyde##0.0001##348695##Rattus norvegicus (rat)	R08758;K00488;1.14.13.15;CYP27A;5beta-Cholestane-3alpha,7alpha,12alpha-triol##0.0045##439029##Rattus norvegicus (rat)	R04806;K00488;1.14.13.15;CYP27A;5beta-Cholestane-3alpha,7alpha,12alpha-triol##0.0045##439029##Rattus norvegicus (rat)	R04818;K00037;1.1.1.50;E1.1.1.50;3alpha-adiol##0.0001##389540##Rattus norvegicus (rat)	R04817;K00251;1.3.1.3;AKR1D1;androstenedione##0.00037##702225##Homo sapiens (human)	R04264;No information of KEGG othology	R01463;K00489;1.14.13.17;CYP7A1;more##-999##285307##Rattus norvegicus (rat)	R01463;K00489;1.14.13.17;CYP7A1;cholesterol##0.015##285309##Rattus norvegicus (rat)	R01463;K00489;1.14.13.17;CYP7A1;O2##0.02##285297##Rattus norvegicus (rat)	R01457;K09828;1.3.1.72;DHCR24;5alpha-cholesta-7,24-dien-3beta-ol##0.037##288496##Rattus norvegicus (rat)	R04763;No information of KEGG othology
(25R)-3alpha,7alpha-Dihydroxy-5beta-cholestanoyl-CoA	C17345	10	R08738;R04506;R08758;R04806;R04819;R04817;R04263;R01463;R01457;R04763	R08738;K08748;6.2.1.7;SLC27A5##FATP5;Chenodeoxycholate##0.018##660788##Rattus norvegicus (rat)	R08738;K08748;6.2.1.7;SLC27A5##FATP5;CoA##0.038##832##Rattus norvegicus (rat)	R04506;K14085;1.2.1.3;ALDH7A1;4-(dimethylamino)cinnamaldehyde##0.0001##348695##Rattus norvegicus (rat)	R08758;K00488;1.14.13.15;CYP27A;5beta-Cholestane-3alpha,7alpha,12alpha-triol##0.0045##439029##Rattus norvegicus (rat)	R04806;K00488;1.14.13.15;CYP27A;5beta-Cholestane-3alpha,7alpha,12alpha-triol##0.0045##439029##Rattus norvegicus (rat)	R04819;K00037;1.1.1.50;E1.1.1.50;3alpha-adiol##0.0001##389540##Rattus norvegicus (rat)	R04817;K00251;1.3.1.3;AKR1D1;androstenedione##0.00037##702225##Homo sapiens (human)	R04263;K12408;1.1.1.181;HSD3B7;No information about KM-value	R01463;K00489;1.14.13.17;CYP7A1;more##-999##285307##Rattus norvegicus (rat)	R01463;K00489;1.14.13.17;CYP7A1;cholesterol##0.015##285309##Rattus norvegicus (rat)	R01463;K00489;1.14.13.17;CYP7A1;O2##0.02##285297##Rattus norvegicus (rat)	R01457;K09828;1.3.1.72;DHCR24;5alpha-cholesta-7,24-dien-3beta-ol##0.037##288496##Rattus norvegicus (rat)	R04763;No information of KEGG othology
(25R)-3alpha,7alpha-Dihydroxy-5beta-cholestanoyl-CoA	C17345	10	R08738;R04506;R08758;R04806;R04819;R04817;R04264;R01463;R01457;R04763	R08738;K08748;6.2.1.7;SLC27A5##FATP5;Chenodeoxycholate##0.018##660788##Rattus norvegicus (rat)	R08738;K08748;6.2.1.7;SLC27A5##FATP5;CoA##0.038##832##Rattus norvegicus (rat)	R04506;K14085;1.2.1.3;ALDH7A1;4-(dimethylamino)cinnamaldehyde##0.0001##348695##Rattus norvegicus (rat)	R08758;K00488;1.14.13.15;CYP27A;5beta-Cholestane-3alpha,7alpha,12alpha-triol##0.0045##439029##Rattus norvegicus (rat)	R04806;K00488;1.14.13.15;CYP27A;5beta-Cholestane-3alpha,7alpha,12alpha-triol##0.0045##439029##Rattus norvegicus (rat)	R04819;K00037;1.1.1.50;E1.1.1.50;3alpha-adiol##0.0001##389540##Rattus norvegicus (rat)	R04817;K00251;1.3.1.3;AKR1D1;androstenedione##0.00037##702225##Homo sapiens (human)	R04264;No information of KEGG othology	R01463;K00489;1.14.13.17;CYP7A1;more##-999##285307##Rattus norvegicus (rat)	R01463;K00489;1.14.13.17;CYP7A1;cholesterol##0.015##285309##Rattus norvegicus (rat)	R01463;K00489;1.14.13.17;CYP7A1;O2##0.02##285297##Rattus norvegicus (rat)	R01457;K09828;1.3.1.72;DHCR24;5alpha-cholesta-7,24-dien-3beta-ol##0.037##288496##Rattus norvegicus (rat)	R04763;No information of KEGG othology
(25R)-3alpha,7alpha-Dihydroxy-5beta-cholestanoyl-CoA	C17345	10	R08738;R08760;R04805;R04806;R04818;R04817;R04263;R01463;R01457;R04763	R08738;K08748;6.2.1.7;SLC27A5##FATP5;Chenodeoxycholate##0.018##660788##Rattus norvegicus (rat)	R08738;K08748;6.2.1.7;SLC27A5##FATP5;CoA##0.038##832##Rattus norvegicus (rat)	R08760;K00488;1.14.13.15;CYP27A;5beta-Cholestane-3alpha,7alpha,12alpha-triol##0.0045##439029##Rattus norvegicus (rat)	R04805;K00001;1.1.1.1;E1.1.1.1##adh;1-hydroxymethyl-6-methylpyrene##0.00028##701322##Homo sapiens (human)	R04806;K00488;1.14.13.15;CYP27A;5beta-Cholestane-3alpha,7alpha,12alpha-triol##0.0045##439029##Rattus norvegicus (rat)	R04818;K00037;1.1.1.50;E1.1.1.50;3alpha-adiol##0.0001##389540##Rattus norvegicus (rat)	R04817;K00251;1.3.1.3;AKR1D1;androstenedione##0.00037##702225##Homo sapiens (human)	R04263;K12408;1.1.1.181;HSD3B7;No information about KM-value	R01463;K00489;1.14.13.17;CYP7A1;more##-999##285307##Rattus norvegicus (rat)	R01463;K00489;1.14.13.17;CYP7A1;cholesterol##0.015##285309##Rattus norvegicus (rat)	R01463;K00489;1.14.13.17;CYP7A1;O2##0.02##285297##Rattus norvegicus (rat)	R01457;K09828;1.3.1.72;DHCR24;5alpha-cholesta-7,24-dien-3beta-ol##0.037##288496##Rattus norvegicus (rat)	R04763;No information of KEGG othology
Ubiquinone-8##Coenzyme Q8	C17569	10	R05614;R06146;R04990;R04989;R04988;R04987;R04986;R05615;R05611;R05612	R05614;K00568;2.1.1.64;ubiG;S-adenosyl-L-methionine##0.022##485508##Rattus norvegicus (rat)	R05614;K00568;2.1.1.64;ubiG;3-demethylubiquinol-9##6.00E-05##485508##Rattus norvegicus (rat)	R05614;K00568;2.1.1.-;ubiG;No information about KM-value	R06146;K03184;1.14.13.-;ubiF;No information about KM-value	R04990;K03183;2.1.1.-;ubiE;No information about KM-value	R04989;K03185;1.14.13.-;ubiH;No information about KM-value	R04988;K00568;2.1.1.64;ubiG;S-adenosyl-L-methionine##0.022##485508##Rattus norvegicus (rat)	R04988;K00568;2.1.1.64;ubiG;3-demethylubiquinol-9##6.00E-05##485508##Rattus norvegicus (rat)	R04988;K00568;2.1.1.-;ubiG;No information about KM-value	R04987;K03688;None;ubiB##aarF;None	R04986;K03186;4.1.1.-;ubiX;No information about KM-value	R05615;K03179;2.5.1.-;ubiA;No information about KM-value	R05611;No information of KEGG othology	R05612;No information of KEGG othology
Deamino-alpha-keto-demethylphosphinothricin##4-(Hydroxyphosphinyl)-2-oxobutyric acid	C17948	10	R08888;R08870;R05165;R08887;R08867;R08866;R08865;R08864;R08861;R00747	R08888;No information of KEGG othology	R08870;K12910;None;pms;None	R05165;No information of KEGG othology	R08887;No information of KEGG othology	R08867;K12908;None;phpF;None	R08866;K12907;None;phpJ;None	R08865;K12906;None;phpE;None	R08864;K12905;None;phpD;None	R08861;K12904;None;phpC;None	R00747;K05306;3.11.1.1;phnX;No information about KM-value
Gibberellin A19##Gibberellin 19	C02034	11	R03806;R05097;R06329;R06297;R06295;R06294;R06293;R06292;R06291;R05092;R02068	R03806;K05282;1.14.11.12;E1.14.11.12;No information about KM-value	R05097;K05282;1.14.11.12;E1.14.11.12;No information about KM-value	R06329;No information of KEGG othology	R06297;K04123;1.14.13.79;KAO;No information about KM-value	R06295;K04123;1.14.13.79;KAO;No information about KM-value	R06294;K04123;1.14.13.79;KAO;No information about KM-value	R06293;K04122;1.14.13.78;E1.14.13.78;No information about KM-value	R06292;K04122;1.14.13.78;E1.14.13.78;No information about KM-value	R06291;K04122;1.14.13.78;E1.14.13.78;No information about KM-value	R05092;K04121;4.2.3.19;E4.2.3.19;[15-3H]ent-copalyl diphosphate##0.0003##680358##Arabidopsis thaliana (thale cress)	R02068;K04120;5.5.1.13;E5.5.1.13;No information about KM-value
Gibberellin A19##Gibberellin 19	C02034	11	R03806;R05097;R06340;R06328;R06295;R06294;R06293;R06292;R06291;R05092;R02068	R03806;K05282;1.14.11.12;E1.14.11.12;No information about KM-value	R05097;K05282;1.14.11.12;E1.14.11.12;No information about KM-value	R06340;No information of KEGG othology	R06328;No information of KEGG othology	R06295;K04123;1.14.13.79;KAO;No information about KM-value	R06294;K04123;1.14.13.79;KAO;No information about KM-value	R06293;K04122;1.14.13.78;E1.14.13.78;No information about KM-value	R06292;K04122;1.14.13.78;E1.14.13.78;No information about KM-value	R06291;K04122;1.14.13.78;E1.14.13.78;No information about KM-value	R05092;K04121;4.2.3.19;E4.2.3.19;[15-3H]ent-copalyl diphosphate##0.0003##680358##Arabidopsis thaliana (thale cress)	R02068;K04120;5.5.1.13;E5.5.1.13;No information about KM-value
Gibberellin A19##Gibberellin 19	C02034	11	R03806;R06330;R06322;R06297;R06295;R06294;R06293;R06292;R06291;R05092;R02068	R03806;K05282;1.14.11.12;E1.14.11.12;No information about KM-value	R06330;No information of KEGG othology	R06322;K05282;1.14.11.12;E1.14.11.12;No information about KM-value	R06297;K04123;1.14.13.79;KAO;No information about KM-value	R06295;K04123;1.14.13.79;KAO;No information about KM-value	R06294;K04123;1.14.13.79;KAO;No information about KM-value	R06293;K04122;1.14.13.78;E1.14.13.78;No information about KM-value	R06292;K04122;1.14.13.78;E1.14.13.78;No information about KM-value	R06291;K04122;1.14.13.78;E1.14.13.78;No information about KM-value	R05092;K04121;4.2.3.19;E4.2.3.19;[15-3H]ent-copalyl diphosphate##0.0003##680358##Arabidopsis thaliana (thale cress)	R02068;K04120;5.5.1.13;E5.5.1.13;No information about KM-value
Gibberellin A19##Gibberellin 19	C02034	11	R06331;R06323;R06322;R06297;R06295;R06294;R06293;R06292;R06291;R05092;R02068	R06331;No information of KEGG othology	R06323;K05282;1.14.11.12;E1.14.11.12;No information about KM-value	R06322;K05282;1.14.11.12;E1.14.11.12;No information about KM-value	R06297;K04123;1.14.13.79;KAO;No information about KM-value	R06295;K04123;1.14.13.79;KAO;No information about KM-value	R06294;K04123;1.14.13.79;KAO;No information about KM-value	R06293;K04122;1.14.13.78;E1.14.13.78;No information about KM-value	R06292;K04122;1.14.13.78;E1.14.13.78;No information about KM-value	R06291;K04122;1.14.13.78;E1.14.13.78;No information about KM-value	R05092;K04121;4.2.3.19;E4.2.3.19;[15-3H]ent-copalyl diphosphate##0.0003##680358##Arabidopsis thaliana (thale cress)	R02068;K04120;5.5.1.13;E5.5.1.13;No information about KM-value
4-Fluorobenzoate##4-Fluorobenzoic acid	C02371	11	R08110;R08113;R08112;R08109;R08108;R08111;R08123;R08101;R08100;R08122;R00823	R08110;K05784;None;benC;None	R08113;K05783;1.3.1.25;benD;No information about KM-value	R08112;K05783;1.3.1.25;benD;No information about KM-value	R08109;K05784;None;benC;None	R08108;K05784;None;benC;None	R08111;K05783;1.3.1.25;benD;No information about KM-value	R08123;No information of KEGG othology	R08101;K05784;None;benC;None	R08100;K05784;None;benC;None	R08122;No information of KEGG othology	R00823;K11311;None;antC;None
4-Fluorobenzoate##4-Fluorobenzoic acid	C02371	11	R08110;R08113;R08112;R08109;R08108;R08111;R08123;R08101;R08100;R08122;R00825	R08110;K05784;None;benC;None	R08113;K05783;1.3.1.25;benD;No information about KM-value	R08112;K05783;1.3.1.25;benD;No information about KM-value	R08109;K05784;None;benC;None	R08108;K05784;None;benC;None	R08111;K05783;1.3.1.25;benD;No information about KM-value	R08123;No information of KEGG othology	R08101;K05784;None;benC;None	R08100;K05784;None;benC;None	R08122;No information of KEGG othology	R00825;K11311;None;antC;None
O-Demethylpuromycin	C02864	11	R03633;R05677;R05676;R05675;R05674;R05673;R05672;R05671;R05670;R05669;R05668	R03633;No information of KEGG othology	R05677;K12636;None;K12636##napH;None	R05676;K12635;2.1.1.38;dmpM;No information about KM-value	R05675;K12634;None;pur3;None	R05674;K12633;2.-.-.-;pur5;No information about KM-value	R05673;K12633;2.-.-.-;pur5;No information about KM-value	R05672;K12632;2.3.-.-;pac;No information about KM-value	R05671;K12631;None;pur6;None	R05670;K12630;2.-.-.-;pur4;No information about KM-value	R05669;K12629;3.-.-.-;pur7;No information about KM-value	R05668;K12628;1.-.-.-;pur10;No information about KM-value
(+)-cis-3,4-Dihydrophenanthrene-3,4-diol##cis-3,4-Dihydroxy-3,4-dihydrophenanthrene	C04468	11	R04151;R05650;R05642;R05648;R05649;R05632;R04117;R05137;R05136;R02941;R06603	R04151;No information of KEGG othology	R05650;K11945;1.13.11.-;phdF;No information about KM-value	R05642;No information of KEGG othology	R05648;K11946;4.1.2.-;phdG;No information about KM-value	R05649;K11947;1.2.1.-;nidD;No information about KM-value	R05632;K00480;1.14.13.1;E1.14.13.1;No information about KM-value	R04117;K14583;1.13.11.56;nahC;No information about KM-value	R05137;K14584;5.99.1.4;nahD;No information about KM-value	R05136;K14585;4.1.2.45;nahE;No information about KM-value	R02941;K00152;1.2.1.65;E1.2.1.65;No information about KM-value	R06603;No information of KEGG othology
Capsorubin	C08585	11	R07320;R06947;R06946;R07559;R07558;R03823;R07512;R07511;R07510;R04218;R02065	R07320;K14593;5.3.99.8;E5.3.99.8##CCS;No information about KM-value	R06947;K09838;1.14.13.90;E1.14.13.90##ABA1;No information about KM-value	R06946;K09838;1.14.13.90;E1.14.13.90##ABA1;No information about KM-value	R07559;K02294;1.14.13.-;crtR##crtZ;No information about KM-value	R07558;K02294;1.14.13.-;crtR##crtZ;No information about KM-value	R03823;No information of KEGG othology	R07512;K09835;5.-.-.-;crtH##crtISO;No information about KM-value	R07511;K00514;1.14.99.30;E1.14.99.30##crtQ##zds;No information about KM-value	R07510;K02293;1.14.99.-;PDS##crtP;No information about KM-value	R04218;No information of KEGG othology	R02065;K02291;2.5.1.32;crtB;No information about KM-value
Capsorubin	C08585	11	R07320;R06947;R07199;R07559;R07558;R03823;R07512;R07511;R07510;R04218;R02065	R07320;K14593;5.3.99.8;E5.3.99.8##CCS;No information about KM-value	R06947;K09838;1.14.13.90;E1.14.13.90##ABA1;No information about KM-value	R07199;K09838;1.14.13.90;E1.14.13.90##ABA1;No information about KM-value	R07559;K02294;1.14.13.-;crtR##crtZ;No information about KM-value	R07558;K02294;1.14.13.-;crtR##crtZ;No information about KM-value	R03823;No information of KEGG othology	R07512;K09835;5.-.-.-;crtH##crtISO;No information about KM-value	R07511;K00514;1.14.99.30;E1.14.99.30##crtQ##zds;No information about KM-value	R07510;K02293;1.14.99.-;PDS##crtP;No information about KM-value	R04218;No information of KEGG othology	R02065;K02291;2.5.1.32;crtB;No information about KM-value
Capsorubin	C08585	11	R07320;R07200;R06946;R07559;R07558;R03823;R07512;R07511;R07510;R04218;R02065	R07320;K14593;5.3.99.8;E5.3.99.8##CCS;No information about KM-value	R07200;K09838;1.14.13.90;E1.14.13.90##ABA1;No information about KM-value	R06946;K09838;1.14.13.90;E1.14.13.90##ABA1;No information about KM-value	R07559;K02294;1.14.13.-;crtR##crtZ;No information about KM-value	R07558;K02294;1.14.13.-;crtR##crtZ;No information about KM-value	R03823;No information of KEGG othology	R07512;K09835;5.-.-.-;crtH##crtISO;No information about KM-value	R07511;K00514;1.14.99.30;E1.14.99.30##crtQ##zds;No information about KM-value	R07510;K02293;1.14.99.-;PDS##crtP;No information about KM-value	R04218;No information of KEGG othology	R02065;K02291;2.5.1.32;crtB;No information about KM-value
Capsorubin	C08585	11	R07320;R07200;R07199;R07559;R07558;R03823;R07512;R07511;R07510;R04218;R02065	R07320;K14593;5.3.99.8;E5.3.99.8##CCS;No information about KM-value	R07200;K09838;1.14.13.90;E1.14.13.90##ABA1;No information about KM-value	R07199;K09838;1.14.13.90;E1.14.13.90##ABA1;No information about KM-value	R07559;K02294;1.14.13.-;crtR##crtZ;No information about KM-value	R07558;K02294;1.14.13.-;crtR##crtZ;No information about KM-value	R03823;No information of KEGG othology	R07512;K09835;5.-.-.-;crtH##crtISO;No information about KM-value	R07511;K00514;1.14.99.30;E1.14.99.30##crtQ##zds;No information about KM-value	R07510;K02293;1.14.99.-;PDS##crtP;No information about KM-value	R04218;No information of KEGG othology	R02065;K02291;2.5.1.32;crtB;No information about KM-value
Neoxanthin##all-trans-Neoxanthin	C08606	11	R06948;R06947;R06946;R07559;R07558;R03823;R07512;R07511;R07510;R04218;R02065	R06948;K14594;5.3.99.9;NSY;No information about KM-value	R06947;K09838;1.14.13.90;E1.14.13.90##ABA1;No information about KM-value	R06946;K09838;1.14.13.90;E1.14.13.90##ABA1;No information about KM-value	R07559;K02294;1.14.13.-;crtR##crtZ;No information about KM-value	R07558;K02294;1.14.13.-;crtR##crtZ;No information about KM-value	R03823;No information of KEGG othology	R07512;K09835;5.-.-.-;crtH##crtISO;No information about KM-value	R07511;K00514;1.14.99.30;E1.14.99.30##crtQ##zds;No information about KM-value	R07510;K02293;1.14.99.-;PDS##crtP;No information about KM-value	R04218;No information of KEGG othology	R02065;K02291;2.5.1.32;crtB;No information about KM-value
Neoxanthin##all-trans-Neoxanthin	C08606	11	R06948;R06947;R07199;R07559;R07558;R03823;R07512;R07511;R07510;R04218;R02065	R06948;K14594;5.3.99.9;NSY;No information about KM-value	R06947;K09838;1.14.13.90;E1.14.13.90##ABA1;No information about KM-value	R07199;K09838;1.14.13.90;E1.14.13.90##ABA1;No information about KM-value	R07559;K02294;1.14.13.-;crtR##crtZ;No information about KM-value	R07558;K02294;1.14.13.-;crtR##crtZ;No information about KM-value	R03823;No information of KEGG othology	R07512;K09835;5.-.-.-;crtH##crtISO;No information about KM-value	R07511;K00514;1.14.99.30;E1.14.99.30##crtQ##zds;No information about KM-value	R07510;K02293;1.14.99.-;PDS##crtP;No information about KM-value	R04218;No information of KEGG othology	R02065;K02291;2.5.1.32;crtB;No information about KM-value
Neoxanthin##all-trans-Neoxanthin	C08606	11	R06948;R07200;R06946;R07559;R07558;R03823;R07512;R07511;R07510;R04218;R02065	R06948;K14594;5.3.99.9;NSY;No information about KM-value	R07200;K09838;1.14.13.90;E1.14.13.90##ABA1;No information about KM-value	R06946;K09838;1.14.13.90;E1.14.13.90##ABA1;No information about KM-value	R07559;K02294;1.14.13.-;crtR##crtZ;No information about KM-value	R07558;K02294;1.14.13.-;crtR##crtZ;No information about KM-value	R03823;No information of KEGG othology	R07512;K09835;5.-.-.-;crtH##crtISO;No information about KM-value	R07511;K00514;1.14.99.30;E1.14.99.30##crtQ##zds;No information about KM-value	R07510;K02293;1.14.99.-;PDS##crtP;No information about KM-value	R04218;No information of KEGG othology	R02065;K02291;2.5.1.32;crtB;No information about KM-value
Neoxanthin##all-trans-Neoxanthin	C08606	11	R06948;R07200;R07199;R07559;R07558;R03823;R07512;R07511;R07510;R04218;R02065	R06948;K14594;5.3.99.9;NSY;No information about KM-value	R07200;K09838;1.14.13.90;E1.14.13.90##ABA1;No information about KM-value	R07199;K09838;1.14.13.90;E1.14.13.90##ABA1;No information about KM-value	R07559;K02294;1.14.13.-;crtR##crtZ;No information about KM-value	R07558;K02294;1.14.13.-;crtR##crtZ;No information about KM-value	R03823;No information of KEGG othology	R07512;K09835;5.-.-.-;crtH##crtISO;No information about KM-value	R07511;K00514;1.14.99.30;E1.14.99.30##crtQ##zds;No information about KM-value	R07510;K02293;1.14.99.-;PDS##crtP;No information about KM-value	R04218;No information of KEGG othology	R02065;K02291;2.5.1.32;crtB;No information about KM-value
Fluorobenzene	C11272	11	R08103;R08105;R08112;R08109;R08108;R08111;R08123;R08101;R08100;R08122;R00823	R08103;K03384;None;E1.14.12.-;None	R08105;K00224;None;E1.3.1.-;None	R08112;K05783;1.3.1.25;benD;No information about KM-value	R08109;K05784;None;benC;None	R08108;K05784;None;benC;None	R08111;K05783;1.3.1.25;benD;No information about KM-value	R08123;No information of KEGG othology	R08101;K05784;None;benC;None	R08100;K05784;None;benC;None	R08122;No information of KEGG othology	R00823;K11311;None;antC;None
Fluorobenzene	C11272	11	R08103;R08105;R08112;R08109;R08108;R08111;R08123;R08101;R08100;R08122;R00825	R08103;K03384;None;E1.14.12.-;None	R08105;K00224;None;E1.3.1.-;None	R08112;K05783;1.3.1.25;benD;No information about KM-value	R08109;K05784;None;benC;None	R08108;K05784;None;benC;None	R08111;K05783;1.3.1.25;benD;No information about KM-value	R08123;No information of KEGG othology	R08101;K05784;None;benC;None	R08100;K05784;None;benC;None	R08122;No information of KEGG othology	R00825;K11311;None;antC;None
(5R)-6-Hydroxy-5-isopropenyl-2-methylhexanoate	C11406	11	R06391;R06388;R06380;R06386;R06390;R06394;R06400;R06399;R05784;R06398;R06120	R06391;K14731;3.1.1.83;mlhB;No information about KM-value	R06388;No information of KEGG othology	R06380;No information of KEGG othology	R06386;No information of KEGG othology	R06390;K14731;3.1.1.83;mlhB;No information about KM-value	R06394;No information of KEGG othology	R06400;No information of KEGG othology	R06399;No information of KEGG othology	R05784;K10533;3.3.2.8;E3.3.2.8;styrene-7,8-oxide##1.4##655334##Rhodococcus erythropolis	R06398;K14733;1.14.13.107;limB;No information about KM-value	R06120;No information of KEGG othology
Gibberellin A36	C11862	11	R06325;R06324;R06333;R06297;R06295;R06294;R06293;R06292;R06291;R05092;R02068	R06325;K12918;None;P450II;None	R06324;K12918;None;P450II;None	R06333;No information of KEGG othology	R06297;K04123;1.14.13.79;KAO;No information about KM-value	R06295;K04123;1.14.13.79;KAO;No information about KM-value	R06294;K04123;1.14.13.79;KAO;No information about KM-value	R06293;K04122;1.14.13.78;E1.14.13.78;No information about KM-value	R06292;K04122;1.14.13.78;E1.14.13.78;No information about KM-value	R06291;K04122;1.14.13.78;E1.14.13.78;No information about KM-value	R05092;K04121;4.2.3.19;E4.2.3.19;[15-3H]ent-copalyl diphosphate##0.0003##680358##Arabidopsis thaliana (thale cress)	R02068;K04120;5.5.1.13;E5.5.1.13;No information about KM-value
Gibberellin A36	C11862	11	R06325;R06324;R06339;R06341;R06295;R06294;R06293;R06292;R06291;R05092;R02068	R06325;K12918;None;P450II;None	R06324;K12918;None;P450II;None	R06339;K12917;None;P450I;None	R06341;K12917;None;P450I;None	R06295;K04123;1.14.13.79;KAO;No information about KM-value	R06294;K04123;1.14.13.79;KAO;No information about KM-value	R06293;K04122;1.14.13.78;E1.14.13.78;No information about KM-value	R06292;K04122;1.14.13.78;E1.14.13.78;No information about KM-value	R06291;K04122;1.14.13.78;E1.14.13.78;No information about KM-value	R05092;K04121;4.2.3.19;E4.2.3.19;[15-3H]ent-copalyl diphosphate##0.0003##680358##Arabidopsis thaliana (thale cress)	R02068;K04120;5.5.1.13;E5.5.1.13;No information about KM-value
Gibberellin A36	C11862	11	R06325;R06334;R06322;R06297;R06295;R06294;R06293;R06292;R06291;R05092;R02068	R06325;K12918;None;P450II;None	R06334;No information of KEGG othology	R06322;K05282;1.14.11.12;E1.14.11.12;No information about KM-value	R06297;K04123;1.14.13.79;KAO;No information about KM-value	R06295;K04123;1.14.13.79;KAO;No information about KM-value	R06294;K04123;1.14.13.79;KAO;No information about KM-value	R06293;K04122;1.14.13.78;E1.14.13.78;No information about KM-value	R06292;K04122;1.14.13.78;E1.14.13.78;No information about KM-value	R06291;K04122;1.14.13.78;E1.14.13.78;No information about KM-value	R05092;K04121;4.2.3.19;E4.2.3.19;[15-3H]ent-copalyl diphosphate##0.0003##680358##Arabidopsis thaliana (thale cress)	R02068;K04120;5.5.1.13;E5.5.1.13;No information about KM-value
Gibberellin A36	C11862	11	R06335;R06323;R06322;R06297;R06295;R06294;R06293;R06292;R06291;R05092;R02068	R06335;No information of KEGG othology	R06323;K05282;1.14.11.12;E1.14.11.12;No information about KM-value	R06322;K05282;1.14.11.12;E1.14.11.12;No information about KM-value	R06297;K04123;1.14.13.79;KAO;No information about KM-value	R06295;K04123;1.14.13.79;KAO;No information about KM-value	R06294;K04123;1.14.13.79;KAO;No information about KM-value	R06293;K04122;1.14.13.78;E1.14.13.78;No information about KM-value	R06292;K04122;1.14.13.78;E1.14.13.78;No information about KM-value	R06291;K04122;1.14.13.78;E1.14.13.78;No information about KM-value	R05092;K04121;4.2.3.19;E4.2.3.19;[15-3H]ent-copalyl diphosphate##0.0003##680358##Arabidopsis thaliana (thale cress)	R02068;K04120;5.5.1.13;E5.5.1.13;No information about KM-value
Gibberellin A9	C11863	11	R06326;R06323;R06322;R06297;R06295;R06294;R06293;R06292;R06291;R05092;R02068	R06326;K05282;1.14.11.12;E1.14.11.12;No information about KM-value	R06323;K05282;1.14.11.12;E1.14.11.12;No information about KM-value	R06322;K05282;1.14.11.12;E1.14.11.12;No information about KM-value	R06297;K04123;1.14.13.79;KAO;No information about KM-value	R06295;K04123;1.14.13.79;KAO;No information about KM-value	R06294;K04123;1.14.13.79;KAO;No information about KM-value	R06293;K04122;1.14.13.78;E1.14.13.78;No information about KM-value	R06292;K04122;1.14.13.78;E1.14.13.78;No information about KM-value	R06291;K04122;1.14.13.78;E1.14.13.78;No information about KM-value	R05092;K04121;4.2.3.19;E4.2.3.19;[15-3H]ent-copalyl diphosphate##0.0003##680358##Arabidopsis thaliana (thale cress)	R02068;K04120;5.5.1.13;E5.5.1.13;No information about KM-value
9-cis-Violaxanthin	C13433	11	R06950;R06947;R06946;R07559;R07558;R03823;R07512;R07511;R07510;R04218;R02065	R06950;No information of KEGG othology	R06947;K09838;1.14.13.90;E1.14.13.90##ABA1;No information about KM-value	R06946;K09838;1.14.13.90;E1.14.13.90##ABA1;No information about KM-value	R07559;K02294;1.14.13.-;crtR##crtZ;No information about KM-value	R07558;K02294;1.14.13.-;crtR##crtZ;No information about KM-value	R03823;No information of KEGG othology	R07512;K09835;5.-.-.-;crtH##crtISO;No information about KM-value	R07511;K00514;1.14.99.30;E1.14.99.30##crtQ##zds;No information about KM-value	R07510;K02293;1.14.99.-;PDS##crtP;No information about KM-value	R04218;No information of KEGG othology	R02065;K02291;2.5.1.32;crtB;No information about KM-value
9-cis-Violaxanthin	C13433	11	R06950;R06947;R07199;R07559;R07558;R03823;R07512;R07511;R07510;R04218;R02065	R06950;No information of KEGG othology	R06947;K09838;1.14.13.90;E1.14.13.90##ABA1;No information about KM-value	R07199;K09838;1.14.13.90;E1.14.13.90##ABA1;No information about KM-value	R07559;K02294;1.14.13.-;crtR##crtZ;No information about KM-value	R07558;K02294;1.14.13.-;crtR##crtZ;No information about KM-value	R03823;No information of KEGG othology	R07512;K09835;5.-.-.-;crtH##crtISO;No information about KM-value	R07511;K00514;1.14.99.30;E1.14.99.30##crtQ##zds;No information about KM-value	R07510;K02293;1.14.99.-;PDS##crtP;No information about KM-value	R04218;No information of KEGG othology	R02065;K02291;2.5.1.32;crtB;No information about KM-value
9-cis-Violaxanthin	C13433	11	R06950;R07200;R06946;R07559;R07558;R03823;R07512;R07511;R07510;R04218;R02065	R06950;No information of KEGG othology	R07200;K09838;1.14.13.90;E1.14.13.90##ABA1;No information about KM-value	R06946;K09838;1.14.13.90;E1.14.13.90##ABA1;No information about KM-value	R07559;K02294;1.14.13.-;crtR##crtZ;No information about KM-value	R07558;K02294;1.14.13.-;crtR##crtZ;No information about KM-value	R03823;No information of KEGG othology	R07512;K09835;5.-.-.-;crtH##crtISO;No information about KM-value	R07511;K00514;1.14.99.30;E1.14.99.30##crtQ##zds;No information about KM-value	R07510;K02293;1.14.99.-;PDS##crtP;No information about KM-value	R04218;No information of KEGG othology	R02065;K02291;2.5.1.32;crtB;No information about KM-value
9-cis-Violaxanthin	C13433	11	R06950;R07200;R07199;R07559;R07558;R03823;R07512;R07511;R07510;R04218;R02065	R06950;No information of KEGG othology	R07200;K09838;1.14.13.90;E1.14.13.90##ABA1;No information about KM-value	R07199;K09838;1.14.13.90;E1.14.13.90##ABA1;No information about KM-value	R07559;K02294;1.14.13.-;crtR##crtZ;No information about KM-value	R07558;K02294;1.14.13.-;crtR##crtZ;No information about KM-value	R03823;No information of KEGG othology	R07512;K09835;5.-.-.-;crtH##crtISO;No information about KM-value	R07511;K00514;1.14.99.30;E1.14.99.30##crtQ##zds;No information about KM-value	R07510;K02293;1.14.99.-;PDS##crtP;No information about KM-value	R04218;No information of KEGG othology	R02065;K02291;2.5.1.32;crtB;No information about KM-value
2-Hydroxy-4-hydroxymethylbenzalpyruvate	C14107	11	R06933;R06932;R06931;R06930;R06926;R06937;R06938;R06939;R03568;R07312;R00042	R06933;No information of KEGG othology	R06932;K05915;None;E1.13.-.-;None	R06931;K14582;1.3.1.29;nahB##doxE;naphthalene 1,2-dihydrodiol##0.00141##671464##Novosphingobium aromaticivorans	R06930;K14581;1.18.1.3;nahAa##ndoR;No information about KM-value	R06926;K00492;None;E1.14.13.-;None	R06937;K14581;1.18.1.3;nahAa##ndoR;No information about KM-value	R06938;No information of KEGG othology	R06939;K00480;1.14.13.1;E1.14.13.1;No information about KM-value	R03568;No information of KEGG othology	R07312;No information of KEGG othology	R00042;No information of KEGG othology
2-Hydroxy-4-hydroxymethylbenzalpyruvate	C14107	11	R06933;R06932;R06931;R06930;R06926;R06937;R06938;R06939;R03568;R07312;R02514	R06933;No information of KEGG othology	R06932;K05915;None;E1.13.-.-;None	R06931;K14582;1.3.1.29;nahB##doxE;naphthalene 1,2-dihydrodiol##0.00141##671464##Novosphingobium aromaticivorans	R06930;K14581;1.18.1.3;nahAa##ndoR;No information about KM-value	R06926;K00492;None;E1.14.13.-;None	R06937;K14581;1.18.1.3;nahAa##ndoR;No information about KM-value	R06938;No information of KEGG othology	R06939;K00480;1.14.13.1;E1.14.13.1;No information about KM-value	R03568;No information of KEGG othology	R07312;No information of KEGG othology	R02514;No information of KEGG othology
2-Hydroxy-4-hydroxymethylbenzalpyruvate	C14107	11	R06933;R06932;R06931;R06930;R06926;R06937;R06938;R06939;R03568;R07312;R02516	R06933;No information of KEGG othology	R06932;K05915;None;E1.13.-.-;None	R06931;K14582;1.3.1.29;nahB##doxE;naphthalene 1,2-dihydrodiol##0.00141##671464##Novosphingobium aromaticivorans	R06930;K14581;1.18.1.3;nahAa##ndoR;No information about KM-value	R06926;K00492;None;E1.14.13.-;None	R06937;K14581;1.18.1.3;nahAa##ndoR;No information about KM-value	R06938;No information of KEGG othology	R06939;K00480;1.14.13.1;E1.14.13.1;No information about KM-value	R03568;No information of KEGG othology	R07312;No information of KEGG othology	R02516;No information of KEGG othology
2-Hydroxy-4-hydroxymethylbenzalpyruvate	C14107	11	R06933;R06932;R06931;R06930;R06926;R06937;R06938;R06939;R03568;R07312;R06790	R06933;No information of KEGG othology	R06932;K05915;None;E1.13.-.-;None	R06931;K14582;1.3.1.29;nahB##doxE;naphthalene 1,2-dihydrodiol##0.00141##671464##Novosphingobium aromaticivorans	R06930;K14581;1.18.1.3;nahAa##ndoR;No information about KM-value	R06926;K00492;None;E1.14.13.-;None	R06937;K14581;1.18.1.3;nahAa##ndoR;No information about KM-value	R06938;No information of KEGG othology	R06939;K00480;1.14.13.1;E1.14.13.1;No information about KM-value	R03568;No information of KEGG othology	R07312;No information of KEGG othology	R06790;No information of KEGG othology
Castasterone	C15794	11	R07451;R07450;R07474;R07473;R07790;R07787;R07446;R07445;R07493;R03725;R04763	R07451;K12640;1.14.-.-;CYP85A2##BR6OX2;No information about KM-value	R07450;K12640;1.14.-.-;CYP85A2##BR6OX2;No information about KM-value	R07474;No information of KEGG othology	R07473;No information of KEGG othology	R07790;No information of KEGG othology	R07787;K12638;1.14.-.-;CYP90D1;No information about KM-value	R07446;No information of KEGG othology	R07445;K09587;1.14.13.-;CYP90B1##DWF4;No information about KM-value	R07493;K09828;1.3.1.72;DHCR24;5alpha-cholesta-7,24-dien-3beta-ol##0.037##288496##Rattus norvegicus (rat)	R03725;No information of KEGG othology	R04763;No information of KEGG othology
Castasterone	C15794	11	R07451;R07450;R07474;R07473;R07790;R07789;R07786;R07445;R07493;R03725;R04763	R07451;K12640;1.14.-.-;CYP85A2##BR6OX2;No information about KM-value	R07450;K12640;1.14.-.-;CYP85A2##BR6OX2;No information about KM-value	R07474;No information of KEGG othology	R07473;No information of KEGG othology	R07790;No information of KEGG othology	R07789;No information of KEGG othology	R07786;K12638;1.14.-.-;CYP90D1;No information about KM-value	R07445;K09587;1.14.13.-;CYP90B1##DWF4;No information about KM-value	R07493;K09828;1.3.1.72;DHCR24;5alpha-cholesta-7,24-dien-3beta-ol##0.037##288496##Rattus norvegicus (rat)	R03725;No information of KEGG othology	R04763;No information of KEGG othology
Castasterone	C15794	11	R07451;R07450;R07474;R07473;R07791;R07447;R07446;R07445;R07493;R03725;R04763	R07451;K12640;1.14.-.-;CYP85A2##BR6OX2;No information about KM-value	R07450;K12640;1.14.-.-;CYP85A2##BR6OX2;No information about KM-value	R07474;No information of KEGG othology	R07473;No information of KEGG othology	R07791;K12638;1.14.-.-;CYP90D1;No information about KM-value	R07447;K09591;1.3.99.-;DET2;No information about KM-value	R07446;No information of KEGG othology	R07445;K09587;1.14.13.-;CYP90B1##DWF4;No information about KM-value	R07493;K09828;1.3.1.72;DHCR24;5alpha-cholesta-7,24-dien-3beta-ol##0.037##288496##Rattus norvegicus (rat)	R03725;No information of KEGG othology	R04763;No information of KEGG othology
Castasterone	C15794	11	R07451;R07450;R07474;R07792;R07788;R07447;R07446;R07445;R07493;R03725;R04763	R07451;K12640;1.14.-.-;CYP85A2##BR6OX2;No information about KM-value	R07450;K12640;1.14.-.-;CYP85A2##BR6OX2;No information about KM-value	R07474;No information of KEGG othology	R07792;K12638;1.14.-.-;CYP90D1;No information about KM-value	R07788;No information of KEGG othology	R07447;K09591;1.3.99.-;DET2;No information about KM-value	R07446;No information of KEGG othology	R07445;K09587;1.14.13.-;CYP90B1##DWF4;No information about KM-value	R07493;K09828;1.3.1.72;DHCR24;5alpha-cholesta-7,24-dien-3beta-ol##0.037##288496##Rattus norvegicus (rat)	R03725;No information of KEGG othology	R04763;No information of KEGG othology
Spirilloxanthin	C15881	11	R07524;R07523;R07522;R07521;R07520;R07519;R07512;R07511;R07510;R04218;R02065	R07524;K09846;2.1.1.-;crtF;No information about KM-value	R07523;K09845;1.14.99.-;crtD;No information about KM-value	R07522;K09844;None;crtC;None	R07521;K09846;2.1.1.-;crtF;No information about KM-value	R07520;K09845;1.14.99.-;crtD;No information about KM-value	R07519;K09844;None;crtC;None	R07512;K09835;5.-.-.-;crtH##crtISO;No information about KM-value	R07511;K00514;1.14.99.30;E1.14.99.30##crtQ##zds;No information about KM-value	R07510;K02293;1.14.99.-;PDS##crtP;No information about KM-value	R04218;No information of KEGG othology	R02065;K02291;2.5.1.32;crtB;No information about KM-value
Spheroidene	C15900	11	R07535;R07534;R07532;R06960;R06961;R06963;R07512;R07511;R07510;R04218;R02065	R07535;K09846;2.1.1.-;crtF;No information about KM-value	R07534;K09845;1.14.99.-;crtD;No information about KM-value	R07532;K09844;None;crtC;None	R06960;K06444;1.14.-.-;lcyE##crtL2;No information about KM-value	R06961;K00514;1.14.99.30;E1.14.99.30##crtQ##zds;No information about KM-value	R06963;K06444;1.14.-.-;lcyE##crtL2;No information about KM-value	R07512;K09835;5.-.-.-;crtH##crtISO;No information about KM-value	R07511;K00514;1.14.99.30;E1.14.99.30##crtQ##zds;No information about KM-value	R07510;K02293;1.14.99.-;PDS##crtP;No information about KM-value	R04218;No information of KEGG othology	R02065;K02291;2.5.1.32;crtB;No information about KM-value
4-Fluoromuconolactone	C16476	11	R08116;R08115;R08112;R08109;R08108;R08111;R08123;R08101;R08100;R08122;R00823	R08116;K01856;5.5.1.1;catB;cis,cis-Muconate##0.0071##701775##Rhodococcus opacus	R08116;K01856;5.5.1.1;catB;2-Methyl-cis,cis-muconate##0.029##661780##Arthrobacter sp. fb24	R08116;K01856;5.5.1.1;catB;3-ethyl-cis,cis-muconate##0.67##661780##Arthrobacter sp. fb24	R08115;K03381;1.13.11.1;catA;3-Chlorocatechol##0.0007##712893##Rhodococcus opacus	R08112;K05783;1.3.1.25;benD;No information about KM-value	R08109;K05784;None;benC;None	R08108;K05784;None;benC;None	R08111;K05783;1.3.1.25;benD;No information about KM-value	R08123;No information of KEGG othology	R08101;K05784;None;benC;None	R08100;K05784;None;benC;None	R08122;No information of KEGG othology	R00823;K11311;None;antC;None
4-Fluoromuconolactone	C16476	11	R08116;R08115;R08112;R08109;R08108;R08111;R08123;R08101;R08100;R08122;R00825	R08116;K01856;5.5.1.1;catB;cis,cis-Muconate##0.0071##701775##Rhodococcus opacus	R08116;K01856;5.5.1.1;catB;2-Methyl-cis,cis-muconate##0.029##661780##Arthrobacter sp. fb24	R08116;K01856;5.5.1.1;catB;3-ethyl-cis,cis-muconate##0.67##661780##Arthrobacter sp. fb24	R08115;K03381;1.13.11.1;catA;3-Chlorocatechol##0.0007##712893##Rhodococcus opacus	R08112;K05783;1.3.1.25;benD;No information about KM-value	R08109;K05784;None;benC;None	R08108;K05784;None;benC;None	R08111;K05783;1.3.1.25;benD;No information about KM-value	R08123;No information of KEGG othology	R08101;K05784;None;benC;None	R08100;K05784;None;benC;None	R08122;No information of KEGG othology	R00825;K11311;None;antC;None
Astaxanthin diester	C16486	11	R08102;R07572;R07566;R07561;R05345;R03823;R07512;R07511;R07510;R04218;R02065	R08102;No information of KEGG othology	R07572;K02294;1.14.13.-;crtR##crtZ;No information about KM-value	R07566;K09836;None;crtW;None	R07561;K02294;1.14.13.-;crtR##crtZ;No information about KM-value	R05345;K09836;None;crtW;None	R03823;No information of KEGG othology	R07512;K09835;5.-.-.-;crtH##crtISO;No information about KM-value	R07511;K00514;1.14.99.30;E1.14.99.30##crtQ##zds;No information about KM-value	R07510;K02293;1.14.99.-;PDS##crtP;No information about KM-value	R04218;No information of KEGG othology	R02065;K02291;2.5.1.32;crtB;No information about KM-value
Astaxanthin diester	C16486	11	R08102;R07573;R07571;R07559;R07558;R03823;R07512;R07511;R07510;R04218;R02065	R08102;No information of KEGG othology	R07573;K09836;None;crtW;None	R07571;K09836;None;crtW;None	R07559;K02294;1.14.13.-;crtR##crtZ;No information about KM-value	R07558;K02294;1.14.13.-;crtR##crtZ;No information about KM-value	R03823;No information of KEGG othology	R07512;K09835;5.-.-.-;crtH##crtISO;No information about KM-value	R07511;K00514;1.14.99.30;E1.14.99.30##crtQ##zds;No information about KM-value	R07510;K02293;1.14.99.-;PDS##crtP;No information about KM-value	R04218;No information of KEGG othology	R02065;K02291;2.5.1.32;crtB;No information about KM-value
Astaxanthin diester	C16486	11	R08102;R07572;R07566;R07564;R07558;R03823;R07512;R07511;R07510;R04218;R02065	R08102;No information of KEGG othology	R07572;K02294;1.14.13.-;crtR##crtZ;No information about KM-value	R07566;K09836;None;crtW;None	R07564;K09836;None;crtW;None	R07558;K02294;1.14.13.-;crtR##crtZ;No information about KM-value	R03823;No information of KEGG othology	R07512;K09835;5.-.-.-;crtH##crtISO;No information about KM-value	R07511;K00514;1.14.99.30;E1.14.99.30##crtQ##zds;No information about KM-value	R07510;K02293;1.14.99.-;PDS##crtP;No information about KM-value	R04218;No information of KEGG othology	R02065;K02291;2.5.1.32;crtB;No information about KM-value
Astaxanthin diester	C16486	11	R08102;R07572;R07567;R07562;R05345;R03823;R07512;R07511;R07510;R04218;R02065	R08102;No information of KEGG othology	R07572;K02294;1.14.13.-;crtR##crtZ;No information about KM-value	R07567;K09836;None;crtW;None	R07562;K02294;1.14.13.-;crtR##crtZ;No information about KM-value	R05345;K09836;None;crtW;None	R03823;No information of KEGG othology	R07512;K09835;5.-.-.-;crtH##crtISO;No information about KM-value	R07511;K00514;1.14.99.30;E1.14.99.30##crtQ##zds;No information about KM-value	R07510;K02293;1.14.99.-;PDS##crtP;No information about KM-value	R04218;No information of KEGG othology	R02065;K02291;2.5.1.32;crtB;No information about KM-value
Astaxanthin diester	C16486	11	R08102;R07572;R07567;R07565;R07558;R03823;R07512;R07511;R07510;R04218;R02065	R08102;No information of KEGG othology	R07572;K02294;1.14.13.-;crtR##crtZ;No information about KM-value	R07567;K09836;None;crtW;None	R07565;K09836;None;crtW;None	R07558;K02294;1.14.13.-;crtR##crtZ;No information about KM-value	R03823;No information of KEGG othology	R07512;K09835;5.-.-.-;crtH##crtISO;No information about KM-value	R07511;K00514;1.14.99.30;E1.14.99.30##crtQ##zds;No information about KM-value	R07510;K02293;1.14.99.-;PDS##crtP;No information about KM-value	R04218;No information of KEGG othology	R02065;K02291;2.5.1.32;crtB;No information about KM-value
Astaxanthin diester	C16486	11	R08102;R07572;R07568;R07563;R05345;R03823;R07512;R07511;R07510;R04218;R02065	R08102;No information of KEGG othology	R07572;K02294;1.14.13.-;crtR##crtZ;No information about KM-value	R07568;K02294;1.14.13.-;crtR##crtZ;No information about KM-value	R07563;K09836;None;crtW;None	R05345;K09836;None;crtW;None	R03823;No information of KEGG othology	R07512;K09835;5.-.-.-;crtH##crtISO;No information about KM-value	R07511;K00514;1.14.99.30;E1.14.99.30##crtQ##zds;No information about KM-value	R07510;K02293;1.14.99.-;PDS##crtP;No information about KM-value	R04218;No information of KEGG othology	R02065;K02291;2.5.1.32;crtB;No information about KM-value
Astaxanthin diester	C16486	11	R08102;R07573;R07569;R07561;R05345;R03823;R07512;R07511;R07510;R04218;R02065	R08102;No information of KEGG othology	R07573;K09836;None;crtW;None	R07569;K02294;1.14.13.-;crtR##crtZ;No information about KM-value	R07561;K02294;1.14.13.-;crtR##crtZ;No information about KM-value	R05345;K09836;None;crtW;None	R03823;No information of KEGG othology	R07512;K09835;5.-.-.-;crtH##crtISO;No information about KM-value	R07511;K00514;1.14.99.30;E1.14.99.30##crtQ##zds;No information about KM-value	R07510;K02293;1.14.99.-;PDS##crtP;No information about KM-value	R04218;No information of KEGG othology	R02065;K02291;2.5.1.32;crtB;No information about KM-value
Astaxanthin diester	C16486	11	R08102;R07573;R07569;R07564;R07558;R03823;R07512;R07511;R07510;R04218;R02065	R08102;No information of KEGG othology	R07573;K09836;None;crtW;None	R07569;K02294;1.14.13.-;crtR##crtZ;No information about KM-value	R07564;K09836;None;crtW;None	R07558;K02294;1.14.13.-;crtR##crtZ;No information about KM-value	R03823;No information of KEGG othology	R07512;K09835;5.-.-.-;crtH##crtISO;No information about KM-value	R07511;K00514;1.14.99.30;E1.14.99.30##crtQ##zds;No information about KM-value	R07510;K02293;1.14.99.-;PDS##crtP;No information about KM-value	R04218;No information of KEGG othology	R02065;K02291;2.5.1.32;crtB;No information about KM-value
Astaxanthin diester	C16486	11	R08102;R07573;R07570;R07562;R05345;R03823;R07512;R07511;R07510;R04218;R02065	R08102;No information of KEGG othology	R07573;K09836;None;crtW;None	R07570;K02294;1.14.13.-;crtR##crtZ;No information about KM-value	R07562;K02294;1.14.13.-;crtR##crtZ;No information about KM-value	R05345;K09836;None;crtW;None	R03823;No information of KEGG othology	R07512;K09835;5.-.-.-;crtH##crtISO;No information about KM-value	R07511;K00514;1.14.99.30;E1.14.99.30##crtQ##zds;No information about KM-value	R07510;K02293;1.14.99.-;PDS##crtP;No information about KM-value	R04218;No information of KEGG othology	R02065;K02291;2.5.1.32;crtB;No information about KM-value
Astaxanthin diester	C16486	11	R08102;R07573;R07570;R07565;R07558;R03823;R07512;R07511;R07510;R04218;R02065	R08102;No information of KEGG othology	R07573;K09836;None;crtW;None	R07570;K02294;1.14.13.-;crtR##crtZ;No information about KM-value	R07565;K09836;None;crtW;None	R07558;K02294;1.14.13.-;crtR##crtZ;No information about KM-value	R03823;No information of KEGG othology	R07512;K09835;5.-.-.-;crtH##crtISO;No information about KM-value	R07511;K00514;1.14.99.30;E1.14.99.30##crtQ##zds;No information about KM-value	R07510;K02293;1.14.99.-;PDS##crtP;No information about KM-value	R04218;No information of KEGG othology	R02065;K02291;2.5.1.32;crtB;No information about KM-value
2-(5'-Methylthio)pentylmalic acid##2-(5'-Methylthio)pentylmalate	C17222	11	R08631;R08629;R08628;R08627;R08625;R08624;R08623;R08621;R08620;R08619;R00648	R08631;No information of KEGG othology	R08629;No information of KEGG othology	R08628;No information of KEGG othology	R08627;No information of KEGG othology	R08625;No information of KEGG othology	R08624;No information of KEGG othology	R08623;No information of KEGG othology	R08621;No information of KEGG othology	R08620;No information of KEGG othology	R08619;No information of KEGG othology	R00648;K03334;1.4.3.2;IL4I1;L-Lys##0.015##651026##Rhodococcus opacus
2-(5'-Methylthio)pentylmalic acid##2-(5'-Methylthio)pentylmalate	C17222	11	R08631;R08629;R08628;R08627;R08625;R08624;R08623;R08621;R08620;R08619;R00652	R08631;No information of KEGG othology	R08629;No information of KEGG othology	R08628;No information of KEGG othology	R08627;No information of KEGG othology	R08625;No information of KEGG othology	R08624;No information of KEGG othology	R08623;No information of KEGG othology	R08621;No information of KEGG othology	R08620;No information of KEGG othology	R08619;No information of KEGG othology	R00652;No information of KEGG othology
2-(5'-Methylthio)pentylmalic acid##2-(5'-Methylthio)pentylmalate	C17222	11	R08631;R08629;R08628;R08627;R08625;R08624;R08623;R08621;R08620;R08619;R07396	R08631;No information of KEGG othology	R08629;No information of KEGG othology	R08628;No information of KEGG othology	R08627;No information of KEGG othology	R08625;No information of KEGG othology	R08624;No information of KEGG othology	R08623;No information of KEGG othology	R08621;No information of KEGG othology	R08620;No information of KEGG othology	R08619;No information of KEGG othology	R07396;K00832;2.6.1.57;tyrB;4-hydroxyphenylpyruvate##0.032##636658##Bacillus subtilis
(25S)-3alpha,7alpha-Dihydroxy-5beta-cholestanoyl-CoA	C17346	11	R08739;R08738;R04506;R04805;R04806;R04818;R04817;R04263;R01463;R01457;R04763	R08739;K01796;5.1.99.4;E5.1.99.4##AMACR##mcr;trihydroxycoprostanoyl-CoA##0.0316##2447##Homo sapiens (human)	R08739;K01796;5.1.99.4;E5.1.99.4##AMACR##mcr;pristanoyl-CoA##0.076##2446##Rattus norvegicus (rat)	R08739;K01796;5.1.99.4;E5.1.99.4##AMACR##mcr;(R)-2-methyldecanoyl-CoA##1.2##706046##Homo sapiens (human)	R08738;K08748;6.2.1.7;SLC27A5##FATP5;Chenodeoxycholate##0.018##660788##Rattus norvegicus (rat)	R08738;K08748;6.2.1.7;SLC27A5##FATP5;CoA##0.038##832##Rattus norvegicus (rat)	R04506;K14085;1.2.1.3;ALDH7A1;4-(dimethylamino)cinnamaldehyde##0.0001##348695##Rattus norvegicus (rat)	R04805;K00001;1.1.1.1;E1.1.1.1##adh;1-hydroxymethyl-6-methylpyrene##0.00028##701322##Homo sapiens (human)	R04806;K00488;1.14.13.15;CYP27A;5beta-Cholestane-3alpha,7alpha,12alpha-triol##0.0045##439029##Rattus norvegicus (rat)	R04818;K00037;1.1.1.50;E1.1.1.50;3alpha-adiol##0.0001##389540##Rattus norvegicus (rat)	R04817;K00251;1.3.1.3;AKR1D1;androstenedione##0.00037##702225##Homo sapiens (human)	R04263;K12408;1.1.1.181;HSD3B7;No information about KM-value	R01463;K00489;1.14.13.17;CYP7A1;more##-999##285307##Rattus norvegicus (rat)	R01463;K00489;1.14.13.17;CYP7A1;cholesterol##0.015##285309##Rattus norvegicus (rat)	R01463;K00489;1.14.13.17;CYP7A1;O2##0.02##285297##Rattus norvegicus (rat)	R01457;K09828;1.3.1.72;DHCR24;5alpha-cholesta-7,24-dien-3beta-ol##0.037##288496##Rattus norvegicus (rat)	R04763;No information of KEGG othology
(25S)-3alpha,7alpha-Dihydroxy-5beta-cholestanoyl-CoA	C17346	11	R08739;R08738;R04506;R04805;R04806;R04819;R04817;R04263;R01463;R01457;R04763	R08739;K01796;5.1.99.4;E5.1.99.4##AMACR##mcr;trihydroxycoprostanoyl-CoA##0.0316##2447##Homo sapiens (human)	R08739;K01796;5.1.99.4;E5.1.99.4##AMACR##mcr;pristanoyl-CoA##0.076##2446##Rattus norvegicus (rat)	R08739;K01796;5.1.99.4;E5.1.99.4##AMACR##mcr;(R)-2-methyldecanoyl-CoA##1.2##706046##Homo sapiens (human)	R08738;K08748;6.2.1.7;SLC27A5##FATP5;Chenodeoxycholate##0.018##660788##Rattus norvegicus (rat)	R08738;K08748;6.2.1.7;SLC27A5##FATP5;CoA##0.038##832##Rattus norvegicus (rat)	R04506;K14085;1.2.1.3;ALDH7A1;4-(dimethylamino)cinnamaldehyde##0.0001##348695##Rattus norvegicus (rat)	R04805;K00001;1.1.1.1;E1.1.1.1##adh;1-hydroxymethyl-6-methylpyrene##0.00028##701322##Homo sapiens (human)	R04806;K00488;1.14.13.15;CYP27A;5beta-Cholestane-3alpha,7alpha,12alpha-triol##0.0045##439029##Rattus norvegicus (rat)	R04819;K00037;1.1.1.50;E1.1.1.50;3alpha-adiol##0.0001##389540##Rattus norvegicus (rat)	R04817;K00251;1.3.1.3;AKR1D1;androstenedione##0.00037##702225##Homo sapiens (human)	R04263;K12408;1.1.1.181;HSD3B7;No information about KM-value	R01463;K00489;1.14.13.17;CYP7A1;more##-999##285307##Rattus norvegicus (rat)	R01463;K00489;1.14.13.17;CYP7A1;cholesterol##0.015##285309##Rattus norvegicus (rat)	R01463;K00489;1.14.13.17;CYP7A1;O2##0.02##285297##Rattus norvegicus (rat)	R01457;K09828;1.3.1.72;DHCR24;5alpha-cholesta-7,24-dien-3beta-ol##0.037##288496##Rattus norvegicus (rat)	R04763;No information of KEGG othology
(25S)-3alpha,7alpha-Dihydroxy-5beta-cholestanoyl-CoA	C17346	11	R08739;R08738;R04506;R04805;R04806;R04819;R04817;R04264;R01463;R01457;R04763	R08739;K01796;5.1.99.4;E5.1.99.4##AMACR##mcr;trihydroxycoprostanoyl-CoA##0.0316##2447##Homo sapiens (human)	R08739;K01796;5.1.99.4;E5.1.99.4##AMACR##mcr;pristanoyl-CoA##0.076##2446##Rattus norvegicus (rat)	R08739;K01796;5.1.99.4;E5.1.99.4##AMACR##mcr;(R)-2-methyldecanoyl-CoA##1.2##706046##Homo sapiens (human)	R08738;K08748;6.2.1.7;SLC27A5##FATP5;Chenodeoxycholate##0.018##660788##Rattus norvegicus (rat)	R08738;K08748;6.2.1.7;SLC27A5##FATP5;CoA##0.038##832##Rattus norvegicus (rat)	R04506;K14085;1.2.1.3;ALDH7A1;4-(dimethylamino)cinnamaldehyde##0.0001##348695##Rattus norvegicus (rat)	R04805;K00001;1.1.1.1;E1.1.1.1##adh;1-hydroxymethyl-6-methylpyrene##0.00028##701322##Homo sapiens (human)	R04806;K00488;1.14.13.15;CYP27A;5beta-Cholestane-3alpha,7alpha,12alpha-triol##0.0045##439029##Rattus norvegicus (rat)	R04819;K00037;1.1.1.50;E1.1.1.50;3alpha-adiol##0.0001##389540##Rattus norvegicus (rat)	R04817;K00251;1.3.1.3;AKR1D1;androstenedione##0.00037##702225##Homo sapiens (human)	R04264;No information of KEGG othology	R01463;K00489;1.14.13.17;CYP7A1;more##-999##285307##Rattus norvegicus (rat)	R01463;K00489;1.14.13.17;CYP7A1;cholesterol##0.015##285309##Rattus norvegicus (rat)	R01463;K00489;1.14.13.17;CYP7A1;O2##0.02##285297##Rattus norvegicus (rat)	R01457;K09828;1.3.1.72;DHCR24;5alpha-cholesta-7,24-dien-3beta-ol##0.037##288496##Rattus norvegicus (rat)	R04763;No information of KEGG othology
(25S)-3alpha,7alpha-Dihydroxy-5beta-cholestanoyl-CoA	C17346	11	R08739;R08738;R04506;R08758;R04806;R04818;R04817;R04263;R01463;R01457;R04763	R08739;K01796;5.1.99.4;E5.1.99.4##AMACR##mcr;trihydroxycoprostanoyl-CoA##0.0316##2447##Homo sapiens (human)	R08739;K01796;5.1.99.4;E5.1.99.4##AMACR##mcr;pristanoyl-CoA##0.076##2446##Rattus norvegicus (rat)	R08739;K01796;5.1.99.4;E5.1.99.4##AMACR##mcr;(R)-2-methyldecanoyl-CoA##1.2##706046##Homo sapiens (human)	R08738;K08748;6.2.1.7;SLC27A5##FATP5;Chenodeoxycholate##0.018##660788##Rattus norvegicus (rat)	R08738;K08748;6.2.1.7;SLC27A5##FATP5;CoA##0.038##832##Rattus norvegicus (rat)	R04506;K14085;1.2.1.3;ALDH7A1;4-(dimethylamino)cinnamaldehyde##0.0001##348695##Rattus norvegicus (rat)	R08758;K00488;1.14.13.15;CYP27A;5beta-Cholestane-3alpha,7alpha,12alpha-triol##0.0045##439029##Rattus norvegicus (rat)	R04806;K00488;1.14.13.15;CYP27A;5beta-Cholestane-3alpha,7alpha,12alpha-triol##0.0045##439029##Rattus norvegicus (rat)	R04818;K00037;1.1.1.50;E1.1.1.50;3alpha-adiol##0.0001##389540##Rattus norvegicus (rat)	R04817;K00251;1.3.1.3;AKR1D1;androstenedione##0.00037##702225##Homo sapiens (human)	R04263;K12408;1.1.1.181;HSD3B7;No information about KM-value	R01463;K00489;1.14.13.17;CYP7A1;more##-999##285307##Rattus norvegicus (rat)	R01463;K00489;1.14.13.17;CYP7A1;cholesterol##0.015##285309##Rattus norvegicus (rat)	R01463;K00489;1.14.13.17;CYP7A1;O2##0.02##285297##Rattus norvegicus (rat)	R01457;K09828;1.3.1.72;DHCR24;5alpha-cholesta-7,24-dien-3beta-ol##0.037##288496##Rattus norvegicus (rat)	R04763;No information of KEGG othology
(25S)-3alpha,7alpha-Dihydroxy-5beta-cholestanoyl-CoA	C17346	11	R08739;R08738;R04506;R08758;R04806;R04818;R04817;R04264;R01463;R01457;R04763	R08739;K01796;5.1.99.4;E5.1.99.4##AMACR##mcr;trihydroxycoprostanoyl-CoA##0.0316##2447##Homo sapiens (human)	R08739;K01796;5.1.99.4;E5.1.99.4##AMACR##mcr;pristanoyl-CoA##0.076##2446##Rattus norvegicus (rat)	R08739;K01796;5.1.99.4;E5.1.99.4##AMACR##mcr;(R)-2-methyldecanoyl-CoA##1.2##706046##Homo sapiens (human)	R08738;K08748;6.2.1.7;SLC27A5##FATP5;Chenodeoxycholate##0.018##660788##Rattus norvegicus (rat)	R08738;K08748;6.2.1.7;SLC27A5##FATP5;CoA##0.038##832##Rattus norvegicus (rat)	R04506;K14085;1.2.1.3;ALDH7A1;4-(dimethylamino)cinnamaldehyde##0.0001##348695##Rattus norvegicus (rat)	R08758;K00488;1.14.13.15;CYP27A;5beta-Cholestane-3alpha,7alpha,12alpha-triol##0.0045##439029##Rattus norvegicus (rat)	R04806;K00488;1.14.13.15;CYP27A;5beta-Cholestane-3alpha,7alpha,12alpha-triol##0.0045##439029##Rattus norvegicus (rat)	R04818;K00037;1.1.1.50;E1.1.1.50;3alpha-adiol##0.0001##389540##Rattus norvegicus (rat)	R04817;K00251;1.3.1.3;AKR1D1;androstenedione##0.00037##702225##Homo sapiens (human)	R04264;No information of KEGG othology	R01463;K00489;1.14.13.17;CYP7A1;more##-999##285307##Rattus norvegicus (rat)	R01463;K00489;1.14.13.17;CYP7A1;cholesterol##0.015##285309##Rattus norvegicus (rat)	R01463;K00489;1.14.13.17;CYP7A1;O2##0.02##285297##Rattus norvegicus (rat)	R01457;K09828;1.3.1.72;DHCR24;5alpha-cholesta-7,24-dien-3beta-ol##0.037##288496##Rattus norvegicus (rat)	R04763;No information of KEGG othology
(25S)-3alpha,7alpha-Dihydroxy-5beta-cholestanoyl-CoA	C17346	11	R08739;R08738;R04506;R08758;R04806;R04819;R04817;R04263;R01463;R01457;R04763	R08739;K01796;5.1.99.4;E5.1.99.4##AMACR##mcr;trihydroxycoprostanoyl-CoA##0.0316##2447##Homo sapiens (human)	R08739;K01796;5.1.99.4;E5.1.99.4##AMACR##mcr;pristanoyl-CoA##0.076##2446##Rattus norvegicus (rat)	R08739;K01796;5.1.99.4;E5.1.99.4##AMACR##mcr;(R)-2-methyldecanoyl-CoA##1.2##706046##Homo sapiens (human)	R08738;K08748;6.2.1.7;SLC27A5##FATP5;Chenodeoxycholate##0.018##660788##Rattus norvegicus (rat)	R08738;K08748;6.2.1.7;SLC27A5##FATP5;CoA##0.038##832##Rattus norvegicus (rat)	R04506;K14085;1.2.1.3;ALDH7A1;4-(dimethylamino)cinnamaldehyde##0.0001##348695##Rattus norvegicus (rat)	R08758;K00488;1.14.13.15;CYP27A;5beta-Cholestane-3alpha,7alpha,12alpha-triol##0.0045##439029##Rattus norvegicus (rat)	R04806;K00488;1.14.13.15;CYP27A;5beta-Cholestane-3alpha,7alpha,12alpha-triol##0.0045##439029##Rattus norvegicus (rat)	R04819;K00037;1.1.1.50;E1.1.1.50;3alpha-adiol##0.0001##389540##Rattus norvegicus (rat)	R04817;K00251;1.3.1.3;AKR1D1;androstenedione##0.00037##702225##Homo sapiens (human)	R04263;K12408;1.1.1.181;HSD3B7;No information about KM-value	R01463;K00489;1.14.13.17;CYP7A1;more##-999##285307##Rattus norvegicus (rat)	R01463;K00489;1.14.13.17;CYP7A1;cholesterol##0.015##285309##Rattus norvegicus (rat)	R01463;K00489;1.14.13.17;CYP7A1;O2##0.02##285297##Rattus norvegicus (rat)	R01457;K09828;1.3.1.72;DHCR24;5alpha-cholesta-7,24-dien-3beta-ol##0.037##288496##Rattus norvegicus (rat)	R04763;No information of KEGG othology
(25S)-3alpha,7alpha-Dihydroxy-5beta-cholestanoyl-CoA	C17346	11	R08739;R08738;R04506;R08758;R04806;R04819;R04817;R04264;R01463;R01457;R04763	R08739;K01796;5.1.99.4;E5.1.99.4##AMACR##mcr;trihydroxycoprostanoyl-CoA##0.0316##2447##Homo sapiens (human)	R08739;K01796;5.1.99.4;E5.1.99.4##AMACR##mcr;pristanoyl-CoA##0.076##2446##Rattus norvegicus (rat)	R08739;K01796;5.1.99.4;E5.1.99.4##AMACR##mcr;(R)-2-methyldecanoyl-CoA##1.2##706046##Homo sapiens (human)	R08738;K08748;6.2.1.7;SLC27A5##FATP5;Chenodeoxycholate##0.018##660788##Rattus norvegicus (rat)	R08738;K08748;6.2.1.7;SLC27A5##FATP5;CoA##0.038##832##Rattus norvegicus (rat)	R04506;K14085;1.2.1.3;ALDH7A1;4-(dimethylamino)cinnamaldehyde##0.0001##348695##Rattus norvegicus (rat)	R08758;K00488;1.14.13.15;CYP27A;5beta-Cholestane-3alpha,7alpha,12alpha-triol##0.0045##439029##Rattus norvegicus (rat)	R04806;K00488;1.14.13.15;CYP27A;5beta-Cholestane-3alpha,7alpha,12alpha-triol##0.0045##439029##Rattus norvegicus (rat)	R04819;K00037;1.1.1.50;E1.1.1.50;3alpha-adiol##0.0001##389540##Rattus norvegicus (rat)	R04817;K00251;1.3.1.3;AKR1D1;androstenedione##0.00037##702225##Homo sapiens (human)	R04264;No information of KEGG othology	R01463;K00489;1.14.13.17;CYP7A1;more##-999##285307##Rattus norvegicus (rat)	R01463;K00489;1.14.13.17;CYP7A1;cholesterol##0.015##285309##Rattus norvegicus (rat)	R01463;K00489;1.14.13.17;CYP7A1;O2##0.02##285297##Rattus norvegicus (rat)	R01457;K09828;1.3.1.72;DHCR24;5alpha-cholesta-7,24-dien-3beta-ol##0.037##288496##Rattus norvegicus (rat)	R04763;No information of KEGG othology
(25S)-3alpha,7alpha-Dihydroxy-5beta-cholestanoyl-CoA	C17346	11	R08739;R08738;R08760;R04805;R04806;R04818;R04817;R04263;R01463;R01457;R04763	R08739;K01796;5.1.99.4;E5.1.99.4##AMACR##mcr;trihydroxycoprostanoyl-CoA##0.0316##2447##Homo sapiens (human)	R08739;K01796;5.1.99.4;E5.1.99.4##AMACR##mcr;pristanoyl-CoA##0.076##2446##Rattus norvegicus (rat)	R08739;K01796;5.1.99.4;E5.1.99.4##AMACR##mcr;(R)-2-methyldecanoyl-CoA##1.2##706046##Homo sapiens (human)	R08738;K08748;6.2.1.7;SLC27A5##FATP5;Chenodeoxycholate##0.018##660788##Rattus norvegicus (rat)	R08738;K08748;6.2.1.7;SLC27A5##FATP5;CoA##0.038##832##Rattus norvegicus (rat)	R08760;K00488;1.14.13.15;CYP27A;5beta-Cholestane-3alpha,7alpha,12alpha-triol##0.0045##439029##Rattus norvegicus (rat)	R04805;K00001;1.1.1.1;E1.1.1.1##adh;1-hydroxymethyl-6-methylpyrene##0.00028##701322##Homo sapiens (human)	R04806;K00488;1.14.13.15;CYP27A;5beta-Cholestane-3alpha,7alpha,12alpha-triol##0.0045##439029##Rattus norvegicus (rat)	R04818;K00037;1.1.1.50;E1.1.1.50;3alpha-adiol##0.0001##389540##Rattus norvegicus (rat)	R04817;K00251;1.3.1.3;AKR1D1;androstenedione##0.00037##702225##Homo sapiens (human)	R04263;K12408;1.1.1.181;HSD3B7;No information about KM-value	R01463;K00489;1.14.13.17;CYP7A1;more##-999##285307##Rattus norvegicus (rat)	R01463;K00489;1.14.13.17;CYP7A1;cholesterol##0.015##285309##Rattus norvegicus (rat)	R01463;K00489;1.14.13.17;CYP7A1;O2##0.02##285297##Rattus norvegicus (rat)	R01457;K09828;1.3.1.72;DHCR24;5alpha-cholesta-7,24-dien-3beta-ol##0.037##288496##Rattus norvegicus (rat)	R04763;No information of KEGG othology
(25S)-3alpha,7alpha-Dihydroxy-5beta-cholestanoyl-CoA	C17346	11	R08739;R08738;R08760;R04805;R04806;R04818;R04817;R04264;R01463;R01457;R04763	R08739;K01796;5.1.99.4;E5.1.99.4##AMACR##mcr;trihydroxycoprostanoyl-CoA##0.0316##2447##Homo sapiens (human)	R08739;K01796;5.1.99.4;E5.1.99.4##AMACR##mcr;pristanoyl-CoA##0.076##2446##Rattus norvegicus (rat)	R08739;K01796;5.1.99.4;E5.1.99.4##AMACR##mcr;(R)-2-methyldecanoyl-CoA##1.2##706046##Homo sapiens (human)	R08738;K08748;6.2.1.7;SLC27A5##FATP5;Chenodeoxycholate##0.018##660788##Rattus norvegicus (rat)	R08738;K08748;6.2.1.7;SLC27A5##FATP5;CoA##0.038##832##Rattus norvegicus (rat)	R08760;K00488;1.14.13.15;CYP27A;5beta-Cholestane-3alpha,7alpha,12alpha-triol##0.0045##439029##Rattus norvegicus (rat)	R04805;K00001;1.1.1.1;E1.1.1.1##adh;1-hydroxymethyl-6-methylpyrene##0.00028##701322##Homo sapiens (human)	R04806;K00488;1.14.13.15;CYP27A;5beta-Cholestane-3alpha,7alpha,12alpha-triol##0.0045##439029##Rattus norvegicus (rat)	R04818;K00037;1.1.1.50;E1.1.1.50;3alpha-adiol##0.0001##389540##Rattus norvegicus (rat)	R04817;K00251;1.3.1.3;AKR1D1;androstenedione##0.00037##702225##Homo sapiens (human)	R04264;No information of KEGG othology	R01463;K00489;1.14.13.17;CYP7A1;more##-999##285307##Rattus norvegicus (rat)	R01463;K00489;1.14.13.17;CYP7A1;cholesterol##0.015##285309##Rattus norvegicus (rat)	R01463;K00489;1.14.13.17;CYP7A1;O2##0.02##285297##Rattus norvegicus (rat)	R01457;K09828;1.3.1.72;DHCR24;5alpha-cholesta-7,24-dien-3beta-ol##0.037##288496##Rattus norvegicus (rat)	R04763;No information of KEGG othology
(25S)-3alpha,7alpha-Dihydroxy-5beta-cholestanoyl-CoA	C17346	11	R08739;R08738;R08760;R04805;R04806;R04819;R04817;R04263;R01463;R01457;R04763	R08739;K01796;5.1.99.4;E5.1.99.4##AMACR##mcr;trihydroxycoprostanoyl-CoA##0.0316##2447##Homo sapiens (human)	R08739;K01796;5.1.99.4;E5.1.99.4##AMACR##mcr;pristanoyl-CoA##0.076##2446##Rattus norvegicus (rat)	R08739;K01796;5.1.99.4;E5.1.99.4##AMACR##mcr;(R)-2-methyldecanoyl-CoA##1.2##706046##Homo sapiens (human)	R08738;K08748;6.2.1.7;SLC27A5##FATP5;Chenodeoxycholate##0.018##660788##Rattus norvegicus (rat)	R08738;K08748;6.2.1.7;SLC27A5##FATP5;CoA##0.038##832##Rattus norvegicus (rat)	R08760;K00488;1.14.13.15;CYP27A;5beta-Cholestane-3alpha,7alpha,12alpha-triol##0.0045##439029##Rattus norvegicus (rat)	R04805;K00001;1.1.1.1;E1.1.1.1##adh;1-hydroxymethyl-6-methylpyrene##0.00028##701322##Homo sapiens (human)	R04806;K00488;1.14.13.15;CYP27A;5beta-Cholestane-3alpha,7alpha,12alpha-triol##0.0045##439029##Rattus norvegicus (rat)	R04819;K00037;1.1.1.50;E1.1.1.50;3alpha-adiol##0.0001##389540##Rattus norvegicus (rat)	R04817;K00251;1.3.1.3;AKR1D1;androstenedione##0.00037##702225##Homo sapiens (human)	R04263;K12408;1.1.1.181;HSD3B7;No information about KM-value	R01463;K00489;1.14.13.17;CYP7A1;more##-999##285307##Rattus norvegicus (rat)	R01463;K00489;1.14.13.17;CYP7A1;cholesterol##0.015##285309##Rattus norvegicus (rat)	R01463;K00489;1.14.13.17;CYP7A1;O2##0.02##285297##Rattus norvegicus (rat)	R01457;K09828;1.3.1.72;DHCR24;5alpha-cholesta-7,24-dien-3beta-ol##0.037##288496##Rattus norvegicus (rat)	R04763;No information of KEGG othology
(25S)-3alpha,7alpha-Dihydroxy-5beta-cholestanoyl-CoA	C17346	11	R08739;R08738;R08760;R04805;R04806;R04819;R04817;R04264;R01463;R01457;R04763	R08739;K01796;5.1.99.4;E5.1.99.4##AMACR##mcr;trihydroxycoprostanoyl-CoA##0.0316##2447##Homo sapiens (human)	R08739;K01796;5.1.99.4;E5.1.99.4##AMACR##mcr;pristanoyl-CoA##0.076##2446##Rattus norvegicus (rat)	R08739;K01796;5.1.99.4;E5.1.99.4##AMACR##mcr;(R)-2-methyldecanoyl-CoA##1.2##706046##Homo sapiens (human)	R08738;K08748;6.2.1.7;SLC27A5##FATP5;Chenodeoxycholate##0.018##660788##Rattus norvegicus (rat)	R08738;K08748;6.2.1.7;SLC27A5##FATP5;CoA##0.038##832##Rattus norvegicus (rat)	R08760;K00488;1.14.13.15;CYP27A;5beta-Cholestane-3alpha,7alpha,12alpha-triol##0.0045##439029##Rattus norvegicus (rat)	R04805;K00001;1.1.1.1;E1.1.1.1##adh;1-hydroxymethyl-6-methylpyrene##0.00028##701322##Homo sapiens (human)	R04806;K00488;1.14.13.15;CYP27A;5beta-Cholestane-3alpha,7alpha,12alpha-triol##0.0045##439029##Rattus norvegicus (rat)	R04819;K00037;1.1.1.50;E1.1.1.50;3alpha-adiol##0.0001##389540##Rattus norvegicus (rat)	R04817;K00251;1.3.1.3;AKR1D1;androstenedione##0.00037##702225##Homo sapiens (human)	R04264;No information of KEGG othology	R01463;K00489;1.14.13.17;CYP7A1;more##-999##285307##Rattus norvegicus (rat)	R01463;K00489;1.14.13.17;CYP7A1;cholesterol##0.015##285309##Rattus norvegicus (rat)	R01463;K00489;1.14.13.17;CYP7A1;O2##0.02##285297##Rattus norvegicus (rat)	R01457;K09828;1.3.1.72;DHCR24;5alpha-cholesta-7,24-dien-3beta-ol##0.037##288496##Rattus norvegicus (rat)	R04763;No information of KEGG othology
(25S)-3alpha,7alpha-Dihydroxy-5beta-cholestanoyl-CoA	C17346	11	R08739;R08738;R08760;R08758;R04806;R04818;R04817;R04263;R01463;R01457;R04763	R08739;K01796;5.1.99.4;E5.1.99.4##AMACR##mcr;trihydroxycoprostanoyl-CoA##0.0316##2447##Homo sapiens (human)	R08739;K01796;5.1.99.4;E5.1.99.4##AMACR##mcr;pristanoyl-CoA##0.076##2446##Rattus norvegicus (rat)	R08739;K01796;5.1.99.4;E5.1.99.4##AMACR##mcr;(R)-2-methyldecanoyl-CoA##1.2##706046##Homo sapiens (human)	R08738;K08748;6.2.1.7;SLC27A5##FATP5;Chenodeoxycholate##0.018##660788##Rattus norvegicus (rat)	R08738;K08748;6.2.1.7;SLC27A5##FATP5;CoA##0.038##832##Rattus norvegicus (rat)	R08760;K00488;1.14.13.15;CYP27A;5beta-Cholestane-3alpha,7alpha,12alpha-triol##0.0045##439029##Rattus norvegicus (rat)	R08758;K00488;1.14.13.15;CYP27A;5beta-Cholestane-3alpha,7alpha,12alpha-triol##0.0045##439029##Rattus norvegicus (rat)	R04806;K00488;1.14.13.15;CYP27A;5beta-Cholestane-3alpha,7alpha,12alpha-triol##0.0045##439029##Rattus norvegicus (rat)	R04818;K00037;1.1.1.50;E1.1.1.50;3alpha-adiol##0.0001##389540##Rattus norvegicus (rat)	R04817;K00251;1.3.1.3;AKR1D1;androstenedione##0.00037##702225##Homo sapiens (human)	R04263;K12408;1.1.1.181;HSD3B7;No information about KM-value	R01463;K00489;1.14.13.17;CYP7A1;more##-999##285307##Rattus norvegicus (rat)	R01463;K00489;1.14.13.17;CYP7A1;cholesterol##0.015##285309##Rattus norvegicus (rat)	R01463;K00489;1.14.13.17;CYP7A1;O2##0.02##285297##Rattus norvegicus (rat)	R01457;K09828;1.3.1.72;DHCR24;5alpha-cholesta-7,24-dien-3beta-ol##0.037##288496##Rattus norvegicus (rat)	R04763;No information of KEGG othology
(25S)-3alpha,7alpha-Dihydroxy-5beta-cholestanoyl-CoA	C17346	11	R08739;R08738;R08760;R08758;R04806;R04818;R04817;R04264;R01463;R01457;R04763	R08739;K01796;5.1.99.4;E5.1.99.4##AMACR##mcr;trihydroxycoprostanoyl-CoA##0.0316##2447##Homo sapiens (human)	R08739;K01796;5.1.99.4;E5.1.99.4##AMACR##mcr;pristanoyl-CoA##0.076##2446##Rattus norvegicus (rat)	R08739;K01796;5.1.99.4;E5.1.99.4##AMACR##mcr;(R)-2-methyldecanoyl-CoA##1.2##706046##Homo sapiens (human)	R08738;K08748;6.2.1.7;SLC27A5##FATP5;Chenodeoxycholate##0.018##660788##Rattus norvegicus (rat)	R08738;K08748;6.2.1.7;SLC27A5##FATP5;CoA##0.038##832##Rattus norvegicus (rat)	R08760;K00488;1.14.13.15;CYP27A;5beta-Cholestane-3alpha,7alpha,12alpha-triol##0.0045##439029##Rattus norvegicus (rat)	R08758;K00488;1.14.13.15;CYP27A;5beta-Cholestane-3alpha,7alpha,12alpha-triol##0.0045##439029##Rattus norvegicus (rat)	R04806;K00488;1.14.13.15;CYP27A;5beta-Cholestane-3alpha,7alpha,12alpha-triol##0.0045##439029##Rattus norvegicus (rat)	R04818;K00037;1.1.1.50;E1.1.1.50;3alpha-adiol##0.0001##389540##Rattus norvegicus (rat)	R04817;K00251;1.3.1.3;AKR1D1;androstenedione##0.00037##702225##Homo sapiens (human)	R04264;No information of KEGG othology	R01463;K00489;1.14.13.17;CYP7A1;more##-999##285307##Rattus norvegicus (rat)	R01463;K00489;1.14.13.17;CYP7A1;cholesterol##0.015##285309##Rattus norvegicus (rat)	R01463;K00489;1.14.13.17;CYP7A1;O2##0.02##285297##Rattus norvegicus (rat)	R01457;K09828;1.3.1.72;DHCR24;5alpha-cholesta-7,24-dien-3beta-ol##0.037##288496##Rattus norvegicus (rat)	R04763;No information of KEGG othology
(25S)-3alpha,7alpha-Dihydroxy-5beta-cholestanoyl-CoA	C17346	11	R08739;R08738;R08760;R08758;R04806;R04819;R04817;R04263;R01463;R01457;R04763	R08739;K01796;5.1.99.4;E5.1.99.4##AMACR##mcr;trihydroxycoprostanoyl-CoA##0.0316##2447##Homo sapiens (human)	R08739;K01796;5.1.99.4;E5.1.99.4##AMACR##mcr;pristanoyl-CoA##0.076##2446##Rattus norvegicus (rat)	R08739;K01796;5.1.99.4;E5.1.99.4##AMACR##mcr;(R)-2-methyldecanoyl-CoA##1.2##706046##Homo sapiens (human)	R08738;K08748;6.2.1.7;SLC27A5##FATP5;Chenodeoxycholate##0.018##660788##Rattus norvegicus (rat)	R08738;K08748;6.2.1.7;SLC27A5##FATP5;CoA##0.038##832##Rattus norvegicus (rat)	R08760;K00488;1.14.13.15;CYP27A;5beta-Cholestane-3alpha,7alpha,12alpha-triol##0.0045##439029##Rattus norvegicus (rat)	R08758;K00488;1.14.13.15;CYP27A;5beta-Cholestane-3alpha,7alpha,12alpha-triol##0.0045##439029##Rattus norvegicus (rat)	R04806;K00488;1.14.13.15;CYP27A;5beta-Cholestane-3alpha,7alpha,12alpha-triol##0.0045##439029##Rattus norvegicus (rat)	R04819;K00037;1.1.1.50;E1.1.1.50;3alpha-adiol##0.0001##389540##Rattus norvegicus (rat)	R04817;K00251;1.3.1.3;AKR1D1;androstenedione##0.00037##702225##Homo sapiens (human)	R04263;K12408;1.1.1.181;HSD3B7;No information about KM-value	R01463;K00489;1.14.13.17;CYP7A1;more##-999##285307##Rattus norvegicus (rat)	R01463;K00489;1.14.13.17;CYP7A1;cholesterol##0.015##285309##Rattus norvegicus (rat)	R01463;K00489;1.14.13.17;CYP7A1;O2##0.02##285297##Rattus norvegicus (rat)	R01457;K09828;1.3.1.72;DHCR24;5alpha-cholesta-7,24-dien-3beta-ol##0.037##288496##Rattus norvegicus (rat)	R04763;No information of KEGG othology
(25S)-3alpha,7alpha-Dihydroxy-5beta-cholestanoyl-CoA	C17346	11	R08739;R08738;R08760;R08758;R04806;R04819;R04817;R04264;R01463;R01457;R04763	R08739;K01796;5.1.99.4;E5.1.99.4##AMACR##mcr;trihydroxycoprostanoyl-CoA##0.0316##2447##Homo sapiens (human)	R08739;K01796;5.1.99.4;E5.1.99.4##AMACR##mcr;pristanoyl-CoA##0.076##2446##Rattus norvegicus (rat)	R08739;K01796;5.1.99.4;E5.1.99.4##AMACR##mcr;(R)-2-methyldecanoyl-CoA##1.2##706046##Homo sapiens (human)	R08738;K08748;6.2.1.7;SLC27A5##FATP5;Chenodeoxycholate##0.018##660788##Rattus norvegicus (rat)	R08738;K08748;6.2.1.7;SLC27A5##FATP5;CoA##0.038##832##Rattus norvegicus (rat)	R08760;K00488;1.14.13.15;CYP27A;5beta-Cholestane-3alpha,7alpha,12alpha-triol##0.0045##439029##Rattus norvegicus (rat)	R08758;K00488;1.14.13.15;CYP27A;5beta-Cholestane-3alpha,7alpha,12alpha-triol##0.0045##439029##Rattus norvegicus (rat)	R04806;K00488;1.14.13.15;CYP27A;5beta-Cholestane-3alpha,7alpha,12alpha-triol##0.0045##439029##Rattus norvegicus (rat)	R04819;K00037;1.1.1.50;E1.1.1.50;3alpha-adiol##0.0001##389540##Rattus norvegicus (rat)	R04817;K00251;1.3.1.3;AKR1D1;androstenedione##0.00037##702225##Homo sapiens (human)	R04264;No information of KEGG othology	R01463;K00489;1.14.13.17;CYP7A1;more##-999##285307##Rattus norvegicus (rat)	R01463;K00489;1.14.13.17;CYP7A1;cholesterol##0.015##285309##Rattus norvegicus (rat)	R01463;K00489;1.14.13.17;CYP7A1;O2##0.02##285297##Rattus norvegicus (rat)	R01457;K09828;1.3.1.72;DHCR24;5alpha-cholesta-7,24-dien-3beta-ol##0.037##288496##Rattus norvegicus (rat)	R04763;No information of KEGG othology
(25S)-3alpha,7alpha-Dihydroxy-5beta-cholestanoyl-CoA	C17346	11	R08739;R08738;R04506;R04805;R04806;R04818;R04817;R04264;R01463;R01457;R04763	R08739;K01796;5.1.99.4;E5.1.99.4##AMACR##mcr;trihydroxycoprostanoyl-CoA##0.0316##2447##Homo sapiens (human)	R08739;K01796;5.1.99.4;E5.1.99.4##AMACR##mcr;pristanoyl-CoA##0.076##2446##Rattus norvegicus (rat)	R08739;K01796;5.1.99.4;E5.1.99.4##AMACR##mcr;(R)-2-methyldecanoyl-CoA##1.2##706046##Homo sapiens (human)	R08738;K08748;6.2.1.7;SLC27A5##FATP5;Chenodeoxycholate##0.018##660788##Rattus norvegicus (rat)	R08738;K08748;6.2.1.7;SLC27A5##FATP5;CoA##0.038##832##Rattus norvegicus (rat)	R04506;K14085;1.2.1.3;ALDH7A1;4-(dimethylamino)cinnamaldehyde##0.0001##348695##Rattus norvegicus (rat)	R04805;K00001;1.1.1.1;E1.1.1.1##adh;1-hydroxymethyl-6-methylpyrene##0.00028##701322##Homo sapiens (human)	R04806;K00488;1.14.13.15;CYP27A;5beta-Cholestane-3alpha,7alpha,12alpha-triol##0.0045##439029##Rattus norvegicus (rat)	R04818;K00037;1.1.1.50;E1.1.1.50;3alpha-adiol##0.0001##389540##Rattus norvegicus (rat)	R04817;K00251;1.3.1.3;AKR1D1;androstenedione##0.00037##702225##Homo sapiens (human)	R04264;No information of KEGG othology	R01463;K00489;1.14.13.17;CYP7A1;more##-999##285307##Rattus norvegicus (rat)	R01463;K00489;1.14.13.17;CYP7A1;cholesterol##0.015##285309##Rattus norvegicus (rat)	R01463;K00489;1.14.13.17;CYP7A1;O2##0.02##285297##Rattus norvegicus (rat)	R01457;K09828;1.3.1.72;DHCR24;5alpha-cholesta-7,24-dien-3beta-ol##0.037##288496##Rattus norvegicus (rat)	R04763;No information of KEGG othology
Demethylphosphinothricin##(2S)-2-Amino-4-(hydroxyphosphinyl)butanoic acid	C17962	11	R08877;R08888;R08870;R05165;R08887;R08867;R08866;R08865;R08864;R08861;R00747	R08877;No information of KEGG othology	R08888;No information of KEGG othology	R08870;K12910;None;pms;None	R05165;No information of KEGG othology	R08887;No information of KEGG othology	R08867;K12908;None;phpF;None	R08866;K12907;None;phpJ;None	R08865;K12906;None;phpE;None	R08864;K12905;None;phpD;None	R08861;K12904;None;phpC;None	R00747;K05306;3.11.1.1;phnX;No information about KM-value
Gibberellin A20##Gibberellin 20	C02035	12	R03807;R03806;R05097;R06329;R06297;R06295;R06294;R06293;R06292;R06291;R05092;R02068	R03807;K05282;1.14.11.12;E1.14.11.12;No information about KM-value	R03806;K05282;1.14.11.12;E1.14.11.12;No information about KM-value	R05097;K05282;1.14.11.12;E1.14.11.12;No information about KM-value	R06329;No information of KEGG othology	R06297;K04123;1.14.13.79;KAO;No information about KM-value	R06295;K04123;1.14.13.79;KAO;No information about KM-value	R06294;K04123;1.14.13.79;KAO;No information about KM-value	R06293;K04122;1.14.13.78;E1.14.13.78;No information about KM-value	R06292;K04122;1.14.13.78;E1.14.13.78;No information about KM-value	R06291;K04122;1.14.13.78;E1.14.13.78;No information about KM-value	R05092;K04121;4.2.3.19;E4.2.3.19;[15-3H]ent-copalyl diphosphate##0.0003##680358##Arabidopsis thaliana (thale cress)	R02068;K04120;5.5.1.13;E5.5.1.13;No information about KM-value
Gibberellin A20##Gibberellin 20	C02035	12	R03807;R03806;R05097;R06340;R06328;R06295;R06294;R06293;R06292;R06291;R05092;R02068	R03807;K05282;1.14.11.12;E1.14.11.12;No information about KM-value	R03806;K05282;1.14.11.12;E1.14.11.12;No information about KM-value	R05097;K05282;1.14.11.12;E1.14.11.12;No information about KM-value	R06340;No information of KEGG othology	R06328;No information of KEGG othology	R06295;K04123;1.14.13.79;KAO;No information about KM-value	R06294;K04123;1.14.13.79;KAO;No information about KM-value	R06293;K04122;1.14.13.78;E1.14.13.78;No information about KM-value	R06292;K04122;1.14.13.78;E1.14.13.78;No information about KM-value	R06291;K04122;1.14.13.78;E1.14.13.78;No information about KM-value	R05092;K04121;4.2.3.19;E4.2.3.19;[15-3H]ent-copalyl diphosphate##0.0003##680358##Arabidopsis thaliana (thale cress)	R02068;K04120;5.5.1.13;E5.5.1.13;No information about KM-value
Gibberellin A20##Gibberellin 20	C02035	12	R03807;R03806;R06330;R06322;R06297;R06295;R06294;R06293;R06292;R06291;R05092;R02068	R03807;K05282;1.14.11.12;E1.14.11.12;No information about KM-value	R03806;K05282;1.14.11.12;E1.14.11.12;No information about KM-value	R06330;No information of KEGG othology	R06322;K05282;1.14.11.12;E1.14.11.12;No information about KM-value	R06297;K04123;1.14.13.79;KAO;No information about KM-value	R06295;K04123;1.14.13.79;KAO;No information about KM-value	R06294;K04123;1.14.13.79;KAO;No information about KM-value	R06293;K04122;1.14.13.78;E1.14.13.78;No information about KM-value	R06292;K04122;1.14.13.78;E1.14.13.78;No information about KM-value	R06291;K04122;1.14.13.78;E1.14.13.78;No information about KM-value	R05092;K04121;4.2.3.19;E4.2.3.19;[15-3H]ent-copalyl diphosphate##0.0003##680358##Arabidopsis thaliana (thale cress)	R02068;K04120;5.5.1.13;E5.5.1.13;No information about KM-value
Gibberellin A20##Gibberellin 20	C02035	12	R03807;R06331;R06323;R06322;R06297;R06295;R06294;R06293;R06292;R06291;R05092;R02068	R03807;K05282;1.14.11.12;E1.14.11.12;No information about KM-value	R06331;No information of KEGG othology	R06323;K05282;1.14.11.12;E1.14.11.12;No information about KM-value	R06322;K05282;1.14.11.12;E1.14.11.12;No information about KM-value	R06297;K04123;1.14.13.79;KAO;No information about KM-value	R06295;K04123;1.14.13.79;KAO;No information about KM-value	R06294;K04123;1.14.13.79;KAO;No information about KM-value	R06293;K04122;1.14.13.78;E1.14.13.78;No information about KM-value	R06292;K04122;1.14.13.78;E1.14.13.78;No information about KM-value	R06291;K04122;1.14.13.78;E1.14.13.78;No information about KM-value	R05092;K04121;4.2.3.19;E4.2.3.19;[15-3H]ent-copalyl diphosphate##0.0003##680358##Arabidopsis thaliana (thale cress)	R02068;K04120;5.5.1.13;E5.5.1.13;No information about KM-value
Gibberellin A20##Gibberellin 20	C02035	12	R06332;R06326;R06323;R06322;R06297;R06295;R06294;R06293;R06292;R06291;R05092;R02068	R06332;No information of KEGG othology	R06326;K05282;1.14.11.12;E1.14.11.12;No information about KM-value	R06323;K05282;1.14.11.12;E1.14.11.12;No information about KM-value	R06322;K05282;1.14.11.12;E1.14.11.12;No information about KM-value	R06297;K04123;1.14.13.79;KAO;No information about KM-value	R06295;K04123;1.14.13.79;KAO;No information about KM-value	R06294;K04123;1.14.13.79;KAO;No information about KM-value	R06293;K04122;1.14.13.78;E1.14.13.78;No information about KM-value	R06292;K04122;1.14.13.78;E1.14.13.78;No information about KM-value	R06291;K04122;1.14.13.78;E1.14.13.78;No information about KM-value	R05092;K04121;4.2.3.19;E4.2.3.19;[15-3H]ent-copalyl diphosphate##0.0003##680358##Arabidopsis thaliana (thale cress)	R02068;K04120;5.5.1.13;E5.5.1.13;No information about KM-value
4-Fluorobenzoyl-CoA	C02802	12	R08117;R08110;R08113;R08112;R08109;R08108;R08111;R08123;R08101;R08100;R08122;R00823	R08117;K14417;6.2.1.33;fcbA;CoA##0.03##661288##Arthrobacter sp. fb24	R08110;K05784;None;benC;None	R08113;K05783;1.3.1.25;benD;No information about KM-value	R08112;K05783;1.3.1.25;benD;No information about KM-value	R08109;K05784;None;benC;None	R08108;K05784;None;benC;None	R08111;K05783;1.3.1.25;benD;No information about KM-value	R08123;No information of KEGG othology	R08101;K05784;None;benC;None	R08100;K05784;None;benC;None	R08122;No information of KEGG othology	R00823;K11311;None;antC;None
4-Fluorobenzoyl-CoA	C02802	12	R08117;R08110;R08113;R08112;R08109;R08108;R08111;R08123;R08101;R08100;R08122;R00825	R08117;K14417;6.2.1.33;fcbA;CoA##0.03##661288##Arthrobacter sp. fb24	R08110;K05784;None;benC;None	R08113;K05783;1.3.1.25;benD;No information about KM-value	R08112;K05783;1.3.1.25;benD;No information about KM-value	R08109;K05784;None;benC;None	R08108;K05784;None;benC;None	R08111;K05783;1.3.1.25;benD;No information about KM-value	R08123;No information of KEGG othology	R08101;K05784;None;benC;None	R08100;K05784;None;benC;None	R08122;No information of KEGG othology	R00825;K11311;None;antC;None
3alpha,7alpha-Dihydroxy-5beta-24-oxocholestanoyl-CoA	C05449	12	R04811;R04546;R04507;R04506;R04805;R04806;R04818;R04817;R04263;R01463;R01457;R04763	R04811;K08764;2.3.1.176;SCP2##SCPX;No information about KM-value	R04546;K07513;2.3.1.16;ACAA1;3-oxodecanoyl-CoA##0.0018##486412##Sus scrofa (pig)	R04507;K08748;6.2.1.7;SLC27A5##FATP5;Chenodeoxycholate##0.018##660788##Rattus norvegicus (rat)	R04507;K08748;6.2.1.7;SLC27A5##FATP5;CoA##0.038##832##Rattus norvegicus (rat)	R04506;K14085;1.2.1.3;ALDH7A1;4-(dimethylamino)cinnamaldehyde##0.0001##348695##Rattus norvegicus (rat)	R04805;K00001;1.1.1.1;E1.1.1.1##adh;1-hydroxymethyl-6-methylpyrene##0.00028##701322##Homo sapiens (human)	R04806;K00488;1.14.13.15;CYP27A;5beta-Cholestane-3alpha,7alpha,12alpha-triol##0.0045##439029##Rattus norvegicus (rat)	R04818;K00037;1.1.1.50;E1.1.1.50;3alpha-adiol##0.0001##389540##Rattus norvegicus (rat)	R04817;K00251;1.3.1.3;AKR1D1;androstenedione##0.00037##702225##Homo sapiens (human)	R04263;K12408;1.1.1.181;HSD3B7;No information about KM-value	R01463;K00489;1.14.13.17;CYP7A1;more##-999##285307##Rattus norvegicus (rat)	R01463;K00489;1.14.13.17;CYP7A1;cholesterol##0.015##285309##Rattus norvegicus (rat)	R01463;K00489;1.14.13.17;CYP7A1;O2##0.02##285297##Rattus norvegicus (rat)	R01457;K09828;1.3.1.72;DHCR24;5alpha-cholesta-7,24-dien-3beta-ol##0.037##288496##Rattus norvegicus (rat)	R04763;No information of KEGG othology
3alpha,7alpha-Dihydroxy-5beta-24-oxocholestanoyl-CoA	C05449	12	R04811;R04546;R04507;R08760;R04805;R04806;R04819;R04817;R04263;R01463;R01457;R04763	R04811;K08764;2.3.1.176;SCP2##SCPX;No information about KM-value	R04546;K07513;2.3.1.16;ACAA1;3-oxodecanoyl-CoA##0.0018##486412##Sus scrofa (pig)	R04507;K08748;6.2.1.7;SLC27A5##FATP5;Chenodeoxycholate##0.018##660788##Rattus norvegicus (rat)	R04507;K08748;6.2.1.7;SLC27A5##FATP5;CoA##0.038##832##Rattus norvegicus (rat)	R08760;K00488;1.14.13.15;CYP27A;5beta-Cholestane-3alpha,7alpha,12alpha-triol##0.0045##439029##Rattus norvegicus (rat)	R04805;K00001;1.1.1.1;E1.1.1.1##adh;1-hydroxymethyl-6-methylpyrene##0.00028##701322##Homo sapiens (human)	R04806;K00488;1.14.13.15;CYP27A;5beta-Cholestane-3alpha,7alpha,12alpha-triol##0.0045##439029##Rattus norvegicus (rat)	R04819;K00037;1.1.1.50;E1.1.1.50;3alpha-adiol##0.0001##389540##Rattus norvegicus (rat)	R04817;K00251;1.3.1.3;AKR1D1;androstenedione##0.00037##702225##Homo sapiens (human)	R04263;K12408;1.1.1.181;HSD3B7;No information about KM-value	R01463;K00489;1.14.13.17;CYP7A1;more##-999##285307##Rattus norvegicus (rat)	R01463;K00489;1.14.13.17;CYP7A1;cholesterol##0.015##285309##Rattus norvegicus (rat)	R01463;K00489;1.14.13.17;CYP7A1;O2##0.02##285297##Rattus norvegicus (rat)	R01457;K09828;1.3.1.72;DHCR24;5alpha-cholesta-7,24-dien-3beta-ol##0.037##288496##Rattus norvegicus (rat)	R04763;No information of KEGG othology
3alpha,7alpha-Dihydroxy-5beta-24-oxocholestanoyl-CoA	C05449	12	R04811;R04546;R04507;R08760;R04805;R04806;R04819;R04817;R04264;R01463;R01457;R04763	R04811;K08764;2.3.1.176;SCP2##SCPX;No information about KM-value	R04546;K07513;2.3.1.16;ACAA1;3-oxodecanoyl-CoA##0.0018##486412##Sus scrofa (pig)	R04507;K08748;6.2.1.7;SLC27A5##FATP5;Chenodeoxycholate##0.018##660788##Rattus norvegicus (rat)	R04507;K08748;6.2.1.7;SLC27A5##FATP5;CoA##0.038##832##Rattus norvegicus (rat)	R08760;K00488;1.14.13.15;CYP27A;5beta-Cholestane-3alpha,7alpha,12alpha-triol##0.0045##439029##Rattus norvegicus (rat)	R04805;K00001;1.1.1.1;E1.1.1.1##adh;1-hydroxymethyl-6-methylpyrene##0.00028##701322##Homo sapiens (human)	R04806;K00488;1.14.13.15;CYP27A;5beta-Cholestane-3alpha,7alpha,12alpha-triol##0.0045##439029##Rattus norvegicus (rat)	R04819;K00037;1.1.1.50;E1.1.1.50;3alpha-adiol##0.0001##389540##Rattus norvegicus (rat)	R04817;K00251;1.3.1.3;AKR1D1;androstenedione##0.00037##702225##Homo sapiens (human)	R04264;No information of KEGG othology	R01463;K00489;1.14.13.17;CYP7A1;more##-999##285307##Rattus norvegicus (rat)	R01463;K00489;1.14.13.17;CYP7A1;cholesterol##0.015##285309##Rattus norvegicus (rat)	R01463;K00489;1.14.13.17;CYP7A1;O2##0.02##285297##Rattus norvegicus (rat)	R01457;K09828;1.3.1.72;DHCR24;5alpha-cholesta-7,24-dien-3beta-ol##0.037##288496##Rattus norvegicus (rat)	R04763;No information of KEGG othology
3alpha,7alpha-Dihydroxy-5beta-24-oxocholestanoyl-CoA	C05449	12	R04811;R04546;R04507;R08760;R08758;R04806;R04818;R04817;R04263;R01463;R01457;R04763	R04811;K08764;2.3.1.176;SCP2##SCPX;No information about KM-value	R04546;K07513;2.3.1.16;ACAA1;3-oxodecanoyl-CoA##0.0018##486412##Sus scrofa (pig)	R04507;K08748;6.2.1.7;SLC27A5##FATP5;Chenodeoxycholate##0.018##660788##Rattus norvegicus (rat)	R04507;K08748;6.2.1.7;SLC27A5##FATP5;CoA##0.038##832##Rattus norvegicus (rat)	R08760;K00488;1.14.13.15;CYP27A;5beta-Cholestane-3alpha,7alpha,12alpha-triol##0.0045##439029##Rattus norvegicus (rat)	R08758;K00488;1.14.13.15;CYP27A;5beta-Cholestane-3alpha,7alpha,12alpha-triol##0.0045##439029##Rattus norvegicus (rat)	R04806;K00488;1.14.13.15;CYP27A;5beta-Cholestane-3alpha,7alpha,12alpha-triol##0.0045##439029##Rattus norvegicus (rat)	R04818;K00037;1.1.1.50;E1.1.1.50;3alpha-adiol##0.0001##389540##Rattus norvegicus (rat)	R04817;K00251;1.3.1.3;AKR1D1;androstenedione##0.00037##702225##Homo sapiens (human)	R04263;K12408;1.1.1.181;HSD3B7;No information about KM-value	R01463;K00489;1.14.13.17;CYP7A1;more##-999##285307##Rattus norvegicus (rat)	R01463;K00489;1.14.13.17;CYP7A1;cholesterol##0.015##285309##Rattus norvegicus (rat)	R01463;K00489;1.14.13.17;CYP7A1;O2##0.02##285297##Rattus norvegicus (rat)	R01457;K09828;1.3.1.72;DHCR24;5alpha-cholesta-7,24-dien-3beta-ol##0.037##288496##Rattus norvegicus (rat)	R04763;No information of KEGG othology
3alpha,7alpha-Dihydroxy-5beta-24-oxocholestanoyl-CoA	C05449	12	R04811;R04546;R04507;R08760;R08758;R04806;R04818;R04817;R04264;R01463;R01457;R04763	R04811;K08764;2.3.1.176;SCP2##SCPX;No information about KM-value	R04546;K07513;2.3.1.16;ACAA1;3-oxodecanoyl-CoA##0.0018##486412##Sus scrofa (pig)	R04507;K08748;6.2.1.7;SLC27A5##FATP5;Chenodeoxycholate##0.018##660788##Rattus norvegicus (rat)	R04507;K08748;6.2.1.7;SLC27A5##FATP5;CoA##0.038##832##Rattus norvegicus (rat)	R08760;K00488;1.14.13.15;CYP27A;5beta-Cholestane-3alpha,7alpha,12alpha-triol##0.0045##439029##Rattus norvegicus (rat)	R08758;K00488;1.14.13.15;CYP27A;5beta-Cholestane-3alpha,7alpha,12alpha-triol##0.0045##439029##Rattus norvegicus (rat)	R04806;K00488;1.14.13.15;CYP27A;5beta-Cholestane-3alpha,7alpha,12alpha-triol##0.0045##439029##Rattus norvegicus (rat)	R04818;K00037;1.1.1.50;E1.1.1.50;3alpha-adiol##0.0001##389540##Rattus norvegicus (rat)	R04817;K00251;1.3.1.3;AKR1D1;androstenedione##0.00037##702225##Homo sapiens (human)	R04264;No information of KEGG othology	R01463;K00489;1.14.13.17;CYP7A1;more##-999##285307##Rattus norvegicus (rat)	R01463;K00489;1.14.13.17;CYP7A1;cholesterol##0.015##285309##Rattus norvegicus (rat)	R01463;K00489;1.14.13.17;CYP7A1;O2##0.02##285297##Rattus norvegicus (rat)	R01457;K09828;1.3.1.72;DHCR24;5alpha-cholesta-7,24-dien-3beta-ol##0.037##288496##Rattus norvegicus (rat)	R04763;No information of KEGG othology
3alpha,7alpha-Dihydroxy-5beta-24-oxocholestanoyl-CoA	C05449	12	R04811;R04546;R04507;R08760;R08758;R04806;R04819;R04817;R04263;R01463;R01457;R04763	R04811;K08764;2.3.1.176;SCP2##SCPX;No information about KM-value	R04546;K07513;2.3.1.16;ACAA1;3-oxodecanoyl-CoA##0.0018##486412##Sus scrofa (pig)	R04507;K08748;6.2.1.7;SLC27A5##FATP5;Chenodeoxycholate##0.018##660788##Rattus norvegicus (rat)	R04507;K08748;6.2.1.7;SLC27A5##FATP5;CoA##0.038##832##Rattus norvegicus (rat)	R08760;K00488;1.14.13.15;CYP27A;5beta-Cholestane-3alpha,7alpha,12alpha-triol##0.0045##439029##Rattus norvegicus (rat)	R08758;K00488;1.14.13.15;CYP27A;5beta-Cholestane-3alpha,7alpha,12alpha-triol##0.0045##439029##Rattus norvegicus (rat)	R04806;K00488;1.14.13.15;CYP27A;5beta-Cholestane-3alpha,7alpha,12alpha-triol##0.0045##439029##Rattus norvegicus (rat)	R04819;K00037;1.1.1.50;E1.1.1.50;3alpha-adiol##0.0001##389540##Rattus norvegicus (rat)	R04817;K00251;1.3.1.3;AKR1D1;androstenedione##0.00037##702225##Homo sapiens (human)	R04263;K12408;1.1.1.181;HSD3B7;No information about KM-value	R01463;K00489;1.14.13.17;CYP7A1;more##-999##285307##Rattus norvegicus (rat)	R01463;K00489;1.14.13.17;CYP7A1;cholesterol##0.015##285309##Rattus norvegicus (rat)	R01463;K00489;1.14.13.17;CYP7A1;O2##0.02##285297##Rattus norvegicus (rat)	R01457;K09828;1.3.1.72;DHCR24;5alpha-cholesta-7,24-dien-3beta-ol##0.037##288496##Rattus norvegicus (rat)	R04763;No information of KEGG othology
3alpha,7alpha-Dihydroxy-5beta-24-oxocholestanoyl-CoA	C05449	12	R04811;R04546;R04507;R08760;R08758;R04806;R04819;R04817;R04264;R01463;R01457;R04763	R04811;K08764;2.3.1.176;SCP2##SCPX;No information about KM-value	R04546;K07513;2.3.1.16;ACAA1;3-oxodecanoyl-CoA##0.0018##486412##Sus scrofa (pig)	R04507;K08748;6.2.1.7;SLC27A5##FATP5;Chenodeoxycholate##0.018##660788##Rattus norvegicus (rat)	R04507;K08748;6.2.1.7;SLC27A5##FATP5;CoA##0.038##832##Rattus norvegicus (rat)	R08760;K00488;1.14.13.15;CYP27A;5beta-Cholestane-3alpha,7alpha,12alpha-triol##0.0045##439029##Rattus norvegicus (rat)	R08758;K00488;1.14.13.15;CYP27A;5beta-Cholestane-3alpha,7alpha,12alpha-triol##0.0045##439029##Rattus norvegicus (rat)	R04806;K00488;1.14.13.15;CYP27A;5beta-Cholestane-3alpha,7alpha,12alpha-triol##0.0045##439029##Rattus norvegicus (rat)	R04819;K00037;1.1.1.50;E1.1.1.50;3alpha-adiol##0.0001##389540##Rattus norvegicus (rat)	R04817;K00251;1.3.1.3;AKR1D1;androstenedione##0.00037##702225##Homo sapiens (human)	R04264;No information of KEGG othology	R01463;K00489;1.14.13.17;CYP7A1;more##-999##285307##Rattus norvegicus (rat)	R01463;K00489;1.14.13.17;CYP7A1;cholesterol##0.015##285309##Rattus norvegicus (rat)	R01463;K00489;1.14.13.17;CYP7A1;O2##0.02##285297##Rattus norvegicus (rat)	R01457;K09828;1.3.1.72;DHCR24;5alpha-cholesta-7,24-dien-3beta-ol##0.037##288496##Rattus norvegicus (rat)	R04763;No information of KEGG othology
3alpha,7alpha-Dihydroxy-5beta-24-oxocholestanoyl-CoA	C05449	12	R04811;R04546;R04507;R04506;R04805;R04806;R04818;R04817;R04264;R01463;R01457;R04763	R04811;K08764;2.3.1.176;SCP2##SCPX;No information about KM-value	R04546;K07513;2.3.1.16;ACAA1;3-oxodecanoyl-CoA##0.0018##486412##Sus scrofa (pig)	R04507;K08748;6.2.1.7;SLC27A5##FATP5;Chenodeoxycholate##0.018##660788##Rattus norvegicus (rat)	R04507;K08748;6.2.1.7;SLC27A5##FATP5;CoA##0.038##832##Rattus norvegicus (rat)	R04506;K14085;1.2.1.3;ALDH7A1;4-(dimethylamino)cinnamaldehyde##0.0001##348695##Rattus norvegicus (rat)	R04805;K00001;1.1.1.1;E1.1.1.1##adh;1-hydroxymethyl-6-methylpyrene##0.00028##701322##Homo sapiens (human)	R04806;K00488;1.14.13.15;CYP27A;5beta-Cholestane-3alpha,7alpha,12alpha-triol##0.0045##439029##Rattus norvegicus (rat)	R04818;K00037;1.1.1.50;E1.1.1.50;3alpha-adiol##0.0001##389540##Rattus norvegicus (rat)	R04817;K00251;1.3.1.3;AKR1D1;androstenedione##0.00037##702225##Homo sapiens (human)	R04264;No information of KEGG othology	R01463;K00489;1.14.13.17;CYP7A1;more##-999##285307##Rattus norvegicus (rat)	R01463;K00489;1.14.13.17;CYP7A1;cholesterol##0.015##285309##Rattus norvegicus (rat)	R01463;K00489;1.14.13.17;CYP7A1;O2##0.02##285297##Rattus norvegicus (rat)	R01457;K09828;1.3.1.72;DHCR24;5alpha-cholesta-7,24-dien-3beta-ol##0.037##288496##Rattus norvegicus (rat)	R04763;No information of KEGG othology
3alpha,7alpha-Dihydroxy-5beta-24-oxocholestanoyl-CoA	C05449	12	R04811;R04546;R04507;R04506;R04805;R04806;R04819;R04817;R04263;R01463;R01457;R04763	R04811;K08764;2.3.1.176;SCP2##SCPX;No information about KM-value	R04546;K07513;2.3.1.16;ACAA1;3-oxodecanoyl-CoA##0.0018##486412##Sus scrofa (pig)	R04507;K08748;6.2.1.7;SLC27A5##FATP5;Chenodeoxycholate##0.018##660788##Rattus norvegicus (rat)	R04507;K08748;6.2.1.7;SLC27A5##FATP5;CoA##0.038##832##Rattus norvegicus (rat)	R04506;K14085;1.2.1.3;ALDH7A1;4-(dimethylamino)cinnamaldehyde##0.0001##348695##Rattus norvegicus (rat)	R04805;K00001;1.1.1.1;E1.1.1.1##adh;1-hydroxymethyl-6-methylpyrene##0.00028##701322##Homo sapiens (human)	R04806;K00488;1.14.13.15;CYP27A;5beta-Cholestane-3alpha,7alpha,12alpha-triol##0.0045##439029##Rattus norvegicus (rat)	R04819;K00037;1.1.1.50;E1.1.1.50;3alpha-adiol##0.0001##389540##Rattus norvegicus (rat)	R04817;K00251;1.3.1.3;AKR1D1;androstenedione##0.00037##702225##Homo sapiens (human)	R04263;K12408;1.1.1.181;HSD3B7;No information about KM-value	R01463;K00489;1.14.13.17;CYP7A1;more##-999##285307##Rattus norvegicus (rat)	R01463;K00489;1.14.13.17;CYP7A1;cholesterol##0.015##285309##Rattus norvegicus (rat)	R01463;K00489;1.14.13.17;CYP7A1;O2##0.02##285297##Rattus norvegicus (rat)	R01457;K09828;1.3.1.72;DHCR24;5alpha-cholesta-7,24-dien-3beta-ol##0.037##288496##Rattus norvegicus (rat)	R04763;No information of KEGG othology
3alpha,7alpha-Dihydroxy-5beta-24-oxocholestanoyl-CoA	C05449	12	R04811;R04546;R04507;R04506;R04805;R04806;R04819;R04817;R04264;R01463;R01457;R04763	R04811;K08764;2.3.1.176;SCP2##SCPX;No information about KM-value	R04546;K07513;2.3.1.16;ACAA1;3-oxodecanoyl-CoA##0.0018##486412##Sus scrofa (pig)	R04507;K08748;6.2.1.7;SLC27A5##FATP5;Chenodeoxycholate##0.018##660788##Rattus norvegicus (rat)	R04507;K08748;6.2.1.7;SLC27A5##FATP5;CoA##0.038##832##Rattus norvegicus (rat)	R04506;K14085;1.2.1.3;ALDH7A1;4-(dimethylamino)cinnamaldehyde##0.0001##348695##Rattus norvegicus (rat)	R04805;K00001;1.1.1.1;E1.1.1.1##adh;1-hydroxymethyl-6-methylpyrene##0.00028##701322##Homo sapiens (human)	R04806;K00488;1.14.13.15;CYP27A;5beta-Cholestane-3alpha,7alpha,12alpha-triol##0.0045##439029##Rattus norvegicus (rat)	R04819;K00037;1.1.1.50;E1.1.1.50;3alpha-adiol##0.0001##389540##Rattus norvegicus (rat)	R04817;K00251;1.3.1.3;AKR1D1;androstenedione##0.00037##702225##Homo sapiens (human)	R04264;No information of KEGG othology	R01463;K00489;1.14.13.17;CYP7A1;more##-999##285307##Rattus norvegicus (rat)	R01463;K00489;1.14.13.17;CYP7A1;cholesterol##0.015##285309##Rattus norvegicus (rat)	R01463;K00489;1.14.13.17;CYP7A1;O2##0.02##285297##Rattus norvegicus (rat)	R01457;K09828;1.3.1.72;DHCR24;5alpha-cholesta-7,24-dien-3beta-ol##0.037##288496##Rattus norvegicus (rat)	R04763;No information of KEGG othology
3alpha,7alpha-Dihydroxy-5beta-24-oxocholestanoyl-CoA	C05449	12	R04811;R04546;R04507;R04506;R08758;R04806;R04818;R04817;R04263;R01463;R01457;R04763	R04811;K08764;2.3.1.176;SCP2##SCPX;No information about KM-value	R04546;K07513;2.3.1.16;ACAA1;3-oxodecanoyl-CoA##0.0018##486412##Sus scrofa (pig)	R04507;K08748;6.2.1.7;SLC27A5##FATP5;Chenodeoxycholate##0.018##660788##Rattus norvegicus (rat)	R04507;K08748;6.2.1.7;SLC27A5##FATP5;CoA##0.038##832##Rattus norvegicus (rat)	R04506;K14085;1.2.1.3;ALDH7A1;4-(dimethylamino)cinnamaldehyde##0.0001##348695##Rattus norvegicus (rat)	R08758;K00488;1.14.13.15;CYP27A;5beta-Cholestane-3alpha,7alpha,12alpha-triol##0.0045##439029##Rattus norvegicus (rat)	R04806;K00488;1.14.13.15;CYP27A;5beta-Cholestane-3alpha,7alpha,12alpha-triol##0.0045##439029##Rattus norvegicus (rat)	R04818;K00037;1.1.1.50;E1.1.1.50;3alpha-adiol##0.0001##389540##Rattus norvegicus (rat)	R04817;K00251;1.3.1.3;AKR1D1;androstenedione##0.00037##702225##Homo sapiens (human)	R04263;K12408;1.1.1.181;HSD3B7;No information about KM-value	R01463;K00489;1.14.13.17;CYP7A1;more##-999##285307##Rattus norvegicus (rat)	R01463;K00489;1.14.13.17;CYP7A1;cholesterol##0.015##285309##Rattus norvegicus (rat)	R01463;K00489;1.14.13.17;CYP7A1;O2##0.02##285297##Rattus norvegicus (rat)	R01457;K09828;1.3.1.72;DHCR24;5alpha-cholesta-7,24-dien-3beta-ol##0.037##288496##Rattus norvegicus (rat)	R04763;No information of KEGG othology
3alpha,7alpha-Dihydroxy-5beta-24-oxocholestanoyl-CoA	C05449	12	R04811;R04546;R04507;R04506;R08758;R04806;R04818;R04817;R04264;R01463;R01457;R04763	R04811;K08764;2.3.1.176;SCP2##SCPX;No information about KM-value	R04546;K07513;2.3.1.16;ACAA1;3-oxodecanoyl-CoA##0.0018##486412##Sus scrofa (pig)	R04507;K08748;6.2.1.7;SLC27A5##FATP5;Chenodeoxycholate##0.018##660788##Rattus norvegicus (rat)	R04507;K08748;6.2.1.7;SLC27A5##FATP5;CoA##0.038##832##Rattus norvegicus (rat)	R04506;K14085;1.2.1.3;ALDH7A1;4-(dimethylamino)cinnamaldehyde##0.0001##348695##Rattus norvegicus (rat)	R08758;K00488;1.14.13.15;CYP27A;5beta-Cholestane-3alpha,7alpha,12alpha-triol##0.0045##439029##Rattus norvegicus (rat)	R04806;K00488;1.14.13.15;CYP27A;5beta-Cholestane-3alpha,7alpha,12alpha-triol##0.0045##439029##Rattus norvegicus (rat)	R04818;K00037;1.1.1.50;E1.1.1.50;3alpha-adiol##0.0001##389540##Rattus norvegicus (rat)	R04817;K00251;1.3.1.3;AKR1D1;androstenedione##0.00037##702225##Homo sapiens (human)	R04264;No information of KEGG othology	R01463;K00489;1.14.13.17;CYP7A1;more##-999##285307##Rattus norvegicus (rat)	R01463;K00489;1.14.13.17;CYP7A1;cholesterol##0.015##285309##Rattus norvegicus (rat)	R01463;K00489;1.14.13.17;CYP7A1;O2##0.02##285297##Rattus norvegicus (rat)	R01457;K09828;1.3.1.72;DHCR24;5alpha-cholesta-7,24-dien-3beta-ol##0.037##288496##Rattus norvegicus (rat)	R04763;No information of KEGG othology
3alpha,7alpha-Dihydroxy-5beta-24-oxocholestanoyl-CoA	C05449	12	R04811;R04546;R04507;R04506;R08758;R04806;R04819;R04817;R04263;R01463;R01457;R04763	R04811;K08764;2.3.1.176;SCP2##SCPX;No information about KM-value	R04546;K07513;2.3.1.16;ACAA1;3-oxodecanoyl-CoA##0.0018##486412##Sus scrofa (pig)	R04507;K08748;6.2.1.7;SLC27A5##FATP5;Chenodeoxycholate##0.018##660788##Rattus norvegicus (rat)	R04507;K08748;6.2.1.7;SLC27A5##FATP5;CoA##0.038##832##Rattus norvegicus (rat)	R04506;K14085;1.2.1.3;ALDH7A1;4-(dimethylamino)cinnamaldehyde##0.0001##348695##Rattus norvegicus (rat)	R08758;K00488;1.14.13.15;CYP27A;5beta-Cholestane-3alpha,7alpha,12alpha-triol##0.0045##439029##Rattus norvegicus (rat)	R04806;K00488;1.14.13.15;CYP27A;5beta-Cholestane-3alpha,7alpha,12alpha-triol##0.0045##439029##Rattus norvegicus (rat)	R04819;K00037;1.1.1.50;E1.1.1.50;3alpha-adiol##0.0001##389540##Rattus norvegicus (rat)	R04817;K00251;1.3.1.3;AKR1D1;androstenedione##0.00037##702225##Homo sapiens (human)	R04263;K12408;1.1.1.181;HSD3B7;No information about KM-value	R01463;K00489;1.14.13.17;CYP7A1;more##-999##285307##Rattus norvegicus (rat)	R01463;K00489;1.14.13.17;CYP7A1;cholesterol##0.015##285309##Rattus norvegicus (rat)	R01463;K00489;1.14.13.17;CYP7A1;O2##0.02##285297##Rattus norvegicus (rat)	R01457;K09828;1.3.1.72;DHCR24;5alpha-cholesta-7,24-dien-3beta-ol##0.037##288496##Rattus norvegicus (rat)	R04763;No information of KEGG othology
3alpha,7alpha-Dihydroxy-5beta-24-oxocholestanoyl-CoA	C05449	12	R04811;R04546;R04507;R04506;R08758;R04806;R04819;R04817;R04264;R01463;R01457;R04763	R04811;K08764;2.3.1.176;SCP2##SCPX;No information about KM-value	R04546;K07513;2.3.1.16;ACAA1;3-oxodecanoyl-CoA##0.0018##486412##Sus scrofa (pig)	R04507;K08748;6.2.1.7;SLC27A5##FATP5;Chenodeoxycholate##0.018##660788##Rattus norvegicus (rat)	R04507;K08748;6.2.1.7;SLC27A5##FATP5;CoA##0.038##832##Rattus norvegicus (rat)	R04506;K14085;1.2.1.3;ALDH7A1;4-(dimethylamino)cinnamaldehyde##0.0001##348695##Rattus norvegicus (rat)	R08758;K00488;1.14.13.15;CYP27A;5beta-Cholestane-3alpha,7alpha,12alpha-triol##0.0045##439029##Rattus norvegicus (rat)	R04806;K00488;1.14.13.15;CYP27A;5beta-Cholestane-3alpha,7alpha,12alpha-triol##0.0045##439029##Rattus norvegicus (rat)	R04819;K00037;1.1.1.50;E1.1.1.50;3alpha-adiol##0.0001##389540##Rattus norvegicus (rat)	R04817;K00251;1.3.1.3;AKR1D1;androstenedione##0.00037##702225##Homo sapiens (human)	R04264;No information of KEGG othology	R01463;K00489;1.14.13.17;CYP7A1;more##-999##285307##Rattus norvegicus (rat)	R01463;K00489;1.14.13.17;CYP7A1;cholesterol##0.015##285309##Rattus norvegicus (rat)	R01463;K00489;1.14.13.17;CYP7A1;O2##0.02##285297##Rattus norvegicus (rat)	R01457;K09828;1.3.1.72;DHCR24;5alpha-cholesta-7,24-dien-3beta-ol##0.037##288496##Rattus norvegicus (rat)	R04763;No information of KEGG othology
3alpha,7alpha-Dihydroxy-5beta-24-oxocholestanoyl-CoA	C05449	12	R04811;R04546;R04507;R08760;R04805;R04806;R04818;R04817;R04263;R01463;R01457;R04763	R04811;K08764;2.3.1.176;SCP2##SCPX;No information about KM-value	R04546;K07513;2.3.1.16;ACAA1;3-oxodecanoyl-CoA##0.0018##486412##Sus scrofa (pig)	R04507;K08748;6.2.1.7;SLC27A5##FATP5;Chenodeoxycholate##0.018##660788##Rattus norvegicus (rat)	R04507;K08748;6.2.1.7;SLC27A5##FATP5;CoA##0.038##832##Rattus norvegicus (rat)	R08760;K00488;1.14.13.15;CYP27A;5beta-Cholestane-3alpha,7alpha,12alpha-triol##0.0045##439029##Rattus norvegicus (rat)	R04805;K00001;1.1.1.1;E1.1.1.1##adh;1-hydroxymethyl-6-methylpyrene##0.00028##701322##Homo sapiens (human)	R04806;K00488;1.14.13.15;CYP27A;5beta-Cholestane-3alpha,7alpha,12alpha-triol##0.0045##439029##Rattus norvegicus (rat)	R04818;K00037;1.1.1.50;E1.1.1.50;3alpha-adiol##0.0001##389540##Rattus norvegicus (rat)	R04817;K00251;1.3.1.3;AKR1D1;androstenedione##0.00037##702225##Homo sapiens (human)	R04263;K12408;1.1.1.181;HSD3B7;No information about KM-value	R01463;K00489;1.14.13.17;CYP7A1;more##-999##285307##Rattus norvegicus (rat)	R01463;K00489;1.14.13.17;CYP7A1;cholesterol##0.015##285309##Rattus norvegicus (rat)	R01463;K00489;1.14.13.17;CYP7A1;O2##0.02##285297##Rattus norvegicus (rat)	R01457;K09828;1.3.1.72;DHCR24;5alpha-cholesta-7,24-dien-3beta-ol##0.037##288496##Rattus norvegicus (rat)	R04763;No information of KEGG othology
3alpha,7alpha-Dihydroxy-5beta-24-oxocholestanoyl-CoA	C05449	12	R04811;R04546;R04507;R08760;R04805;R04806;R04818;R04817;R04264;R01463;R01457;R04763	R04811;K08764;2.3.1.176;SCP2##SCPX;No information about KM-value	R04546;K07513;2.3.1.16;ACAA1;3-oxodecanoyl-CoA##0.0018##486412##Sus scrofa (pig)	R04507;K08748;6.2.1.7;SLC27A5##FATP5;Chenodeoxycholate##0.018##660788##Rattus norvegicus (rat)	R04507;K08748;6.2.1.7;SLC27A5##FATP5;CoA##0.038##832##Rattus norvegicus (rat)	R08760;K00488;1.14.13.15;CYP27A;5beta-Cholestane-3alpha,7alpha,12alpha-triol##0.0045##439029##Rattus norvegicus (rat)	R04805;K00001;1.1.1.1;E1.1.1.1##adh;1-hydroxymethyl-6-methylpyrene##0.00028##701322##Homo sapiens (human)	R04806;K00488;1.14.13.15;CYP27A;5beta-Cholestane-3alpha,7alpha,12alpha-triol##0.0045##439029##Rattus norvegicus (rat)	R04818;K00037;1.1.1.50;E1.1.1.50;3alpha-adiol##0.0001##389540##Rattus norvegicus (rat)	R04817;K00251;1.3.1.3;AKR1D1;androstenedione##0.00037##702225##Homo sapiens (human)	R04264;No information of KEGG othology	R01463;K00489;1.14.13.17;CYP7A1;more##-999##285307##Rattus norvegicus (rat)	R01463;K00489;1.14.13.17;CYP7A1;cholesterol##0.015##285309##Rattus norvegicus (rat)	R01463;K00489;1.14.13.17;CYP7A1;O2##0.02##285297##Rattus norvegicus (rat)	R01457;K09828;1.3.1.72;DHCR24;5alpha-cholesta-7,24-dien-3beta-ol##0.037##288496##Rattus norvegicus (rat)	R04763;No information of KEGG othology
Brassinolide	C08814	12	R07471;R07451;R07450;R07474;R07473;R07790;R07787;R07446;R07445;R07493;R03725;R04763	R07471;K12640;1.14.-.-;CYP85A2##BR6OX2;No information about KM-value	R07451;K12640;1.14.-.-;CYP85A2##BR6OX2;No information about KM-value	R07450;K12640;1.14.-.-;CYP85A2##BR6OX2;No information about KM-value	R07474;No information of KEGG othology	R07473;No information of KEGG othology	R07790;No information of KEGG othology	R07787;K12638;1.14.-.-;CYP90D1;No information about KM-value	R07446;No information of KEGG othology	R07445;K09587;1.14.13.-;CYP90B1##DWF4;No information about KM-value	R07493;K09828;1.3.1.72;DHCR24;5alpha-cholesta-7,24-dien-3beta-ol##0.037##288496##Rattus norvegicus (rat)	R03725;No information of KEGG othology	R04763;No information of KEGG othology
Brassinolide	C08814	12	R07471;R07451;R07450;R07474;R07473;R07790;R07789;R07786;R07445;R07493;R03725;R04763	R07471;K12640;1.14.-.-;CYP85A2##BR6OX2;No information about KM-value	R07451;K12640;1.14.-.-;CYP85A2##BR6OX2;No information about KM-value	R07450;K12640;1.14.-.-;CYP85A2##BR6OX2;No information about KM-value	R07474;No information of KEGG othology	R07473;No information of KEGG othology	R07790;No information of KEGG othology	R07789;No information of KEGG othology	R07786;K12638;1.14.-.-;CYP90D1;No information about KM-value	R07445;K09587;1.14.13.-;CYP90B1##DWF4;No information about KM-value	R07493;K09828;1.3.1.72;DHCR24;5alpha-cholesta-7,24-dien-3beta-ol##0.037##288496##Rattus norvegicus (rat)	R03725;No information of KEGG othology	R04763;No information of KEGG othology
Brassinolide	C08814	12	R07471;R07451;R07450;R07474;R07473;R07791;R07447;R07446;R07445;R07493;R03725;R04763	R07471;K12640;1.14.-.-;CYP85A2##BR6OX2;No information about KM-value	R07451;K12640;1.14.-.-;CYP85A2##BR6OX2;No information about KM-value	R07450;K12640;1.14.-.-;CYP85A2##BR6OX2;No information about KM-value	R07474;No information of KEGG othology	R07473;No information of KEGG othology	R07791;K12638;1.14.-.-;CYP90D1;No information about KM-value	R07447;K09591;1.3.99.-;DET2;No information about KM-value	R07446;No information of KEGG othology	R07445;K09587;1.14.13.-;CYP90B1##DWF4;No information about KM-value	R07493;K09828;1.3.1.72;DHCR24;5alpha-cholesta-7,24-dien-3beta-ol##0.037##288496##Rattus norvegicus (rat)	R03725;No information of KEGG othology	R04763;No information of KEGG othology
Brassinolide	C08814	12	R07471;R07451;R07450;R07474;R07792;R07788;R07447;R07446;R07445;R07493;R03725;R04763	R07471;K12640;1.14.-.-;CYP85A2##BR6OX2;No information about KM-value	R07451;K12640;1.14.-.-;CYP85A2##BR6OX2;No information about KM-value	R07450;K12640;1.14.-.-;CYP85A2##BR6OX2;No information about KM-value	R07474;No information of KEGG othology	R07792;K12638;1.14.-.-;CYP90D1;No information about KM-value	R07788;No information of KEGG othology	R07447;K09591;1.3.99.-;DET2;No information about KM-value	R07446;No information of KEGG othology	R07445;K09587;1.14.13.-;CYP90B1##DWF4;No information about KM-value	R07493;K09828;1.3.1.72;DHCR24;5alpha-cholesta-7,24-dien-3beta-ol##0.037##288496##Rattus norvegicus (rat)	R03725;No information of KEGG othology	R04763;No information of KEGG othology
Phenanthrene##Phenanthracene	C11422	12	R05843;R04151;R05650;R05642;R05648;R05649;R05632;R04117;R05137;R05136;R02941;R06603	R05843;K11944;1.13.11.-;nidB;No information about KM-value	R04151;No information of KEGG othology	R05650;K11945;1.13.11.-;phdF;No information about KM-value	R05642;No information of KEGG othology	R05648;K11946;4.1.2.-;phdG;No information about KM-value	R05649;K11947;1.2.1.-;nidD;No information about KM-value	R05632;K00480;1.14.13.1;E1.14.13.1;No information about KM-value	R04117;K14583;1.13.11.56;nahC;No information about KM-value	R05137;K14584;5.99.1.4;nahD;No information about KM-value	R05136;K14585;4.1.2.45;nahE;No information about KM-value	R02941;K00152;1.2.1.65;E1.2.1.65;No information about KM-value	R06603;No information of KEGG othology
Gibberellin A4	C11864	12	R06327;R06325;R06324;R06333;R06297;R06295;R06294;R06293;R06292;R06291;R05092;R02068	R06327;K12918;None;P450II;None	R06325;K12918;None;P450II;None	R06324;K12918;None;P450II;None	R06333;No information of KEGG othology	R06297;K04123;1.14.13.79;KAO;No information about KM-value	R06295;K04123;1.14.13.79;KAO;No information about KM-value	R06294;K04123;1.14.13.79;KAO;No information about KM-value	R06293;K04122;1.14.13.78;E1.14.13.78;No information about KM-value	R06292;K04122;1.14.13.78;E1.14.13.78;No information about KM-value	R06291;K04122;1.14.13.78;E1.14.13.78;No information about KM-value	R05092;K04121;4.2.3.19;E4.2.3.19;[15-3H]ent-copalyl diphosphate##0.0003##680358##Arabidopsis thaliana (thale cress)	R02068;K04120;5.5.1.13;E5.5.1.13;No information about KM-value
Gibberellin A4	C11864	12	R06327;R06325;R06324;R06339;R06341;R06295;R06294;R06293;R06292;R06291;R05092;R02068	R06327;K12918;None;P450II;None	R06325;K12918;None;P450II;None	R06324;K12918;None;P450II;None	R06339;K12917;None;P450I;None	R06341;K12917;None;P450I;None	R06295;K04123;1.14.13.79;KAO;No information about KM-value	R06294;K04123;1.14.13.79;KAO;No information about KM-value	R06293;K04122;1.14.13.78;E1.14.13.78;No information about KM-value	R06292;K04122;1.14.13.78;E1.14.13.78;No information about KM-value	R06291;K04122;1.14.13.78;E1.14.13.78;No information about KM-value	R05092;K04121;4.2.3.19;E4.2.3.19;[15-3H]ent-copalyl diphosphate##0.0003##680358##Arabidopsis thaliana (thale cress)	R02068;K04120;5.5.1.13;E5.5.1.13;No information about KM-value
Gibberellin A4	C11864	12	R06327;R06325;R06334;R06322;R06297;R06295;R06294;R06293;R06292;R06291;R05092;R02068	R06327;K12918;None;P450II;None	R06325;K12918;None;P450II;None	R06334;No information of KEGG othology	R06322;K05282;1.14.11.12;E1.14.11.12;No information about KM-value	R06297;K04123;1.14.13.79;KAO;No information about KM-value	R06295;K04123;1.14.13.79;KAO;No information about KM-value	R06294;K04123;1.14.13.79;KAO;No information about KM-value	R06293;K04122;1.14.13.78;E1.14.13.78;No information about KM-value	R06292;K04122;1.14.13.78;E1.14.13.78;No information about KM-value	R06291;K04122;1.14.13.78;E1.14.13.78;No information about KM-value	R05092;K04121;4.2.3.19;E4.2.3.19;[15-3H]ent-copalyl diphosphate##0.0003##680358##Arabidopsis thaliana (thale cress)	R02068;K04120;5.5.1.13;E5.5.1.13;No information about KM-value
Gibberellin A4	C11864	12	R06327;R06335;R06323;R06322;R06297;R06295;R06294;R06293;R06292;R06291;R05092;R02068	R06327;K12918;None;P450II;None	R06335;No information of KEGG othology	R06323;K05282;1.14.11.12;E1.14.11.12;No information about KM-value	R06322;K05282;1.14.11.12;E1.14.11.12;No information about KM-value	R06297;K04123;1.14.13.79;KAO;No information about KM-value	R06295;K04123;1.14.13.79;KAO;No information about KM-value	R06294;K04123;1.14.13.79;KAO;No information about KM-value	R06293;K04122;1.14.13.78;E1.14.13.78;No information about KM-value	R06292;K04122;1.14.13.78;E1.14.13.78;No information about KM-value	R06291;K04122;1.14.13.78;E1.14.13.78;No information about KM-value	R05092;K04121;4.2.3.19;E4.2.3.19;[15-3H]ent-copalyl diphosphate##0.0003##680358##Arabidopsis thaliana (thale cress)	R02068;K04120;5.5.1.13;E5.5.1.13;No information about KM-value
Gibberellin A4	C11864	12	R06336;R06326;R06323;R06322;R06297;R06295;R06294;R06293;R06292;R06291;R05092;R02068	R06336;K04124;1.14.11.15;E1.14.11.15;No information about KM-value	R06326;K05282;1.14.11.12;E1.14.11.12;No information about KM-value	R06323;K05282;1.14.11.12;E1.14.11.12;No information about KM-value	R06322;K05282;1.14.11.12;E1.14.11.12;No information about KM-value	R06297;K04123;1.14.13.79;KAO;No information about KM-value	R06295;K04123;1.14.13.79;KAO;No information about KM-value	R06294;K04123;1.14.13.79;KAO;No information about KM-value	R06293;K04122;1.14.13.78;E1.14.13.78;No information about KM-value	R06292;K04122;1.14.13.78;E1.14.13.78;No information about KM-value	R06291;K04122;1.14.13.78;E1.14.13.78;No information about KM-value	R05092;K04121;4.2.3.19;E4.2.3.19;[15-3H]ent-copalyl diphosphate##0.0003##680358##Arabidopsis thaliana (thale cress)	R02068;K04120;5.5.1.13;E5.5.1.13;No information about KM-value
Gibberellin A51	C11865	12	R06337;R06326;R06323;R06322;R06297;R06295;R06294;R06293;R06292;R06291;R05092;R02068	R06337;K04125;1.14.11.13;E1.14.11.13;No information about KM-value	R06326;K05282;1.14.11.12;E1.14.11.12;No information about KM-value	R06323;K05282;1.14.11.12;E1.14.11.12;No information about KM-value	R06322;K05282;1.14.11.12;E1.14.11.12;No information about KM-value	R06297;K04123;1.14.13.79;KAO;No information about KM-value	R06295;K04123;1.14.13.79;KAO;No information about KM-value	R06294;K04123;1.14.13.79;KAO;No information about KM-value	R06293;K04122;1.14.13.78;E1.14.13.78;No information about KM-value	R06292;K04122;1.14.13.78;E1.14.13.78;No information about KM-value	R06291;K04122;1.14.13.78;E1.14.13.78;No information about KM-value	R05092;K04121;4.2.3.19;E4.2.3.19;[15-3H]ent-copalyl diphosphate##0.0003##680358##Arabidopsis thaliana (thale cress)	R02068;K04120;5.5.1.13;E5.5.1.13;No information about KM-value
2,3-Dehydro-gibberellin A9##2,3-Didehydro-gibberellin A9	C11866	12	R06349;R06326;R06323;R06322;R06297;R06295;R06294;R06293;R06292;R06291;R05092;R02068	R06349;K00478;None;E1.14.11.-;None	R06326;K05282;1.14.11.12;E1.14.11.12;No information about KM-value	R06323;K05282;1.14.11.12;E1.14.11.12;No information about KM-value	R06322;K05282;1.14.11.12;E1.14.11.12;No information about KM-value	R06297;K04123;1.14.13.79;KAO;No information about KM-value	R06295;K04123;1.14.13.79;KAO;No information about KM-value	R06294;K04123;1.14.13.79;KAO;No information about KM-value	R06293;K04122;1.14.13.78;E1.14.13.78;No information about KM-value	R06292;K04122;1.14.13.78;E1.14.13.78;No information about KM-value	R06291;K04122;1.14.13.78;E1.14.13.78;No information about KM-value	R05092;K04121;4.2.3.19;E4.2.3.19;[15-3H]ent-copalyl diphosphate##0.0003##680358##Arabidopsis thaliana (thale cress)	R02068;K04120;5.5.1.13;E5.5.1.13;No information about KM-value
Gibberellin A44##Gibberellin 44	C12308	12	R07184;R03806;R05097;R06329;R06297;R06295;R06294;R06293;R06292;R06291;R05092;R02068	R07184;No information of KEGG othology	R03806;K05282;1.14.11.12;E1.14.11.12;No information about KM-value	R05097;K05282;1.14.11.12;E1.14.11.12;No information about KM-value	R06329;No information of KEGG othology	R06297;K04123;1.14.13.79;KAO;No information about KM-value	R06295;K04123;1.14.13.79;KAO;No information about KM-value	R06294;K04123;1.14.13.79;KAO;No information about KM-value	R06293;K04122;1.14.13.78;E1.14.13.78;No information about KM-value	R06292;K04122;1.14.13.78;E1.14.13.78;No information about KM-value	R06291;K04122;1.14.13.78;E1.14.13.78;No information about KM-value	R05092;K04121;4.2.3.19;E4.2.3.19;[15-3H]ent-copalyl diphosphate##0.0003##680358##Arabidopsis thaliana (thale cress)	R02068;K04120;5.5.1.13;E5.5.1.13;No information about KM-value
Gibberellin A44##Gibberellin 44	C12308	12	R07184;R03806;R05097;R06340;R06328;R06295;R06294;R06293;R06292;R06291;R05092;R02068	R07184;No information of KEGG othology	R03806;K05282;1.14.11.12;E1.14.11.12;No information about KM-value	R05097;K05282;1.14.11.12;E1.14.11.12;No information about KM-value	R06340;No information of KEGG othology	R06328;No information of KEGG othology	R06295;K04123;1.14.13.79;KAO;No information about KM-value	R06294;K04123;1.14.13.79;KAO;No information about KM-value	R06293;K04122;1.14.13.78;E1.14.13.78;No information about KM-value	R06292;K04122;1.14.13.78;E1.14.13.78;No information about KM-value	R06291;K04122;1.14.13.78;E1.14.13.78;No information about KM-value	R05092;K04121;4.2.3.19;E4.2.3.19;[15-3H]ent-copalyl diphosphate##0.0003##680358##Arabidopsis thaliana (thale cress)	R02068;K04120;5.5.1.13;E5.5.1.13;No information about KM-value
Gibberellin A44##Gibberellin 44	C12308	12	R07184;R03806;R06330;R06322;R06297;R06295;R06294;R06293;R06292;R06291;R05092;R02068	R07184;No information of KEGG othology	R03806;K05282;1.14.11.12;E1.14.11.12;No information about KM-value	R06330;No information of KEGG othology	R06322;K05282;1.14.11.12;E1.14.11.12;No information about KM-value	R06297;K04123;1.14.13.79;KAO;No information about KM-value	R06295;K04123;1.14.13.79;KAO;No information about KM-value	R06294;K04123;1.14.13.79;KAO;No information about KM-value	R06293;K04122;1.14.13.78;E1.14.13.78;No information about KM-value	R06292;K04122;1.14.13.78;E1.14.13.78;No information about KM-value	R06291;K04122;1.14.13.78;E1.14.13.78;No information about KM-value	R05092;K04121;4.2.3.19;E4.2.3.19;[15-3H]ent-copalyl diphosphate##0.0003##680358##Arabidopsis thaliana (thale cress)	R02068;K04120;5.5.1.13;E5.5.1.13;No information about KM-value
Gibberellin A44##Gibberellin 44	C12308	12	R07184;R06331;R06323;R06322;R06297;R06295;R06294;R06293;R06292;R06291;R05092;R02068	R07184;No information of KEGG othology	R06331;No information of KEGG othology	R06323;K05282;1.14.11.12;E1.14.11.12;No information about KM-value	R06322;K05282;1.14.11.12;E1.14.11.12;No information about KM-value	R06297;K04123;1.14.13.79;KAO;No information about KM-value	R06295;K04123;1.14.13.79;KAO;No information about KM-value	R06294;K04123;1.14.13.79;KAO;No information about KM-value	R06293;K04122;1.14.13.78;E1.14.13.78;No information about KM-value	R06292;K04122;1.14.13.78;E1.14.13.78;No information about KM-value	R06291;K04122;1.14.13.78;E1.14.13.78;No information about KM-value	R05092;K04121;4.2.3.19;E4.2.3.19;[15-3H]ent-copalyl diphosphate##0.0003##680358##Arabidopsis thaliana (thale cress)	R02068;K04120;5.5.1.13;E5.5.1.13;No information about KM-value
9'-cis-Neoxanthin	C13431	12	R06949;R06948;R06947;R06946;R07559;R07558;R03823;R07512;R07511;R07510;R04218;R02065	R06949;No information of KEGG othology	R06948;K14594;5.3.99.9;NSY;No information about KM-value	R06947;K09838;1.14.13.90;E1.14.13.90##ABA1;No information about KM-value	R06946;K09838;1.14.13.90;E1.14.13.90##ABA1;No information about KM-value	R07559;K02294;1.14.13.-;crtR##crtZ;No information about KM-value	R07558;K02294;1.14.13.-;crtR##crtZ;No information about KM-value	R03823;No information of KEGG othology	R07512;K09835;5.-.-.-;crtH##crtISO;No information about KM-value	R07511;K00514;1.14.99.30;E1.14.99.30##crtQ##zds;No information about KM-value	R07510;K02293;1.14.99.-;PDS##crtP;No information about KM-value	R04218;No information of KEGG othology	R02065;K02291;2.5.1.32;crtB;No information about KM-value
9'-cis-Neoxanthin	C13431	12	R06949;R06948;R06947;R07199;R07559;R07558;R03823;R07512;R07511;R07510;R04218;R02065	R06949;No information of KEGG othology	R06948;K14594;5.3.99.9;NSY;No information about KM-value	R06947;K09838;1.14.13.90;E1.14.13.90##ABA1;No information about KM-value	R07199;K09838;1.14.13.90;E1.14.13.90##ABA1;No information about KM-value	R07559;K02294;1.14.13.-;crtR##crtZ;No information about KM-value	R07558;K02294;1.14.13.-;crtR##crtZ;No information about KM-value	R03823;No information of KEGG othology	R07512;K09835;5.-.-.-;crtH##crtISO;No information about KM-value	R07511;K00514;1.14.99.30;E1.14.99.30##crtQ##zds;No information about KM-value	R07510;K02293;1.14.99.-;PDS##crtP;No information about KM-value	R04218;No information of KEGG othology	R02065;K02291;2.5.1.32;crtB;No information about KM-value
9'-cis-Neoxanthin	C13431	12	R06949;R06948;R07200;R06946;R07559;R07558;R03823;R07512;R07511;R07510;R04218;R02065	R06949;No information of KEGG othology	R06948;K14594;5.3.99.9;NSY;No information about KM-value	R07200;K09838;1.14.13.90;E1.14.13.90##ABA1;No information about KM-value	R06946;K09838;1.14.13.90;E1.14.13.90##ABA1;No information about KM-value	R07559;K02294;1.14.13.-;crtR##crtZ;No information about KM-value	R07558;K02294;1.14.13.-;crtR##crtZ;No information about KM-value	R03823;No information of KEGG othology	R07512;K09835;5.-.-.-;crtH##crtISO;No information about KM-value	R07511;K00514;1.14.99.30;E1.14.99.30##crtQ##zds;No information about KM-value	R07510;K02293;1.14.99.-;PDS##crtP;No information about KM-value	R04218;No information of KEGG othology	R02065;K02291;2.5.1.32;crtB;No information about KM-value
9'-cis-Neoxanthin	C13431	12	R06949;R06948;R07200;R07199;R07559;R07558;R03823;R07512;R07511;R07510;R04218;R02065	R06949;No information of KEGG othology	R06948;K14594;5.3.99.9;NSY;No information about KM-value	R07200;K09838;1.14.13.90;E1.14.13.90##ABA1;No information about KM-value	R07199;K09838;1.14.13.90;E1.14.13.90##ABA1;No information about KM-value	R07559;K02294;1.14.13.-;crtR##crtZ;No information about KM-value	R07558;K02294;1.14.13.-;crtR##crtZ;No information about KM-value	R03823;No information of KEGG othology	R07512;K09835;5.-.-.-;crtH##crtISO;No information about KM-value	R07511;K00514;1.14.99.30;E1.14.99.30##crtQ##zds;No information about KM-value	R07510;K02293;1.14.99.-;PDS##crtP;No information about KM-value	R04218;No information of KEGG othology	R02065;K02291;2.5.1.32;crtB;No information about KM-value
9'-cis-Neoxanthin	C13431	12	R06951;R06950;R06947;R06946;R07559;R07558;R03823;R07512;R07511;R07510;R04218;R02065	R06951;K14594;5.3.99.9;NSY;No information about KM-value	R06950;No information of KEGG othology	R06947;K09838;1.14.13.90;E1.14.13.90##ABA1;No information about KM-value	R06946;K09838;1.14.13.90;E1.14.13.90##ABA1;No information about KM-value	R07559;K02294;1.14.13.-;crtR##crtZ;No information about KM-value	R07558;K02294;1.14.13.-;crtR##crtZ;No information about KM-value	R03823;No information of KEGG othology	R07512;K09835;5.-.-.-;crtH##crtISO;No information about KM-value	R07511;K00514;1.14.99.30;E1.14.99.30##crtQ##zds;No information about KM-value	R07510;K02293;1.14.99.-;PDS##crtP;No information about KM-value	R04218;No information of KEGG othology	R02065;K02291;2.5.1.32;crtB;No information about KM-value
9'-cis-Neoxanthin	C13431	12	R06951;R06950;R06947;R07199;R07559;R07558;R03823;R07512;R07511;R07510;R04218;R02065	R06951;K14594;5.3.99.9;NSY;No information about KM-value	R06950;No information of KEGG othology	R06947;K09838;1.14.13.90;E1.14.13.90##ABA1;No information about KM-value	R07199;K09838;1.14.13.90;E1.14.13.90##ABA1;No information about KM-value	R07559;K02294;1.14.13.-;crtR##crtZ;No information about KM-value	R07558;K02294;1.14.13.-;crtR##crtZ;No information about KM-value	R03823;No information of KEGG othology	R07512;K09835;5.-.-.-;crtH##crtISO;No information about KM-value	R07511;K00514;1.14.99.30;E1.14.99.30##crtQ##zds;No information about KM-value	R07510;K02293;1.14.99.-;PDS##crtP;No information about KM-value	R04218;No information of KEGG othology	R02065;K02291;2.5.1.32;crtB;No information about KM-value
9'-cis-Neoxanthin	C13431	12	R06951;R06950;R07200;R06946;R07559;R07558;R03823;R07512;R07511;R07510;R04218;R02065	R06951;K14594;5.3.99.9;NSY;No information about KM-value	R06950;No information of KEGG othology	R07200;K09838;1.14.13.90;E1.14.13.90##ABA1;No information about KM-value	R06946;K09838;1.14.13.90;E1.14.13.90##ABA1;No information about KM-value	R07559;K02294;1.14.13.-;crtR##crtZ;No information about KM-value	R07558;K02294;1.14.13.-;crtR##crtZ;No information about KM-value	R03823;No information of KEGG othology	R07512;K09835;5.-.-.-;crtH##crtISO;No information about KM-value	R07511;K00514;1.14.99.30;E1.14.99.30##crtQ##zds;No information about KM-value	R07510;K02293;1.14.99.-;PDS##crtP;No information about KM-value	R04218;No information of KEGG othology	R02065;K02291;2.5.1.32;crtB;No information about KM-value
9'-cis-Neoxanthin	C13431	12	R06951;R06950;R07200;R07199;R07559;R07558;R03823;R07512;R07511;R07510;R04218;R02065	R06951;K14594;5.3.99.9;NSY;No information about KM-value	R06950;No information of KEGG othology	R07200;K09838;1.14.13.90;E1.14.13.90##ABA1;No information about KM-value	R07199;K09838;1.14.13.90;E1.14.13.90##ABA1;No information about KM-value	R07559;K02294;1.14.13.-;crtR##crtZ;No information about KM-value	R07558;K02294;1.14.13.-;crtR##crtZ;No information about KM-value	R03823;No information of KEGG othology	R07512;K09835;5.-.-.-;crtH##crtISO;No information about KM-value	R07511;K00514;1.14.99.30;E1.14.99.30##crtQ##zds;No information about KM-value	R07510;K02293;1.14.99.-;PDS##crtP;No information about KM-value	R04218;No information of KEGG othology	R02065;K02291;2.5.1.32;crtB;No information about KM-value
4-Hydroxymethylsalicylaldehyde##2-Hydroxy-4-hydroxymethyl-benzaldehyde	C14108	12	R06934;R06933;R06932;R06931;R06930;R06926;R06937;R06938;R06939;R03568;R07312;R00042	R06934;K01726;None;E4.2.1.-;None	R06933;No information of KEGG othology	R06932;K05915;None;E1.13.-.-;None	R06931;K14582;1.3.1.29;nahB##doxE;naphthalene 1,2-dihydrodiol##0.00141##671464##Novosphingobium aromaticivorans	R06930;K14581;1.18.1.3;nahAa##ndoR;No information about KM-value	R06926;K00492;None;E1.14.13.-;None	R06937;K14581;1.18.1.3;nahAa##ndoR;No information about KM-value	R06938;No information of KEGG othology	R06939;K00480;1.14.13.1;E1.14.13.1;No information about KM-value	R03568;No information of KEGG othology	R07312;No information of KEGG othology	R00042;No information of KEGG othology
4-Hydroxymethylsalicylaldehyde##2-Hydroxy-4-hydroxymethyl-benzaldehyde	C14108	12	R06934;R06933;R06932;R06931;R06930;R06926;R06937;R06938;R06939;R03568;R07312;R02514	R06934;K01726;None;E4.2.1.-;None	R06933;No information of KEGG othology	R06932;K05915;None;E1.13.-.-;None	R06931;K14582;1.3.1.29;nahB##doxE;naphthalene 1,2-dihydrodiol##0.00141##671464##Novosphingobium aromaticivorans	R06930;K14581;1.18.1.3;nahAa##ndoR;No information about KM-value	R06926;K00492;None;E1.14.13.-;None	R06937;K14581;1.18.1.3;nahAa##ndoR;No information about KM-value	R06938;No information of KEGG othology	R06939;K00480;1.14.13.1;E1.14.13.1;No information about KM-value	R03568;No information of KEGG othology	R07312;No information of KEGG othology	R02514;No information of KEGG othology
4-Hydroxymethylsalicylaldehyde##2-Hydroxy-4-hydroxymethyl-benzaldehyde	C14108	12	R06934;R06933;R06932;R06931;R06930;R06926;R06937;R06938;R06939;R03568;R07312;R02516	R06934;K01726;None;E4.2.1.-;None	R06933;No information of KEGG othology	R06932;K05915;None;E1.13.-.-;None	R06931;K14582;1.3.1.29;nahB##doxE;naphthalene 1,2-dihydrodiol##0.00141##671464##Novosphingobium aromaticivorans	R06930;K14581;1.18.1.3;nahAa##ndoR;No information about KM-value	R06926;K00492;None;E1.14.13.-;None	R06937;K14581;1.18.1.3;nahAa##ndoR;No information about KM-value	R06938;No information of KEGG othology	R06939;K00480;1.14.13.1;E1.14.13.1;No information about KM-value	R03568;No information of KEGG othology	R07312;No information of KEGG othology	R02516;No information of KEGG othology
4-Hydroxymethylsalicylaldehyde##2-Hydroxy-4-hydroxymethyl-benzaldehyde	C14108	12	R06934;R06933;R06932;R06931;R06930;R06926;R06937;R06938;R06939;R03568;R07312;R06790	R06934;K01726;None;E4.2.1.-;None	R06933;No information of KEGG othology	R06932;K05915;None;E1.13.-.-;None	R06931;K14582;1.3.1.29;nahB##doxE;naphthalene 1,2-dihydrodiol##0.00141##671464##Novosphingobium aromaticivorans	R06930;K14581;1.18.1.3;nahAa##ndoR;No information about KM-value	R06926;K00492;None;E1.14.13.-;None	R06937;K14581;1.18.1.3;nahAa##ndoR;No information about KM-value	R06938;No information of KEGG othology	R06939;K00480;1.14.13.1;E1.14.13.1;No information about KM-value	R03568;No information of KEGG othology	R07312;No information of KEGG othology	R06790;No information of KEGG othology
2-Ketospirilloxanthin	C15884	12	R07525;R07524;R07523;R07522;R07521;R07520;R07519;R07512;R07511;R07510;R04218;R02065	R07525;K09847;1.-.-.-;crtA;No information about KM-value	R07524;K09846;2.1.1.-;crtF;No information about KM-value	R07523;K09845;1.14.99.-;crtD;No information about KM-value	R07522;K09844;None;crtC;None	R07521;K09846;2.1.1.-;crtF;No information about KM-value	R07520;K09845;1.14.99.-;crtD;No information about KM-value	R07519;K09844;None;crtC;None	R07512;K09835;5.-.-.-;crtH##crtISO;No information about KM-value	R07511;K00514;1.14.99.30;E1.14.99.30##crtQ##zds;No information about KM-value	R07510;K02293;1.14.99.-;PDS##crtP;No information about KM-value	R04218;No information of KEGG othology	R02065;K02291;2.5.1.32;crtB;No information about KM-value
Hydroxyspheroidene	C15902	12	R07536;R07535;R07534;R07532;R06960;R06961;R06963;R07512;R07511;R07510;R04218;R02065	R07536;K09844;None;crtC;None	R07535;K09846;2.1.1.-;crtF;No information about KM-value	R07534;K09845;1.14.99.-;crtD;No information about KM-value	R07532;K09844;None;crtC;None	R06960;K06444;1.14.-.-;lcyE##crtL2;No information about KM-value	R06961;K00514;1.14.99.30;E1.14.99.30##crtQ##zds;No information about KM-value	R06963;K06444;1.14.-.-;lcyE##crtL2;No information about KM-value	R07512;K09835;5.-.-.-;crtH##crtISO;No information about KM-value	R07511;K00514;1.14.99.30;E1.14.99.30##crtQ##zds;No information about KM-value	R07510;K02293;1.14.99.-;PDS##crtP;No information about KM-value	R04218;No information of KEGG othology	R02065;K02291;2.5.1.32;crtB;No information about KM-value
Spheroidenone	C15903	12	R07537;R07535;R07534;R07532;R06960;R06961;R06963;R07512;R07511;R07510;R04218;R02065	R07537;K09847;1.-.-.-;crtA;No information about KM-value	R07535;K09846;2.1.1.-;crtF;No information about KM-value	R07534;K09845;1.14.99.-;crtD;No information about KM-value	R07532;K09844;None;crtC;None	R06960;K06444;1.14.-.-;lcyE##crtL2;No information about KM-value	R06961;K00514;1.14.99.30;E1.14.99.30##crtQ##zds;No information about KM-value	R06963;K06444;1.14.-.-;lcyE##crtL2;No information about KM-value	R07512;K09835;5.-.-.-;crtH##crtISO;No information about KM-value	R07511;K00514;1.14.99.30;E1.14.99.30##crtQ##zds;No information about KM-value	R07510;K02293;1.14.99.-;PDS##crtP;No information about KM-value	R04218;No information of KEGG othology	R02065;K02291;2.5.1.32;crtB;No information about KM-value
1-Fluorocyclohexadiene-cis,cis-1,2-diol	C16484	12	R08104;R08103;R08105;R08112;R08109;R08108;R08111;R08123;R08101;R08100;R08122;R00823	R08104;K03384;None;E1.14.12.-;None	R08103;K03384;None;E1.14.12.-;None	R08105;K00224;None;E1.3.1.-;None	R08112;K05783;1.3.1.25;benD;No information about KM-value	R08109;K05784;None;benC;None	R08108;K05784;None;benC;None	R08111;K05783;1.3.1.25;benD;No information about KM-value	R08123;No information of KEGG othology	R08101;K05784;None;benC;None	R08100;K05784;None;benC;None	R08122;No information of KEGG othology	R00823;K11311;None;antC;None
1-Fluorocyclohexadiene-cis,cis-1,2-diol	C16484	12	R08104;R08103;R08105;R08112;R08109;R08108;R08111;R08123;R08101;R08100;R08122;R00825	R08104;K03384;None;E1.14.12.-;None	R08103;K03384;None;E1.14.12.-;None	R08105;K00224;None;E1.3.1.-;None	R08112;K05783;1.3.1.25;benD;No information about KM-value	R08109;K05784;None;benC;None	R08108;K05784;None;benC;None	R08111;K05783;1.3.1.25;benD;No information about KM-value	R08123;No information of KEGG othology	R08101;K05784;None;benC;None	R08100;K05784;None;benC;None	R08122;No information of KEGG othology	R00825;K11311;None;antC;None
3-(5'-Methylthio)pentylmalic acid##3-(5'-Methylthio)pentylmalate	C17223	12	R08634;R08631;R08629;R08628;R08627;R08625;R08624;R08623;R08621;R08620;R08619;R00648	R08634;No information of KEGG othology	R08631;No information of KEGG othology	R08629;No information of KEGG othology	R08628;No information of KEGG othology	R08627;No information of KEGG othology	R08625;No information of KEGG othology	R08624;No information of KEGG othology	R08623;No information of KEGG othology	R08621;No information of KEGG othology	R08620;No information of KEGG othology	R08619;No information of KEGG othology	R00648;K03334;1.4.3.2;IL4I1;L-Lys##0.015##651026##Rhodococcus opacus
3-(5'-Methylthio)pentylmalic acid##3-(5'-Methylthio)pentylmalate	C17223	12	R08634;R08631;R08629;R08628;R08627;R08625;R08624;R08623;R08621;R08620;R08619;R00652	R08634;No information of KEGG othology	R08631;No information of KEGG othology	R08629;No information of KEGG othology	R08628;No information of KEGG othology	R08627;No information of KEGG othology	R08625;No information of KEGG othology	R08624;No information of KEGG othology	R08623;No information of KEGG othology	R08621;No information of KEGG othology	R08620;No information of KEGG othology	R08619;No information of KEGG othology	R00652;No information of KEGG othology
3-(5'-Methylthio)pentylmalic acid##3-(5'-Methylthio)pentylmalate	C17223	12	R08634;R08631;R08629;R08628;R08627;R08625;R08624;R08623;R08621;R08620;R08619;R07396	R08634;No information of KEGG othology	R08631;No information of KEGG othology	R08629;No information of KEGG othology	R08628;No information of KEGG othology	R08627;No information of KEGG othology	R08625;No information of KEGG othology	R08624;No information of KEGG othology	R08623;No information of KEGG othology	R08621;No information of KEGG othology	R08620;No information of KEGG othology	R08619;No information of KEGG othology	R07396;K00832;2.6.1.57;tyrB;4-hydroxyphenylpyruvate##0.032##636658##Bacillus subtilis
N-Acetyldemethylphosphinothricin##N-Adpt	C17949	12	R08871;R08877;R08888;R08870;R05165;R08887;R08867;R08866;R08865;R08864;R08861;R00747	R08871;K03823;2.3.1.183;pat;No information about KM-value	R08877;No information of KEGG othology	R08888;No information of KEGG othology	R08870;K12910;None;pms;None	R05165;No information of KEGG othology	R08887;No information of KEGG othology	R08867;K12908;None;phpF;None	R08866;K12907;None;phpJ;None	R08865;K12906;None;phpE;None	R08864;K12905;None;phpD;None	R08861;K12904;None;phpC;None	R00747;K05306;3.11.1.1;phnX;No information about KM-value
Gibberellin A1##Gibberellin 1	C00859	13	R03009;R03807;R03806;R05097;R06329;R06297;R06295;R06294;R06293;R06292;R06291;R05092;R02068	R03009;No information of KEGG othology	R03807;K05282;1.14.11.12;E1.14.11.12;No information about KM-value	R03806;K05282;1.14.11.12;E1.14.11.12;No information about KM-value	R05097;K05282;1.14.11.12;E1.14.11.12;No information about KM-value	R06329;No information of KEGG othology	R06297;K04123;1.14.13.79;KAO;No information about KM-value	R06295;K04123;1.14.13.79;KAO;No information about KM-value	R06294;K04123;1.14.13.79;KAO;No information about KM-value	R06293;K04122;1.14.13.78;E1.14.13.78;No information about KM-value	R06292;K04122;1.14.13.78;E1.14.13.78;No information about KM-value	R06291;K04122;1.14.13.78;E1.14.13.78;No information about KM-value	R05092;K04121;4.2.3.19;E4.2.3.19;[15-3H]ent-copalyl diphosphate##0.0003##680358##Arabidopsis thaliana (thale cress)	R02068;K04120;5.5.1.13;E5.5.1.13;No information about KM-value
Gibberellin A1##Gibberellin 1	C00859	13	R03009;R03807;R03806;R05097;R06340;R06328;R06295;R06294;R06293;R06292;R06291;R05092;R02068	R03009;No information of KEGG othology	R03807;K05282;1.14.11.12;E1.14.11.12;No information about KM-value	R03806;K05282;1.14.11.12;E1.14.11.12;No information about KM-value	R05097;K05282;1.14.11.12;E1.14.11.12;No information about KM-value	R06340;No information of KEGG othology	R06328;No information of KEGG othology	R06295;K04123;1.14.13.79;KAO;No information about KM-value	R06294;K04123;1.14.13.79;KAO;No information about KM-value	R06293;K04122;1.14.13.78;E1.14.13.78;No information about KM-value	R06292;K04122;1.14.13.78;E1.14.13.78;No information about KM-value	R06291;K04122;1.14.13.78;E1.14.13.78;No information about KM-value	R05092;K04121;4.2.3.19;E4.2.3.19;[15-3H]ent-copalyl diphosphate##0.0003##680358##Arabidopsis thaliana (thale cress)	R02068;K04120;5.5.1.13;E5.5.1.13;No information about KM-value
Gibberellin A1##Gibberellin 1	C00859	13	R03009;R03807;R03806;R06330;R06322;R06297;R06295;R06294;R06293;R06292;R06291;R05092;R02068	R03009;No information of KEGG othology	R03807;K05282;1.14.11.12;E1.14.11.12;No information about KM-value	R03806;K05282;1.14.11.12;E1.14.11.12;No information about KM-value	R06330;No information of KEGG othology	R06322;K05282;1.14.11.12;E1.14.11.12;No information about KM-value	R06297;K04123;1.14.13.79;KAO;No information about KM-value	R06295;K04123;1.14.13.79;KAO;No information about KM-value	R06294;K04123;1.14.13.79;KAO;No information about KM-value	R06293;K04122;1.14.13.78;E1.14.13.78;No information about KM-value	R06292;K04122;1.14.13.78;E1.14.13.78;No information about KM-value	R06291;K04122;1.14.13.78;E1.14.13.78;No information about KM-value	R05092;K04121;4.2.3.19;E4.2.3.19;[15-3H]ent-copalyl diphosphate##0.0003##680358##Arabidopsis thaliana (thale cress)	R02068;K04120;5.5.1.13;E5.5.1.13;No information about KM-value
Gibberellin A1##Gibberellin 1	C00859	13	R03009;R03807;R06331;R06323;R06322;R06297;R06295;R06294;R06293;R06292;R06291;R05092;R02068	R03009;No information of KEGG othology	R03807;K05282;1.14.11.12;E1.14.11.12;No information about KM-value	R06331;No information of KEGG othology	R06323;K05282;1.14.11.12;E1.14.11.12;No information about KM-value	R06322;K05282;1.14.11.12;E1.14.11.12;No information about KM-value	R06297;K04123;1.14.13.79;KAO;No information about KM-value	R06295;K04123;1.14.13.79;KAO;No information about KM-value	R06294;K04123;1.14.13.79;KAO;No information about KM-value	R06293;K04122;1.14.13.78;E1.14.13.78;No information about KM-value	R06292;K04122;1.14.13.78;E1.14.13.78;No information about KM-value	R06291;K04122;1.14.13.78;E1.14.13.78;No information about KM-value	R05092;K04121;4.2.3.19;E4.2.3.19;[15-3H]ent-copalyl diphosphate##0.0003##680358##Arabidopsis thaliana (thale cress)	R02068;K04120;5.5.1.13;E5.5.1.13;No information about KM-value
Gibberellin A1##Gibberellin 1	C00859	13	R03009;R06332;R06326;R06323;R06322;R06297;R06295;R06294;R06293;R06292;R06291;R05092;R02068	R03009;No information of KEGG othology	R06332;No information of KEGG othology	R06326;K05282;1.14.11.12;E1.14.11.12;No information about KM-value	R06323;K05282;1.14.11.12;E1.14.11.12;No information about KM-value	R06322;K05282;1.14.11.12;E1.14.11.12;No information about KM-value	R06297;K04123;1.14.13.79;KAO;No information about KM-value	R06295;K04123;1.14.13.79;KAO;No information about KM-value	R06294;K04123;1.14.13.79;KAO;No information about KM-value	R06293;K04122;1.14.13.78;E1.14.13.78;No information about KM-value	R06292;K04122;1.14.13.78;E1.14.13.78;No information about KM-value	R06291;K04122;1.14.13.78;E1.14.13.78;No information about KM-value	R05092;K04121;4.2.3.19;E4.2.3.19;[15-3H]ent-copalyl diphosphate##0.0003##680358##Arabidopsis thaliana (thale cress)	R02068;K04120;5.5.1.13;E5.5.1.13;No information about KM-value
Gibberellin A1##Gibberellin 1	C00859	13	R06619;R06327;R06325;R06324;R06333;R06297;R06295;R06294;R06293;R06292;R06291;R05092;R02068	R06619;K12919;None;P450III;None	R06327;K12918;None;P450II;None	R06325;K12918;None;P450II;None	R06324;K12918;None;P450II;None	R06333;No information of KEGG othology	R06297;K04123;1.14.13.79;KAO;No information about KM-value	R06295;K04123;1.14.13.79;KAO;No information about KM-value	R06294;K04123;1.14.13.79;KAO;No information about KM-value	R06293;K04122;1.14.13.78;E1.14.13.78;No information about KM-value	R06292;K04122;1.14.13.78;E1.14.13.78;No information about KM-value	R06291;K04122;1.14.13.78;E1.14.13.78;No information about KM-value	R05092;K04121;4.2.3.19;E4.2.3.19;[15-3H]ent-copalyl diphosphate##0.0003##680358##Arabidopsis thaliana (thale cress)	R02068;K04120;5.5.1.13;E5.5.1.13;No information about KM-value
Gibberellin A1##Gibberellin 1	C00859	13	R06619;R06327;R06325;R06324;R06339;R06341;R06295;R06294;R06293;R06292;R06291;R05092;R02068	R06619;K12919;None;P450III;None	R06327;K12918;None;P450II;None	R06325;K12918;None;P450II;None	R06324;K12918;None;P450II;None	R06339;K12917;None;P450I;None	R06341;K12917;None;P450I;None	R06295;K04123;1.14.13.79;KAO;No information about KM-value	R06294;K04123;1.14.13.79;KAO;No information about KM-value	R06293;K04122;1.14.13.78;E1.14.13.78;No information about KM-value	R06292;K04122;1.14.13.78;E1.14.13.78;No information about KM-value	R06291;K04122;1.14.13.78;E1.14.13.78;No information about KM-value	R05092;K04121;4.2.3.19;E4.2.3.19;[15-3H]ent-copalyl diphosphate##0.0003##680358##Arabidopsis thaliana (thale cress)	R02068;K04120;5.5.1.13;E5.5.1.13;No information about KM-value
Gibberellin A1##Gibberellin 1	C00859	13	R06619;R06327;R06325;R06334;R06322;R06297;R06295;R06294;R06293;R06292;R06291;R05092;R02068	R06619;K12919;None;P450III;None	R06327;K12918;None;P450II;None	R06325;K12918;None;P450II;None	R06334;No information of KEGG othology	R06322;K05282;1.14.11.12;E1.14.11.12;No information about KM-value	R06297;K04123;1.14.13.79;KAO;No information about KM-value	R06295;K04123;1.14.13.79;KAO;No information about KM-value	R06294;K04123;1.14.13.79;KAO;No information about KM-value	R06293;K04122;1.14.13.78;E1.14.13.78;No information about KM-value	R06292;K04122;1.14.13.78;E1.14.13.78;No information about KM-value	R06291;K04122;1.14.13.78;E1.14.13.78;No information about KM-value	R05092;K04121;4.2.3.19;E4.2.3.19;[15-3H]ent-copalyl diphosphate##0.0003##680358##Arabidopsis thaliana (thale cress)	R02068;K04120;5.5.1.13;E5.5.1.13;No information about KM-value
Gibberellin A1##Gibberellin 1	C00859	13	R06619;R06327;R06335;R06323;R06322;R06297;R06295;R06294;R06293;R06292;R06291;R05092;R02068	R06619;K12919;None;P450III;None	R06327;K12918;None;P450II;None	R06335;No information of KEGG othology	R06323;K05282;1.14.11.12;E1.14.11.12;No information about KM-value	R06322;K05282;1.14.11.12;E1.14.11.12;No information about KM-value	R06297;K04123;1.14.13.79;KAO;No information about KM-value	R06295;K04123;1.14.13.79;KAO;No information about KM-value	R06294;K04123;1.14.13.79;KAO;No information about KM-value	R06293;K04122;1.14.13.78;E1.14.13.78;No information about KM-value	R06292;K04122;1.14.13.78;E1.14.13.78;No information about KM-value	R06291;K04122;1.14.13.78;E1.14.13.78;No information about KM-value	R05092;K04121;4.2.3.19;E4.2.3.19;[15-3H]ent-copalyl diphosphate##0.0003##680358##Arabidopsis thaliana (thale cress)	R02068;K04120;5.5.1.13;E5.5.1.13;No information about KM-value
Gibberellin A1##Gibberellin 1	C00859	13	R06619;R06336;R06326;R06323;R06322;R06297;R06295;R06294;R06293;R06292;R06291;R05092;R02068	R06619;K12919;None;P450III;None	R06336;K04124;1.14.11.15;E1.14.11.15;No information about KM-value	R06326;K05282;1.14.11.12;E1.14.11.12;No information about KM-value	R06323;K05282;1.14.11.12;E1.14.11.12;No information about KM-value	R06322;K05282;1.14.11.12;E1.14.11.12;No information about KM-value	R06297;K04123;1.14.13.79;KAO;No information about KM-value	R06295;K04123;1.14.13.79;KAO;No information about KM-value	R06294;K04123;1.14.13.79;KAO;No information about KM-value	R06293;K04122;1.14.13.78;E1.14.13.78;No information about KM-value	R06292;K04122;1.14.13.78;E1.14.13.78;No information about KM-value	R06291;K04122;1.14.13.78;E1.14.13.78;No information about KM-value	R05092;K04121;4.2.3.19;E4.2.3.19;[15-3H]ent-copalyl diphosphate##0.0003##680358##Arabidopsis thaliana (thale cress)	R02068;K04120;5.5.1.13;E5.5.1.13;No information about KM-value
Gibberellin A29	C06096	13	R03809;R03807;R03806;R05097;R06329;R06297;R06295;R06294;R06293;R06292;R06291;R05092;R02068	R03809;K04125;1.14.11.13;E1.14.11.13;No information about KM-value	R03807;K05282;1.14.11.12;E1.14.11.12;No information about KM-value	R03806;K05282;1.14.11.12;E1.14.11.12;No information about KM-value	R05097;K05282;1.14.11.12;E1.14.11.12;No information about KM-value	R06329;No information of KEGG othology	R06297;K04123;1.14.13.79;KAO;No information about KM-value	R06295;K04123;1.14.13.79;KAO;No information about KM-value	R06294;K04123;1.14.13.79;KAO;No information about KM-value	R06293;K04122;1.14.13.78;E1.14.13.78;No information about KM-value	R06292;K04122;1.14.13.78;E1.14.13.78;No information about KM-value	R06291;K04122;1.14.13.78;E1.14.13.78;No information about KM-value	R05092;K04121;4.2.3.19;E4.2.3.19;[15-3H]ent-copalyl diphosphate##0.0003##680358##Arabidopsis thaliana (thale cress)	R02068;K04120;5.5.1.13;E5.5.1.13;No information about KM-value
Gibberellin A29	C06096	13	R03809;R03807;R03806;R05097;R06340;R06328;R06295;R06294;R06293;R06292;R06291;R05092;R02068	R03809;K04125;1.14.11.13;E1.14.11.13;No information about KM-value	R03807;K05282;1.14.11.12;E1.14.11.12;No information about KM-value	R03806;K05282;1.14.11.12;E1.14.11.12;No information about KM-value	R05097;K05282;1.14.11.12;E1.14.11.12;No information about KM-value	R06340;No information of KEGG othology	R06328;No information of KEGG othology	R06295;K04123;1.14.13.79;KAO;No information about KM-value	R06294;K04123;1.14.13.79;KAO;No information about KM-value	R06293;K04122;1.14.13.78;E1.14.13.78;No information about KM-value	R06292;K04122;1.14.13.78;E1.14.13.78;No information about KM-value	R06291;K04122;1.14.13.78;E1.14.13.78;No information about KM-value	R05092;K04121;4.2.3.19;E4.2.3.19;[15-3H]ent-copalyl diphosphate##0.0003##680358##Arabidopsis thaliana (thale cress)	R02068;K04120;5.5.1.13;E5.5.1.13;No information about KM-value
Gibberellin A29	C06096	13	R03809;R03807;R03806;R06330;R06322;R06297;R06295;R06294;R06293;R06292;R06291;R05092;R02068	R03809;K04125;1.14.11.13;E1.14.11.13;No information about KM-value	R03807;K05282;1.14.11.12;E1.14.11.12;No information about KM-value	R03806;K05282;1.14.11.12;E1.14.11.12;No information about KM-value	R06330;No information of KEGG othology	R06322;K05282;1.14.11.12;E1.14.11.12;No information about KM-value	R06297;K04123;1.14.13.79;KAO;No information about KM-value	R06295;K04123;1.14.13.79;KAO;No information about KM-value	R06294;K04123;1.14.13.79;KAO;No information about KM-value	R06293;K04122;1.14.13.78;E1.14.13.78;No information about KM-value	R06292;K04122;1.14.13.78;E1.14.13.78;No information about KM-value	R06291;K04122;1.14.13.78;E1.14.13.78;No information about KM-value	R05092;K04121;4.2.3.19;E4.2.3.19;[15-3H]ent-copalyl diphosphate##0.0003##680358##Arabidopsis thaliana (thale cress)	R02068;K04120;5.5.1.13;E5.5.1.13;No information about KM-value
Gibberellin A29	C06096	13	R03809;R03807;R06331;R06323;R06322;R06297;R06295;R06294;R06293;R06292;R06291;R05092;R02068	R03809;K04125;1.14.11.13;E1.14.11.13;No information about KM-value	R03807;K05282;1.14.11.12;E1.14.11.12;No information about KM-value	R06331;No information of KEGG othology	R06323;K05282;1.14.11.12;E1.14.11.12;No information about KM-value	R06322;K05282;1.14.11.12;E1.14.11.12;No information about KM-value	R06297;K04123;1.14.13.79;KAO;No information about KM-value	R06295;K04123;1.14.13.79;KAO;No information about KM-value	R06294;K04123;1.14.13.79;KAO;No information about KM-value	R06293;K04122;1.14.13.78;E1.14.13.78;No information about KM-value	R06292;K04122;1.14.13.78;E1.14.13.78;No information about KM-value	R06291;K04122;1.14.13.78;E1.14.13.78;No information about KM-value	R05092;K04121;4.2.3.19;E4.2.3.19;[15-3H]ent-copalyl diphosphate##0.0003##680358##Arabidopsis thaliana (thale cress)	R02068;K04120;5.5.1.13;E5.5.1.13;No information about KM-value
Gibberellin A29	C06096	13	R03809;R06332;R06326;R06323;R06322;R06297;R06295;R06294;R06293;R06292;R06291;R05092;R02068	R03809;K04125;1.14.11.13;E1.14.11.13;No information about KM-value	R06332;No information of KEGG othology	R06326;K05282;1.14.11.12;E1.14.11.12;No information about KM-value	R06323;K05282;1.14.11.12;E1.14.11.12;No information about KM-value	R06322;K05282;1.14.11.12;E1.14.11.12;No information about KM-value	R06297;K04123;1.14.13.79;KAO;No information about KM-value	R06295;K04123;1.14.13.79;KAO;No information about KM-value	R06294;K04123;1.14.13.79;KAO;No information about KM-value	R06293;K04122;1.14.13.78;E1.14.13.78;No information about KM-value	R06292;K04122;1.14.13.78;E1.14.13.78;No information about KM-value	R06291;K04122;1.14.13.78;E1.14.13.78;No information about KM-value	R05092;K04121;4.2.3.19;E4.2.3.19;[15-3H]ent-copalyl diphosphate##0.0003##680358##Arabidopsis thaliana (thale cress)	R02068;K04120;5.5.1.13;E5.5.1.13;No information about KM-value
Phenanthrene-9,10-oxide	C11429	13	R05653;R05843;R04151;R05650;R05642;R05648;R05649;R05632;R04117;R05137;R05136;R02941;R06603	R05653;K00492;None;E1.14.13.-;None	R05843;K11944;1.13.11.-;nidB;No information about KM-value	R04151;No information of KEGG othology	R05650;K11945;1.13.11.-;phdF;No information about KM-value	R05642;No information of KEGG othology	R05648;K11946;4.1.2.-;phdG;No information about KM-value	R05649;K11947;1.2.1.-;nidD;No information about KM-value	R05632;K00480;1.14.13.1;E1.14.13.1;No information about KM-value	R04117;K14583;1.13.11.56;nahC;No information about KM-value	R05137;K14584;5.99.1.4;nahD;No information about KM-value	R05136;K14585;4.1.2.45;nahE;No information about KM-value	R02941;K00152;1.2.1.65;E1.2.1.65;No information about KM-value	R06603;No information of KEGG othology
Phenanthrene-1,2-oxide	C11431	13	R05654;R05843;R04151;R05650;R05642;R05648;R05649;R05632;R04117;R05137;R05136;R02941;R06603	R05654;K00492;None;E1.14.13.-;None	R05843;K11944;1.13.11.-;nidB;No information about KM-value	R04151;No information of KEGG othology	R05650;K11945;1.13.11.-;phdF;No information about KM-value	R05642;No information of KEGG othology	R05648;K11946;4.1.2.-;phdG;No information about KM-value	R05649;K11947;1.2.1.-;nidD;No information about KM-value	R05632;K00480;1.14.13.1;E1.14.13.1;No information about KM-value	R04117;K14583;1.13.11.56;nahC;No information about KM-value	R05137;K14584;5.99.1.4;nahD;No information about KM-value	R05136;K14585;4.1.2.45;nahE;No information about KM-value	R02941;K00152;1.2.1.65;E1.2.1.65;No information about KM-value	R06603;No information of KEGG othology
1-Phenanthrol	C11432	13	R05655;R05843;R04151;R05650;R05642;R05648;R05649;R05632;R04117;R05137;R05136;R02941;R06603	R05655;K00492;None;E1.14.13.-;None	R05843;K11944;1.13.11.-;nidB;No information about KM-value	R04151;No information of KEGG othology	R05650;K11945;1.13.11.-;phdF;No information about KM-value	R05642;No information of KEGG othology	R05648;K11946;4.1.2.-;phdG;No information about KM-value	R05649;K11947;1.2.1.-;nidD;No information about KM-value	R05632;K00480;1.14.13.1;E1.14.13.1;No information about KM-value	R04117;K14583;1.13.11.56;nahC;No information about KM-value	R05137;K14584;5.99.1.4;nahD;No information about KM-value	R05136;K14585;4.1.2.45;nahE;No information about KM-value	R02941;K00152;1.2.1.65;E1.2.1.65;No information about KM-value	R06603;No information of KEGG othology
Gibberellin A51-catabolite	C11854	13	R06343;R06337;R06326;R06323;R06322;R06297;R06295;R06294;R06293;R06292;R06291;R05092;R02068	R06343;No information of KEGG othology	R06337;K04125;1.14.11.13;E1.14.11.13;No information about KM-value	R06326;K05282;1.14.11.12;E1.14.11.12;No information about KM-value	R06323;K05282;1.14.11.12;E1.14.11.12;No information about KM-value	R06322;K05282;1.14.11.12;E1.14.11.12;No information about KM-value	R06297;K04123;1.14.13.79;KAO;No information about KM-value	R06295;K04123;1.14.13.79;KAO;No information about KM-value	R06294;K04123;1.14.13.79;KAO;No information about KM-value	R06293;K04122;1.14.13.78;E1.14.13.78;No information about KM-value	R06292;K04122;1.14.13.78;E1.14.13.78;No information about KM-value	R06291;K04122;1.14.13.78;E1.14.13.78;No information about KM-value	R05092;K04121;4.2.3.19;E4.2.3.19;[15-3H]ent-copalyl diphosphate##0.0003##680358##Arabidopsis thaliana (thale cress)	R02068;K04120;5.5.1.13;E5.5.1.13;No information about KM-value
Gibberellin A7	C11867	13	R06350;R06349;R06326;R06323;R06322;R06297;R06295;R06294;R06293;R06292;R06291;R05092;R02068	R06350;K00478;None;E1.14.11.-;None	R06349;K00478;None;E1.14.11.-;None	R06326;K05282;1.14.11.12;E1.14.11.12;No information about KM-value	R06323;K05282;1.14.11.12;E1.14.11.12;No information about KM-value	R06322;K05282;1.14.11.12;E1.14.11.12;No information about KM-value	R06297;K04123;1.14.13.79;KAO;No information about KM-value	R06295;K04123;1.14.13.79;KAO;No information about KM-value	R06294;K04123;1.14.13.79;KAO;No information about KM-value	R06293;K04122;1.14.13.78;E1.14.13.78;No information about KM-value	R06292;K04122;1.14.13.78;E1.14.13.78;No information about KM-value	R06291;K04122;1.14.13.78;E1.14.13.78;No information about KM-value	R05092;K04121;4.2.3.19;E4.2.3.19;[15-3H]ent-copalyl diphosphate##0.0003##680358##Arabidopsis thaliana (thale cress)	R02068;K04120;5.5.1.13;E5.5.1.13;No information about KM-value
Gibberellin A7	C11867	13	R06617;R06327;R06325;R06324;R06333;R06297;R06295;R06294;R06293;R06292;R06291;R05092;R02068	R06617;K12920;None;K12920##DES;None	R06327;K12918;None;P450II;None	R06325;K12918;None;P450II;None	R06324;K12918;None;P450II;None	R06333;No information of KEGG othology	R06297;K04123;1.14.13.79;KAO;No information about KM-value	R06295;K04123;1.14.13.79;KAO;No information about KM-value	R06294;K04123;1.14.13.79;KAO;No information about KM-value	R06293;K04122;1.14.13.78;E1.14.13.78;No information about KM-value	R06292;K04122;1.14.13.78;E1.14.13.78;No information about KM-value	R06291;K04122;1.14.13.78;E1.14.13.78;No information about KM-value	R05092;K04121;4.2.3.19;E4.2.3.19;[15-3H]ent-copalyl diphosphate##0.0003##680358##Arabidopsis thaliana (thale cress)	R02068;K04120;5.5.1.13;E5.5.1.13;No information about KM-value
Gibberellin A7	C11867	13	R06617;R06327;R06325;R06324;R06339;R06341;R06295;R06294;R06293;R06292;R06291;R05092;R02068	R06617;K12920;None;K12920##DES;None	R06327;K12918;None;P450II;None	R06325;K12918;None;P450II;None	R06324;K12918;None;P450II;None	R06339;K12917;None;P450I;None	R06341;K12917;None;P450I;None	R06295;K04123;1.14.13.79;KAO;No information about KM-value	R06294;K04123;1.14.13.79;KAO;No information about KM-value	R06293;K04122;1.14.13.78;E1.14.13.78;No information about KM-value	R06292;K04122;1.14.13.78;E1.14.13.78;No information about KM-value	R06291;K04122;1.14.13.78;E1.14.13.78;No information about KM-value	R05092;K04121;4.2.3.19;E4.2.3.19;[15-3H]ent-copalyl diphosphate##0.0003##680358##Arabidopsis thaliana (thale cress)	R02068;K04120;5.5.1.13;E5.5.1.13;No information about KM-value
Gibberellin A7	C11867	13	R06617;R06327;R06325;R06334;R06322;R06297;R06295;R06294;R06293;R06292;R06291;R05092;R02068	R06617;K12920;None;K12920##DES;None	R06327;K12918;None;P450II;None	R06325;K12918;None;P450II;None	R06334;No information of KEGG othology	R06322;K05282;1.14.11.12;E1.14.11.12;No information about KM-value	R06297;K04123;1.14.13.79;KAO;No information about KM-value	R06295;K04123;1.14.13.79;KAO;No information about KM-value	R06294;K04123;1.14.13.79;KAO;No information about KM-value	R06293;K04122;1.14.13.78;E1.14.13.78;No information about KM-value	R06292;K04122;1.14.13.78;E1.14.13.78;No information about KM-value	R06291;K04122;1.14.13.78;E1.14.13.78;No information about KM-value	R05092;K04121;4.2.3.19;E4.2.3.19;[15-3H]ent-copalyl diphosphate##0.0003##680358##Arabidopsis thaliana (thale cress)	R02068;K04120;5.5.1.13;E5.5.1.13;No information about KM-value
Gibberellin A7	C11867	13	R06617;R06327;R06335;R06323;R06322;R06297;R06295;R06294;R06293;R06292;R06291;R05092;R02068	R06617;K12920;None;K12920##DES;None	R06327;K12918;None;P450II;None	R06335;No information of KEGG othology	R06323;K05282;1.14.11.12;E1.14.11.12;No information about KM-value	R06322;K05282;1.14.11.12;E1.14.11.12;No information about KM-value	R06297;K04123;1.14.13.79;KAO;No information about KM-value	R06295;K04123;1.14.13.79;KAO;No information about KM-value	R06294;K04123;1.14.13.79;KAO;No information about KM-value	R06293;K04122;1.14.13.78;E1.14.13.78;No information about KM-value	R06292;K04122;1.14.13.78;E1.14.13.78;No information about KM-value	R06291;K04122;1.14.13.78;E1.14.13.78;No information about KM-value	R05092;K04121;4.2.3.19;E4.2.3.19;[15-3H]ent-copalyl diphosphate##0.0003##680358##Arabidopsis thaliana (thale cress)	R02068;K04120;5.5.1.13;E5.5.1.13;No information about KM-value
Gibberellin A7	C11867	13	R06617;R06336;R06326;R06323;R06322;R06297;R06295;R06294;R06293;R06292;R06291;R05092;R02068	R06617;K12920;None;K12920##DES;None	R06336;K04124;1.14.11.15;E1.14.11.15;No information about KM-value	R06326;K05282;1.14.11.12;E1.14.11.12;No information about KM-value	R06323;K05282;1.14.11.12;E1.14.11.12;No information about KM-value	R06322;K05282;1.14.11.12;E1.14.11.12;No information about KM-value	R06297;K04123;1.14.13.79;KAO;No information about KM-value	R06295;K04123;1.14.13.79;KAO;No information about KM-value	R06294;K04123;1.14.13.79;KAO;No information about KM-value	R06293;K04122;1.14.13.78;E1.14.13.78;No information about KM-value	R06292;K04122;1.14.13.78;E1.14.13.78;No information about KM-value	R06291;K04122;1.14.13.78;E1.14.13.78;No information about KM-value	R05092;K04121;4.2.3.19;E4.2.3.19;[15-3H]ent-copalyl diphosphate##0.0003##680358##Arabidopsis thaliana (thale cress)	R02068;K04120;5.5.1.13;E5.5.1.13;No information about KM-value
Gibberellin A34	C11868	13	R06338;R06327;R06325;R06324;R06333;R06297;R06295;R06294;R06293;R06292;R06291;R05092;R02068	R06338;K04125;1.14.11.13;E1.14.11.13;No information about KM-value	R06327;K12918;None;P450II;None	R06325;K12918;None;P450II;None	R06324;K12918;None;P450II;None	R06333;No information of KEGG othology	R06297;K04123;1.14.13.79;KAO;No information about KM-value	R06295;K04123;1.14.13.79;KAO;No information about KM-value	R06294;K04123;1.14.13.79;KAO;No information about KM-value	R06293;K04122;1.14.13.78;E1.14.13.78;No information about KM-value	R06292;K04122;1.14.13.78;E1.14.13.78;No information about KM-value	R06291;K04122;1.14.13.78;E1.14.13.78;No information about KM-value	R05092;K04121;4.2.3.19;E4.2.3.19;[15-3H]ent-copalyl diphosphate##0.0003##680358##Arabidopsis thaliana (thale cress)	R02068;K04120;5.5.1.13;E5.5.1.13;No information about KM-value
Gibberellin A34	C11868	13	R06338;R06327;R06325;R06324;R06339;R06341;R06295;R06294;R06293;R06292;R06291;R05092;R02068	R06338;K04125;1.14.11.13;E1.14.11.13;No information about KM-value	R06327;K12918;None;P450II;None	R06325;K12918;None;P450II;None	R06324;K12918;None;P450II;None	R06339;K12917;None;P450I;None	R06341;K12917;None;P450I;None	R06295;K04123;1.14.13.79;KAO;No information about KM-value	R06294;K04123;1.14.13.79;KAO;No information about KM-value	R06293;K04122;1.14.13.78;E1.14.13.78;No information about KM-value	R06292;K04122;1.14.13.78;E1.14.13.78;No information about KM-value	R06291;K04122;1.14.13.78;E1.14.13.78;No information about KM-value	R05092;K04121;4.2.3.19;E4.2.3.19;[15-3H]ent-copalyl diphosphate##0.0003##680358##Arabidopsis thaliana (thale cress)	R02068;K04120;5.5.1.13;E5.5.1.13;No information about KM-value
Gibberellin A34	C11868	13	R06338;R06327;R06325;R06334;R06322;R06297;R06295;R06294;R06293;R06292;R06291;R05092;R02068	R06338;K04125;1.14.11.13;E1.14.11.13;No information about KM-value	R06327;K12918;None;P450II;None	R06325;K12918;None;P450II;None	R06334;No information of KEGG othology	R06322;K05282;1.14.11.12;E1.14.11.12;No information about KM-value	R06297;K04123;1.14.13.79;KAO;No information about KM-value	R06295;K04123;1.14.13.79;KAO;No information about KM-value	R06294;K04123;1.14.13.79;KAO;No information about KM-value	R06293;K04122;1.14.13.78;E1.14.13.78;No information about KM-value	R06292;K04122;1.14.13.78;E1.14.13.78;No information about KM-value	R06291;K04122;1.14.13.78;E1.14.13.78;No information about KM-value	R05092;K04121;4.2.3.19;E4.2.3.19;[15-3H]ent-copalyl diphosphate##0.0003##680358##Arabidopsis thaliana (thale cress)	R02068;K04120;5.5.1.13;E5.5.1.13;No information about KM-value
Gibberellin A34	C11868	13	R06338;R06327;R06335;R06323;R06322;R06297;R06295;R06294;R06293;R06292;R06291;R05092;R02068	R06338;K04125;1.14.11.13;E1.14.11.13;No information about KM-value	R06327;K12918;None;P450II;None	R06335;No information of KEGG othology	R06323;K05282;1.14.11.12;E1.14.11.12;No information about KM-value	R06322;K05282;1.14.11.12;E1.14.11.12;No information about KM-value	R06297;K04123;1.14.13.79;KAO;No information about KM-value	R06295;K04123;1.14.13.79;KAO;No information about KM-value	R06294;K04123;1.14.13.79;KAO;No information about KM-value	R06293;K04122;1.14.13.78;E1.14.13.78;No information about KM-value	R06292;K04122;1.14.13.78;E1.14.13.78;No information about KM-value	R06291;K04122;1.14.13.78;E1.14.13.78;No information about KM-value	R05092;K04121;4.2.3.19;E4.2.3.19;[15-3H]ent-copalyl diphosphate##0.0003##680358##Arabidopsis thaliana (thale cress)	R02068;K04120;5.5.1.13;E5.5.1.13;No information about KM-value
Gibberellin A34	C11868	13	R06338;R06336;R06326;R06323;R06322;R06297;R06295;R06294;R06293;R06292;R06291;R05092;R02068	R06338;K04125;1.14.11.13;E1.14.11.13;No information about KM-value	R06336;K04124;1.14.11.15;E1.14.11.15;No information about KM-value	R06326;K05282;1.14.11.12;E1.14.11.12;No information about KM-value	R06323;K05282;1.14.11.12;E1.14.11.12;No information about KM-value	R06322;K05282;1.14.11.12;E1.14.11.12;No information about KM-value	R06297;K04123;1.14.13.79;KAO;No information about KM-value	R06295;K04123;1.14.13.79;KAO;No information about KM-value	R06294;K04123;1.14.13.79;KAO;No information about KM-value	R06293;K04122;1.14.13.78;E1.14.13.78;No information about KM-value	R06292;K04122;1.14.13.78;E1.14.13.78;No information about KM-value	R06291;K04122;1.14.13.78;E1.14.13.78;No information about KM-value	R05092;K04121;4.2.3.19;E4.2.3.19;[15-3H]ent-copalyl diphosphate##0.0003##680358##Arabidopsis thaliana (thale cress)	R02068;K04120;5.5.1.13;E5.5.1.13;No information about KM-value
Gibberellin A5	C11871	13	R06346;R03807;R03806;R05097;R06329;R06297;R06295;R06294;R06293;R06292;R06291;R05092;R02068	R06346;K00478;None;E1.14.11.-;None	R03807;K05282;1.14.11.12;E1.14.11.12;No information about KM-value	R03806;K05282;1.14.11.12;E1.14.11.12;No information about KM-value	R05097;K05282;1.14.11.12;E1.14.11.12;No information about KM-value	R06329;No information of KEGG othology	R06297;K04123;1.14.13.79;KAO;No information about KM-value	R06295;K04123;1.14.13.79;KAO;No information about KM-value	R06294;K04123;1.14.13.79;KAO;No information about KM-value	R06293;K04122;1.14.13.78;E1.14.13.78;No information about KM-value	R06292;K04122;1.14.13.78;E1.14.13.78;No information about KM-value	R06291;K04122;1.14.13.78;E1.14.13.78;No information about KM-value	R05092;K04121;4.2.3.19;E4.2.3.19;[15-3H]ent-copalyl diphosphate##0.0003##680358##Arabidopsis thaliana (thale cress)	R02068;K04120;5.5.1.13;E5.5.1.13;No information about KM-value
Gibberellin A5	C11871	13	R06346;R03807;R03806;R05097;R06340;R06328;R06295;R06294;R06293;R06292;R06291;R05092;R02068	R06346;K00478;None;E1.14.11.-;None	R03807;K05282;1.14.11.12;E1.14.11.12;No information about KM-value	R03806;K05282;1.14.11.12;E1.14.11.12;No information about KM-value	R05097;K05282;1.14.11.12;E1.14.11.12;No information about KM-value	R06340;No information of KEGG othology	R06328;No information of KEGG othology	R06295;K04123;1.14.13.79;KAO;No information about KM-value	R06294;K04123;1.14.13.79;KAO;No information about KM-value	R06293;K04122;1.14.13.78;E1.14.13.78;No information about KM-value	R06292;K04122;1.14.13.78;E1.14.13.78;No information about KM-value	R06291;K04122;1.14.13.78;E1.14.13.78;No information about KM-value	R05092;K04121;4.2.3.19;E4.2.3.19;[15-3H]ent-copalyl diphosphate##0.0003##680358##Arabidopsis thaliana (thale cress)	R02068;K04120;5.5.1.13;E5.5.1.13;No information about KM-value
Gibberellin A5	C11871	13	R06346;R03807;R03806;R06330;R06322;R06297;R06295;R06294;R06293;R06292;R06291;R05092;R02068	R06346;K00478;None;E1.14.11.-;None	R03807;K05282;1.14.11.12;E1.14.11.12;No information about KM-value	R03806;K05282;1.14.11.12;E1.14.11.12;No information about KM-value	R06330;No information of KEGG othology	R06322;K05282;1.14.11.12;E1.14.11.12;No information about KM-value	R06297;K04123;1.14.13.79;KAO;No information about KM-value	R06295;K04123;1.14.13.79;KAO;No information about KM-value	R06294;K04123;1.14.13.79;KAO;No information about KM-value	R06293;K04122;1.14.13.78;E1.14.13.78;No information about KM-value	R06292;K04122;1.14.13.78;E1.14.13.78;No information about KM-value	R06291;K04122;1.14.13.78;E1.14.13.78;No information about KM-value	R05092;K04121;4.2.3.19;E4.2.3.19;[15-3H]ent-copalyl diphosphate##0.0003##680358##Arabidopsis thaliana (thale cress)	R02068;K04120;5.5.1.13;E5.5.1.13;No information about KM-value
Gibberellin A5	C11871	13	R06346;R03807;R06331;R06323;R06322;R06297;R06295;R06294;R06293;R06292;R06291;R05092;R02068	R06346;K00478;None;E1.14.11.-;None	R03807;K05282;1.14.11.12;E1.14.11.12;No information about KM-value	R06331;No information of KEGG othology	R06323;K05282;1.14.11.12;E1.14.11.12;No information about KM-value	R06322;K05282;1.14.11.12;E1.14.11.12;No information about KM-value	R06297;K04123;1.14.13.79;KAO;No information about KM-value	R06295;K04123;1.14.13.79;KAO;No information about KM-value	R06294;K04123;1.14.13.79;KAO;No information about KM-value	R06293;K04122;1.14.13.78;E1.14.13.78;No information about KM-value	R06292;K04122;1.14.13.78;E1.14.13.78;No information about KM-value	R06291;K04122;1.14.13.78;E1.14.13.78;No information about KM-value	R05092;K04121;4.2.3.19;E4.2.3.19;[15-3H]ent-copalyl diphosphate##0.0003##680358##Arabidopsis thaliana (thale cress)	R02068;K04120;5.5.1.13;E5.5.1.13;No information about KM-value
[truncated: 4,282 more rows]
