# Supplementary material for: An in silico platform for the design of heterologous pathways in nonnative metabolite production
Source: BMC Bioinformatics. 2012 May 11;13:93. doi: 10.1186/1471-2105-13-93 (PMC3506926; doi:10.1186/1471-2105-13-93)
Supplement: Additional file 4 — List of connectable nonnative metabolites when Saccharomyces cerevisiae was used as the host. The sheet “S.cerevisiae_connectable” contains all of the connected metabolites, including heterologous reaction(s), information about gene(s) from the KEGG database and the minimum Km value from the BRENDA database. [file 1471-2105-13-93-S4.xls]

## Sheet: C. glutamicum_maxTarget
Compound name including synnonym separated by "##"	Compound ID	No. of heterologous reaction	List of heterologous reaction (separated by ";")	Reaction information (reaction ID;KEGG orthology ID;EC number;Gene;KM-value information from brenda*) --*substrate#Min. of KM#Literature (PMID)#organim
Pyridoxal phosphate##Pyridoxal 5-phosphate##Pyridoxal 5'-phosphate##PLP	C00018	1	R07456	R07456;K08681;2.6.-.-;pdxT##pdx2;No information about KM-value
Adenosine 3',5'-bisphosphate##PAP##3'-Phosphoadenylate##Phosphoadenosine phosphate	C00054	1	R00188	R00188;No information of KEGG othology
Sulfate##Sulfuric acid	C00059	1	R00533	R00533;K00387;1.8.3.1;E1.8.3.1##SUOX;Cytochrome c##0.00043##667714##Homo sapiens (human)
Formaldehyde##Methanal##Oxomethane##Oxomethylene##Methylene oxide##Formalin	C00067	1	R00604	R00604;K00148;1.2.1.46;fdhA;S-hydroxymethylglutathione##0.0017##667724##Homo sapiens (human)
Formaldehyde##Methanal##Oxomethane##Oxomethylene##Methylene oxide##Formalin	C00067	1	R01216	R01216;No information of KEGG othology
ITP##Inosine 5'-triphosphate##Inosine triphosphate##Inosine tripolyphosphate	C00081	1	R00088	R00088;No information of KEGG othology
ITP##Inosine 5'-triphosphate##Inosine triphosphate##Inosine tripolyphosphate	C00081	1	R00720	R00720;K04765;3.6.1.8;E3.6.1.8;ATP##0.00032##210225##Rattus norvegicus (rat)
Acetaldehyde##Ethanal	C00084	1	R00224	R00224;No information of KEGG othology
Acetaldehyde##Ethanal	C00084	1	R00228	R00228;K04072;1.1.1.1;adhE;1-hydroxymethyl-6-methylpyrene##0.00028##701322##Homo sapiens (human)
Acetaldehyde##Ethanal	C00084	1	R00710	R00710;K14085;1.2.1.3;ALDH7A1;4-(dimethylamino)cinnamaldehyde##0.0001##348695##Rattus norvegicus (rat)
Acetaldehyde##Ethanal	C00084	1	R00711	R00711;K00129;1.2.1.5;E1.2.1.5;Pentanal##0.0001##348796##Equus caballus (horse)
Acetaldehyde##Ethanal	C00084	1	R00749	R00749;K04019;None;eutA;None
Acetaldehyde##Ethanal	C00084	1	R00751	R00751;K01620;4.1.2.5;E4.1.2.5##ltaA;L-Thr##0.00016##681356##Streptomyces coelicolor	R00751;K01620;4.1.2.5;E4.1.2.5##ltaA;L-threo-3,4-dihydroxyphenylserine##0.0002##681356##Streptomyces coelicolor	R00751;K01620;4.1.2.5;E4.1.2.5##ltaA;L-phenylserine##2.00E-06##681356##Streptomyces coelicolor
Sulfur##S##Elemental sulfur	C00087	1	R00781	R00781;No information of KEGG othology
Catechol##1,2-Benzenediol##o-Benzenediol##1,2-Dihydroxybenzene##Brenzcatechin##Pyrocatechol	C00090	1	R00823	R00823;K11311;None;antC;None
Catechol##1,2-Benzenediol##o-Benzenediol##1,2-Dihydroxybenzene##Brenzcatechin##Pyrocatechol	C00090	1	R00825	R00825;K11311;None;antC;None
D-Glucose 6-phosphate##Glucose 6-phosphate##Robison ester	C00092	1	R00299	R00299;K00844;2.7.1.1;HK;D-mannose##0.014##640240##Sus scrofa (pig)
D-Glucose 6-phosphate##Glucose 6-phosphate##Robison ester	C00092	1	R00303	R00303;No information of KEGG othology
D-Glucose 6-phosphate##Glucose 6-phosphate##Robison ester	C00092	1	R00771	R00771;No information of KEGG othology
D-Glucose 6-phosphate##Glucose 6-phosphate##Robison ester	C00092	1	R00835	R00835;No information of KEGG othology
D-Glucose 6-phosphate##Glucose 6-phosphate##Robison ester	C00092	1	R00836	R00836;No information of KEGG othology
D-Glucose 6-phosphate##Glucose 6-phosphate##Robison ester	C00092	1	R00837	R00837;K01232;3.2.1.122;E3.2.1.122##glvA;3,4-dinitrophenyl 6-phospho-alpha-D-glucoside##0.004##678328##Bacillus subtilis
D-Glucose 6-phosphate##Glucose 6-phosphate##Robison ester	C00092	1	R00850	R00850;No information of KEGG othology
D-Glucose 6-phosphate##Glucose 6-phosphate##Robison ester	C00092	1	R01139	R01139;No information of KEGG othology
D-Glucose 6-phosphate##Glucose 6-phosphate##Robison ester	C00092	1	R05804	R05804;K08074;2.7.1.147;ADPGK;ADP##0.028##660867##Mus musculus (mouse)
D-Glucose 6-phosphate##Glucose 6-phosphate##Robison ester	C00092	1	R07324	R07324;K01858;5.5.1.4;E5.5.1.4##INO1;NAD+##0.0051##649928##Archaeoglobus fulgidus	R07324;K01858;5.5.1.4;E5.5.1.4##INO1;D-glucose 6-phosphate##0.12##649928##Archaeoglobus fulgidus
D-Glucose 6-phosphate##Glucose 6-phosphate##Robison ester	C00092	1	R08639	R08639;K01835;5.4.2.2;E5.4.2.2##pgm;D-Glucose 1,6-bisphosphate##0.016##649781##Zea mays (maize)
D-Fructose##Levulose##Fruit sugar##D-arabino-Hexulose	C00095	1	R00307	R00307;No information of KEGG othology
D-Fructose##Levulose##Fruit sugar##D-arabino-Hexulose	C00095	1	R00760	R00760;No information of KEGG othology
D-Fructose##Levulose##Fruit sugar##D-arabino-Hexulose	C00095	1	R00877	R00877;No information of KEGG othology
Propanoyl-CoA##Propionyl-CoA##Propionyl coenzyme A	C00100	1	R06987	R06987;K00656;2.3.1.54;E2.3.1.54##pflD;No information about KM-value
IDP##Inosine 5'-diphosphate##Inosine diphosphate	C00104	1	R00123	R00123;No information of KEGG othology
IDP##Inosine 5'-diphosphate##Inosine diphosphate	C00104	1	R00961	R00961;K14642;3.6.1.5;YND1;ATP##0.0031##210138##Sus scrofa (pig)
N-Acetyl-D-glucosamine##N-Acetylchitosamine##2-Acetamido-2-deoxy-D-glucose##GlcNAc	C00140	1	R01201	R01201;K00884;2.7.1.59;nagK##NAGK;MgATP2-##0.1##641697##Rattus norvegicus (rat)
Phenol##Benzenol##Hydroxybenzene##Phenic acid##Phenylic acid	C00146	1	R00728	R00728;K01668;4.1.99.2;E4.1.99.2;L-Tyr##0.054##33465##Symbiobacterium thermophilum
(S)-Malate##L-Malate##L-Apple acid##L-Malic acid##L-2-Hydroxybutanedioic acid##Malate##Malic acid	C00149	1	R00214	R00214;K00028;1.1.1.39;E1.1.1.39;more##-999##711147##Arabidopsis thaliana (thale cress)	R00214;K00027;1.1.1.38;E1.1.1.38##sfcA##maeA;(S)-malate##0.42##689861##Escherichia coli k-12 mg1655
(S)-Malate##L-Malate##L-Apple acid##L-Malic acid##L-2-Hydroxybutanedioic acid##Malate##Malic acid	C00149	1	R00216	R00216;K00029;1.1.1.40;E1.1.1.40##maeB;NADP+##0.00118##286725##Sus scrofa (pig)
(S)-Malate##L-Malate##L-Apple acid##L-Malic acid##L-2-Hydroxybutanedioic acid##Malate##Malic acid	C00149	1	R00342	R00342;K00026;1.1.1.37;MDH2;NAD+##0.022##286670##Trichomonas vaginalis
(S)-Malate##L-Malate##L-Apple acid##L-Malic acid##L-2-Hydroxybutanedioic acid##Malate##Malic acid	C00149	1	R00343	R00343;K00051;1.1.1.82;E1.1.1.82;(2S,3R)-tartrate##0.2##696461##Aeropyrum pernix
(S)-Malate##L-Malate##L-Apple acid##L-Malic acid##L-2-Hydroxybutanedioic acid##Malate##Malic acid	C00149	1	R00472	R00472;K01638;2.3.3.9;E2.3.3.9##aceB##glcB;No information about KM-value
(S)-Malate##L-Malate##L-Apple acid##L-Malic acid##L-2-Hydroxybutanedioic acid##Malate##Malic acid	C00149	1	R01082	R01082;K01679;4.2.1.2;E4.2.1.2B##fumC;fumarate##0.005##33728##Sus scrofa (pig)
(S)-Malate##L-Malate##L-Apple acid##L-Malic acid##L-2-Hydroxybutanedioic acid##Malate##Malic acid	C00149	1	R01257	R01257;K00116;1.1.5.4;mqo;ubiquinone-1##0.015##698670##Mycobacterium smegmatis
4-Hydroxybenzoate##Hydroxybenzoic acid##4-Hydroxybenzoic acid##Hydroxybenzenecarboxylic acid	C00156	1	R01302	R01302;K03181;4.1.3.40;ubiC;No information about KM-value
Acetoacetate##3-Oxobutanoic acid##beta-Ketobutyric acid##Acetoacetic acid	C00164	1	R00410	R00410;K01029;2.8.3.5;E2.8.3.5B##scoB;acetoacetate##0.0002##645995##Sus scrofa (pig)
Acetoacetate##3-Oxobutanoic acid##beta-Ketobutyric acid##Acetoacetic acid	C00164	1	R01357	R01357;K01907;6.2.1.16;AACS##acsA;acetoacetate##0.008##647##Rattus norvegicus (rat)	R01357;K01907;6.2.1.16;AACS##acsA;CoA##0.01##647##Rattus norvegicus (rat)	R01357;K01907;6.2.1.16;AACS##acsA;L-(+)-3-hydroxybutyrate##0.075##647##Rattus norvegicus (rat)
Acetoacetate##3-Oxobutanoic acid##beta-Ketobutyric acid##Acetoacetic acid	C00164	1	R01358	R01358;No information of KEGG othology
Acetoacetate##3-Oxobutanoic acid##beta-Ketobutyric acid##Acetoacetic acid	C00164	1	R01359	R01359;K01035;2.8.3.8;atoA;succinate##0.36##693049##Trichomonas vaginalis
Acetoacetate##3-Oxobutanoic acid##beta-Ketobutyric acid##Acetoacetic acid	C00164	1	R01360	R01360;K01640;4.1.3.4;E4.1.3.4##HMGCL##hmgL;No information about KM-value
UDP-glucuronate##UDPglucuronate##UDP-D-glucuronate##UDP-alpha-D-glucuronate	C00167	1	R00286	R00286;K00012;1.1.1.22;UGDH##ugd;UDP-glucose##0.0092##685143##Homo sapiens (human)
Hydroxypyruvate##Hydroxypyruvic acid##3-Hydroxypyruvate##3-Hydroxypyruvic acid	C00168	1	R00581	R00581;No information of KEGG othology
Hydroxypyruvate##Hydroxypyruvic acid##3-Hydroxypyruvate##3-Hydroxypyruvic acid	C00168	1	R00585	R00585;K00830;2.6.1.51;AGXT;glyoxylate##0.01##640142##Rattus norvegicus (rat)
Hydroxypyruvate##Hydroxypyruvic acid##3-Hydroxypyruvate##3-Hydroxypyruvic acid	C00168	1	R00588	R00588;K00830;2.6.1.51;AGXT;glyoxylate##0.01##640142##Rattus norvegicus (rat)
Cyanide##Prussiate##CN-##Cyano	C00177	1	R00152	R00152;No information of KEGG othology
Glycerone##Dihydroxyacetone##1,3-Dihydroxyacetone##1,3-Dihydroxy-2-propanone##1,3-Dihydroxypropan-2-one	C00184	1	R01010	R01010;No information of KEGG othology
Glycerone##Dihydroxyacetone##1,3-Dihydroxyacetone##1,3-Dihydroxy-2-propanone##1,3-Dihydroxypropan-2-one	C00184	1	R01011	R01011;K05879;2.7.1.-;dhaL;No information about KM-value
Glycerone##Dihydroxyacetone##1,3-Dihydroxyacetone##1,3-Dihydroxy-2-propanone##1,3-Dihydroxypropan-2-one	C00184	1	R01012	R01012;No information of KEGG othology
Cellobiose##1-beta-D-Glucopyranosyl-4-D-glucopyranose	C00185	1	R00306	R00306;No information of KEGG othology
Cellobiose##1-beta-D-Glucopyranosyl-4-D-glucopyranose	C00185	1	R00952	R00952;K00702;2.4.1.20;E2.4.1.20;phosphate##0.15##637868##Thermotoga maritima
(S)-Lactate##L-Lactate##L-Lactic acid	C00186	1	R00319	R00319;K00467;1.13.12.4;E1.13.12.4;(S)-Lactate##0.014##440397##Mycobacterium smegmatis
(S)-Lactate##L-Lactate##L-Lactic acid	C00186	1	R00703	R00703;K00016;1.1.1.27;LDH##ldh;more##-999##688389##Deinococcus radiodurans	R00703;K00016;1.1.1.27;LDH##ldh;NADH##0.007##654758##Plasmodium vivax	R00703;K00016;1.1.1.27;LDH##ldh;Lactate##3.3##696769##Sus scrofa (pig)
D-Glucuronate##Glucuronic acid##Glucuronate	C00191	1	R01184	R01184;K00469;1.13.99.1;MIOX;O2##0.0095##6870##Rattus norvegicus (rat)	R01184;K00469;1.13.99.1;MIOX;Inositol##0.2##6874##Sus scrofa (pig)	R01184;K00469;1.13.99.1;MIOX;myo-Inositol##3.3##657777##Mus musculus (mouse)
Hydroxylamine	C00192	1	R00143	R00143;K05601;1.7.99.1;E1.7.99.1;No information about KM-value
2,3-Dihydroxybenzoate##2,3-Dihydroxybenzoic acid	C00196	1	R00980	R00980;No information of KEGG othology
D-Glucono-1,5-lactone##Gluconic lactone##Gluconic acid lactone##1,5-Gluconolactone##delta-Gluconolactone##D-Gluconolactone##Gluconolactone	C00198	1	R00300	R00300;No information of KEGG othology
D-Glucono-1,5-lactone##Gluconic lactone##Gluconic acid lactone##1,5-Gluconolactone##delta-Gluconolactone##D-Gluconolactone##Gluconolactone	C00198	1	R07147	R07147;No information of KEGG othology
Maltose##Malt sugar##alpha-D-Glucopyranosyl-(1->4)-D-glucopyranose	C00208	1	R00957	R00957;No information of KEGG othology
Maltose##Malt sugar##alpha-D-Glucopyranosyl-(1->4)-D-glucopyranose	C00208	1	R01557	R01557;K05343;5.4.99.16;E5.4.99.16;No information about KM-value
Oxalate##Oxalic acid##Ethanedioic acid	C00209	1	R00338	R00338;No information of KEGG othology
Oxalate##Oxalic acid##Ethanedioic acid	C00209	1	R00466	R00466;No information of KEGG othology
Oxalate##Oxalic acid##Ethanedioic acid	C00209	1	R00522	R00522;K01569;4.1.1.2;oxdD;more##-999##678138##Bacillus subtilis	R00522;K01569;4.1.1.2;oxdD;oxalic acid##5##705343##Bacillus subtilis
Sarcosine##N-Methylglycine	C00213	1	R00367	R00367;K00552;2.1.1.20;GNMT;Gly##0.0122##657755##Homo sapiens (human)
beta-D-Glucose	C00221	1	R01600	R01600;K00844;2.7.1.1;HK;D-mannose##0.014##640240##Sus scrofa (pig)
3-Oxopropanoate##Malonate semialdehyde	C00222	1	R00705	R00705;K00140;1.2.1.27;E1.2.1.27##mmsA##iolA;2-Methyl-3-oxopropanoate##0.0025##390223##Rattus norvegicus (rat)
3-Oxopropanoate##Malonate semialdehyde	C00222	1	R00706	R00706;K00136;1.2.1.18;E1.2.1.18;3-Oxopropanoate##0.0045##288055##Rattus norvegicus (rat)
3-Oxopropanoate##Malonate semialdehyde	C00222	1	R00740	R00740;K00136;1.2.1.18;E1.2.1.18;3-Oxopropanoate##0.0045##288055##Rattus norvegicus (rat)
3-Oxopropanoate##Malonate semialdehyde	C00222	1	R00907	R00907;K00822;2.6.1.18;E2.6.1.18;No information about KM-value
3-Oxopropanoate##Malonate semialdehyde	C00222	1	R00908	R00908;K13524;2.6.1.19;ABAT;4-Oxobutanoate##0.014##704874##Arabidopsis thaliana (thale cress)
Adenylyl sulfate##Adenosine 5'-phosphosulfate##APS##5'-Adenylyl sulfate	C00224	1	R05717	R05717;No information of KEGG othology
Adenylyl sulfate##Adenosine 5'-phosphosulfate##APS##5'-Adenylyl sulfate	C00224	1	R08553	R08553;K00395;1.8.99.2;aprB;Cytochrome c##0.021##393932##Desulfobulbus propionicus
3,4-Dihydroxybenzoate##3,4-Dihydroxybenzoic acid##Protocatechuate##Protocatechuic acid	C00230	1	R01627	R01627;K09483;4.2.1.-;quiC;No information about KM-value
3,4-Dihydroxybenzoate##3,4-Dihydroxybenzoic acid##Protocatechuate##Protocatechuic acid	C00230	1	R05280	R05280;K03384;None;E1.14.12.-;None
Succinate semialdehyde##Succinic semialdehyde##4-Oxobutanoate	C00232	1	R00272	R00272;No information of KEGG othology
Succinate semialdehyde##Succinic semialdehyde##4-Oxobutanoate	C00232	1	R00713	R00713;K00139;1.2.1.24;E1.2.1.24;Succinate semialdehyde##0.0007##288152##Homo sapiens (human)
Succinate semialdehyde##Succinic semialdehyde##4-Oxobutanoate	C00232	1	R00714	R00714;K00135;1.2.1.16;E1.2.1.16##gabD;NAD+##0.033##288038##Klebsiella pneumoniae
3-Phospho-D-glyceroyl phosphate##1,3-Bisphospho-D-glycerate##(R)-2-Hydroxy-3-(phosphonooxy)-1-monoanhydride with phosphoric propanoic acid	C00236	1	R01061	R01061;K10705;1.2.1.12;GAPDHS;3-phospho-D-glyceroyl phosphate##0.002##287913##Homo sapiens (human)
3-Phospho-D-glyceroyl phosphate##1,3-Bisphospho-D-glycerate##(R)-2-Hydroxy-3-(phosphonooxy)-1-monoanhydride with phosphoric propanoic acid	C00236	1	R01063	R01063;K05298;1.2.1.13;GAPA;NADPH##0.002##11539##Methanothermus fervidus
3-Phospho-D-glyceroyl phosphate##1,3-Bisphospho-D-glycerate##(R)-2-Hydroxy-3-(phosphonooxy)-1-monoanhydride with phosphoric propanoic acid	C00236	1	R01512	R01512;K00927;2.7.2.3;PGK##pgk;3-phospho-D-glyceroyl phosphate##0.0005##686757##Homo sapiens (human)
3-Phospho-D-glyceroyl phosphate##1,3-Bisphospho-D-glycerate##(R)-2-Hydroxy-3-(phosphonooxy)-1-monoanhydride with phosphoric propanoic acid	C00236	1	R01515	R01515;K01512;3.6.1.7;acyP;1,3-diphosphoglycerate##0.12##246781##Homo sapiens (human)
3-Phospho-D-glyceroyl phosphate##1,3-Bisphospho-D-glycerate##(R)-2-Hydroxy-3-(phosphonooxy)-1-monoanhydride with phosphoric propanoic acid	C00236	1	R01517	R01517;No information of KEGG othology
dCMP##Deoxycytidylic acid##Deoxycytidine monophosphate##Deoxycytidylate##2'-Deoxycytidine 5'-monophosphate	C00239	1	R01663	R01663;K01493;3.5.4.12;comEB;more##-999##288999##Homo sapiens (human)	R01663;K01493;3.5.4.12;comEB;Deoxycytidine##0.347##667541##Rattus norvegicus (rat)
dCMP##Deoxycytidylic acid##Deoxycytidine monophosphate##Deoxycytidylate##2'-Deoxycytidine 5'-monophosphate	C00239	1	R01665	R01665;K13809;2.7.4.14;CMPK2;CMP##0.0053##645139##Rattus norvegicus (rat)
dCMP##Deoxycytidylic acid##Deoxycytidine monophosphate##Deoxycytidylate##2'-Deoxycytidine 5'-monophosphate	C00239	1	R01667	R01667;No information of KEGG othology
dCMP##Deoxycytidylic acid##Deoxycytidine monophosphate##Deoxycytidylate##2'-Deoxycytidine 5'-monophosphate	C00239	1	R01668	R01668;No information of KEGG othology
Lactose##1-beta-D-Galactopyranosyl-4-D-glucopyranose##beta-D-Gal-(1->4)-D-Glc##Milk sugar	C00243	1	R00503	R00503;K07967;2.4.1.38;B4GALT2;N-acetylglucosamine##0.0007##658111##Bos taurus (cow)
D-Gluconic acid##D-Gluconate##D-gluco-Hexonic acid	C00257	1	R01737	R01737;K00851;2.7.1.12;E2.7.1.12##gntK##idnK;No information about KM-value
D-Glycerate##Glycerate##(R)-Glycerate##Glyceric acid	C00258	1	R01511	R01511;No information of KEGG othology
D-Glycerate##Glycerate##(R)-Glycerate##Glyceric acid	C00258	1	R01514	R01514;K00865;2.7.1.31;E2.7.1.31##glxK;No information about KM-value
D-Glycerate##Glycerate##(R)-Glycerate##Glyceric acid	C00258	1	R01748	R01748;No information of KEGG othology
D-Glycerate##Glycerate##(R)-Glycerate##Glyceric acid	C00258	1	R08572	R08572;K11529;2.7.1.-;gk;No information about KM-value
alpha-D-Glucose	C00267	1	R00947	R00947;K01085;3.1.3.10;agp;No information about KM-value
alpha-D-Glucose	C00267	1	R01786	R01786;K00844;2.7.1.1;HK;D-mannose##0.014##640240##Sus scrofa (pig)
alpha-D-Glucose	C00267	1	R01788	R01788;K01084;3.1.3.9;G6PC;D-glucose 6-phosphate##0.1##680655##Dictyostelium discoideum (cellular slime mold)
alpha-D-Glucose	C00267	1	R07265	R07265;No information of KEGG othology
Aniline##Phenylamine##Benzenamine##Arylamine	C00292	1	R00990	R00990;No information of KEGG othology
Aniline##Phenylamine##Benzenamine##Arylamine	C00292	1	R01860	R01860;No information of KEGG othology
Quinate##Quinic acid##Kinic acid##Chinic acid##L-Quinic acid##L-Quinate##(-)-Quinic acid	C00296	1	R01872	R01872;K09484;1.1.1.24;quiB##qa-3;NAD+##0.031##286357##Aspergillus niger
Quinate##Quinic acid##Kinic acid##Chinic acid##L-Quinic acid##L-Quinate##(-)-Quinic acid	C00296	1	R06846	R06846;K05887;1.1.1.282;ydiB;quinate##0.783##694093##Pseudomonas putida kt2440
D-Ribulose##D-erythro-2-Pentulose##D-Arabinoketose##D-Arabinulose##D-Riboketose	C00309	1	R01081	R01081;No information of KEGG othology
D-Ribulose##D-erythro-2-Pentulose##D-Arabinoketose##D-Arabinulose##D-Riboketose	C00309	1	R01526	R01526;K00875;2.7.1.47;E2.7.1.47;No information about KM-value
D-Xylulose##D-threo-Pentulose##D-Lyxulose	C00310	1	R01639	R01639;K00854;2.7.1.17;E2.7.1.17;ATP##0.28##645055##Scheffersomyces stipitis
Isocitrate##Isocitric acid##1-Hydroxytricarballylic acid##1-Hydroxypropane-1,2,3-tricarboxylic acid	C00311	1	R00267	R00267;K00031;1.1.1.42;IDH1##IDH2##icd;DL-isocitrate##0.00013##655094##Saccharopolyspora erythraea
Isocitrate##Isocitric acid##1-Hydroxytricarballylic acid##1-Hydroxypropane-1,2,3-tricarboxylic acid	C00311	1	R00479	R00479;K01637;4.1.3.1;E4.1.3.1##aceA;glyoxylate##0.014##33137##Neurospora crassa	R00479;K01637;4.1.3.1;E4.1.3.1##aceA;Isocitrate##0.0157##653476##Ricinus communis (castor bean)	R00479;K01637;4.1.3.1;E4.1.3.1##aceA;succinate##0.044##33137##Neurospora crassa
Isocitrate##Isocitric acid##1-Hydroxytricarballylic acid##1-Hydroxypropane-1,2,3-tricarboxylic acid	C00311	1	R00709	R00709;K00030;1.1.1.41;IDH3;NAD+##0.004##656189##Homo sapiens (human)
Isocitrate##Isocitric acid##1-Hydroxytricarballylic acid##1-Hydroxypropane-1,2,3-tricarboxylic acid	C00311	1	R01324	R01324;K01682;4.2.1.3;acnB;methyl-cis-aconitate##0.0089##33788##Bos taurus (cow)	R01324;K01682;4.2.1.3;acnB;Isocitrate##0.012##33788##Bos taurus (cow)	R01324;K01682;4.2.1.3;acnB;methylisocitrate##0.032##33788##Bos taurus (cow)
Isocitrate##Isocitric acid##1-Hydroxytricarballylic acid##1-Hydroxypropane-1,2,3-tricarboxylic acid	C00311	1	R01900	R01900;K01682;4.2.1.3;acnB;methyl-cis-aconitate##0.0089##33788##Bos taurus (cow)	R01900;K01682;4.2.1.3;acnB;Isocitrate##0.012##33788##Bos taurus (cow)	R01900;K01682;4.2.1.3;acnB;methylisocitrate##0.032##33788##Bos taurus (cow)
Oxalyl-CoA	C00313	1	R00468	R00468;No information of KEGG othology
Thiosulfate##Hyposulfite	C00320	1	R01875	R01875;No information of KEGG othology
Glycoprotein	C00326	1	R00419	R00419;No information of KEGG othology
Glycoprotein	C00326	1	R01536	R01536;No information of KEGG othology
L-Kynurenine##3-Anthraniloyl-L-alanine	C00328	1	R00987	R00987;K01556;3.7.1.3;E3.7.1.3;pyridoxal 5'-phosphate##0.0018##289270##Sus scrofa (pig)
L-Kynurenine##3-Anthraniloyl-L-alanine	C00328	1	R01959	R01959;K14263;3.5.1.9;BNA7;N1,Nalpha-diformyl-L-kynurenine##0.39##209247##Gallus gallus (chicken)
L-Kynurenine##3-Anthraniloyl-L-alanine	C00328	1	R01960	R01960;K00486;1.14.13.9;E1.14.13.9;more##-999##658919##Aedes aegypti (yellow fever mosquito)	R01960;K00486;1.14.13.9;E1.14.13.9;FAD##0.00012##348516##Rattus norvegicus (rat)	R01960;K00486;1.14.13.9;E1.14.13.9;NADH##5.17##658919##Aedes aegypti (yellow fever mosquito)
D-Glucosamine##Chitosamine##2-Amino-2-deoxy-D-glucose	C00329	1	R01961	R01961;K00844;2.7.1.1;HK;D-mannose##0.014##640240##Sus scrofa (pig)
Indolepyruvate##Indolepyruvic acid##(Indol-3-yl)pyruvate##Indole-3-pyruvate##3-(Indol-3-yl)pyruvate	C00331	1	R00675	R00675;No information of KEGG othology
Indolepyruvate##Indolepyruvic acid##(Indol-3-yl)pyruvate##Indole-3-pyruvate##3-(Indol-3-yl)pyruvate	C00331	1	R00676	R00676;No information of KEGG othology
Indolepyruvate##Indolepyruvic acid##(Indol-3-yl)pyruvate##Indole-3-pyruvate##3-(Indol-3-yl)pyruvate	C00331	1	R00677	R00677;K03334;1.4.3.2;IL4I1;L-Lys##0.015##651026##Rhodococcus opacus
Indolepyruvate##Indolepyruvic acid##(Indol-3-yl)pyruvate##Indole-3-pyruvate##3-(Indol-3-yl)pyruvate	C00331	1	R00684	R00684;K14265;2.6.1.27;Tam1;L-tyrosine##3.8##639938##Sus scrofa (pig)
Indolepyruvate##Indolepyruvic acid##(Indol-3-yl)pyruvate##Indole-3-pyruvate##3-(Indol-3-yl)pyruvate	C00331	1	R01376	R01376;No information of KEGG othology
4-Aminobutanoate##4-Aminobutanoic acid##4-Aminobutyrate##4-Aminobutyric acid##gamma-Aminobutyric acid##GABA	C00334	1	R00261	R00261;K01580;4.1.1.15;E4.1.1.15##gadB;L-Glu##0.174##3975##Sus scrofa (pig)	R00261;K01580;4.1.1.15;E4.1.1.15##gadB;cysteine sulfinic acid##5.2##3979##Bos taurus (cow)	R00261;K01580;4.1.1.15;E4.1.1.15##gadB;L-cysteic acid##5.4##3979##Bos taurus (cow)
Ethanolamine phosphate##O-Phosphorylethanolamine##Phosphoethanolamine##O-Phosphoethanolamine	C00346	1	R01468	R01468;K14156;2.7.1.32;CHK;choline##0.002##663274##Caenorhabditis elegans (nematode)
Ethanolamine phosphate##O-Phosphorylethanolamine##Phosphoethanolamine##O-Phosphoethanolamine	C00346	1	R02038	R02038;K00967;2.7.7.14;E2.7.7.14##PCYT2;ethanolamine-phosphate##0.01209##705786##Trypanosoma brucei
Ethanolamine phosphate##O-Phosphorylethanolamine##Phosphoethanolamine##O-Phosphoethanolamine	C00346	1	R06870	R06870;K06124;3.1.3.75;PHOSPHO1;O-Phosphoethanolamine##0.003##654549##Homo sapiens (human)	R06870;K06124;3.1.3.75;PHOSPHO1;phosphocholine##0.0114##654549##Homo sapiens (human)
Geranylgeranyl diphosphate##Geranylgeranyl pyrophosphate##all-trans-Geranylgeranyl diphosphate##all-trans-Geranylgeranyl pyrophosphate	C00353	1	R02061	R02061;K13789;2.5.1.29;GGPS;farnesyl diphosphate##0.0005##638761##Ricinus communis (castor bean)
3,4-Dihydroxy-L-phenylalanine##L-Dopa##3-Hydroxy-L-tyrosine##L-beta-(3,4-Dihydroxyphenyl)alanine##Levodopa##Dihydroxy-L-phenylalanine	C00355	1	R00031	R00031;K00422;1.10.3.1;E1.10.3.1;D-Dopa##0.000219##657987##Bos taurus (cow)
3,4-Dihydroxy-L-phenylalanine##L-Dopa##3-Hydroxy-L-tyrosine##L-beta-(3,4-Dihydroxyphenyl)alanine##Levodopa##Dihydroxy-L-phenylalanine	C00355	1	R00731	R00731;K00505;1.14.18.1;E1.14.18.1;N-acetyl-3,4-dihydroxyphenethylamine##0.014##636402##Mus musculus (mouse)
dAMP##2'-Deoxyadenosine 5'-phosphate##2'-Deoxyadenosine 5'-monophosphate##Deoxyadenylic acid##Deoxyadenosine monophosphate	C00360	1	R01547	R01547;K00939;2.7.4.3;E2.7.4.3##adk;CMP##0.00017##662337##Trypanosoma brucei
dGMP##2'-Deoxyguanosine 5'-monophosphate##2'-Deoxyguanosine 5'-phosphate##Deoxyguanylic acid##Deoxyguanosine monophosphate	C00362	1	R01855	R01855;K02428;3.6.1.19;mazG;CTP##0.4##656135##Thermotoga maritima
dGMP##2'-Deoxyguanosine 5'-monophosphate##2'-Deoxyguanosine 5'-phosphate##Deoxyguanylic acid##Deoxyguanosine monophosphate	C00362	1	R02090	R02090;K00942;2.7.4.8;E2.7.4.8##gmk;guanosine monophosphate##0.0051##675894##Rickettsia conorii
Malonate##Malonic acid##Propanedioic acid	C00383	1	R00743	R00743;No information of KEGG othology
Carnosine##Nalpha-(beta-alanyl)-L-histidine	C00386	1	R01164	R01164;K14755;6.3.2.11;CRNS1##ATPGD1;L-His##0.0166##992##Mus musculus (mouse)
Carnosine##Nalpha-(beta-alanyl)-L-histidine	C00386	1	R01166	R01166;K05604;3.4.13.20;CNDP1;beta-Ala-4-nitroanilide##0.0039##708078##Ochrobactrum anthropi
1H-Imidazole-4-ethanamine##Histamine##2-(4-Imidazolyl)ethylamine	C00388	1	R01167	R01167;K01593;4.1.1.28;E4.1.1.28##DDC;Dopamine##0.00083##701921##Homo sapiens (human)
Mannitol##D-Mannitol	C00392	1	R07135	R07135;No information of KEGG othology
GDP-glucose##GDP-D-glucose##GDP-alpha-D-glucose	C00394	1	R00337	R00337;No information of KEGG othology
GDP-glucose##GDP-D-glucose##GDP-alpha-D-glucose	C00394	1	R00954	R00954;No information of KEGG othology
GDP-glucose##GDP-D-glucose##GDP-alpha-D-glucose	C00394	1	R01233	R01233;No information of KEGG othology
Tryptamine##3-(2-Aminoethyl)indole	C00398	1	R00685	R00685;K01593;4.1.1.28;E4.1.1.28##DDC;Dopamine##0.00083##701921##Homo sapiens (human)
D-Aspartate##D-Aspartic acid	C00402	1	R00491	R00491;K01779;5.1.1.13;E5.1.1.13;L-aspartate##0.7##695052##Pyrococcus horikoshii
L-Pipecolate##Pipecolinic acid##Pipecolic acid##2-Piperidinecarboxylic acid	C00408	1	R00459	R00459;No information of KEGG othology
Methanethiol##Methylmercaptan	C00409	1	R00651	R00651;No information of KEGG othology
Methanethiol##Methylmercaptan	C00409	1	R00654	R00654;K01761;4.4.1.11;E4.4.1.11;trifluoromethionine##0.1##701880##Entamoeba histolytica	R00654;K01761;4.4.1.11;E4.4.1.11;cysteine##3.6##34533##Trichomonas vaginalis	R00654;K01761;4.4.1.11;E4.4.1.11;O-Acetyl-L-serine##6.28##679804##Entamoeba histolytica
trans-Cinnamate##trans-Cinnamic acid##(E)-Cinnamate	C00423	1	R00697	R00697;K13064;4.3.1.25;PTAL;L-tyrosine##0.044##679588##Phanerochaete chrysosporium	R00697;K10775;4.3.1.24;E4.3.1.24;phenylalanine##0.05##693649##Anabaena variabilis	R00697;K10775;4.3.1.24;E4.3.1.24;L-tyrosine##0.532##679163##Arabidopsis thaliana (thale cress)
5,6-Dihydrouracil##Dihydro-2,4(1H,3H)-pyrimidinedione##Dihydrouracile##Dihydrouracil##5,6-Dihydro-2,4-dihydroxypyrimidine##Hydrouracil##2,4-Dioxotetrahydropyrimidine	C00429	1	R00975	R00975;No information of KEGG othology
5,6-Dihydrouracil##Dihydro-2,4(1H,3H)-pyrimidinedione##Dihydrouracile##Dihydrouracil##5,6-Dihydro-2,4-dihydroxypyrimidine##Hydrouracil##2,4-Dioxotetrahydropyrimidine	C00429	1	R00977	R00977;No information of KEGG othology
5,6-Dihydrouracil##Dihydro-2,4(1H,3H)-pyrimidinedione##Dihydrouracile##Dihydrouracil##5,6-Dihydro-2,4-dihydroxypyrimidine##Hydrouracil##2,4-Dioxotetrahydropyrimidine	C00429	1	R00978	R00978;K00207;1.3.1.2;E1.3.1.2##DPYD;NADPH##0.00012##349234##Bos taurus (cow)
5-Aminolevulinate##5-Amino-4-oxopentanoate##5-Amino-4-oxovaleric acid	C00430	1	R00830	R00830;K00643;2.3.1.37;E2.3.1.37##ALAS;Butanoyl-CoA##0.00054##706627##Mus musculus (mouse)
2,5-Dioxopentanoate##2-Oxoglutarate semialdehyde	C00433	1	R00264	R00264;K00128;1.2.1.3;E1.2.1.3;4-(dimethylamino)cinnamaldehyde##0.0001##348695##Rattus norvegicus (rat)
alpha-D-Galactose 1-phosphate##alpha-D-Galactopyranose 1-phosphate	C00446	1	R00502	R00502;K00964;2.7.7.10;E2.7.7.10;UTP##0.034##642816##Entamoeba histolytica
alpha-D-Galactose 1-phosphate##alpha-D-Galactopyranose 1-phosphate	C00446	1	R00955	R00955;K00965;2.7.7.12;galT##GALT;alpha-D-galactose 1-phosphate##0.011##642831##Homo sapiens (human)	R00955;K00965;2.7.7.12;galT##GALT;UDP-glucose##0.015##642831##Homo sapiens (human)
Sedoheptulose 1,7-bisphosphate##D-Sedoheptulose 1,7-bisphosphate##D-altro-Heptulose 1,7-biphosphate	C00447	1	R01829	R01829;K01624;4.1.2.13;FBA##fbaA;D-fructose 1,6-bisphosphate##0.00016##4947##Ricinus communis (castor bean)	R01829;K01624;4.1.2.13;FBA##fbaA;D-Xylulose 1-phosphate##0.0016##4933##Homo sapiens (human)	R01829;K01624;4.1.2.13;FBA##fbaA;D-Fructose 1-phosphate##0.0017##651313##Homo sapiens (human)
N6-(L-1,3-Dicarboxypropyl)-L-lysine##Saccharopine##L-Saccharopine##N-[(S)-5-Amino-5-carboxypentyl]-L-glutamic acid	C00449	1	R00715	R00715;K00290;1.5.1.7;LYS1;No information about KM-value
N6-(L-1,3-Dicarboxypropyl)-L-lysine##Saccharopine##L-Saccharopine##N-[(S)-5-Amino-5-carboxypentyl]-L-glutamic acid	C00449	1	R00716	R00716;K14157;1.5.1.9;AASS;saccharopine##0.035##396550##Arabidopsis thaliana (thale cress)	R00716;K14157;1.5.1.9;AASS;NAD+##0.0645##396540##Homo sapiens (human)	R00716;K14157;1.5.1.8;AASS;L-lysine##1.5##392361##Homo sapiens (human)
Tyramine##2-(p-Hydroxyphenyl)ethylamine	C00483	1	R00736	R00736;K01593;4.1.1.28;E4.1.1.28##DDC;Dopamine##0.00083##701921##Homo sapiens (human)
Formamide##Methanamide	C00488	1	R00524	R00524;K01455;3.5.1.49;E3.5.1.49;No information about KM-value
Itaconate##Itaconic acid##Methylenesuccinic acid	C00490	1	R02243	R02243;No information of KEGG othology
L-Cystine##L-Dicysteine##L-alpha-Diamino-beta-dithiolactic acid	C00491	1	R00892	R00892;K05395;1.8.1.6;E1.8.1.6;No information about KM-value
L-Cystine##L-Dicysteine##L-alpha-Diamino-beta-dithiolactic acid	C00491	1	R01113	R01113;No information of KEGG othology
(R)-Malate##D-Malate##D-Malic acid	C00497	1	R00215	R00215;K07246;1.1.1.83;ttuC##dmlA;No information about KM-value
CDP-glucose##CDP-D-Glucose	C00501	1	R00956	R00956;K00978;2.7.7.33;rfbF;CDPglucose##0.015##643237##Salmonella enterica subsp. enterica serovar paratyphi a aku12601	R00956;K00978;2.7.7.33;rfbF;CTP##0.034##643237##Salmonella enterica subsp. enterica serovar paratyphi a aku12601	R00956;K00978;2.7.7.33;rfbF;D-glucosamine 1-phosphate##5##643238##Azotobacter vinelandii
Folate##Pteroylglutamic acid##Folic acid	C00504	1	R00937	R00937;K13998;1.5.1.3;DHFR-TS;NADPH##0.00043##672035##Bos taurus (cow)
Folate##Pteroylglutamic acid##Folic acid	C00504	1	R00940	R00940;K13998;1.5.1.3;DHFR-TS;NADPH##0.00043##672035##Bos taurus (cow)
Folate##Pteroylglutamic acid##Folic acid	C00504	1	R02235	R02235;K13998;1.5.1.3;DHFR-TS;NADPH##0.00043##672035##Bos taurus (cow)
Folate##Pteroylglutamic acid##Folic acid	C00504	1	R02236	R02236;K13998;1.5.1.3;DHFR-TS;NADPH##0.00043##672035##Bos taurus (cow)
L-Cysteate##L-Cysteic acid##3-Sulfoalanine##2-Amino-3-sulfopropionic acid	C00506	1	R00901	R00901;No information of KEGG othology
CDP-glycerol	C00513	1	R00855	R00855;K01517;3.6.1.13;ADPRM;ADPribose##0.0004##654805##Homo sapiens (human)
CDP-glycerol	C00513	1	R00856	R00856;K00980;2.7.7.39;tagD;No information about KM-value
(-)-Limonene##(-)-(S)-Limonene##(-)-(4S)-Limonene	C00521	1	R02013	R02013;No information of KEGG othology
Deoxyuridine##2-Deoxyuridine##2'-Deoxyuridine	C00526	1	R01879	R01879;No information of KEGG othology
Deoxyuridine##2-Deoxyuridine##2'-Deoxyuridine	C00526	1	R02099	R02099;K00857;2.7.1.21;E2.7.1.21##tdk;thymidine##0.00015##641135##Chlamydomonas reinhardtii
Deoxyuridine##2-Deoxyuridine##2'-Deoxyuridine	C00526	1	R02102	R02102;No information of KEGG othology
Nitric oxide##NO##Nitrogen monoxide	C00533	1	R00557	R00557;K13427;1.14.13.39;NOA1;NADPH##0.0003##440201##Mus musculus (mouse)
Triphosphate##Triphosphoric acid##Tripolyphosphate##Inorganic triphosphate	C00536	1	R00138	R00138;No information of KEGG othology
Homogentisate##Homogentisic acid##2,5-Dihydroxyphenylacetic acid##2,5-Dihydroxyphenylacetate	C00544	1	R02521	R02521;K00457;1.13.11.27;HPD##hppD;(4-hydroxyphenyl)-pyruvate##0.027##657978##Streptomyces avermitilis
Methylglyoxal##Pyruvaldehyde##Pyruvic aldehyde##2-Ketopropionaldehyde##2-Oxopropanal	C00546	1	R00203	R00203;K07248;1.2.1.21;aldA;benzaldehyde##0.00023##390211##Bacillus subtilis
Methylglyoxal##Pyruvaldehyde##Pyruvic aldehyde##2-Ketopropionaldehyde##2-Oxopropanal	C00546	1	R00205	R00205;No information of KEGG othology
Methylglyoxal##Pyruvaldehyde##Pyruvic aldehyde##2-Ketopropionaldehyde##2-Oxopropanal	C00546	1	R01016	R01016;K01734;4.2.3.3;E4.2.3.3##mgsA;No information about KM-value
4-Aminobutyraldehyde##4-Aminobutanal##Butyraldehyde, 4-amino-	C00555	1	R01151	R01151;K11182;1.4.3.22;ABP1##AOC1;1,8-Diaminooctane##0.00036##654516##Bos taurus (cow)
4-Aminobutyraldehyde##4-Aminobutanal##Butyraldehyde, 4-amino-	C00555	1	R01155	R01155;K09251;2.6.1.82;E2.6.1.82;No information about KM-value
4-Aminobutyraldehyde##4-Aminobutanal##Butyraldehyde, 4-amino-	C00555	1	R08714	R08714;K12256;2.6.1.-;spuC;No information about KM-value
(3S)-Citryl-CoA	C00566	1	R00354	R00354;No information of KEGG othology
(3S)-Citryl-CoA	C00566	1	R01322	R01322;No information of KEGG othology
(3S)-Citryl-CoA	C00566	1	R01323	R01323;No information of KEGG othology
3',5'-Cyclic AMP##Cyclic adenylic acid##Cyclic AMP##Adenosine 3',5'-phosphate##Adenosine 3',5'-cyclic phosphate##cAMP	C00575	1	R00089	R00089;K11265;4.6.1.1;ADCY10;MgATP2-##0.009##34808##Rattus norvegicus (rat)	R00089;K11265;4.6.1.1;ADCY10;MnATP2-##0.067##34763##Paramecium tetraurelia
3',5'-Cyclic AMP##Cyclic adenylic acid##Cyclic AMP##Adenosine 3',5'-phosphate##Adenosine 3',5'-cyclic phosphate##cAMP	C00575	1	R00191	R00191;K13294;3.1.4.53;PDEB2##PDE2B;cAMP##0.0001##653746##Homo sapiens (human)
D-Glyceraldehyde	C00577	1	R01059	R01059;No information of KEGG othology
Guanidinoacetate##Guanidinoacetic acid##Glycocyamine##N-Amidinoglycine##Guanidoacetic acid	C00581	1	R00565	R00565;K00613;2.1.4.1;GATM;ornithine##0.011##485970##Rattus norvegicus (rat)
Guanidinoacetate##Guanidinoacetic acid##Glycocyamine##N-Amidinoglycine##Guanidoacetic acid	C00581	1	R00775	R00775;No information of KEGG othology
Sulfoacetaldehyde##2-Sulfoacetaldehyde	C00593	1	R05651	R05651;K03852;2.3.3.15;E2.3.3.15;No information about KM-value
Phenylacetaldehyde##alpha-Tolualdehyde	C00601	1	R01377	R01377;K12732;4.1.1.-;ARO10;No information about KM-value
(-)-Ureidoglycolate##(S)-Ureidoglycolate	C00603	1	R00469	R00469;K01483;3.5.3.19;allA;No information about KM-value
(-)-Ureidoglycolate##(S)-Ureidoglycolate	C00603	1	R00776	R00776;No information of KEGG othology
3-Sulfino-L-alanine##L-Cysteinesulfinic acid##3-Sulphino-L-alanine##3-Sulfinoalanine	C00606	1	R00893	R00893;K00456;1.13.11.20;E1.13.11.20##CDO1;cysteine##0.45##439548##Rattus norvegicus (rat)
UDP-D-galacturonate##UDPgalacturonate	C00617	1	R00501	R00501;No information of KEGG othology
Glycerol 1-phosphate##sn-Glycerol 1-phosphate##sn-Gro-1-P##L-Glycerol 1-phosphate	C00623	1	R05679	R05679;No information of KEGG othology
Glycerol 1-phosphate##sn-Glycerol 1-phosphate##sn-Gro-1-P##L-Glycerol 1-phosphate	C00623	1	R05680	R05680;No information of KEGG othology
2-Methylpropanoyl-CoA##2-Methylpropionyl-CoA##Isobutyryl-CoA	C00630	1	R01210	R01210;No information of KEGG othology
Long-chain fatty acid##Higher fatty acid	C00638	1	R05188	R05188;No information of KEGG othology
4-Hydroxyphenylacetate##4-Hydroxyphenylacetic acid	C00642	1	R00042	R00042;No information of KEGG othology
D-Mannitol 1-phosphate	C00644	1	R00758	R00758;No information of KEGG othology
D-Mannitol 1-phosphate	C00644	1	R01817	R01817;No information of KEGG othology
N-Acetyl-D-mannosamine##2-Acetamido-2-deoxy-D-mannose	C00645	1	R00414	R00414;K12409;5.1.3.14;GNE;UDP-N-acetyl-D-glucosamine##0.011##2280##Rattus norvegicus (rat)	R00414;K12409;2.7.1.60;GNE;N-acetyl-D-mannosamine##0.093##2280##Rattus norvegicus (rat)	R00414;K12409;2.7.1.60;GNE;N-glycolylmannosamine##1.2##641730##Rattus norvegicus (rat)
D-Glucose 1,6-bisphosphate##D-Glucose 1,6-biphosphate	C00660	1	R00016	R00016;No information of KEGG othology
beta-D-Glucose 1-phosphate	C00663	1	R02727	R02727;K05342;2.4.1.64;E2.4.1.64;phosphate##0.57##489328##Thermoanaerobacter brockii
beta-D-Glucose 1-phosphate	C00663	1	R02728	R02728;K01838;5.4.2.6;pgmB;beta-D-glucose 1-phosphate##0.004##641630##Bacillus subtilis	R02728;K01838;5.4.2.6;pgmB;glucose 1-phosphate##0.012##3335##Lactobacillus brevis	R02728;K01838;5.4.2.6;pgmB;alpha-D-glucose 1-phosphate##0.021##641630##Bacillus subtilis
5-Formiminotetrahydrofolate##5-Formimidoyltetrahydrofolate	C00664	1	R02302	R02302;K13990;4.3.1.4;FTCD;(6S)-5-formimino-5,6,7,8-tetrahydropteroylhexaglutamate##0.0012##34320##Sus scrofa (pig)
beta-D-Fructose 2,6-bisphosphate##D-Fructose 2,6-bisphosphate	C00665	1	R00763	R00763;No information of KEGG othology
gamma-L-Glutamyl-L-cysteine##L-gamma-Glutamylcysteine##5-L-Glutamyl-L-cysteine##gamma-Glutamylcysteine	C00669	1	R00894	R00894;K11204;6.3.2.2;GCLC;MnATP2-##0.022##652192##Trypanosoma brucei
2,4,6/3,5-Pentahydroxycyclohexanone##scyllo-Inosose##2-Inosose	C00691	1	R01183	R01183;K00010;1.1.1.18;E1.1.1.18##iolG;NAD+##0.07##685170##Bacillus subtilis
XTP##Xanthosine 5'-triphosphate	C00700	1	R02720	R02720;K02428;3.6.1.19;mazG;CTP##0.4##656135##Thermotoga maritima
O2.-##Superoxide anion##O2-	C00704	1	R00275	R00275;No information of KEGG othology
DL-Serine##2-Amino-3-hydroxypropionic acid##3-Hydroxyalanine##Serine	C00716	1	R00223	R00223;No information of KEGG othology
D-Lysine##D-2,6-Diaminohexanoic acid	C00739	1	R00460	R00460;No information of KEGG othology
D-Serine	C00740	1	R00221	R00221;K01753;4.3.1.18;dsdA;L-serine##12.3##680567##Gallus gallus (chicken)
D-Serine	C00740	1	R00589	R00589;K12235;5.1.1.18;SRR;L-serine O-sulfate##0.49##661171##Mus musculus (mouse)
Squalene##Spinacene##Supraene	C00751	1	R06223	R06223;K00801;2.5.1.21;FDFT1;farnesyl diphosphate##0.0004##489847##Sus scrofa (pig)	R06223;K00801;2.5.1.21;FDFT1;trans-farnesyl diphosphate##0.001##489842##Rattus norvegicus (rat)
Mevaldate##Mevaldic acid	C00772	1	R02246	R02246;No information of KEGG othology
Mevaldate##Mevaldic acid	C00772	1	R02247	R02247;No information of KEGG othology
Urocanate##Urocanic acid	C00785	1	R01168	R01168;K01745;4.3.1.3;E4.3.1.3##hutH;No information about KM-value
D-Arginine##D-2-Amino-5-guanidinovaleric acid	C00792	1	R00567	R00567;No information of KEGG othology
D-Arginine##D-2-Amino-5-guanidinovaleric acid	C00792	1	R02458	R02458;No information of KEGG othology
D-Cysteine##D-Amino-3-mercaptopropionic acid	C00793	1	R00903	R00903;No information of KEGG othology
D-Cysteine##D-Amino-3-mercaptopropionic acid	C00793	1	R01874	R01874;K05396;4.4.1.15;dcyD;No information about KM-value
Formyl-CoA	C00798	1	R00521	R00521;No information of KEGG othology
Salicylate##o-Hydroxybenzoic acid##Salicylic acid	C00805	1	R06603	R06603;No information of KEGG othology
(R)-Acetoin##(R)-2-Acetoin##(R)-3-Hydroxy-2-butanone##(R)-Dimethylketol##(R)-3-Hydroxybutan-2-one	C00810	1	R02947	R02947;K01575;4.1.1.5;E4.1.1.5##alsD;2-Hydroxy-2-methyl-3-oxobutanoate##0.06##4639##Brevibacillus brevis
4-Coumarate##p-Coumaric acid##trans-4-Hydroxycinnamate##trans-p-Hydroxycinnamate##4-Hydroxycinnamic acid##4-Hydroxycinnamate	C00811	1	R00737	R00737;K10774;4.3.1.23;E4.3.1.23;L-tyrosine##0.016##651293##Rhodobacter capsulatus	R00737;K13064;4.3.1.25;PTAL;L-tyrosine##0.044##679588##Phanerochaete chrysosporium	R00737;K10774;4.3.1.23;E4.3.1.23;L-phenylalanine##1.28##651293##Rhodobacter capsulatus
D-Glutamine##D-2-Aminoglutaramic acid	C00819	1	R00579	R00579;No information of KEGG othology
D-Glutamine##D-2-Aminoglutaramic acid	C00819	1	R01579	R01579;K05597;3.5.1.38;E3.5.1.38;L-asparagine##0.0026##687356##Aspergillus niger	R01579;K01425;3.5.1.2;E3.5.1.2##glsA;L-Gln##2.6##209033##Rattus norvegicus (rat)
D-Threonine##D-2-Amino-3-hydroxybutyric acid	C00820	1	R01467	R01467;No information of KEGG othology
L-Arogenate##L-Arogenic acid##Pretyrosine	C00826	1	R00691	R00691;K14170;5.4.99.5;pheA;chorismate##0.03##690920##Methanocaldococcus jannaschii	R00691;K14170;4.2.1.51;pheA;phenylpyruvate##1.3##692260##Archaeoglobus fulgidus	R00691;K05359;4.2.1.91;E4.2.1.91;No information about KM-value
L-Arogenate##L-Arogenic acid##Pretyrosine	C00826	1	R00732	R00732;K00220;1.3.1.43;tyrC;prephenate##0.07##390802##Pseudomonas stutzeri
L-Arogenate##L-Arogenic acid##Pretyrosine	C00826	1	R00733	R00733;K00220;1.3.1.43;tyrC;prephenate##0.07##390802##Pseudomonas stutzeri
L-Arogenate##L-Arogenic acid##Pretyrosine	C00826	1	R01731	R01731;K00832;2.6.1.57;tyrB;4-hydroxyphenylpyruvate##0.032##636658##Bacillus subtilis
L-Arogenate##L-Arogenic acid##Pretyrosine	C00826	1	R07276	R07276;No information of KEGG othology
D-Methionine##D-2-Amino-4-(methylthio)butyric acid	C00855	1	R00655	R00655;No information of KEGG othology
Isochorismate##Isochorismic acid	C00885	1	R01717	R01717;K14759;4.2.1.113;PHYLLO;No information about KM-value
(R,R)-Tartaric acid##(R,R)-Tartrate##L-Tartaric acid##Tartaric acid##Tartrate##2,3-Dihydroxybutanedioic acid##(2R,3R)-Tartaric acid##(+)-Tartaric acid	C00898	1	R00339	R00339;K03780;4.2.1.32;ttdB;No information about KM-value
2-Oxoglutaramate##2-Oxoglutaramic acid##alpha-Ketoglutaramate##2-Ketoglutaramate	C00940	1	R00269	R00269;K13566;3.5.1.3;NIT2;2-oxosuccinamate##0.003##711316##Mus musculus (mouse)
2-Oxoglutaramate##2-Oxoglutaramic acid##alpha-Ketoglutaramate##2-Ketoglutaramate	C00940	1	R00576	R00576;No information of KEGG othology
2-Oxoglutaramate##2-Oxoglutaramic acid##alpha-Ketoglutaramate##2-Ketoglutaramate	C00940	1	R01375	R01375;No information of KEGG othology
3',5'-Cyclic CMP##Cytidine 3',5'-cyclic monophosphate	C00941	1	R00574	R00574;No information of KEGG othology
3',5'-Cyclic GMP##Guanosine 3',5'-cyclic monophosphate##Guanosine 3',5'-cyclic phosphate##Cyclic GMP##cGMP	C00942	1	R00434	R00434;K11265;4.6.1.1;ADCY10;MgATP2-##0.009##34808##Rattus norvegicus (rat)
3',5'-Cyclic GMP##Guanosine 3',5'-cyclic monophosphate##Guanosine 3',5'-cyclic phosphate##Cyclic GMP##cGMP	C00942	1	R01234	R01234;K13755;3.1.4.17;PDE1;cGMP##0.0002##678053##Dictyostelium discoideum (cellular slime mold)
Indole-3-acetate##Indole-3-acetic acid##(Indol-3-yl)acetate##Indoleacetate##Indoleacetic acid##IAA	C00954	1	R08609	R08609;No information of KEGG othology
Mercaptopyruvate##3-Mercaptopyruvic acid##3-Mercaptopyruvate	C00957	1	R00895	R00895;No information of KEGG othology
GDP-D-mannuronate##GDP-D-mannuronic acid	C00976	1	R00880	R00880;K00066;1.1.1.132;algD;GDP-mannose##0.017##285831##Arthrobacter sp. fb24	R00880;K00066;1.1.1.132;algD;deoxy-GDP-mannose##0.084##285829##Arthrobacter sp. fb24
L-Tryptophanamide	C00977	1	R00682	R00682;No information of KEGG othology
5-Aminopentanamide	C00990	1	R00449	R00449;No information of KEGG othology
5-Aminopentanamide	C00990	1	R02273	R02273;No information of KEGG othology
N-Methylnicotinate##Trigonelline##Trigenelline##1-Methylpyridinio-3-carboxylate##Betaine nicotinate##Caffearin##Gynesine	C01004	1	R01721	R01721;No information of KEGG othology
Reduced riboflavin	C01007	1	R05707	R05707;K05901;1.3.1.24;BLVRB;biliverdin IXalpha##0.0004##437819##Bos taurus (cow)
Urea-1-carboxylate##Allophanate##Allophanic acid	C01010	1	R00005	R00005;K14541;3.5.1.54;DUR1;No information about KM-value
Urea-1-carboxylate##Allophanate##Allophanic acid	C01010	1	R00774	R00774;K14541;3.5.1.54;DUR1;No information about KM-value
(3S)-Citramalyl-CoA##L-Citramalyl-CoA	C01011	1	R00237	R00237;K08691;4.1.3.24;mcl;(3S)-3-carboxy-3-hydroxypropanoyl-CoA##0.005##651687##Chloroflexus aurantiacus	R00237;K08691;4.1.3.24;mcl;acetyl-CoA##0.015##33262##Methylobacterium extorquens	R00237;K08691;4.1.3.24;mcl;erythro-beta-methylmalyl-CoA##0.021##665383##Rhodobacter capsulatus
6-Hydroxynicotinate##6-Hydroxynicotinic acid	C01020	1	R01720	R01720;No information of KEGG othology
N6-Hydroxy-L-lysine	C01028	1	R00448	R00448;K03897;1.14.13.59;iucD;No information about KM-value
N8-Acetylspermidine	C01029	1	R07300	R07300;No information of KEGG othology
N-Acetyl-L-aspartate	C01042	1	R00487	R00487;No information of KEGG othology
N-Acetyl-L-aspartate	C01042	1	R00488	R00488;K01437;3.5.1.15;E3.5.1.15##ASPA;N-acetyl-L-aspartic acid##0.1##208998##Rattus norvegicus (rat)
N-Formyl-L-aspartate	C01044	1	R00526	R00526;K01437;3.5.1.15;E3.5.1.15##ASPA;N-acetyl-L-aspartic acid##0.1##208998##Rattus norvegicus (rat)
N-Formyl-L-glutamate	C01045	1	R00525	R00525;K01458;3.5.1.68;E3.5.1.68;beta-Citryl-L-glutamate##0.0025##209224##Rattus norvegicus (rat)
N-Formyl-L-glutamate	C01045	1	R03189	R03189;K13990;4.3.1.4;FTCD;(6S)-5-formimino-5,6,7,8-tetrahydropteroylhexaglutamate##0.0012##34320##Sus scrofa (pig)
(R)-4-Dehydropantoate	C01053	1	R02471	R02471;No information of KEGG othology
D-Ribitol 5-phosphate##Ribitol 5-phosphate##L-Ribitol 1-phosphate	C01068	1	R01524	R01524;K05352;1.1.1.137;E1.1.1.137;No information about KM-value
D-Ribitol 5-phosphate##Ribitol 5-phosphate##L-Ribitol 1-phosphate	C01068	1	R01525	R01525;K05352;1.1.1.137;E1.1.1.137;No information about KM-value
N-Acetyl-beta-alanine	C01073	1	R00909	R00909;No information of KEGG othology
(R)-3,3-Dimethylmalate	C01088	1	R01211	R01211;No information of KEGG othology
Sorbitol 6-phosphate##D-Sorbitol 6-phosphate##D-Glucitol 6-phosphate	C01096	1	R07133	R07133;No information of KEGG othology
L-Ribulose 5-phosphate	C01101	1	R05850	R05850;K03080;5.1.3.4;sgbE;No information about KM-value
5-Amino-2-oxopentanoic acid##5-Amino-2-oxopentanoate##2-Oxo-5-amino-pentanoate##2-Oxo-5-aminopentanoate##alpha-Keto-delta-aminopentanoate##2-Oxo-5-aminovalerate	C01110	1	R02457	R02457;K00273;1.4.3.3;E1.4.3.3##DAO;FAD##0.00045##391849##Sus scrofa (pig)
D-Arabinose 5-phosphate	C01112	1	R01530	R01530;No information of KEGG othology
O-Succinyl-L-homoserine##O4-Succinyl-L-homoserine##O-Succinylhomoserine	C01118	1	R00999	R00999;K01739;2.5.1.48;E2.5.1.48##metB;O-acetyl-L-homoserine##64.5##637440##Lysinibacillus sphaericus
O-Succinyl-L-homoserine##O4-Succinyl-L-homoserine##O-Succinylhomoserine	C01118	1	R01288	R01288;K01739;2.5.1.48;E2.5.1.48##metB;O-acetyl-L-homoserine##64.5##637440##Lysinibacillus sphaericus	R01288;K10764;2.5.1.-;metZ;No information about KM-value
O-Succinyl-L-homoserine##O4-Succinyl-L-homoserine##O-Succinylhomoserine	C01118	1	R01777	R01777;K00651;2.3.1.46;metA;No information about KM-value
O-Succinyl-L-homoserine##O4-Succinyl-L-homoserine##O-Succinylhomoserine	C01118	1	R02508	R02508;K01739;2.5.1.48;E2.5.1.48##metB;O-acetyl-L-homoserine##64.5##637440##Lysinibacillus sphaericus
2-trans,6-trans-Farnesol##(2E,6E)-Farnesol##trans-Farnesol	C01126	1	R08697	R08697;No information of KEGG othology
4-Hydroxy-2-oxoglutarate##4-Hydroxy-2-oxoglutaric acid	C01127	1	R00470	R00470;K01625;4.1.2.14;eda;6-phospho-2-dehydro-3-deoxy-D-gluconate##0.038##4984##Azotobacter vinelandii
Pantetheine 4'-phosphate##4'-Phosphopantetheine##Phosphopantetheine##D-Pantetheine 4'-phosphate	C01134	1	R02971	R02971;K01947;6.3.4.15;birA-coaX;biotin carboxyl carrier protein##0.00044##671759##Sulfolobus tokodaii
Pantetheine 4'-phosphate##4'-Phosphopantetheine##Phosphopantetheine##D-Pantetheine 4'-phosphate	C01134	1	R03035	R03035;K02318;2.7.7.3;COASY;pantetheine 4'-phosphate##0.015##643180##Rattus norvegicus (rat)	R03035;K02318;2.7.1.24;COASY;ATP##0.05##643179##Rattus norvegicus (rat)
Pantetheine 4'-phosphate##4'-Phosphopantetheine##Phosphopantetheine##D-Pantetheine 4'-phosphate	C01134	1	R03036	R03036;K01513;3.1.4.1;ENPP1_3;diadenosine 5',5'''-P1,P4-tetraphosphate##0.0006##208383##Homo sapiens (human)
Pantetheine 4'-phosphate##4'-Phosphopantetheine##Phosphopantetheine##D-Pantetheine 4'-phosphate	C01134	1	R03269	R03269;K13038;6.3.2.5;coaBC##dfp;(R)-4'-phosphopantothenate##0.013##702454##Homo sapiens (human)
(3S)-3,6-Diaminohexanoate##L-beta-Lysine	C01142	1	R00461	R00461;K01843;5.4.3.2;E5.4.3.2##kamA;L-lysine##8##649687##Bacillus subtilis
(S)-3-Hydroxybutanoyl-CoA##(S)-3-Hydroxybutyryl-CoA	C01144	1	R01975	R01975;K07514;5.3.3.8;EHHADH;trans-2-Hexenoyl-CoA##0.00062##678385##Rattus norvegicus (rat)
(S)-3-Hydroxybutanoyl-CoA##(S)-3-Hydroxybutyryl-CoA	C01144	1	R01976	R01976;K00074;1.1.1.157;E1.1.1.157##paaH;No information about KM-value
2-Hydroxy-3-oxopropanoate##Tartronate semialdehyde	C01146	1	R00013	R00013;K01608;4.1.1.47;gcl;No information about KM-value
D-Ribose 1,5-bisphosphate##Ribose 1,5-bisphosphate	C01151	1	R01050	R01050;No information of KEGG othology
D-Ribose 1,5-bisphosphate##Ribose 1,5-bisphosphate	C01151	1	R06836	R06836;K05774;2.7.4.23;phnN;No information about KM-value
D-Ribose 1,5-bisphosphate##Ribose 1,5-bisphosphate	C01151	1	R06837	R06837;No information of KEGG othology
N(pi)-Methyl-L-histidine##N-pros-Methyl-L-histidine##3-Methylhistidine##1-Methylhistidine	C01152	1	R01159	R01159;K00599;None;E2.1.1.-;None
trans-4-Hydroxy-L-proline	C01157	1	R01252	R01252;K00472;1.14.11.2;E1.14.11.2;poly(L-proline)##0.0002##439250##Arabidopsis thaliana (thale cress)
2,3-Bisphospho-D-glycerate##2,3-Disphospho-D-glycerate##D-Greenwald ester##DPG	C01159	1	R01516	R01516;K01837;5.4.2.4;BPGM;1,3-diphosphoglycerate##0.0005##3320##Homo sapiens (human)
2,3-Bisphospho-D-glycerate##2,3-Disphospho-D-glycerate##D-Greenwald ester##DPG	C01159	1	R02664	R02664;K05715;2.7.2.-;2PGK;No information about KM-value
Pseudouridine 5'-phosphate	C01168	1	R01055	R01055;K01718;4.2.1.70;E4.2.1.70;No information about KM-value
UDP-N-acetyl-D-mannosamine	C01170	1	R00420	R00420;K01791;5.1.3.14;wecB;UDP-N-acetyl-D-glucosamine##0.011##2280##Rattus norvegicus (rat)
Inositol 1-phosphate##myo-Inositol 1-phosphate##1D-myo-Inositol 1-phosphate##D-myo-Inositol 1-phosphate##1D-myo-Inositol 1-monophosphate	C01177	1	R01182	R01182;No information of KEGG othology
Inositol 1-phosphate##myo-Inositol 1-phosphate##1D-myo-Inositol 1-phosphate##D-myo-Inositol 1-phosphate##1D-myo-Inositol 1-monophosphate	C01177	1	R01185	R01185;K10047;3.1.3.25;VTC4;(-)-(1R,2R,4R,6R)-2,4,6-trihydroxycyclohexyl-1-hydroxyphosphonate cyclohexylammonium salt##0.025##666523##Bos taurus (cow)
D-Ribulose 1,5-bisphosphate	C01182	1	R00024	R00024;K01602;4.1.1.39;rbcS;O2##0.005##680762##Archaeoglobus fulgidus
D-Ribulose 1,5-bisphosphate	C01182	1	R01523	R01523;K00855;2.7.1.19;E2.7.1.19##prkB;ATP##0.062##641016##Chlamydomonas reinhardtii
N(omega)-(ADP-D-ribosyl)-L-arginine##Nomega-(ADP-D-ribosyl)-L-arginine	C01201	1	R01886	R01886;No information of KEGG othology
(R)-Methylmalonyl-CoA##L-Methylmalonyl-CoA	C01213	1	R00833	R00833;K11942;5.4.99.2;E5.4.99.2;(R/S)-2-methyl-3-oxopropanoyl-CoA##0.06##3513##Homo sapiens (human)
6-Phospho-2-dehydro-D-gluconate##2-Dehydro-D-gluconate 6-phosphate	C01218	1	R02032	R02032;K00032;1.1.1.43;E1.1.1.43;6-phospho-D-gluconate##0.014##286823##Strongylocentrotus purpuratus (purple sea urchin)
6-Phospho-2-dehydro-D-gluconate##2-Dehydro-D-gluconate 6-phosphate	C01218	1	R02034	R02034;K00032;1.1.1.43;E1.1.1.43;6-phospho-D-gluconate##0.014##286823##Strongylocentrotus purpuratus (purple sea urchin)
GDP-4-dehydro-6-deoxy-D-mannose##GDP-4-dehydro-6-deoxy-D-talose##GDP-4-oxo-6-deoxy-D-mannose##GDP-4-dehydro-D-rhamnose##GDP-4-keto-6-deoxy-D-mannose	C01222	1	R00888	R00888;K01711;4.2.1.47;E4.2.1.47##gmd;GDPmannose##0.003##5734##Homo sapiens (human)	R00888;K01711;4.2.1.47;E4.2.1.47##gmd;GDP-mannose##0.0035##651258##Homo sapiens (human)
sn-glycero-3-Phospho-1-inositol##1-(sn-glycero-3-Phospho)-1D-myo-inositol	C01225	1	R01193	R01193;No information of KEGG othology
Guanosine 3',5'-bis(diphosphate)##Guanosine 3'-diphosphate 5'-diphosphate##Guanosine 5'-diphosphate,3'-diphosphate	C01228	1	R00336	R00336;K01139;3.1.7.2;spoT;No information about KM-value
alpha-D-Glucose 1,6-bisphosphate##alpha-D-Glucose 1,6-biphosphate	C01231	1	R00949	R00949;No information of KEGG othology
sn-glycero-3-Phosphoethanolamine##Glycerophosphoethanolamine	C01233	1	R01470	R01470;K01126;3.1.4.46;E3.1.4.46##glpQ;glycerophosphoserine##0.66##680514##Escherichia coli k-12 mg1655
1-Aminocyclopropane-1-carboxylate##1-Aminocyclopropane-1-carboxylic acid	C01234	1	R00179	R00179;K01762;4.4.1.14;ACS;No information about KM-value
1-Aminocyclopropane-1-carboxylate##1-Aminocyclopropane-1-carboxylic acid	C01234	1	R00997	R00997;K01505;3.5.99.7;E3.5.99.7;No information about KM-value
alpha-D-Galactosyl-(1->3)-1D-myo-inositol##O-alpha-D-Galactosyl-(1->3)-1D-myo-inositol##3-O-alpha-D-Galactosyl-1D-myo-inositol##1-alpha-D-Galactosyl-myo-inositol##Galactinol	C01235	1	R01192	R01192;No information of KEGG othology
(R)-2-Hydroxybutane-1,2,4-tricarboxylate##Homocitrate##Homocitric acid##3-Hydroxy-3-carboxyadipic acid##(R)-2-Hydroxy-1,2,4-butanetricarboxylic acid	C01251	1	R00271	R00271;K01655;2.3.3.14;E2.3.3.14;acetyl-CoA##0.006##704600##Schizosaccharomyces pombe (fission yeast)	R00271;K01655;2.3.3.14;E2.3.3.14;2-oxoadipate##1.24##488148##Azotobacter vinelandii
P1,P4-Bis(5'-adenosyl) tetraphosphate##AppppA	C01260	1	R00125	R00125;K01525;3.6.1.41;apaH;No information about KM-value
P1,P4-Bis(5'-adenosyl) tetraphosphate##AppppA	C01260	1	R00126	R00126;K00988;2.7.7.53;E2.7.7.53;No information about KM-value
P1,P4-Bis(5'-adenosyl) tetraphosphate##AppppA	C01260	1	R00184	R00184;K01518;3.6.1.17;E3.6.1.17;P1,P4-bis(5'-adenosyl) tetraphosphate##0.0007##209906##Homo sapiens (human)
P1,P4-Bis(5'-guanosyl) tetraphosphate##GppppG##Bis(5'-guanosyl) tetraphosphate	C01261	1	R00012	R00012;No information of KEGG othology
P1,P4-Bis(5'-guanosyl) tetraphosphate##GppppG##Bis(5'-guanosyl) tetraphosphate	C01261	1	R01232	R01232;K01518;3.6.1.17;E3.6.1.17;P1,P4-bis(5'-adenosyl) tetraphosphate##0.0007##209906##Homo sapiens (human)
4-Amino-5-hydroxymethyl-2-methylpyrimidine##Toxopyrimidine##4-Amino-2-methyl-5-pyrimidinemethanol	C01279	1	R03472	R03472;K03147;None;thiC;None
2-Dehydro-3-deoxy-D-galactonate 6-phosphate	C01286	1	R01064	R01064;K01631;4.1.2.21;E4.1.2.21##dgoAa;No information about KM-value
Carbonic acid##Dihydrogen carbonate##H2CO3	C01353	1	R00132	R00132;K01674;4.2.1.1;cah;4-nitrophenyl acetate##0.002409##701985##Bos taurus (cow)
3'-AMP##3'-Adenylic acid##3'-Adenosine monophosphate##Adenosine-3'-monophosphate##Adenosine 3'-phosphate##AMP 3'-phosphate	C01367	1	R01562	R01562;K08693;3.1.3.6;E3.1.3.6;No information about KM-value
3'-UMP##Uridine 3'-monophosphate##Uridine 3'-phosphate	C01368	1	R01877	R01877;K08693;3.1.3.6;E3.1.3.6;No information about KM-value
Maleic acid##Maleate##cis-Butenedioic acid	C01384	1	R01087	R01087;K01799;5.2.1.1;E5.2.1.1;No information about KM-value
Cys-Gly##L-Cysteinylglycine	C01419	1	R00899	R00899;K11142;3.4.11.1;LAP3;L-phenylalanine-4-methylcoumarin-7-amide##0.01##709864##Toxoplasma gondii
Farnesol	C01493	1	R08144	R08144;No information of KEGG othology
Geranial##trans-Citral	C01499	1	R08398	R08398;No information of KEGG othology
Geraniol	C01500	1	R08396	R08396;No information of KEGG othology
Carbamate##Carbamic acid##Aminoformic acid	C01563	1	R01395	R01395;K00926;2.7.2.2;arcC;ADP##0.001##642229##Pyrococcus furiosus
Carbamate##Carbamic acid##Aminoformic acid	C01563	1	R07316	R07316;No information of KEGG othology
Cyanamide##Carbodiimide	C01566	1	R00778	R00778;K06035;4.2.1.69;E4.2.1.69;No information about KM-value
Bacitracin	C01667	1	R02460	R02460;No information of KEGG othology
Cadaverine##1,5-Pentanediamine##1,5-Diaminopentane##Pentamethylenediamine	C01672	1	R00462	R00462;K01582;4.1.1.18;E4.1.1.18##ldcC##cadA;No information about KM-value
Cysteamine##2-Aminoethanethiol##beta-Aminoethanethiol##beta-Mercaptoethylamine##Mercaptamine##Thioethanolamine	C01678	1	R02973	R02973;K08069;3.5.1.92;VNN;(R)-pantetheine##0.02##659857##Sus scrofa (pig)
Nopaline##D-Nopaline##N2-(D-1,3-Dicarboxypropyl)-L-arginine##N-[(1S)-4-carbamimidamido-1-carboxybutyl]-D-glutamic acid	C01682	1	R00563	R00563;K00296;1.5.1.19;E1.5.1.19;No information about KM-value
D-Ribonate##D-Ribonic acid	C01685	1	R01079	R01079;No information of KEGG othology
Homocystine##4,4'-Dithiobis(2-aminobutyric acid)	C01817	1	R01292	R01292;No information of KEGG othology
Pentalenene	C01841	1	R02305	R02305;K12250;4.2.3.7;E4.2.3.7;No information about KM-value
Reduced FMN##FMNH2	C01847	1	R05705	R05705;K14631;1.5.1.29;actVB;8-methylthioflavin##0.0002##392186##Vibrio harveyi
Reduced FMN##FMNH2	C01847	1	R05706	R05706;K13562;1.5.1.29;btrV;8-methylthioflavin##0.0002##392186##Vibrio harveyi
Thioacetate##Thioacetic acid	C01857	1	R01850	R01850;No information of KEGG othology
Trichodiene	C01860	1	R02306	R02306;K12249;4.2.3.6;TRI5;No information about KM-value
5-Oxoproline##Pyroglutamic acid##5-Pyrrolidone-2-carboxylic acid##Pyroglutamate##5-Oxo-L-proline##L-Pyroglutamic acid##L-5-Pyrrolidone-2-carboxylic acid	C01879	1	R00251	R00251;K01469;3.5.2.9;E3.5.2.9;L-2-oxothiazolidine-4-carboxylic acid##0.002##209394##Rattus norvegicus (rat)
2-Aminophenol##2-Hydroxyaniline##2-Aminobenzenol##o-Aminophenol	C01987	1	R02669	R02669;No information of KEGG othology
3-Oxalomalate##3-Oxalomalic acid	C01990	1	R00477	R00477;No information of KEGG othology
5'-Oxoinosine##5'-Dehydroinosine	C01993	1	R00055	R00055;No information of KEGG othology
Aristolochene##(+)-Aristolochene	C02004	1	R02307	R02307;K14180;4.2.3.9;ARI1;No information about KM-value
CoA-disulfide	C02015	1	R00091	R00091;No information of KEGG othology
CoA-disulfide	C02015	1	R07175	R07175;No information of KEGG othology
Laminaribiose##Laminariaceae##3-beta-D-Glucosyl-D-glucose	C02048	1	R00953	R00953;No information of KEGG othology
dTDP-galactose##dTDP-D-galactose	C02097	1	R02984	R02984;K01784;5.1.3.2;galE##GALE;UDPgalactose##0.0083##2317##Bos taurus (cow)	R02984;K01784;5.1.3.2;galE##GALE;UDP-galactose##0.035##661710##Homo sapiens (human)	R02984;K01784;5.1.3.2;galE##GALE;UDP-D-galactose##0.057##702141##Arabidopsis thaliana (thale cress)
(S,S)-Tartaric acid##(S,S)-Tartrate##D-Tartrate##D-Tartaric acid##(2S,3S)-Tartaric acid##(-)-Tartaric acid	C02107	1	R00340	R00340;No information of KEGG othology
2-Methylserine	C02115	1	R01225	R01225;No information of KEGG othology
Acetylpyruvate##Acetylpyruvic acid##2,4-Dioxopentanoate	C02132	1	R00324	R00324;No information of KEGG othology
beta-Alanopine##N-(D-1-Carboxyethyl)-beta-alanine	C02207	1	R00906	R00906;No information of KEGG othology
Dehydroalanine##2-Aminoacrylate	C02218	1	R00590	R00590;K01752;4.3.1.17;E4.3.1.17##sdaA;L-serine O-sulfate##0.49##661171##Mus musculus (mouse)
Dehydroalanine##2-Aminoacrylate	C02218	1	R08698	R08698;No information of KEGG othology
2-Methylbutanal##2-Methylbutyraldehyde	C02223	1	R03894	R03894;No information of KEGG othology
3-Oxoadipyl-CoA##beta-Ketoadipyl-CoA	C02232	1	R00829	R00829;K07513;2.3.1.16;ACAA1;3-oxodecanoyl-CoA##0.0018##486412##Sus scrofa (pig)
5-Oxo-D-proline##D-Pyroglutamic acid##D-5-Pyrrolidone-2-carboxylic acid	C02237	1	R01583	R01583;No information of KEGG othology
Anthranilyl-CoA##2-Aminobenzoyl-CoA	C02247	1	R00982	R00982;K08295;6.2.1.32;abmG;No information about KM-value
D-Phenylalanine##D-alpha-Amino-beta-phenylpropionic acid	C02265	1	R00686	R00686;No information of KEGG othology
D-Phenylalanine##D-alpha-Amino-beta-phenylpropionic acid	C02265	1	R01582	R01582;K00824;2.6.1.21;dat;2-oxoglutarate##0.06##636741##Bradyrhizobium japonicum	R01582;K00824;2.6.1.21;dat;2-oxobutanoate##14##636742##Lysinibacillus sphaericus
GDP-L-galactose	C02280	1	R00889	R00889;K10046;5.1.3.18;GME;GDP-D-mannose##0.0045##652482##Arabidopsis thaliana (thale cress)	R00889;K10046;5.1.3.-;GME;No information about KM-value
L-Cystathionine	C02291	1	R01001	R01001;K01758;4.4.1.1;E4.4.1.1;beta-chloro-L-alanine##0.1##665558##Treponema denticola
L-Cystathionine	C02291	1	R01286	R01286;K14155;4.4.1.8;patB##malY;L-djenkolate##0.033##34712##Bordetella avium
L-Cystathionine	C02291	1	R01290	R01290;K10150;2.5.1.47;cysO;Na2S##0.029##674625##Trichomonas vaginalis
L-Cystathionine	C02291	1	R03217	R03217;K01739;2.5.1.48;E2.5.1.48##metB;O-acetyl-L-homoserine##64.5##637440##Lysinibacillus sphaericus
Phosphoramidate##Phosphoramidic acid##Amidophosphoric acid##Phosphoramide	C02306	1	R00141	R00141;No information of KEGG othology
Phosphoramidate##Phosphoramidic acid##Amidophosphoric acid##Phosphoramide	C02306	1	R08514	R08514;No information of KEGG othology
Rubber particle##Rubber##Rubber (all-cis)	C02321	1	R03917	R03917;No information of KEGG othology
beta-Alanyl-CoA	C02335	1	R00914	R00914;No information of KEGG othology
trans-Aconitate##trans-Aconitic acid	C02341	1	R02244	R02244;No information of KEGG othology
Fenchyl alcohol##2-Fenchanol##(-)-endo-Fenchol	C02344	1	R02004	R02004;No information of KEGG othology
2-Oxosuccinamate##2-Oxosuccinamic acid##gamma-Aminooxaloacetate##Oxaloacetamid	C02362	1	R00348	R00348;K13566;3.5.1.3;NIT2;2-oxosuccinamate##0.003##711316##Mus musculus (mouse)
4-Hydroxyaniline##4-Aminophenol##p-Aminophenol##4-Aminobenzenol	C02372	1	R02561	R02561;No information of KEGG othology
4-Hydroxyaniline##4-Aminophenol##p-Aminophenol##4-Aminobenzenol	C02372	1	R02562	R02562;No information of KEGG othology
Formyl phosphate	C02405	1	R00518	R00518;No information of KEGG othology
L-Homocitrulline	C02427	1	R01396	R01396;No information of KEGG othology
Sabinene hydrate	C02462	1	R02006	R02006;No information of KEGG othology
(3R)-beta-Leucine##(3R)-3-Amino-4-methylpentanoic acid##(3R)-3-Amino-4-methylvaleric acid	C02486	1	R01091	R01091;No information of KEGG othology
(R)-2-Ethylmalate	C02488	1	R00998	R00998;No information of KEGG othology
1,4-beta-D-Mannan	C02492	1	R01332	R01332;K01218;3.2.1.78;E3.2.1.78;2,4-dinitrophenyl-beta-mannobioside##0.00066##656020##Cellvibrio japonicus	R01332;K01218;3.2.1.78;E3.2.1.78;low viscosity locust bean galactomannan##3.07##664167##Aspergillus fumigatus
2-Phenylacetamide	C02505	1	R00690	R00690;No information of KEGG othology
2-Phenylacetamide	C02505	1	R00698	R00698;K11188;1.11.1.7;PRDX6;2,2'-azino-bis(3-ethylbenzthiazoline)-sulfonic acid##0.000358##713470##Bos taurus (cow)
3-Cyano-L-alanine##L-3-Cyanoalanine##L-beta-Cyanoalanine	C02512	1	R00486	R00486;K13035;3.5.5.1;NIT4;phenylbutyronitrile##0.07##657121##Arabidopsis thaliana (thale cress)
3-Cyano-L-alanine##L-3-Cyanoalanine##L-beta-Cyanoalanine	C02512	1	R01267	R01267;K13036;4.2.1.65;E4.2.1.65;No information about KM-value
3-Fumarylpyruvate	C02514	1	R01085	R01085;K01557;3.7.1.5;E3.7.1.5;3-formylpyruvate##0.002##289293##Agrobacterium sp. h13-3	R01085;K01557;3.7.1.5;E3.7.1.5;2,4-Dioxoheptanoate##0.007##289293##Agrobacterium sp. h13-3	R01085;K01557;3.7.1.5;E3.7.1.5;2,4-Dioxovalerate##0.011##289293##Agrobacterium sp. h13-3
Neryl diphosphate##Neryl pyrophosphate	C02569	1	R01659	R01659;No information of KEGG othology
(R)-2-Methylmalate##(R)-2-Methylmalic acid##(3R)-Citramalate##(3R)-Citramalic acid##(3R)-alpha-Hydroxypyrotartaric acid##D-Citramalate##D-Citramalic acid##D-alpha-Hydroxypyrotartaric acid##(2R)-2-Hydroxy-2-methylbutanedioate	C02612	1	R07399	R07399;K09011;2.3.1.182;cimA;acetyl-CoA##0.105##690552##Methanocaldococcus jannaschii
(S)-2-Methylmalate##(S)-2-Methylmalic acid##(3S)-Citramalate##(3S)-Citramalic acid##(3S)-alpha-Hydroxypyrotartaric acid##L-Citramalate##L-Citramalic acid##L-alpha-Hydroxypyrotartaric acid##S-Citramalate##S-Citramalic acid##S-alpha-Hydroxypyrotartaric acid##(2S)-2-Hydroxy-2-methylbutanedioate##(S)-Citramalic acid##(S)-2-Hydroxy-2-methylsuccinic acid	C02614	1	R00325	R00325;No information of KEGG othology
2-Hydroxyglutarate	C02630	1	R03534	R03534;K00109;1.1.99.2;E1.1.99.2;L-2-Hydroxyglutarate##-999##699377##Homo sapiens (human)	R03534;K00109;1.1.99.2;E1.1.99.2;(S)-2-Hydroxyglutarate##0.8##678483##Homo sapiens (human)
2-Hydroxyglutarate	C02630	1	R08198	R08198;No information of KEGG othology
2-Isopropylmaleate##beta-Isopropylmaleate	C02631	1	R03968	R03968;K01704;4.2.1.33;leuD;alpha-hydroxy-beta-carboxyisocaproate##0.078##5661##Neurospora crassa	R03968;K01704;4.2.1.35;leuD;No information about KM-value
2-Isopropylmaleate##beta-Isopropylmaleate	C02631	1	R04001	R04001;K01704;4.2.1.33;leuD;alpha-hydroxy-beta-carboxyisocaproate##0.078##5661##Neurospora crassa	R04001;K01704;4.2.1.35;leuD;No information about KM-value
3-Ureidopropionate##3-Ureidopropanoate##beta-Ureidopropionic acid##N-Carbamoyl-beta-alanine	C02642	1	R00905	R00905;K01431;3.5.1.6;E3.5.1.6;2-methyl-N-carbamoyl-beta-alanine##0.006##656700##Rattus norvegicus (rat)
6-Acetyl-D-glucose	C02655	1	R00327	R00327;No information of KEGG othology
6-Methylsalicylate##6-Methylsalicylic acid##2-Hydroxy-6-methylbenzoic acid##6-Methyl-2-hydroxybenzenecarboxylate	C02657	1	R07253	R07253;No information of KEGG othology
(Indol-3-yl)acetamide##Indole-3-acetamide	C02693	1	R00679	R00679;K00466;1.13.12.3;E1.13.12.3;No information about KM-value
N-Acetyl-L-leucine	C02710	1	R01089	R01089;No information of KEGG othology
N-Acetylputrescine	C02714	1	R01154	R01154;K00657;2.3.1.57;E2.3.1.57##speG;acetyl-CoA##0.0015##487257##Rattus norvegicus (rat)
N-Acetylputrescine	C02714	1	R01156	R01156;No information of KEGG othology
N-Methylputrescine	C02723	1	R01153	R01153;K05353;2.1.1.53;PMT;No information about KM-value
N4-Phosphoagmatine	C02726	1	R01417	R01417;No information of KEGG othology
N6-Acetyl-L-lysine	C02727	1	R00454	R00454;No information of KEGG othology
N6-Acetyl-L-lysine	C02727	1	R00458	R00458;No information of KEGG othology
N6-Acetyl-L-lysine	C02727	1	R01620	R01620;No information of KEGG othology
Triacetate lactone##4-Hydroxy-6-methyl-2-pyrone	C02752	1	R06510	R06510;No information of KEGG othology
2-Hydroxy-3-phenylpropenoate##enol-Phenylpyruvate##enol-Phenylpyruvic acid##enol-alpha-Ketohydrocinnamic acid	C02763	1	R01378	R01378;K07253;5.3.2.1;MIF;enol-phenylpyruvate##0.02##678327##Mus musculus (mouse)
2,3-Dihydroxyindole##Dihydroxyindole	C02775	1	R00983	R00983;No information of KEGG othology
2-Dehydro-D-glucose	C02779	1	R00302	R00302;No information of KEGG othology
2-Methylpropanamine##2-Methyl-1-propanamine##Isobutylamine	C02787	1	R01437	R01437;No information of KEGG othology
3-Phosphonopyruvate	C02798	1	R00661	R00661;K01841;5.4.2.9;E5.4.2.9;No information about KM-value
3-Phosphonopyruvate	C02798	1	R08200	R08200;No information of KEGG othology
L-Lysine 1,6-lactam##L-2-Amino-hexano-6-lactam##L-alpha-Aminocaprolactam	C02837	1	R00463	R00463;No information of KEGG othology
Long-chain acyl-CoA	C02843	1	R05190	R05190;No information of KEGG othology
Propanoyl phosphate##Propionyl phosphate	C02876	1	R00993	R00993;No information of KEGG othology
1-Methylnicotinamide	C02918	1	R01269	R01269;K00541;2.1.1.1;E2.1.1.1##NNMT;S-adenosyl-L-methionine##0.00176##441253##Homo sapiens (human)
2-Aminobutan-4-olide##Homoserine lactone	C02926	1	R00180	R00180;No information of KEGG othology
2-Methyleneglutarate	C02930	1	R01725	R01725;No information of KEGG othology
Indole-3-acetaldehyde oxime##Indole-3-acetaldoxime##3-Indoleacetaldoxime	C02937	1	R08160	R08160;K11813;1.14.13.-;CYP79B3;No information about KM-value
3-Methylbutanoyl-CoA##Isovaleryl-CoA	C02939	1	R01651	R01651;No information of KEGG othology
Abrine##L-Abrine	C02983	1	R00683	R00683;No information of KEGG othology
Kyotorphin##L-Tyrosyl-L-arginine	C02993	1	R00735	R00735;No information of KEGG othology
N-Acetyl-L-histidine	C02997	1	R01160	R01160;No information of KEGG othology
N-Glucosylnicotinate	C03003	1	R01722	R01722;No information of KEGG othology
N-Hydroxy-L-tyrosine	C03004	1	R00730	R00730;K13027;1.14.13.41;CYP79A1;NADPH##0.013##390081##Sorghum bicolor (sorghum)	R00730;K13027;1.14.13.41;CYP79A1;L-tyrosine##0.22##390080##Sorghum bicolor (sorghum)	R00730;K13027;1.14.13.41;CYP79A1;NADH##0.3##390081##Sorghum bicolor (sorghum)
N-Methylanthranilate##N-Methylanthranilic acid##2-(Methylamino)benzoic acid	C03005	1	R00984	R00984;K12643;2.1.1.111;E2.1.1.111;No information about KM-value
O-Carbamoyl-L-serine	C03015	1	R00213	R00213;No information of KEGG othology
Uracil 5-carboxylate##Uracil 5-carboxylic acid##5-Carboxyuracil	C03030	1	R00973	R00973;No information of KEGG othology
1,4-Diguanidinobutane	C03047	1	R01418	R01418;No information of KEGG othology
3-Guanidinopropanoate	C03065	1	R00913	R00913;No information of KEGG othology
4-Guanidinobutanamide	C03078	1	R00559	R00559;No information of KEGG othology
5-Acetamidopentanoate	C03087	1	R02276	R02276;No information of KEGG othology
D-Glucono-1,4-lactone	C03107	1	R00301	R00301;No information of KEGG othology
Dimethylbenzimidazole##5,6-Dimethylbenzimidazole	C03114	1	R01734	R01734;No information of KEGG othology
Farnesyl triphosphate	C03115	1	R02303	R02303;No information of KEGG othology
N-Amidino-L-aspartate##N-Amidino-L-aspartic acid##Guanidinosuccinic acid	C03139	1	R00777	R00777;No information of KEGG othology
N-Formyl-L-methionine	C03145	1	R00653	R00653;K01450;3.5.1.31;def;N-formyl-methionine##3.3##393796##Rattus norvegicus (rat)
N-Malonylanthranilate	C03147	1	R00989	R00989;No information of KEGG othology
N-Ribosylnicotinamide##1-(beta-D-Ribofuranosyl)nicotinamide	C03150	1	R01273	R01273;K01239;3.2.2.1;E3.2.2.1##iunH;Xanthosine##0.0158##654255##Ochrobactrum anthropi
N-Ribosylnicotinamide##1-(beta-D-Ribofuranosyl)nicotinamide	C03150	1	R02294	R02294;K03784;2.4.2.1;deoD;Methylthioinosine##0.005##705855##Plasmodium yoelii
N-Ribosylnicotinamide##1-(beta-D-Ribofuranosyl)nicotinamide	C03150	1	R02323	R02323;K11751;3.1.3.5;ushA;adenosine 5'-O-thiophosphate##0.002##95042##Rattus norvegicus (rat)
N-Ribosylnicotinamide##1-(beta-D-Ribofuranosyl)nicotinamide	C03150	1	R02324	R02324;No information of KEGG othology
dTDP-6-deoxy-L-talose	C03187	1	R02776	R02776;No information of KEGG othology
(+)-Bornyl-diphosphate##(+)-Bornyl diphosphate	C03190	1	R02007	R02007;No information of KEGG othology
(S)-4-Hydroxymandelate##(S)-2-Hydroxy-2-(4-hydroxyphenyl)acetate	C03198	1	R06632	R06632;No information of KEGG othology
10-Formyldihydrofolate	C03204	1	R02238	R02238;No information of KEGG othology
Alanopine##2,2'-Iminodipropanoate##meso-N-(1-Carboxyethyl)-alanine	C03210	1	R00398	R00398;No information of KEGG othology
2-Hydroxy-3-oxoadipate	C03217	1	R00474	R00474;No information of KEGG othology
2-Methylpropanal oxime##Isobutyraldehyde oxime##Isobutanal oxime	C03219	1	R08663	R08663;K13401;1.14.13.118;CYP79D1_2;No information about KM-value
(Indol-3-yl)glycolaldehyde##3-Indoleglycolaldehyde	C03230	1	R00681	R00681;No information of KEGG othology
3-Methylglutaconyl-CoA##trans-3-Methylglutaconyl-CoA##(E)-3-Methylglutaconyl-1-CoA	C03231	1	R02085	R02085;K13766;4.2.1.18;liuC;(E)-glutaconyl-CoA##0.0024##679737##Homo sapiens (human)
6-Amino-2-oxohexanoate##2-Oxo-6-aminocaproate	C03239	1	R00447	R00447;No information of KEGG othology
ADPribose 2'-phosphate	C03246	1	R00119	R00119;K01242;3.2.2.5;CD38_157;3-acetylpyridine adenine dinucleotide##0.006##137055##Bos taurus (cow)
Acetylenedicarboxylate##Acetylenedicarboxylic acid##2-Butynedioic acid	C03248	1	R00218	R00218;No information of KEGG othology
5-Oxopentanoate##Glutarate semialdehyde	C03273	1	R02274	R02274;K14268;2.6.1.48;E2.6.1.48;2-oxoglutarate##3.6##640093##Meyerozyma guilliermondii
Imidazol-5-yl-pyruvate##3-(Imidazol-5-yl)pyruvate##Imidazole pyruvate##Imidazole pyruvic acid	C03277	1	R01161	R01161;No information of KEGG othology
L-2,4-Diaminobutanoate##alpha,gamma-Diaminobutyrate##L-2,4-Diaminobutyrate	C03283	1	R02293	R02293;No information of KEGG othology
L-2,4-Diaminobutanoate##alpha,gamma-Diaminobutyrate##L-2,4-Diaminobutyrate	C03283	1	R06977	R06977;K00836;2.6.1.76;E2.6.1.76##ectB;No information about KM-value
N-Adenylylanthranilate	C03293	1	R00979	R00979;No information of KEGG othology
N2-Succinyl-L-arginine##(2S)-2-(3-Carboxypropanoylamino)-5-(diaminomethylideneamino)pentanoic acid	C03296	1	R00832	R00832;K00673;2.3.1.109;astA;succinyl-CoA##0.04##486119##Burkholderia cepacia
3-Methylthiopropanamine##3-Methylthiopropylamine	C03354	1	R00656	R00656;No information of KEGG othology
4-Phospho-D-erythronate##4-Phosphoerythronate	C03393	1	R01825	R01825;K03472;1.2.1.72;epd;No information about KM-value
Presqualene diphosphate	C03428	1	R00702	R00702;K00801;2.5.1.21;FDFT1;farnesyl diphosphate##0.0004##489847##Sus scrofa (pig)	R00702;K00801;2.5.1.21;FDFT1;trans-farnesyl diphosphate##0.001##489842##Rattus norvegicus (rat)
S-Inosyl-L-homocysteine	C03431	1	R00193	R00193;No information of KEGG othology
dTDP-L-dihydrostreptose	C03442	1	R05516	R05516;No information of KEGG othology
Adenosine tetraphosphate##Adenosine 5'-tetraphosphate	C03483	1	R00128	R00128;No information of KEGG othology
L-2-Amino-3-oxobutanoic acid##L-2-Amino-3-oxobutanoate##L-2-Amino-acetoacetate##(S)-2-Amino-3-oxobutanoic acid	C03508	1	R00371	R00371;K00639;2.3.1.29;E2.3.1.29##kbl;No information about KM-value
L-2-Amino-3-oxobutanoic acid##L-2-Amino-3-oxobutanoate##L-2-Amino-acetoacetate##(S)-2-Amino-3-oxobutanoic acid	C03508	1	R01465	R01465;K00060;1.1.1.103;E1.1.1.103##tdh;NAD+##0.0099##688343##Pyrococcus horikoshii
N-Acetyl-L-phenylalanine	C03519	1	R00693	R00693;No information of KEGG othology
S-Ribosyl-L-homocysteine##S-D-Ribosyl-L-homocysteine##Ribose-5-S-homocysteine##S-Ribosylhomocysteine##S-(5-Deoxy-D-ribos-5-yl)-L-homocysteine	C03539	1	R00194	R00194;K01243;3.2.2.9;mtnN##mtn##pfs;more##-999##709718##Arabidopsis thaliana (thale cress)
myo-Inositol 4-phosphate##D-myo-Inositol 4-phosphate##1D-myo-Inositol 4-phosphate##1D-myo-Inositol 4-monophosphate##Inositol 4-phosphate	C03546	1	R01186	R01186;K10047;3.1.3.25;VTC4;(-)-(1R,2R,4R,6R)-2,4,6-trihydroxycyclohexyl-1-hydroxyphosphonate cyclohexylammonium salt##0.025##666523##Bos taurus (cow)
2-Aminoethylphosphonate##(2-Aminoethyl)phosphonate##Ciliatine	C03557	1	R04248	R04248;No information of KEGG othology
(R)-3-Hydroxybutanoyl-CoA##(3R)-3-Hydroxybutanoyl-CoA	C03561	1	R01977	R01977;K00023;1.1.1.36;E1.1.1.36##phbB;(3R)-3-hydroxydecanoyl-CoA##0.0054##687492##Candida tropicalis
1-Pyrroline-2-carboxylate##1-Pyrroline-2-carboxylic acid##delta1-Pyrroline 2-carboxylate	C03564	1	R01246	R01246;No information of KEGG othology
1-Pyrroline-2-carboxylate##1-Pyrroline-2-carboxylic acid##delta1-Pyrroline 2-carboxylate	C03564	1	R01249	R01249;No information of KEGG othology
1-Pyrroline-2-carboxylate##1-Pyrroline-2-carboxylic acid##delta1-Pyrroline 2-carboxylate	C03564	1	R02894	R02894;K00273;1.4.3.3;E1.4.3.3##DAO;FAD##0.00045##391849##Sus scrofa (pig)
2-Formylaminobenzaldehyde	C03574	1	R02338	R02338;No information of KEGG othology
3-(Uracil-1-yl)-L-alanine##Willardiine	C03584	1	R03131	R03131;No information of KEGG othology
L-threo-3-Methylaspartate	C03618	1	R00262	R00262;K01846;5.4.99.1;E5.4.99.1;No information about KM-value
1-O-Methyl-myo-inositol##1D-1-O-Methyl-myo-inositol	C03659	1	R01188	R01188;No information of KEGG othology
3-O-Methyl-myo-inositol##1D-3-O-Methyl-myo-inositol	C03660	1	R01189	R01189;No information of KEGG othology
3-(4-Hydroxyphenyl)lactate##4-Hydroxyphenyllactate##p-Hydroxyphenyllactate##2-Hydroxy-3-(4-hydroxyphenyl)propanoate	C03672	1	R03336	R03336;No information of KEGG othology
3-(4-Hydroxyphenyl)lactate##4-Hydroxyphenyllactate##p-Hydroxyphenyllactate##2-Hydroxy-3-(4-hydroxyphenyl)propanoate	C03672	1	R03338	R03338;No information of KEGG othology
L-5-Carboxymethylhydantoin	C03703	1	R02284	R02284;No information of KEGG othology
N-Adenylyl-L-phenylalanine	C03709	1	R00687	R00687;No information of KEGG othology
gamma-L-Glutamyl-D-alanine##L-gamma-Glutamyl-D-alanine	C03738	1	R01149	R01149;No information of KEGG othology
3-Hydroxy-3-methylglutarate##3-Hydorxy-3-methylglutaric acid##beta-Hydroxy-beta-methylglutaric acid##Dicrotalic acid##3-Hydroxy-3-methylpentanedioic acid##Meglutol	C03761	1	R02083	R02083;No information of KEGG othology
3-Hydroxy-3-methylglutarate##3-Hydorxy-3-methylglutaric acid##beta-Hydroxy-beta-methylglutaric acid##Dicrotalic acid##3-Hydroxy-3-methylpentanedioic acid##Meglutol	C03761	1	R02084	R02084;No information of KEGG othology
4-Hydroxyphenylacetaldehyde##2-(4-Hydroxyphenyl)acetaldehyde	C03765	1	R03341	R03341;No information of KEGG othology
5-Guanidino-2-oxopentanoate##5-Guanidino-2-oxo-pentanoate##2-Oxo-5-guanidinopentanoate##2-Oxo-5-guanidino-pentanoate##2-Oxoarginine	C03771	1	R08197	R08197;K12252;2.6.1.84;aruH;No information about KM-value
D-Tagatose 1,6-bisphosphate	C03785	1	R01069	R01069;K08302;4.1.2.40;gatY##agaY;D-tagatose 1,6-diphosphate##0.4##5187##Klebsiella pneumoniae
N-(Carboxymethyl)-D-alanine##Strombine	C03790	1	R00368	R00368;No information of KEGG othology
2-Aminomuconate semialdehyde##2-Aminomuconate 6-semialdehyde	C03824	1	R04323	R04323;K03392;4.1.1.45;E4.1.1.45##ACMSD;2-amino-3-(3-oxoprop-2-enyl)-but-2-enedioate##0.0065##679800##Homo sapiens (human)	R04323;K03392;4.1.1.45;E4.1.1.45##ACMSD;2-amino-3-carboxymuconate-6-semialdehyde##0.013##649725##Rattus norvegicus (rat)
L-2-Amino-6-oxoheptanedioate##L-2-Amino-6-oxopimelate	C03871	1	R02755	R02755;K03340;1.4.1.16;E1.4.1.16;NADP+##0.00083##391513##Lysinibacillus sphaericus	R02755;K03340;1.4.1.16;E1.4.1.16;NH3##12.5##391513##Lysinibacillus sphaericus	R02755;K03340;1.4.1.16;E1.4.1.16;meso-2,6-diaminopimelate##2.5##391513##Lysinibacillus sphaericus
L-2-Amino-6-oxoheptanedioate##L-2-Amino-6-oxopimelate	C03871	1	R04336	R04336;No information of KEGG othology
L-Serine-phosphoethanolamine##Serine phosphoethanolamine	C03872	1	R02563	R02563;No information of KEGG othology
erythro-3-Hydroxy-Ls-aspartate##erythro-3-Hydroxy-Ls-aspartic acid##erythro-3-Hydroxy-L-aspartate##erythro-3-Hydroxy-L-aspartic acid	C03961	1	R00347	R00347;No information of KEGG othology
erythro-3-Hydroxy-Ls-aspartate##erythro-3-Hydroxy-Ls-aspartic acid##erythro-3-Hydroxy-L-aspartate##erythro-3-Hydroxy-L-aspartic acid	C03961	1	R00478	R00478;No information of KEGG othology
(R)-3-(4-Hydroxyphenyl)lactate	C03964	1	R03337	R03337;No information of KEGG othology
(R)-3-(4-Hydroxyphenyl)lactate	C03964	1	R03339	R03339;No information of KEGG othology
2-Hydroxyethylenedicarboxylate##enol-Oxaloacetate##enol-Oxaloacetic acid##2-Hydroxybut-2-enedioic acid	C03981	1	R00219	R00219;No information of KEGG othology
2-Hydroxyethylenedicarboxylate##enol-Oxaloacetate##enol-Oxaloacetic acid##2-Hydroxybut-2-enedioic acid	C03981	1	R00363	R00363;No information of KEGG othology
3-Hydroxy-4-methylanthranilate	C03986	1	R02667	R02667;No information of KEGG othology
D-Lysopine##N2-(D-1-Carboxyethyl)-L-lysine##Lysopine	C04020	1	R00452	R00452;No information of KEGG othology
2,3-Dihydroxy-3-methylbutanoate##2,3-Dihydroxy-isovalerate##2,3-Dihydroxy-isovaleric acid	C04039	1	R01209	R01209;K01687;4.2.1.9;ilvD;2,3-dihydroxyisovalerate##0.54##680539##Sulfolobus solfataricus	R01209;K01687;4.2.1.9;ilvD;2,3-dihydroxy-3-methylpentanoate##2.16##33961##Neurospora crassa	R01209;K01687;4.2.1.9;ilvD;D-gluconate##2.42##680539##Sulfolobus solfataricus
2,3-Dihydroxy-3-methylbutanoate##2,3-Dihydroxy-isovalerate##2,3-Dihydroxy-isovaleric acid	C04039	1	R03051	R03051;K00053;1.1.1.86;ilvC;No information about KM-value
5-Amino-4-imidazolecarboxyamide	C04051	1	R04378	R04378;K00759;2.4.2.7;E2.4.2.7##apt;adenine##0.0008##638170##Arabidopsis thaliana (thale cress)
D-myo-Inositol 3,4-bisphosphate##1D-myo-Inositol 3,4-bisphosphate##Inositol 3,4-bisphosphate	C04063	1	R04372	R04372;K01109;3.1.3.66;INPP4;D-myo-Inositol 3,4-bisphosphate##0.028##646455##Homo sapiens (human)	R04372;K01109;3.1.3.66;INPP4;D-myo-Inositol 1,3,4-trisphosphate##0.034##646455##Rattus norvegicus (rat)
L-2-Aminoadipate 6-semialdehyde##2-Aminoadipate 6-semialdehyde##L-Allysine##Allysine##(S)-2-Amino-6-oxohexanoate	C04076	1	R00446	R00446;No information of KEGG othology
L-2-Aminoadipate 6-semialdehyde##2-Aminoadipate 6-semialdehyde##L-Allysine##Allysine##(S)-2-Amino-6-oxohexanoate	C04076	1	R00453	R00453;No information of KEGG othology
L-2-Aminoadipate 6-semialdehyde##2-Aminoadipate 6-semialdehyde##L-Allysine##Allysine##(S)-2-Amino-6-oxohexanoate	C04076	1	R00457	R00457;K03918;2.6.1.36;lat;No information about KM-value
L-2-Aminoadipate 6-semialdehyde##2-Aminoadipate 6-semialdehyde##L-Allysine##Allysine##(S)-2-Amino-6-oxohexanoate	C04076	1	R07598	R07598;No information of KEGG othology
N-((R)-Pantothenoyl)-L-cysteine##D-Pantothenoyl-L-cysteine##N-Pantothenoylcysteine	C04079	1	R02972	R02972;No information of KEGG othology
N-((R)-Pantothenoyl)-L-cysteine##D-Pantothenoyl-L-cysteine##N-Pantothenoylcysteine	C04079	1	R04391	R04391;K01947;6.3.4.15;birA-coaX;biotin carboxyl carrier protein##0.00044##671759##Sulfolobus tokodaii
UDP-4-dehydro-6-deoxy-D-glucose##UDP-4-keto-6-deoxy-D-glucose##UDP-4-oxo-6-deoxy-D-glucose	C04089	1	R00293	R00293;K12450;4.2.1.76;RHM;No information about KM-value
delta1-Piperideine-2-carboxylate##1,2-Didehydropiperidine-2-carboxylate	C04092	1	R00445	R00445;No information of KEGG othology
4-Carboxy-4-hydroxy-2-oxoadipate##4-Hydroxy-4-carboxymethyl-2-oxoglutarate##2-Hydroxy-4-oxobutane-1,2,4-tricarboxylate	C04115	1	R00350	R00350;K10218;4.1.3.17;ligK;No information about KM-value
D-Octopine##N2-(D-1-Carboxyethyl)-L-arginine##N2-(1-Carboxyethyl)-L-arginine##Arginine, N2-(1-carboxyethyl)-, L-##D-(+)-Octopine##L-Arginine, N2-(1-carboxyethyl)-, (R)-##L-Arginine, N2-[(1R)-1-carboxyethyl]-##Octopine	C04137	1	R00562	R00562;No information of KEGG othology
3-Hydroxy-3-methyl-2-oxobutanoic acid##3-Hydroxy-3-methyl-2-oxobutanoate##2-Oxo-3-hydroxyisovalerate	C04181	1	R03052	R03052;No information of KEGG othology
N5-(L-1-Carboxyethyl)-L-ornithine	C04210	1	R00666	R00666;No information of KEGG othology
(2S)-2-Isopropyl-3-oxosuccinate##3-Carboxy-4-methyl-2-oxopentanoate##2-Oxo-4-methyl-3-carboxypentanoate	C04236	1	R01652	R01652;No information of KEGG othology
(2S)-2-Isopropyl-3-oxosuccinate##3-Carboxy-4-methyl-2-oxopentanoate##2-Oxo-4-methyl-3-carboxypentanoate	C04236	1	R04426	R04426;K00052;1.1.1.85;E1.1.1.85##leuB;D-3-ethylmalate##0.0011##680429##Sulfolobus tokodaii
N-Acetyl-D-mannosamine 6-phosphate##N-Acetylmannosamine 6-phosphate	C04257	1	R02087	R02087;K13967;2.7.1.60;nanEK;N-acetyl-D-mannosamine##0.093##2280##Rattus norvegicus (rat)	R02087;K13967;2.7.1.60;nanEK;N-glycolylmannosamine##1.2##641730##Rattus norvegicus (rat)	R02087;K13967;5.1.3.9;nanEK;No information about KM-value
dTDP-4-amino-4,6-dideoxy-D-glucose	C04268	1	R02773	R02773;K13308;2.6.1.33;desI;No information about KM-value
(R)-2,3-Dihydroxy-3-methylbutanoate##(R)-2,3-Dihydroxy-isovalerate##(R)-2,3-Dihydroxy-isovaleric acid##(2R)-2,3-Dihydroxy-3-methylbutanoate	C04272	1	R04441	R04441;K01687;4.2.1.9;ilvD;2,3-dihydroxyisovalerate##0.54##680539##Sulfolobus solfataricus	R04441;K01687;4.2.1.9;ilvD;2,3-dihydroxy-3-methylpentanoate##2.16##33961##Neurospora crassa	R04441;K01687;4.2.1.9;ilvD;D-gluconate##2.42##680539##Sulfolobus solfataricus
4-(3-Methylbut-2-enyl)-L-tryptophan	C04290	1	R01657	R01657;No information of KEGG othology
5-(2-Hydroxyethyl)-4-methylthiazole##4-Methyl-5-(2'-hydroxyethyl)-thiazole##4-Methyl-5-(2-hydroxyethyl)-thiazole	C04294	1	R02721	R02721;No information of KEGG othology
3,4-Dihydro-2H-Pyrrole-2-carboxylate	C04322	1	R00668	R00668;No information of KEGG othology
dTDP-4-amino-4,6-dideoxy-D-galactose	C04346	1	R04438	R04438;No information of KEGG othology
(3S)-3-Carboxy-3-hydroxypropanoyl-CoA##(3S)-3-Carboxy-3-hydroxypropionyl-CoA##L-Malyl-CoA##Malyl-CoA	C04348	1	R00473	R00473;K08691;4.1.3.24;mcl;(3S)-3-carboxy-3-hydroxypropanoyl-CoA##0.005##651687##Chloroflexus aurantiacus
(Z)-4-Hydroxyphenylacetaldehyde-oxime	C04353	1	R08656	R08656;K13027;1.14.13.41;CYP79A1;NADPH##0.013##390081##Sorghum bicolor (sorghum)	R08656;K13027;1.14.13.41;CYP79A1;L-tyrosine##0.22##390080##Sorghum bicolor (sorghum)	R08656;K13027;1.14.13.41;CYP79A1;NADH##0.3##390081##Sorghum bicolor (sorghum)
3-Amino-3-(4-hydroxyphenyl)propanoate##beta-Tyrosine	C04368	1	R00739	R00739;No information of KEGG othology
N6-Acetyl-LL-2,6-diaminoheptanedioate##N2-Acetyl-LL-2,6-diaminoheptanedioate##N6-Acetyl-LL-2,6-diaminopimelate##N2-Acetyl-LL-2,6-diaminopimelate##N6-Acetyl-L-2,6-diaminoheptanedioate##N6-Acetyl-L-2,6-diaminopimelate##N-Acetyl-LL-2,6-diaminoheptanedioate	C04390	1	R02733	R02733;K05823;3.5.1.47;E3.5.1.47;No information about KM-value
2-Dehydro-3-deoxy-6-phospho-D-gluconate##6-Phospho-2-dehydro-3-deoxy-D-gluconate##2-Keto-3-deoxy-6-phosphogluconate##2-Dehydro-3-deoxy-D-gluconate 6-phosphate	C04442	1	R02036	R02036;K01690;4.2.1.12;edd;6-phosphogluconate##0.04##33650##Zymomonas mobilis
2-Dehydro-3-deoxy-6-phospho-D-gluconate##6-Phospho-2-dehydro-3-deoxy-D-gluconate##2-Keto-3-deoxy-6-phosphogluconate##2-Dehydro-3-deoxy-D-gluconate 6-phosphate	C04442	1	R05605	R05605;K01625;4.1.2.14;eda;6-phospho-2-dehydro-3-deoxy-D-gluconate##0.038##4984##Azotobacter vinelandii
Guanosine 3'-diphosphate 5'-triphosphate##Guanosine 5'-triphosphate,3'-diphosphate	C04494	1	R00429	R00429;K07816;2.7.6.5;E2.7.6.5X;GDP##0.14##642771##Brevibacillus brevis
N-Acetyl-alpha-D-glucosamine 1-phosphate	C04501	1	R00416	R00416;K11528;2.7.7.23;glmU1;UDP-N-acetyl-D-glucosamine##0.23##643065##Sus scrofa (pig)
N-Acetyl-alpha-D-glucosamine 1-phosphate	C04501	1	R05332	R05332;K04042;2.7.7.23;glmU;UDP-N-acetyl-D-glucosamine##0.23##643065##Sus scrofa (pig)
N-Acetyl-alpha-D-glucosamine 1-phosphate	C04501	1	R08193	R08193;K01836;5.4.2.3;E5.4.2.3;N-Acetylglucosamine 1-phosphate##0.0237##3296##Sus scrofa (pig)
di-trans,poly-cis-Decaprenyl diphosphate##ditrans,heptacis-Decaprenyl diphosphate	C04509	1	R07269	R07269;No information of KEGG othology
UDP-N-acetyl-2-amino-2-deoxy-D-glucuronate##UDP-N-acetyl-D-glucosaminuronate	C04573	1	R00421	R00421;No information of KEGG othology
6-Imino-5-oxocyclohexa-1,3-dienecarboxylate	C04584	1	R02666	R02666;No information of KEGG othology
(2S,3R)-3-Hydroxybutane-1,2,3-tricarboxylate##Methylisocitrate##Methylisocitric acid	C04593	1	R00409	R00409;K03417;4.1.3.30;E4.1.3.30##prpB;No information about KM-value
(1S,2S)-1-Hydroxypropane-1,2,3-tricarboxylate##D-erythro-Isocitric acid	C04617	1	R02318	R02318;No information of KEGG othology
2-(alpha-D-Galactosyl)-sn-glycerol 3-phosphate	C04641	1	R00853	R00853;No information of KEGG othology
alpha-D-Galactosyl-(1,1')-sn-glycerol 3-phosphate##1-O-alpha-D-Galactosyl-sn-glycerol 3-phosphate	C04703	1	R00854	R00854;No information of KEGG othology
N6-(delta2-Isopentenyl)-adenosine 5'-monophosphate##N6-(Dimethylallyl)adenosine 5'-phosphate##Isopentenyl-AMP	C04713	1	R04038	R04038;K10760;None;IPT;None
UDP-N-acetyl-6-(D-galactose-1-phospho)-D-glucosamine	C04739	1	R00504	R00504;No information of KEGG othology
(6S)-6-Hydroxy-1,4,5,6-tetrahydronicotinamide-adenine dinucleotide##6beta-Hydroxy-1,4,5,6-tetrahydronicotinamide-adenine dinucleotide	C04856	1	R00129	R00129;No information of KEGG othology
UDP-N-acetylmuramoyl-L-alanyl-D-glutamyl-6-carboxy-L-lysyl-D-alanyl-D-alanine##UDP-N-acetylmuramoyl-L-alanyl-D-glutamyl-meso-2,6-diaminopimeloyl-D-alanyl-D-alanine##UDP-N-acetylmuramoyl-L-alanyl-D-gamma-glutamyl-6-carboxy-L-lysyl-D-alanyl-D-alanine	C04882	1	R04617	R04617;K01929;6.3.2.10;murF;No information about KM-value
Glycolipid	C05005	1	R00422	R00422;No information of KEGG othology
Glycolipid	C05005	1	R01537	R01537;No information of KEGG othology
Mucopolysaccharide	C05114	1	R00423	R00423;No information of KEGG othology
3-Hydroxybutanoyl-CoA	C05116	1	R05576	R05576;K00074;1.1.1.157;E1.1.1.157##paaH;No information about KM-value
alpha-Amino acid	C05167	1	R06616	R06616;No information of KEGG othology
Nicotianamine	C05324	1	R00075	R00075;No information of KEGG othology
Phenethylamine##2-Phenylethylamine##beta-Phenylethylamine##Phenylethylamine	C05332	1	R00699	R00699;K01593;4.1.1.28;E4.1.1.28##DDC;Dopamine##0.00083##701921##Homo sapiens (human)
beta-Alanyl-L-arginine	C05340	1	R00912	R00912;K14755;6.3.2.11;CRNS1##ATPGD1;L-His##0.0166##992##Mus musculus (mouse)
beta-Alanyl-L-lysine	C05341	1	R00910	R00910;K14755;6.3.2.11;CRNS1##ATPGD1;L-His##0.0166##992##Mus musculus (mouse)
beta-Alanyl-L-lysine	C05341	1	R00911	R00911;No information of KEGG othology
beta-D-Fructose 6-phosphate	C05345	1	R01819	R01819;K01809;5.3.1.8;E5.3.1.8##manA;D-glucose 6-phosphate##0.002##680450##Sulfolobus solfataricus
beta-D-Fructose 6-phosphate	C05345	1	R01830	R01830;K00615;2.2.1.1;E2.2.1.1##tktA##tktB;No information about KM-value
beta-D-Fructose 6-phosphate	C05345	1	R02740	R02740;K13810;2.2.1.2;tal-pgi;D-erythrose 4-phosphate##0.007##486035##Bos taurus (cow)
beta-D-Fructose 6-phosphate	C05345	1	R03321	R03321;K13810;2.2.1.2;tal-pgi;D-erythrose 4-phosphate##0.007##486035##Bos taurus (cow)
2-Hydroxy-3-(4-hydroxyphenyl)propenoate##4-Hydroxy-enol-phenylpyruvate	C05350	1	R03342	R03342;K07253;5.3.2.1;MIF;enol-phenylpyruvate##0.02##678327##Mus musculus (mouse)
e-##electron	C05359	1	R00067	R00067;No information of KEGG othology
beta-D-Fructose 1,6-bisphosphate	C05378	1	R01070	R01070;K01624;4.1.2.13;FBA##fbaA;D-fructose 1,6-bisphosphate##0.00016##4947##Ricinus communis (castor bean)
Oxalosuccinate##Oxalosuccinic acid	C05379	1	R00268	R00268;K00031;1.1.1.42;IDH1##IDH2##icd;DL-isocitrate##0.00013##655094##Saccharopolyspora erythraea
Oxalosuccinate##Oxalosuccinic acid	C05379	1	R08201	R08201;No information of KEGG othology
Nicotinurate##Nicotinuric acid##Nicotinylglycine	C05380	1	R01723	R01723;No information of KEGG othology
Sedoheptulose 7-phosphate##D-Sedoheptulose 7-phosphate##D-altro-Heptulose 7-phosphate##altro-Heptulose 7-phosphate	C05382	1	R01641	R01641;K00615;2.2.1.1;E2.2.1.1##tktA##tktB;No information about KM-value
Sedoheptulose 7-phosphate##D-Sedoheptulose 7-phosphate##D-altro-Heptulose 7-phosphate##altro-Heptulose 7-phosphate	C05382	1	R08575	R08575;No information of KEGG othology
Urate-3-ribonucleoside##Uric acid ribonucleoside	C05513	1	R02646	R02646;No information of KEGG othology
5-Ureido-4-imidazole carboxylate##4-Ureido-5-imidazolecarboxylic acid	C05515	1	R02141	R02141;No information of KEGG othology
Aminoacyl-L-methionine	C05524	1	R00657	R00657;No information of KEGG othology
3-Sulfinylpyruvate##3-Sulfinopyruvate	C05527	1	R04861	R04861;No information of KEGG othology
N-Acetyl-L-2-amino-6-oxopimelate##L-2-Acetamido-6-oxoheptanedioate##L-2-Acetamido-6-oxopimelate	C05539	1	R04364	R04364;K05822;2.3.1.89;E2.3.1.89;No information about KM-value
4-Oxoglutaramate##4-Ketoglutaramate	C05572	1	R00270	R00270;No information of KEGG othology
Hercynine##Nalpha,Nalpha,Nalpha-Trimethyl-L-histidine	C05575	1	R01169	R01169;No information of KEGG othology
Phenyllactate##(R)-Phenyllactate	C05607	1	R01370	R01370;No information of KEGG othology
Phenyllactate##(R)-Phenyllactate	C05607	1	R01371	R01371;No information of KEGG othology
3-Hydroxykynurenamine	C05636	1	R04172	R04172;K01618;None;E4.1.1.-;None
4-(2-Amino-3-hydroxyphenyl)-2,4-dioxobutanoate	C05645	1	R04171	R04171;K14264;2.6.1.7;BNA3;pyridoxal 5'-phosphate##0.00085##636608##Rattus norvegicus (rat)
Formylanthranilate##N-Formylanthranilate##2-(Formylamino)-benzoic acid	C05653	1	R00988	R00988;K01432;3.5.1.9;AFMID;N1,Nalpha-diformyl-L-kynurenine##0.39##209247##Gallus gallus (chicken)
Formylanthranilate##N-Formylanthranilate##2-(Formylamino)-benzoic acid	C05653	1	R03936	R03936;K01556;3.7.1.3;E3.7.1.3;pyridoxal 5'-phosphate##0.0018##289270##Sus scrofa (pig)
Indoxyl	C05658	1	R02339	R02339;K03393;1.14.16.-;E1.14.16.-;No information about KM-value
3-Aminopropanal##beta-Aminopropion aldehyde	C05665	1	R00904	R00904;K14085;1.2.1.3;ALDH7A1;4-(dimethylamino)cinnamaldehyde##0.0001##348695##Rattus norvegicus (rat)
beta-Nitropropanoate##beta-Nitropropanoic acid##beta-Nitropropionic acid##3-Nitropropanoate##3-Nitropropionic acid	C05669	1	R00916	R00916;No information of KEGG othology
3-Aminopropiononitrile##beta-Aminopropionitrile	C05670	1	R00917	R00917;No information of KEGG othology
Phosphonoacetate##Phosphonoacetic acid##Fosfonet	C05682	1	R00318	R00318;K06193;3.11.1.2;phnA;No information about KM-value
Poly-gamma-D-glutamate	C05723	1	R00263	R00263;No information of KEGG othology
L-Glutamyl 1-phosphate##alpha-L-Glutamyl phosphate	C05765	1	R00241	R00241;No information of KEGG othology
3'-CMP##Cytidine 3'-phosphate	C05822	1	R02370	R02370;K08693;3.1.3.6;E3.1.3.6;No information about KM-value
N-Carbamyl-L-glutamate	C05829	1	R00254	R00254;No information of KEGG othology
2-Formaminobenzoylacetate	C05835	1	R00991	R00991;No information of KEGG othology
Nicotinate D-ribonucleoside	C05841	1	R02295	R02295;K03784;2.4.2.1;deoD;Methylthioinosine##0.005##705855##Plasmodium yoelii
Nicotinate D-ribonucleoside	C05841	1	R03346	R03346;K11751;3.1.3.5;ushA;adenosine 5'-O-thiophosphate##0.002##95042##Rattus norvegicus (rat)
Nicotinate D-ribonucleoside	C05841	1	R03347	R03347;K00924;None;E2.7.1.-;None
2-Hydroxyphenylacetate	C05852	1	R01372	R01372;K00457;1.13.11.27;HPD##hppD;(4-hydroxyphenyl)-pyruvate##0.027##657978##Streptomyces avermitilis
UDP-N-acetylmuramoyl-L-alanyl-gamma-D-glutamyl-L-lysine##UDP-N-acetylmuramoyl-L-alanyl-D-glutamyl-L-lysine	C05892	1	R02786	R02786;K05362;6.3.2.7;E6.3.2.7##murE;Lys##0.37##1270##Lysinibacillus sphaericus
Formamidopyrimidine nucleoside triphosphate	C05922	1	R00428	R00428;K01495;3.5.4.16;E3.5.4.16##folE;GTP##0.004##209564##Bacillus subtilis
Molybdopterin##Pyranopterin##H2Dtppp-mP	C05924	1	R04637	R04637;No information of KEGG othology
10-Formyltetrahydrofolyl L-glutamate##10-Formyl-THF-L-glutamate	C05928	1	R01654	R01654;No information of KEGG othology
N-Succinyl-L-glutamate##(2S)-2-(3-Carboxypropanoylamino)pentanedioic acid	C05931	1	R00411	R00411;K05526;3.5.1.96;astE;No information about KM-value
N-(omega)-Hydroxyarginine	C05933	1	R00558	R00558;K13427;1.14.13.39;NOA1;NADPH##0.0003##440201##Mus musculus (mouse)
Linatine##N-(gamma-L-Glutamyl)amino-D-proline	C05939	1	R02895	R02895;No information of KEGG othology
L-Arginine phosphate##N5-[Imino(phosphonoamino)methyl]L-ornithine##omega-N-Phosphoarginine##Arginine phosphate##L-Arginine-NG-phosphoric acid##Phosphoarginine A##N-Phospho-L-arginine##N(omega)-Phospho-L-arginine##Phosphoarginine	C05945	1	R00554	R00554;K00934;2.7.3.3;E2.7.3.3;ADP##0.0134##686222##Desulfotalea psychrophila	R00554;K00934;2.7.3.3;E2.7.3.3;omega-N-phospho-L-arginine##0.192##686222##Desulfotalea psychrophila
D-4-Hydroxy-2-oxoglutarate	C05946	1	R00471	R00471;K01573;4.1.1.3;E4.1.1.3G##oadG;oxaloacetate##0.0003##692317##Homo sapiens (human)
2-Hydroxybutanoic acid##2-Hydroxybutyrate##2-Hydroxybutyric acid	C05984	1	R01000	R01000;K00016;1.1.1.27;LDH##ldh;more##-999##688389##Deinococcus radiodurans	R01000;K00016;1.1.1.27;LDH##ldh;NADH##0.007##654758##Plasmodium vivax	R01000;K00016;1.1.1.27;LDH##ldh;Lactate##3.3##696769##Sus scrofa (pig)
3-Oxopropionyl-CoA##Malonyl semialdehyde-CoA	C05989	1	R00744	R00744;No information of KEGG othology
Acetyl adenylate##5'-Acetylphosphoadenosine	C05993	1	R00236	R00236;K01895;6.2.1.1;ACSS##acs;acetyl-CoA##0.0037##693061##Pyrococcus furiosus
Acetyl adenylate##5'-Acetylphosphoadenosine	C05993	1	R00316	R00316;K01895;6.2.1.1;ACSS##acs;acetyl-CoA##0.0037##693061##Pyrococcus furiosus
Acetyl adenylate##5'-Acetylphosphoadenosine	C05993	1	R00322	R00322;No information of KEGG othology
(S)-Methylmalonate semialdehyde	C06002	1	R01438	R01438;No information of KEGG othology
(S)-2-Acetolactate##(S)-2-Hydroxy-2-methyl-3-oxobutanoate	C06010	1	R00226	R00226;K01653;2.2.1.6;E2.2.1.6S##ilvH##ilvN;No information about KM-value
dTDP-D-glucuronate	C06017	1	R02983	R02983;No information of KEGG othology
dTDP-4-acetamido-4,6-dideoxy-D-glucose	C06018	1	R02772	R02772;No information of KEGG othology
D-arabino-Hex-3-ulose 6-phosphate##D-arabino-3-Hexulose 6-phosphate##D-arabino-6-Phospho-hex-3-ulose	C06019	1	R05339	R05339;K13831;4.1.2.43;hps-phi;D-arabino-hex-3-ulose 6-phosphate##0.075##684946##Methylococcus capsulatus	R05339;K13831;5.3.1.27;hps-phi;D-arabino-3-hexulose 6-phosphate##0.1##684946##Methylococcus capsulatus
Methyloxaloacetate	C06030	1	R00995	R00995;No information of KEGG othology
D-erythro-3-Methylmalate##(2R,3S)-3-Methylmalate	C06032	1	R00994	R00994;K00052;1.1.1.85;E1.1.1.85##leuB;D-3-ethylmalate##0.0011##680429##Sulfolobus tokodaii
Parapyruvate##4-Hydroxy-4-methyl-2-oxoglutarate	C06033	1	R00008	R00008;K10218;4.1.3.17;ligK;No information about KM-value
Cyclic amidines	C06059	1	R01400	R01400;No information of KEGG othology
Myrcene##beta-Myrcene	C06074	1	R02009	R02009;K12467;4.2.3.15;E4.2.3.15;No information about KM-value
Terpinolene	C06075	1	R02010	R02010;No information of KEGG othology
Comphene##Camphene	C06076	1	R02011	R02011;No information of KEGG othology
Pinene	C06077	1	R02012	R02012;No information of KEGG othology
Abscisate##Abscisic acid##(+)-Abscisic acid	C06082	1	R02309	R02309;No information of KEGG othology
(+)-Limonene##(+)-(R)-Limonene##(+)-(4R)-Limonene	C06099	1	R06120	R06120;No information of KEGG othology
Nerolidyl diphosphate##NPP	C06111	1	R02310	R02310;No information of KEGG othology
2,5-Diamino-6-(5'-triphosphoryl-3',4'-trihydroxy-2'-oxopentyl)-amino-4-oxopyrimidine	C06148	1	R04639	R04639;K01495;3.5.4.16;E3.5.4.16##folE;GTP##0.004##209564##Bacillus subtilis
ADP-mannose##APD-D-mannose	C06192	1	R02677	R02677;No information of KEGG othology
P1,P3-Bis(5'-adenosyl) triphosphate##ApppA##Adenosine 5'-triphosphate 5'-adenosine	C06197	1	R00187	R00187;K01522;3.6.1.29;FHIT;Ap4A##0.0006##208383##Homo sapiens (human)
P1,P4-Bis(5'-uridyl) tetraphosphate##UppppU	C06198	1	R00969	R00969;K01518;3.6.1.17;E3.6.1.17;P1,P4-bis(5'-adenosyl) tetraphosphate##0.0007##209906##Homo sapiens (human)
Acetamide	C06244	1	R00321	R00321;No information of KEGG othology
(-)-beta-Pinene##(1S,5S)-6,6-Dimethyl-2-methylenebicyclo[3.1.1]heptane	C06307	1	R05766	R05766;K07384;4.2.3.14;E4.2.3.14;No information about KM-value
(-)-alpha-Pinene##(1S,5S)-2,6,6-Trimethylbicyclo[3.1.1]hept-2-ene	C06308	1	R05765	R05765;K07384;4.2.3.14;E4.2.3.14;No information about KM-value
4-O-Methyl-myo-inositol##1D-4-O-Methyl-myo-inositol	C06352	1	R01190	R01190;No information of KEGG othology
Homospermidine##sym-Homospermidine	C06366	1	R00018	R00018;K00808;2.5.1.44;hss;putrescine##0.05##704662##Bradyrhizobium japonicum
2,3-Diaminopropanoate##2,3-Diaminopropionate##2,3-Diaminopropionic acid##2,3-Diaminopropanoic acid	C06393	1	R00195	R00195;No information of KEGG othology
(+)-delta-Cadinene	C06394	1	R02311	R02311;K14183;4.2.3.13;CDN1;No information about KM-value
Ethylene oxide	C06548	1	R05351	R05351;K00100;None;E1.1.1.-;None
Biuret	C06555	1	R05562	R05562;No information of KEGG othology
dTDP-3,4-dioxo-2,6-dideoxy-D-glucose	C06620	1	R05518	R05518;No information of KEGG othology
L-N2-(2-Carboxyethyl)arginine##N2-(2-Carboxyethyl)-L-arginine	C06655	1	R05465	R05465;K12673;2.5.1.66;ceaS;No information about KM-value
alpha,beta-Didehydrotryptophan	C06732	1	R05317	R05317;No information of KEGG othology
3'-Keto-3'-deoxy-ATP	C07024	1	R05668	R05668;K12628;1.-.-.-;pur10;No information about KM-value
Theophylline##1,3-Dimethylxanthine	C07130	1	R08410	R08410;No information of KEGG othology
dTDP-D-fucose	C07277	1	R05687	R05687;K13306;1.1.1.266;fcd;NADPH##0.029##246376##Aggregatibacter actinomycetemcomitans	R05687;K13306;1.1.1.266;fcd;dTDP-4-keto-6-deoxy-D-glucose##0.097##246376##Aggregatibacter actinomycetemcomitans
Pilocarpine	C07474	1	R08413	R08413;No information of KEGG othology
3-Isochromanone	C07728	1	R05539	R05539;No information of KEGG othology
3-Methylbutanoic acid##Isovaleric acid##Isovalerate	C08262	1	R08411	R08411;No information of KEGG othology
D-Cathinone##Cathinone	C08301	1	R08463	R08463;No information of KEGG othology
Tetrahydrofolyl-[Glu](2)##THF-L-glutamate	C09332	1	R00942	R00942;K11754;6.3.2.17;folC;7,8-dihydropteroyl-Glu##0.00081##1089##Homo sapiens (human)
(-)-alpha-Bisabolol##Levomenol	C09621	1	R08370	R08370;K14177;4.2.3.38;E4.2.3.38;No information about KM-value
beta-Caryophyllene##Caryophyllene	C09629	1	R08541	R08541;K14184;4.2.3.-;TPS21;No information about KM-value
alpha-Farnesene	C09665	1	R08696	R08696;K14173;4.2.3.46;AFS1;No information about KM-value
beta-Farnesene	C09666	1	R08695	R08695;K14174;4.2.3.47;E4.2.3.47;No information about KM-value
Germacrene B	C09672	1	R08545	R08545;No information of KEGG othology
Humulene	C09684	1	R08373	R08373;K14184;4.2.3.-;TPS21;No information about KM-value
Longifolene	C09699	1	R08542	R08542;K14185;4.2.3.58;TPS-LON;No information about KM-value
Nerolidol##(3S,6E)-Nerolidol	C09704	1	R08374	R08374;K14175;4.2.3.48;NES-LIS;(2E,6E)-farnesyl diphosphate##0.0038##706369##Zea mays (maize)
beta-Selinene	C09723	1	R08546	R08546;No information of KEGG othology
Car-3-ene##(-)-3-Carene	C09839	1	R08395	R08395;No information of KEGG othology
cis-Citral##Neral	C09847	1	R08394	R08394;No information of KEGG othology
(R)-(+)-Citronellal	C09848	1	R08399	R08399;No information of KEGG othology
beta-Citronellol##(R)-(+)-Citronellol	C09849	1	R08397	R08397;No information of KEGG othology
Nerol##(Z)-3,7-Dimethylocta-2,6-dien-1-ol	C09871	1	R08393	R08393;No information of KEGG othology
2-(beta-D-Glucosyl)-sn-glycerol 3-phosphate	C10517	1	R05328	R05328;No information of KEGG othology
trans,trans,cis-Geranylgeranyl diphosphate##trans,trans,cis-Geranylgeranyl pyrophosphate##Geranylneryl diphosphate##2-cis,6-trans,10-trans-Geranylgeranyl diphosphate	C11356	1	R05555	R05555;No information of KEGG othology
trans,trans,cis-Geranylgeranyl diphosphate##trans,trans,cis-Geranylgeranyl pyrophosphate##Geranylneryl diphosphate##2-cis,6-trans,10-trans-Geranylgeranyl diphosphate	C11356	1	R06447	R06447;K00806;2.5.1.31;uppS;(Z,E,E)-Geranylgeranyl diphosphate##0.0023##637492##Micrococcus luteus
(-)-Linalool##(R)-(-)-Linalool##(3R)-Linalool	C11388	1	R07632	R07632;No information of KEGG othology
(+)-Linalool##(S)-(+)-Linalool##(3S)-Linalool	C11389	1	R07631	R07631;No information of KEGG othology
(-)-alpha-Terpineol##(L)-alpha-Terpineol	C11393	1	R06421	R06421;K07385;4.2.3.-;TPS-Cin;No information about KM-value
5'-Dehydroadenosine	C11500	1	R05696	R05696;No information of KEGG othology
9-Riburonosyladenine	C11501	1	R05695	R05695;No information of KEGG othology
threo-3-Hydroxy-L-aspartate##L-threo-3-Hydroxyaspartate	C11511	1	R05758	R05758;No information of KEGG othology
2-(alpha-D-Mannosyl)-3-phosphoglycerate	C11516	1	R05768	R05768;K05947;2.4.1.217;E2.4.1.217;GDPmannose##0.17##393092##Pyrococcus horikoshii	R05768;K05947;2.4.1.217;E2.4.1.217;GDP-mannose##0.26##710004##Rubrobacter xylanophilus
UDP-6-sulfoquinovose	C11521	1	R05775	R05775;K06118;3.13.1.1;E3.13.1.1##sqd1##sqdb;sulfite##0.01##393361##Arabidopsis thaliana (thale cress)	R05775;K06118;3.13.1.1;E3.13.1.1##sqd1##sqdb;UDP-glucose##0.15##393361##Arabidopsis thaliana (thale cress)
4-Hydroxymandelate##4-Hydroxymandelic acid	C11527	1	R05778	R05778;No information of KEGG othology
(2R)-O-Phospho-3-sulfolactate##(2R)-Phosphosulfolactate	C11536	1	R07476	R07476;K08097;4.4.1.19;E4.4.1.19##comA;phosphoenolpyruvate##9.8##639025##Methanocaldococcus jannaschii
9-Riburonosylhypoxanthine	C11631	1	R05821	R05821;No information of KEGG othology
5-Hydroxyisourate	C11821	1	R02106	R02106;K00365;1.7.3.3;E1.7.3.3;Urate##1.35E-05##671971##Bacillus subtilis
2-Aminomalonate semialdehyde##2-Ammoniomalonate semialdehyde	C11822	1	R06126	R06126;No information of KEGG othology
3,6-Dideoxy-3-oxo-dTDP-D-glucose##dTDP-3-oxo-6-deoxy-D-glucose##dTDP-3-oxo-6-deoxy-alpha-D-glucose	C11908	1	R06424	R06424;No information of KEGG othology
dTDP-4-oxo-6-deoxy-D-allose	C11926	1	R06437	R06437;K13312;None;tylJ;None
dTDP-4-oxo-2,6-dideoxy-L-mannose	C11927	1	R06445	R06445;No information of KEGG othology
dTDP-2,6-dideoxy-D-glycero-hex-2-enos-4-ulose	C11930	1	R06428	R06428;K13314;None;tylCVI;None
3-Amino-4-hydroxybenzoic acid##3,4-AHBA	C12115	1	R08650	R08650;No information of KEGG othology
Vetispiradiene	C12142	1	R06523	R06523;K14182;4.2.3.21;E4.2.3.21;No information about KM-value
L-Threonine O-3-phosphate##L-Threonine phosphate	C12147	1	R06531	R06531;No information of KEGG othology
UDP-3-ketoglucose##UDP-3-keto-D-glucose	C12210	1	R06594	R06594;No information of KEGG othology
Indolin-2-one	C12312	1	R07403	R07403;K13223;1.14.-.-;BX2##CYP71C4;No information about KM-value
3,5-Dihydroxyphenylacetyl-CoA	C12324	1	R06625	R06625;No information of KEGG othology
3,5,7,9,11,13,15-Heptaoxo-hexadecanoyl-[acp]	C12348	1	R06635	R06635;K05553;None;actI3;None
3,5,7,9,11,13,15,17,19-Nonaoxo-eicosanoyl-[acp]	C12354	1	R06643	R06643;No information of KEGG othology
3-Dimethylallyl-4-hydroxyphenylpyruvate	C12456	1	R06757	R06757;K12707;None;novQ;None
L-Tyrosyl-[pcp]	C12461	1	R06751	R06751;K12701;None;novH;None
L-Prolyl-[pcp]	C12470	1	R06746	R06746;K12720;None;cloN5;None
dTDP-5-dimethyl-L-lyxose	C12481	1	R06750	R06750;K12716;None;cloU;None
N2-Acetyl-L-lysine	C12989	1	R06845	R06845;K05831;3.5.1.-;argE1;No information about KM-value
UDP-N-acetyl-D-galactosaminuronic acid	C13952	1	R06894	R06894;K02474;1.1.1.-;wbpO;No information about KM-value
(R)-3-Hydroxy-3-methyl-2-oxopentanoate	C14463	1	R05068	R05068;K00053;1.1.1.86;ilvC;No information about KM-value
(R)-3-Hydroxy-3-methyl-2-oxopentanoate	C14463	1	R05069	R05069;K00053;1.1.1.86;ilvC;No information about KM-value
N-Acetyl-L-citrulline	C15532	1	R07245	R07245;K09065;2.1.3.9;K09065##argF;No information about KM-value
Dihydromonacolin L	C15536	1	R07251	R07251;No information of KEGG othology
2-Amino-5-formylamino-6-(5-phospho-D-ribosylamino)pyrimidin-4(3H)-one	C15563	1	R07306	R07306;K08096;3.5.4.29;gch3;GTP##0.054##639020##Methanocaldococcus jannaschii
myo-Inositol phosphate	C15585	1	R07343	R07343;No information of KEGG othology
5-Carboxyamino-1-(5-phospho-D-ribosyl)imidazole	C15667	1	R07404	R07404;K01589;6.3.4.18;purK;5-amino-1-(5-phospho-D-ribosyl)imidazole##0.025##702382##Aspergillus clavatus
5-Carboxyamino-1-(5-phospho-D-ribosyl)imidazole	C15667	1	R07405	R07405;K01588;5.4.99.18;purE;No information about KM-value
gamma-L-Glutamylputrescine	C15699	1	R07414	R07414;K09470;6.3.1.11;puuA;L-glutamate##2.07##693086##Escherichia coli k-12 mg1655	R07414;K09470;6.3.1.11;puuA;ATP##2.35##693086##Escherichia coli k-12 mg1655	R07414;K09470;6.3.1.11;puuA;putrescine##44.6##693086##Escherichia coli k-12 mg1655
Iminoglycine##Iminoacetic acid	C15809	1	R07463	R07463;K03153;1.4.3.19;thiO;O2##0.15##696494##Bacillus subtilis
Dehydrospermidine	C15853	1	R07477	R07477;No information of KEGG othology
GDP-L-gulose	C15925	1	R07672	R07672;K10046;5.1.3.18;GME;GDP-D-mannose##0.0045##652482##Arabidopsis thaliana (thale cress)	R07672;K10046;5.1.3.-;GME;No information about KM-value
(S)-2-Methylbutanoyl-CoA	C15980	1	R03171	R03171;No information of KEGG othology
Amorpha-4,11-diene	C16028	1	R07630	R07630;K14178;4.2.3.24;AMS1;No information about KM-value
Riboflavin cyclic-4',5'-phosphate	C16071	1	R07636	R07636;No information of KEGG othology
(Z)-Phenylacetaldehyde oxime##Phenylacetaldoxime	C16075	1	R08652	R08652;K12153;1.14.13.-;CYP79A2;No information about KM-value
(+)-Germacrene A	C16141	1	R07649	R07649;K14179;4.2.3.23;GAS;No information about KM-value
(-)-Germacrene D	C16142	1	R07648	R07648;K10187;4.2.3.22;E4.2.3.22;farnesyl diphosphate##7.50E-05##680396##Streptomyces avermitilis
(1E,4S,5E,7R)-Germacra-1(10),5-dien-11-ol##Germacradienol	C16143	1	R07647	R07647;K10187;4.2.3.22;E4.2.3.22;farnesyl diphosphate##7.50E-05##680396##Streptomyces avermitilis
4,4'-Diapophytoene##Dehydrosqualene	C16144	1	R07652	R07652;K10208;2.5.1.-;crtM;No information about KM-value
o-Hydroxylaminobenzoate##2-Hydroxylaminobenzoic acid	C16235	1	R07730	R07730;No information of KEGG othology
o-Hydroxylaminobenzoate##2-Hydroxylaminobenzoic acid	C16235	1	R07734	R07734;No information of KEGG othology
(+)-epi-Isozizaene	C16269	1	R07830	R07830;K10156;4.2.3.37;eizS;farnesyl diphosphate##0.000147##687275##Streptomyces coelicolor
Isopentenyladenosine-5'-triphosphate##Isopentenyl-ATP	C16424	1	R08051	R08051;K10760;None;IPT;None
Isopentenyladenosine-5'-diphosphate##Isopentenyl-ADP	C16426	1	R08052	R08052;K10760;None;IPT;None
3',5'-Cyclic diGMP##cdiGMP##3',5'-Cyclic diguanylic acid##Bis-(3',5')-cyclic diGMP##Cyclic di-3',5'-guanylate	C16463	1	R08057	R08057;K13069;2.7.7.65;E2.7.7.65;No information about KM-value
Isoprene##2-Methyl-1,3-butadiene	C16521	1	R08199	R08199;K12742;4.2.3.27;ispS;No information about KM-value
trans-Homoaconitate##(E)-1,2,4-But-1-enetricarboxylic acid	C16579	1	R08213	R08213;K10977;4.1.3.-;aksA;No information about KM-value
3,6-Dihydronicotinic acid	C16671	1	R08426	R08426;No information of KEGG othology
3,4-Dihydroxybenzaldehyde##Protocatechualdehyde	C16700	1	R08435	R08435;No information of KEGG othology
4-Hydroxy-2-quinolone	C16716	1	R08473	R08473;No information of KEGG othology
2-cis,6-trans-Farnesyl diphosphate##(2Z,6E)-Farnesyl diphosphate	C16826	1	R08528	R08528;K12503;2.5.1.68;E2.5.1.68;isopentenyl diphosphate##0.0012##690753##Thermobifida fusca	R08528;K12503;2.5.1.68;E2.5.1.68;geranyl diphosphate##0.0023##690753##Thermobifida fusca
2-cis,6-trans-Farnesyl diphosphate##(2Z,6E)-Farnesyl diphosphate	C16826	1	R08746	R08746;No information of KEGG othology
gamma-Humulene	C16829	1	R08540	R08540;K14186;4.2.3.56;AG5;No information about KM-value
L-2-Methyltryptophan##2-Methyl-L-tryptophan	C16831	1	R08547	R08547;No information of KEGG othology
2-Amino-3,7-dideoxy-D-threo-hept-6-ulosonic acid	C16850	1	R08569	R08569;K11646;1.4.1.-;K11646;No information about KM-value
Futalosine	C16999	1	R08586	R08586;K11782;4.1.99.-;K11782;No information about KM-value
2-Aminobut-2-enoate##(2Z)-2-aminobut-2-enoic acid##2-Ammoniobut-2-enoate	C17234	1	R08633	R08633;No information of KEGG othology
2-Aminobut-2-enoate##(2Z)-2-aminobut-2-enoic acid##2-Ammoniobut-2-enoate	C17234	1	R08637	R08637;No information of KEGG othology
L-Homophenylalanine	C17235	1	R08690	R08690;No information of KEGG othology
3-Methylbutyraldehyde oxime	C17255	1	R08664	R08664;No information of KEGG othology
(+)-Valencene	C17277	1	R08691	R08691;K14181;4.2.3.-;TPS1;No information about KM-value
di-trans,poly-cis-Undecaprenyl phosphate##Undecaprenyl phosphate##ditrans,octacis-Undecaprenyl phosphate	C17556	1	R05627	R05627;K06153;3.6.1.27;E3.6.1.27##bacA;undecaprenyl diphosphate##0.4##210607##Micrococcus luteus
beta-D-Fructofuranosyl-alpha-D-mannopyranoside 6F-phosphate##Mannosylfructose 6-phosphate	C18050	1	R08947	R08947;K13058;2.4.1.246;mfpsA;No information about KM-value
Chrysanthemyl diphosphate	C18051	1	R08948	R08948;No information of KEGG othology
Lavandulyl diphosphate	C18052	1	R08950	R08950;No information of KEGG othology
2-Amino-2-deoxyisochorismate##(2S)-2-Amino-4-deoxychorismate	C18054	1	R08956	R08956;K13063;2.6.1.86;phzE;No information about KM-value
D-Allulose 6-phosphate	C18096	1	R09031	R09031;No information of KEGG othology
Rhodopsin##Visual purple	C00778	10	R02904;R02126;R00032;R03823;R07512;R07511;R07510;R04218;R02065;R02061	R02904;No information of KEGG othology	R02126;No information of KEGG othology	R00032;K00515;1.14.99.36;BCMO1##BCDO1;beta-carotene##0.0009##674463##Mus musculus (mouse)	R03823;No information of KEGG othology	R07512;K09835;5.-.-.-;crtH##crtISO;No information about KM-value	R07511;K00514;1.14.99.30;E1.14.99.30##crtQ##zds;No information about KM-value	R07510;K02293;1.14.99.-;PDS##crtP;No information about KM-value	R04218;No information of KEGG othology	R02065;K02291;2.5.1.32;crtB;No information about KM-value	R02061;K13789;2.5.1.29;GGPS;farnesyl diphosphate##0.0005##638761##Ricinus communis (castor bean)
Cyclohexanol##Hexalin##Hexahydrophenol##Cyclohexan-1-ol	C00854	10	R02229;R02231;R03751;R05231;R05099;R06944;R06943;R06942;R06941;R00829	R02229;K00055;1.1.1.90;E1.1.1.90;No information about KM-value	R02231;K03379;1.14.13.22;E1.14.13.22;No information about KM-value	R03751;K01053;3.1.1.17;E3.1.1.17;more##-999##80773##Zymomonas mobilis	R03751;K01053;3.1.1.17;E3.1.1.17;glucono-1,5-lactone##6.2##80763##Sus scrofa (pig)	R05231;K00002;1.1.1.2;E1.1.1.2##adh;p-hydroxyphenylglycolaldehyde##0.0007##286166##Sus scrofa (pig)	R05099;K14519;1.2.1.4;aldH;trans-2-nonenal##0.012##673477##Homo sapiens (human)	R06944;K01913;None;E6.2.1.-;None	R06943;K06446;1.3.99.-;DCAA;No information about KM-value	R06942;K07514;5.3.3.8;EHHADH;trans-2-Hexenoyl-CoA##0.00062##678385##Rattus norvegicus (rat)	R06941;K07514;5.3.3.8;EHHADH;trans-2-Hexenoyl-CoA##0.00062##678385##Rattus norvegicus (rat)	R00829;K07513;2.3.1.16;ACAA1;3-oxodecanoyl-CoA##0.0018##486412##Sus scrofa (pig)
Cyclohexanol##Hexalin##Hexahydrophenol##Cyclohexan-1-ol	C00854	10	R02229;R02231;R03751;R05283;R05099;R06944;R06943;R06942;R06941;R00829	R02229;K00055;1.1.1.90;E1.1.1.90;No information about KM-value	R02231;K03379;1.14.13.22;E1.14.13.22;No information about KM-value	R03751;K01053;3.1.1.17;E3.1.1.17;more##-999##80773##Zymomonas mobilis	R03751;K01053;3.1.1.17;E3.1.1.17;glucono-1,5-lactone##6.2##80763##Sus scrofa (pig)	R05283;No information of KEGG othology	R05099;K14519;1.2.1.4;aldH;trans-2-nonenal##0.012##673477##Homo sapiens (human)	R06944;K01913;None;E6.2.1.-;None	R06943;K06446;1.3.99.-;DCAA;No information about KM-value	R06942;K07514;5.3.3.8;EHHADH;trans-2-Hexenoyl-CoA##0.00062##678385##Rattus norvegicus (rat)	R06941;K07514;5.3.3.8;EHHADH;trans-2-Hexenoyl-CoA##0.00062##678385##Rattus norvegicus (rat)	R00829;K07513;2.3.1.16;ACAA1;3-oxodecanoyl-CoA##0.0018##486412##Sus scrofa (pig)
11-cis-Retinol	C00899	10	R02369;R02124;R00032;R03823;R07512;R07511;R07510;R04218;R02065;R02061	R02369;No information of KEGG othology	R02124;K00121;1.1.1.284;frmA##ADH5##adhC;S-hydroxymethylglutathione##0.00012##696092##Homo sapiens (human)	R00032;K00515;1.14.99.36;BCMO1##BCDO1;beta-carotene##0.0009##674463##Mus musculus (mouse)	R03823;No information of KEGG othology	R07512;K09835;5.-.-.-;crtH##crtISO;No information about KM-value	R07511;K00514;1.14.99.30;E1.14.99.30##crtQ##zds;No information about KM-value	R07510;K02293;1.14.99.-;PDS##crtP;No information about KM-value	R04218;No information of KEGG othology	R02065;K02291;2.5.1.32;crtB;No information about KM-value	R02061;K13789;2.5.1.29;GGPS;farnesyl diphosphate##0.0005##638761##Ricinus communis (castor bean)
11-cis-Retinol	C00899	10	R02369;R08379;R00032;R03823;R07512;R07511;R07510;R04218;R02065;R02061	R02369;No information of KEGG othology	R08379;K11153;1.1.1.-;RDH12;No information about KM-value	R00032;K00515;1.14.99.36;BCMO1##BCDO1;beta-carotene##0.0009##674463##Mus musculus (mouse)	R03823;No information of KEGG othology	R07512;K09835;5.-.-.-;crtH##crtISO;No information about KM-value	R07511;K00514;1.14.99.30;E1.14.99.30##crtQ##zds;No information about KM-value	R07510;K02293;1.14.99.-;PDS##crtP;No information about KM-value	R04218;No information of KEGG othology	R02065;K02291;2.5.1.32;crtB;No information about KM-value	R02061;K13789;2.5.1.29;GGPS;farnesyl diphosphate##0.0005##638761##Ricinus communis (castor bean)
11-cis-Retinol	C00899	10	R03048;R02126;R00032;R03823;R07512;R07511;R07510;R04218;R02065;R02061	R03048;K00061;1.1.1.-;RDH5;No information about KM-value	R02126;No information of KEGG othology	R00032;K00515;1.14.99.36;BCMO1##BCDO1;beta-carotene##0.0009##674463##Mus musculus (mouse)	R03823;No information of KEGG othology	R07512;K09835;5.-.-.-;crtH##crtISO;No information about KM-value	R07511;K00514;1.14.99.30;E1.14.99.30##crtQ##zds;No information about KM-value	R07510;K02293;1.14.99.-;PDS##crtP;No information about KM-value	R04218;No information of KEGG othology	R02065;K02291;2.5.1.32;crtB;No information about KM-value	R02061;K13789;2.5.1.29;GGPS;farnesyl diphosphate##0.0005##638761##Ricinus communis (castor bean)
11-cis-Retinol	C00899	10	R08380;R02126;R00032;R03823;R07512;R07511;R07510;R04218;R02065;R02061	R08380;K11152;1.1.1.-;RDH11;No information about KM-value	R02126;No information of KEGG othology	R00032;K00515;1.14.99.36;BCMO1##BCDO1;beta-carotene##0.0009##674463##Mus musculus (mouse)	R03823;No information of KEGG othology	R07512;K09835;5.-.-.-;crtH##crtISO;No information about KM-value	R07511;K00514;1.14.99.30;E1.14.99.30##crtQ##zds;No information about KM-value	R07510;K02293;1.14.99.-;PDS##crtP;No information about KM-value	R04218;No information of KEGG othology	R02065;K02291;2.5.1.32;crtB;No information about KM-value	R02061;K13789;2.5.1.29;GGPS;farnesyl diphosphate##0.0005##638761##Ricinus communis (castor bean)
Puromycin	C01610	10	R05677;R05676;R05675;R05674;R05673;R05672;R05671;R05670;R05669;R05668	R05677;K12636;None;K12636##napH;None	R05676;K12635;2.1.1.38;dmpM;No information about KM-value	R05675;K12634;None;pur3;None	R05674;K12633;2.-.-.-;pur5;No information about KM-value	R05673;K12633;2.-.-.-;pur5;No information about KM-value	R05672;K12632;2.3.-.-;pac;No information about KM-value	R05671;K12631;None;pur6;None	R05670;K12630;2.-.-.-;pur4;No information about KM-value	R05669;K12629;3.-.-.-;pur7;No information about KM-value	R05668;K12628;1.-.-.-;pur10;No information about KM-value
Octanoyl-CoA	C01944	10	R03776;R04746;R04745;R04747;R04751;R04749;R04748;R01177;R01181;R01210	R03776;K07512;1.3.1.38;MECR##NRBF1;trans-phytenoyl-CoA##0.018##673644##Homo sapiens (human)	R04746;K07514;5.3.3.8;EHHADH;trans-2-Hexenoyl-CoA##0.00062##678385##Rattus norvegicus (rat)	R04745;K07514;5.3.3.8;EHHADH;trans-2-Hexenoyl-CoA##0.00062##678385##Rattus norvegicus (rat)	R04747;K07513;2.3.1.16;ACAA1;3-oxodecanoyl-CoA##0.0018##486412##Sus scrofa (pig)	R04751;K00249;1.3.99.3;E1.3.99.3##ACADM##acd;linoleoyl-CoA##0.00021##674476##Homo sapiens (human)	R04749;K07514;5.3.3.8;EHHADH;trans-2-Hexenoyl-CoA##0.00062##678385##Rattus norvegicus (rat)	R04748;K07514;5.3.3.8;EHHADH;trans-2-Hexenoyl-CoA##0.00062##678385##Rattus norvegicus (rat)	R01177;K07513;2.3.1.16;ACAA1;3-oxodecanoyl-CoA##0.0018##486412##Sus scrofa (pig)	R01181;No information of KEGG othology	R01210;No information of KEGG othology
Octanoyl-CoA	C01944	10	R03776;R04746;R04745;R04747;R06985;R04749;R04748;R01177;R01181;R01210	R03776;K07512;1.3.1.38;MECR##NRBF1;trans-phytenoyl-CoA##0.018##673644##Homo sapiens (human)	R04746;K07514;5.3.3.8;EHHADH;trans-2-Hexenoyl-CoA##0.00062##678385##Rattus norvegicus (rat)	R04745;K07514;5.3.3.8;EHHADH;trans-2-Hexenoyl-CoA##0.00062##678385##Rattus norvegicus (rat)	R04747;K07513;2.3.1.16;ACAA1;3-oxodecanoyl-CoA##0.0018##486412##Sus scrofa (pig)	R06985;K07512;1.3.1.38;MECR##NRBF1;trans-phytenoyl-CoA##0.018##673644##Homo sapiens (human)	R04749;K07514;5.3.3.8;EHHADH;trans-2-Hexenoyl-CoA##0.00062##678385##Rattus norvegicus (rat)	R04748;K07514;5.3.3.8;EHHADH;trans-2-Hexenoyl-CoA##0.00062##678385##Rattus norvegicus (rat)	R01177;K07513;2.3.1.16;ACAA1;3-oxodecanoyl-CoA##0.0018##486412##Sus scrofa (pig)	R01181;No information of KEGG othology	R01210;No information of KEGG othology
Octanoyl-CoA	C01944	10	R03777;R04746;R04745;R04747;R04751;R04749;R04748;R01177;R01181;R01210	R03777;K00249;1.3.99.3;E1.3.99.3##ACADM##acd;linoleoyl-CoA##0.00021##674476##Homo sapiens (human)	R04746;K07514;5.3.3.8;EHHADH;trans-2-Hexenoyl-CoA##0.00062##678385##Rattus norvegicus (rat)	R04745;K07514;5.3.3.8;EHHADH;trans-2-Hexenoyl-CoA##0.00062##678385##Rattus norvegicus (rat)	R04747;K07513;2.3.1.16;ACAA1;3-oxodecanoyl-CoA##0.0018##486412##Sus scrofa (pig)	R04751;K00249;1.3.99.3;E1.3.99.3##ACADM##acd;linoleoyl-CoA##0.00021##674476##Homo sapiens (human)	R04749;K07514;5.3.3.8;EHHADH;trans-2-Hexenoyl-CoA##0.00062##678385##Rattus norvegicus (rat)	R04748;K07514;5.3.3.8;EHHADH;trans-2-Hexenoyl-CoA##0.00062##678385##Rattus norvegicus (rat)	R01177;K07513;2.3.1.16;ACAA1;3-oxodecanoyl-CoA##0.0018##486412##Sus scrofa (pig)	R01181;No information of KEGG othology	R01210;No information of KEGG othology
Octanoyl-CoA	C01944	10	R03777;R04746;R04745;R04747;R06985;R04749;R04748;R01177;R01181;R01210	R03777;K00249;1.3.99.3;E1.3.99.3##ACADM##acd;linoleoyl-CoA##0.00021##674476##Homo sapiens (human)	R04746;K07514;5.3.3.8;EHHADH;trans-2-Hexenoyl-CoA##0.00062##678385##Rattus norvegicus (rat)	R04745;K07514;5.3.3.8;EHHADH;trans-2-Hexenoyl-CoA##0.00062##678385##Rattus norvegicus (rat)	R04747;K07513;2.3.1.16;ACAA1;3-oxodecanoyl-CoA##0.0018##486412##Sus scrofa (pig)	R06985;K07512;1.3.1.38;MECR##NRBF1;trans-phytenoyl-CoA##0.018##673644##Homo sapiens (human)	R04749;K07514;5.3.3.8;EHHADH;trans-2-Hexenoyl-CoA##0.00062##678385##Rattus norvegicus (rat)	R04748;K07514;5.3.3.8;EHHADH;trans-2-Hexenoyl-CoA##0.00062##678385##Rattus norvegicus (rat)	R01177;K07513;2.3.1.16;ACAA1;3-oxodecanoyl-CoA##0.0018##486412##Sus scrofa (pig)	R01181;No information of KEGG othology	R01210;No information of KEGG othology
1,4-Naphthoquinone##1,4-Naphthalenedione	C02617	10	R07019;R07018;R07009;R07011;R07020;R04117;R05137;R05136;R02941;R06603	R07019;No information of KEGG othology	R07018;No information of KEGG othology	R07009;No information of KEGG othology	R07011;No information of KEGG othology	R07020;K07420;1.14.14.1;CYP2S;fenthion##0.0016##706823##Homo sapiens (human)	R04117;K14583;1.13.11.56;nahC;No information about KM-value	R05137;K14584;5.99.1.4;nahD;No information about KM-value	R05136;K14585;4.1.2.45;nahE;No information about KM-value	R02941;K00152;1.2.1.65;E1.2.1.65;No information about KM-value	R06603;No information of KEGG othology
1,4-Naphthoquinone##1,4-Naphthalenedione	C02617	10	R07019;R07018;R07009;R07013;R07015;R04117;R05137;R05136;R02941;R06603	R07019;No information of KEGG othology	R07018;No information of KEGG othology	R07009;No information of KEGG othology	R07013;K01253;3.3.2.9;EPHX1;(5Z,8Z,11Z)-14,15-epoxyeicosatrienoic acid##0.00025##710118##Mus musculus (mouse)	R07015;K00212;1.3.1.20;E1.3.1.20;lithocholic acid##0.0016##349256##Bos taurus (cow)	R04117;K14583;1.13.11.56;nahC;No information about KM-value	R05137;K14584;5.99.1.4;nahD;No information about KM-value	R05136;K14585;4.1.2.45;nahE;No information about KM-value	R02941;K00152;1.2.1.65;E1.2.1.65;No information about KM-value	R06603;No information of KEGG othology
1,4-Naphthoquinone##1,4-Naphthalenedione	C02617	10	R07019;R07018;R07010;R07012;R07020;R04117;R05137;R05136;R02941;R06603	R07019;No information of KEGG othology	R07018;No information of KEGG othology	R07010;No information of KEGG othology	R07012;No information of KEGG othology	R07020;K07420;1.14.14.1;CYP2S;fenthion##0.0016##706823##Homo sapiens (human)	R04117;K14583;1.13.11.56;nahC;No information about KM-value	R05137;K14584;5.99.1.4;nahD;No information about KM-value	R05136;K14585;4.1.2.45;nahE;No information about KM-value	R02941;K00152;1.2.1.65;E1.2.1.65;No information about KM-value	R06603;No information of KEGG othology
1,4-Naphthoquinone##1,4-Naphthalenedione	C02617	10	R07019;R07018;R07010;R07014;R07015;R04117;R05137;R05136;R02941;R06603	R07019;No information of KEGG othology	R07018;No information of KEGG othology	R07010;No information of KEGG othology	R07014;K01253;3.3.2.9;EPHX1;(5Z,8Z,11Z)-14,15-epoxyeicosatrienoic acid##0.00025##710118##Mus musculus (mouse)	R07015;K00212;1.3.1.20;E1.3.1.20;lithocholic acid##0.0016##349256##Bos taurus (cow)	R04117;K14583;1.13.11.56;nahC;No information about KM-value	R05137;K14584;5.99.1.4;nahD;No information about KM-value	R05136;K14585;4.1.2.45;nahE;No information about KM-value	R02941;K00152;1.2.1.65;E1.2.1.65;No information about KM-value	R06603;No information of KEGG othology
5beta-Cholestan-3-one##Coprostan-3-one	C03091	10	R02609;R01459;R01451;R03310;R03353;R07498;R03765;R03200;R02874;R06223	R02609;No information of KEGG othology	R01459;K03333;1.1.3.6;E1.1.3.6;beta-sitosterol##0.25##287653##Schizophyllum commune	R01451;K00213;1.3.1.21;DHCR7;Ergosterol##0.21##349274##Rattus norvegicus (rat)	R01451;K00213;1.3.1.21;DHCR7;7-dehydrocholesterol##1.14##349267##Mus musculus (mouse)	R03310;K00227;1.14.21.6;SC5DL;5alpha-Cholest-7-en-3beta-ol##0.032##390939##Arabidopsis thaliana (thale cress)	R03353;K01824;5.3.3.5;EBP;Zymosterol##0.05##649741##Homo sapiens (human)	R07498;K09828;1.3.1.72;DHCR24;5alpha-cholesta-7,24-dien-3beta-ol##0.037##288496##Rattus norvegicus (rat)	R03765;No information of KEGG othology	R03200;K01853;5.4.99.8;E5.4.99.8;No information about KM-value	R02874;K00511;1.14.99.7;E1.14.99.7##SQLE##ERG1;FAD##0.00043##438198##Rattus norvegicus (rat)	R06223;K00801;2.5.1.21;FDFT1;farnesyl diphosphate##0.0004##489847##Sus scrofa (pig)	R06223;K00801;2.5.1.21;FDFT1;trans-farnesyl diphosphate##0.001##489842##Rattus norvegicus (rat)
5beta-Cholestan-3-one##Coprostan-3-one	C03091	10	R02609;R01459;R01456;R07215;R03353;R07498;R03765;R03200;R02874;R06223	R02609;No information of KEGG othology	R01459;K03333;1.1.3.6;E1.1.3.6;beta-sitosterol##0.25##287653##Schizophyllum commune	R01456;K00213;1.3.1.21;DHCR7;Ergosterol##0.21##349274##Rattus norvegicus (rat)	R01456;K00213;1.3.1.21;DHCR7;7-dehydrocholesterol##1.14##349267##Mus musculus (mouse)	R07215;K00227;1.14.21.6;SC5DL;5alpha-Cholest-7-en-3beta-ol##0.032##390939##Arabidopsis thaliana (thale cress)	R03353;K01824;5.3.3.5;EBP;Zymosterol##0.05##649741##Homo sapiens (human)	R07498;K09828;1.3.1.72;DHCR24;5alpha-cholesta-7,24-dien-3beta-ol##0.037##288496##Rattus norvegicus (rat)	R03765;No information of KEGG othology	R03200;K01853;5.4.99.8;E5.4.99.8;No information about KM-value	R02874;K00511;1.14.99.7;E1.14.99.7##SQLE##ERG1;FAD##0.00043##438198##Rattus norvegicus (rat)	R06223;K00801;2.5.1.21;FDFT1;farnesyl diphosphate##0.0004##489847##Sus scrofa (pig)	R06223;K00801;2.5.1.21;FDFT1;trans-farnesyl diphosphate##0.001##489842##Rattus norvegicus (rat)
5beta-Cholestan-3-one##Coprostan-3-one	C03091	10	R02609;R01459;R01456;R07215;R05703;R04804;R03765;R03200;R02874;R06223	R02609;No information of KEGG othology	R01459;K03333;1.1.3.6;E1.1.3.6;beta-sitosterol##0.25##287653##Schizophyllum commune	R01456;K00213;1.3.1.21;DHCR7;Ergosterol##0.21##349274##Rattus norvegicus (rat)	R01456;K00213;1.3.1.21;DHCR7;7-dehydrocholesterol##1.14##349267##Mus musculus (mouse)	R07215;K00227;1.14.21.6;SC5DL;5alpha-Cholest-7-en-3beta-ol##0.032##390939##Arabidopsis thaliana (thale cress)	R05703;K09828;1.3.1.72;DHCR24;5alpha-cholesta-7,24-dien-3beta-ol##0.037##288496##Rattus norvegicus (rat)	R04804;K01824;5.3.3.5;EBP;Zymosterol##0.05##649741##Homo sapiens (human)	R03765;No information of KEGG othology	R03200;K01853;5.4.99.8;E5.4.99.8;No information about KM-value	R02874;K00511;1.14.99.7;E1.14.99.7##SQLE##ERG1;FAD##0.00043##438198##Rattus norvegicus (rat)	R06223;K00801;2.5.1.21;FDFT1;farnesyl diphosphate##0.0004##489847##Sus scrofa (pig)	R06223;K00801;2.5.1.21;FDFT1;trans-farnesyl diphosphate##0.001##489842##Rattus norvegicus (rat)
5beta-Cholestan-3-one##Coprostan-3-one	C03091	10	R02609;R01459;R08131;R03310;R03353;R07498;R03765;R03200;R02874;R06223	R02609;No information of KEGG othology	R01459;K03333;1.1.3.6;E1.1.3.6;beta-sitosterol##0.25##287653##Schizophyllum commune	R08131;K14938;None;nvd;None	R03310;K00227;1.14.21.6;SC5DL;5alpha-Cholest-7-en-3beta-ol##0.032##390939##Arabidopsis thaliana (thale cress)	R03353;K01824;5.3.3.5;EBP;Zymosterol##0.05##649741##Homo sapiens (human)	R07498;K09828;1.3.1.72;DHCR24;5alpha-cholesta-7,24-dien-3beta-ol##0.037##288496##Rattus norvegicus (rat)	R03765;No information of KEGG othology	R03200;K01853;5.4.99.8;E5.4.99.8;No information about KM-value	R02874;K00511;1.14.99.7;E1.14.99.7##SQLE##ERG1;FAD##0.00043##438198##Rattus norvegicus (rat)	R06223;K00801;2.5.1.21;FDFT1;farnesyl diphosphate##0.0004##489847##Sus scrofa (pig)	R06223;K00801;2.5.1.21;FDFT1;trans-farnesyl diphosphate##0.001##489842##Rattus norvegicus (rat)
5beta-Cholestan-3-one##Coprostan-3-one	C03091	10	R02609;R01459;R08131;R03310;R05703;R04804;R03765;R03200;R02874;R06223	R02609;No information of KEGG othology	R01459;K03333;1.1.3.6;E1.1.3.6;beta-sitosterol##0.25##287653##Schizophyllum commune	R08131;K14938;None;nvd;None	R03310;K00227;1.14.21.6;SC5DL;5alpha-Cholest-7-en-3beta-ol##0.032##390939##Arabidopsis thaliana (thale cress)	R05703;K09828;1.3.1.72;DHCR24;5alpha-cholesta-7,24-dien-3beta-ol##0.037##288496##Rattus norvegicus (rat)	R04804;K01824;5.3.3.5;EBP;Zymosterol##0.05##649741##Homo sapiens (human)	R03765;No information of KEGG othology	R03200;K01853;5.4.99.8;E5.4.99.8;No information about KM-value	R02874;K00511;1.14.99.7;E1.14.99.7##SQLE##ERG1;FAD##0.00043##438198##Rattus norvegicus (rat)	R06223;K00801;2.5.1.21;FDFT1;farnesyl diphosphate##0.0004##489847##Sus scrofa (pig)	R06223;K00801;2.5.1.21;FDFT1;trans-farnesyl diphosphate##0.001##489842##Rattus norvegicus (rat)
5beta-Cholestan-3-one##Coprostan-3-one	C03091	10	R02609;R01459;R08131;R07215;R03353;R07498;R03765;R03200;R02874;R06223	R02609;No information of KEGG othology	R01459;K03333;1.1.3.6;E1.1.3.6;beta-sitosterol##0.25##287653##Schizophyllum commune	R08131;K14938;None;nvd;None	R07215;K00227;1.14.21.6;SC5DL;5alpha-Cholest-7-en-3beta-ol##0.032##390939##Arabidopsis thaliana (thale cress)	R03353;K01824;5.3.3.5;EBP;Zymosterol##0.05##649741##Homo sapiens (human)	R07498;K09828;1.3.1.72;DHCR24;5alpha-cholesta-7,24-dien-3beta-ol##0.037##288496##Rattus norvegicus (rat)	R03765;No information of KEGG othology	R03200;K01853;5.4.99.8;E5.4.99.8;No information about KM-value	R02874;K00511;1.14.99.7;E1.14.99.7##SQLE##ERG1;FAD##0.00043##438198##Rattus norvegicus (rat)	R06223;K00801;2.5.1.21;FDFT1;farnesyl diphosphate##0.0004##489847##Sus scrofa (pig)	R06223;K00801;2.5.1.21;FDFT1;trans-farnesyl diphosphate##0.001##489842##Rattus norvegicus (rat)
5beta-Cholestan-3-one##Coprostan-3-one	C03091	10	R02609;R01459;R08131;R07215;R05703;R04804;R03765;R03200;R02874;R06223	R02609;No information of KEGG othology	R01459;K03333;1.1.3.6;E1.1.3.6;beta-sitosterol##0.25##287653##Schizophyllum commune	R08131;K14938;None;nvd;None	R07215;K00227;1.14.21.6;SC5DL;5alpha-Cholest-7-en-3beta-ol##0.032##390939##Arabidopsis thaliana (thale cress)	R05703;K09828;1.3.1.72;DHCR24;5alpha-cholesta-7,24-dien-3beta-ol##0.037##288496##Rattus norvegicus (rat)	R04804;K01824;5.3.3.5;EBP;Zymosterol##0.05##649741##Homo sapiens (human)	R03765;No information of KEGG othology	R03200;K01853;5.4.99.8;E5.4.99.8;No information about KM-value	R02874;K00511;1.14.99.7;E1.14.99.7##SQLE##ERG1;FAD##0.00043##438198##Rattus norvegicus (rat)	R06223;K00801;2.5.1.21;FDFT1;farnesyl diphosphate##0.0004##489847##Sus scrofa (pig)	R06223;K00801;2.5.1.21;FDFT1;trans-farnesyl diphosphate##0.001##489842##Rattus norvegicus (rat)
5beta-Cholestan-3-one##Coprostan-3-one	C03091	10	R02609;R01459;R01451;R03310;R05703;R04804;R03765;R03200;R02874;R06223	R02609;No information of KEGG othology	R01459;K03333;1.1.3.6;E1.1.3.6;beta-sitosterol##0.25##287653##Schizophyllum commune	R01451;K00213;1.3.1.21;DHCR7;Ergosterol##0.21##349274##Rattus norvegicus (rat)	R01451;K00213;1.3.1.21;DHCR7;7-dehydrocholesterol##1.14##349267##Mus musculus (mouse)	R03310;K00227;1.14.21.6;SC5DL;5alpha-Cholest-7-en-3beta-ol##0.032##390939##Arabidopsis thaliana (thale cress)	R05703;K09828;1.3.1.72;DHCR24;5alpha-cholesta-7,24-dien-3beta-ol##0.037##288496##Rattus norvegicus (rat)	R04804;K01824;5.3.3.5;EBP;Zymosterol##0.05##649741##Homo sapiens (human)	R03765;No information of KEGG othology	R03200;K01853;5.4.99.8;E5.4.99.8;No information about KM-value	R02874;K00511;1.14.99.7;E1.14.99.7##SQLE##ERG1;FAD##0.00043##438198##Rattus norvegicus (rat)	R06223;K00801;2.5.1.21;FDFT1;farnesyl diphosphate##0.0004##489847##Sus scrofa (pig)	R06223;K00801;2.5.1.21;FDFT1;trans-farnesyl diphosphate##0.001##489842##Rattus norvegicus (rat)
5beta-Cholestan-3-one##Coprostan-3-one	C03091	10	R02609;R01459;R01451;R07215;R03353;R07498;R03765;R03200;R02874;R06223	R02609;No information of KEGG othology	R01459;K03333;1.1.3.6;E1.1.3.6;beta-sitosterol##0.25##287653##Schizophyllum commune	R01451;K00213;1.3.1.21;DHCR7;Ergosterol##0.21##349274##Rattus norvegicus (rat)	R01451;K00213;1.3.1.21;DHCR7;7-dehydrocholesterol##1.14##349267##Mus musculus (mouse)	R07215;K00227;1.14.21.6;SC5DL;5alpha-Cholest-7-en-3beta-ol##0.032##390939##Arabidopsis thaliana (thale cress)	R03353;K01824;5.3.3.5;EBP;Zymosterol##0.05##649741##Homo sapiens (human)	R07498;K09828;1.3.1.72;DHCR24;5alpha-cholesta-7,24-dien-3beta-ol##0.037##288496##Rattus norvegicus (rat)	R03765;No information of KEGG othology	R03200;K01853;5.4.99.8;E5.4.99.8;No information about KM-value	R02874;K00511;1.14.99.7;E1.14.99.7##SQLE##ERG1;FAD##0.00043##438198##Rattus norvegicus (rat)	R06223;K00801;2.5.1.21;FDFT1;farnesyl diphosphate##0.0004##489847##Sus scrofa (pig)	R06223;K00801;2.5.1.21;FDFT1;trans-farnesyl diphosphate##0.001##489842##Rattus norvegicus (rat)
5beta-Cholestan-3-one##Coprostan-3-one	C03091	10	R02609;R01459;R01451;R07215;R05703;R04804;R03765;R03200;R02874;R06223	R02609;No information of KEGG othology	R01459;K03333;1.1.3.6;E1.1.3.6;beta-sitosterol##0.25##287653##Schizophyllum commune	R01451;K00213;1.3.1.21;DHCR7;Ergosterol##0.21##349274##Rattus norvegicus (rat)	R01451;K00213;1.3.1.21;DHCR7;7-dehydrocholesterol##1.14##349267##Mus musculus (mouse)	R07215;K00227;1.14.21.6;SC5DL;5alpha-Cholest-7-en-3beta-ol##0.032##390939##Arabidopsis thaliana (thale cress)	R05703;K09828;1.3.1.72;DHCR24;5alpha-cholesta-7,24-dien-3beta-ol##0.037##288496##Rattus norvegicus (rat)	R04804;K01824;5.3.3.5;EBP;Zymosterol##0.05##649741##Homo sapiens (human)	R03765;No information of KEGG othology	R03200;K01853;5.4.99.8;E5.4.99.8;No information about KM-value	R02874;K00511;1.14.99.7;E1.14.99.7##SQLE##ERG1;FAD##0.00043##438198##Rattus norvegicus (rat)	R06223;K00801;2.5.1.21;FDFT1;farnesyl diphosphate##0.0004##489847##Sus scrofa (pig)	R06223;K00801;2.5.1.21;FDFT1;trans-farnesyl diphosphate##0.001##489842##Rattus norvegicus (rat)
5beta-Cholestan-3-one##Coprostan-3-one	C03091	10	R02609;R01459;R01456;R03310;R03353;R07498;R03765;R03200;R02874;R06223	R02609;No information of KEGG othology	R01459;K03333;1.1.3.6;E1.1.3.6;beta-sitosterol##0.25##287653##Schizophyllum commune	R01456;K00213;1.3.1.21;DHCR7;Ergosterol##0.21##349274##Rattus norvegicus (rat)	R01456;K00213;1.3.1.21;DHCR7;7-dehydrocholesterol##1.14##349267##Mus musculus (mouse)	R03310;K00227;1.14.21.6;SC5DL;5alpha-Cholest-7-en-3beta-ol##0.032##390939##Arabidopsis thaliana (thale cress)	R03353;K01824;5.3.3.5;EBP;Zymosterol##0.05##649741##Homo sapiens (human)	R07498;K09828;1.3.1.72;DHCR24;5alpha-cholesta-7,24-dien-3beta-ol##0.037##288496##Rattus norvegicus (rat)	R03765;No information of KEGG othology	R03200;K01853;5.4.99.8;E5.4.99.8;No information about KM-value	R02874;K00511;1.14.99.7;E1.14.99.7##SQLE##ERG1;FAD##0.00043##438198##Rattus norvegicus (rat)	R06223;K00801;2.5.1.21;FDFT1;farnesyl diphosphate##0.0004##489847##Sus scrofa (pig)	R06223;K00801;2.5.1.21;FDFT1;trans-farnesyl diphosphate##0.001##489842##Rattus norvegicus (rat)
5beta-Cholestan-3-one##Coprostan-3-one	C03091	10	R02609;R01459;R01456;R03310;R05703;R04804;R03765;R03200;R02874;R06223	R02609;No information of KEGG othology	R01459;K03333;1.1.3.6;E1.1.3.6;beta-sitosterol##0.25##287653##Schizophyllum commune	R01456;K00213;1.3.1.21;DHCR7;Ergosterol##0.21##349274##Rattus norvegicus (rat)	R01456;K00213;1.3.1.21;DHCR7;7-dehydrocholesterol##1.14##349267##Mus musculus (mouse)	R03310;K00227;1.14.21.6;SC5DL;5alpha-Cholest-7-en-3beta-ol##0.032##390939##Arabidopsis thaliana (thale cress)	R05703;K09828;1.3.1.72;DHCR24;5alpha-cholesta-7,24-dien-3beta-ol##0.037##288496##Rattus norvegicus (rat)	R04804;K01824;5.3.3.5;EBP;Zymosterol##0.05##649741##Homo sapiens (human)	R03765;No information of KEGG othology	R03200;K01853;5.4.99.8;E5.4.99.8;No information about KM-value	R02874;K00511;1.14.99.7;E1.14.99.7##SQLE##ERG1;FAD##0.00043##438198##Rattus norvegicus (rat)	R06223;K00801;2.5.1.21;FDFT1;farnesyl diphosphate##0.0004##489847##Sus scrofa (pig)	R06223;K00801;2.5.1.21;FDFT1;trans-farnesyl diphosphate##0.001##489842##Rattus norvegicus (rat)
Phenanthrene-3,4-diol##3,4-Dihydroxyphenanthrene	C03164	10	R05650;R05642;R05648;R05649;R05632;R04117;R05137;R05136;R02941;R06603	R05650;K11945;1.13.11.-;phdF;No information about KM-value	R05642;No information of KEGG othology	R05648;K11946;4.1.2.-;phdG;No information about KM-value	R05649;K11947;1.2.1.-;nidD;No information about KM-value	R05632;K00480;1.14.13.1;E1.14.13.1;No information about KM-value	R04117;K14583;1.13.11.56;nahC;No information about KM-value	R05137;K14584;5.99.1.4;nahD;No information about KM-value	R05136;K14585;4.1.2.45;nahE;No information about KM-value	R02941;K00152;1.2.1.65;E1.2.1.65;No information about KM-value	R06603;No information of KEGG othology
5alpha-Cholestan-3-one	C03238	10	R02610;R01459;R01451;R03310;R03353;R07498;R03765;R03200;R02874;R06223	R02610;No information of KEGG othology	R01459;K03333;1.1.3.6;E1.1.3.6;beta-sitosterol##0.25##287653##Schizophyllum commune	R01451;K00213;1.3.1.21;DHCR7;Ergosterol##0.21##349274##Rattus norvegicus (rat)	R01451;K00213;1.3.1.21;DHCR7;7-dehydrocholesterol##1.14##349267##Mus musculus (mouse)	R03310;K00227;1.14.21.6;SC5DL;5alpha-Cholest-7-en-3beta-ol##0.032##390939##Arabidopsis thaliana (thale cress)	R03353;K01824;5.3.3.5;EBP;Zymosterol##0.05##649741##Homo sapiens (human)	R07498;K09828;1.3.1.72;DHCR24;5alpha-cholesta-7,24-dien-3beta-ol##0.037##288496##Rattus norvegicus (rat)	R03765;No information of KEGG othology	R03200;K01853;5.4.99.8;E5.4.99.8;No information about KM-value	R02874;K00511;1.14.99.7;E1.14.99.7##SQLE##ERG1;FAD##0.00043##438198##Rattus norvegicus (rat)	R06223;K00801;2.5.1.21;FDFT1;farnesyl diphosphate##0.0004##489847##Sus scrofa (pig)	R06223;K00801;2.5.1.21;FDFT1;trans-farnesyl diphosphate##0.001##489842##Rattus norvegicus (rat)
5alpha-Cholestan-3-one	C03238	10	R02610;R01459;R01456;R07215;R03353;R07498;R03765;R03200;R02874;R06223	R02610;No information of KEGG othology	R01459;K03333;1.1.3.6;E1.1.3.6;beta-sitosterol##0.25##287653##Schizophyllum commune	R01456;K00213;1.3.1.21;DHCR7;Ergosterol##0.21##349274##Rattus norvegicus (rat)	R01456;K00213;1.3.1.21;DHCR7;7-dehydrocholesterol##1.14##349267##Mus musculus (mouse)	R07215;K00227;1.14.21.6;SC5DL;5alpha-Cholest-7-en-3beta-ol##0.032##390939##Arabidopsis thaliana (thale cress)	R03353;K01824;5.3.3.5;EBP;Zymosterol##0.05##649741##Homo sapiens (human)	R07498;K09828;1.3.1.72;DHCR24;5alpha-cholesta-7,24-dien-3beta-ol##0.037##288496##Rattus norvegicus (rat)	R03765;No information of KEGG othology	R03200;K01853;5.4.99.8;E5.4.99.8;No information about KM-value	R02874;K00511;1.14.99.7;E1.14.99.7##SQLE##ERG1;FAD##0.00043##438198##Rattus norvegicus (rat)	R06223;K00801;2.5.1.21;FDFT1;farnesyl diphosphate##0.0004##489847##Sus scrofa (pig)	R06223;K00801;2.5.1.21;FDFT1;trans-farnesyl diphosphate##0.001##489842##Rattus norvegicus (rat)
5alpha-Cholestan-3-one	C03238	10	R02610;R01459;R01456;R07215;R05703;R04804;R03765;R03200;R02874;R06223	R02610;No information of KEGG othology	R01459;K03333;1.1.3.6;E1.1.3.6;beta-sitosterol##0.25##287653##Schizophyllum commune	R01456;K00213;1.3.1.21;DHCR7;Ergosterol##0.21##349274##Rattus norvegicus (rat)	R01456;K00213;1.3.1.21;DHCR7;7-dehydrocholesterol##1.14##349267##Mus musculus (mouse)	R07215;K00227;1.14.21.6;SC5DL;5alpha-Cholest-7-en-3beta-ol##0.032##390939##Arabidopsis thaliana (thale cress)	R05703;K09828;1.3.1.72;DHCR24;5alpha-cholesta-7,24-dien-3beta-ol##0.037##288496##Rattus norvegicus (rat)	R04804;K01824;5.3.3.5;EBP;Zymosterol##0.05##649741##Homo sapiens (human)	R03765;No information of KEGG othology	R03200;K01853;5.4.99.8;E5.4.99.8;No information about KM-value	R02874;K00511;1.14.99.7;E1.14.99.7##SQLE##ERG1;FAD##0.00043##438198##Rattus norvegicus (rat)	R06223;K00801;2.5.1.21;FDFT1;farnesyl diphosphate##0.0004##489847##Sus scrofa (pig)	R06223;K00801;2.5.1.21;FDFT1;trans-farnesyl diphosphate##0.001##489842##Rattus norvegicus (rat)
5alpha-Cholestan-3-one	C03238	10	R02610;R01459;R08131;R03310;R03353;R07498;R03765;R03200;R02874;R06223	R02610;No information of KEGG othology	R01459;K03333;1.1.3.6;E1.1.3.6;beta-sitosterol##0.25##287653##Schizophyllum commune	R08131;K14938;None;nvd;None	R03310;K00227;1.14.21.6;SC5DL;5alpha-Cholest-7-en-3beta-ol##0.032##390939##Arabidopsis thaliana (thale cress)	R03353;K01824;5.3.3.5;EBP;Zymosterol##0.05##649741##Homo sapiens (human)	R07498;K09828;1.3.1.72;DHCR24;5alpha-cholesta-7,24-dien-3beta-ol##0.037##288496##Rattus norvegicus (rat)	R03765;No information of KEGG othology	R03200;K01853;5.4.99.8;E5.4.99.8;No information about KM-value	R02874;K00511;1.14.99.7;E1.14.99.7##SQLE##ERG1;FAD##0.00043##438198##Rattus norvegicus (rat)	R06223;K00801;2.5.1.21;FDFT1;farnesyl diphosphate##0.0004##489847##Sus scrofa (pig)	R06223;K00801;2.5.1.21;FDFT1;trans-farnesyl diphosphate##0.001##489842##Rattus norvegicus (rat)
5alpha-Cholestan-3-one	C03238	10	R02610;R01459;R08131;R03310;R05703;R04804;R03765;R03200;R02874;R06223	R02610;No information of KEGG othology	R01459;K03333;1.1.3.6;E1.1.3.6;beta-sitosterol##0.25##287653##Schizophyllum commune	R08131;K14938;None;nvd;None	R03310;K00227;1.14.21.6;SC5DL;5alpha-Cholest-7-en-3beta-ol##0.032##390939##Arabidopsis thaliana (thale cress)	R05703;K09828;1.3.1.72;DHCR24;5alpha-cholesta-7,24-dien-3beta-ol##0.037##288496##Rattus norvegicus (rat)	R04804;K01824;5.3.3.5;EBP;Zymosterol##0.05##649741##Homo sapiens (human)	R03765;No information of KEGG othology	R03200;K01853;5.4.99.8;E5.4.99.8;No information about KM-value	R02874;K00511;1.14.99.7;E1.14.99.7##SQLE##ERG1;FAD##0.00043##438198##Rattus norvegicus (rat)	R06223;K00801;2.5.1.21;FDFT1;farnesyl diphosphate##0.0004##489847##Sus scrofa (pig)	R06223;K00801;2.5.1.21;FDFT1;trans-farnesyl diphosphate##0.001##489842##Rattus norvegicus (rat)
5alpha-Cholestan-3-one	C03238	10	R02610;R01459;R08131;R07215;R03353;R07498;R03765;R03200;R02874;R06223	R02610;No information of KEGG othology	R01459;K03333;1.1.3.6;E1.1.3.6;beta-sitosterol##0.25##287653##Schizophyllum commune	R08131;K14938;None;nvd;None	R07215;K00227;1.14.21.6;SC5DL;5alpha-Cholest-7-en-3beta-ol##0.032##390939##Arabidopsis thaliana (thale cress)	R03353;K01824;5.3.3.5;EBP;Zymosterol##0.05##649741##Homo sapiens (human)	R07498;K09828;1.3.1.72;DHCR24;5alpha-cholesta-7,24-dien-3beta-ol##0.037##288496##Rattus norvegicus (rat)	R03765;No information of KEGG othology	R03200;K01853;5.4.99.8;E5.4.99.8;No information about KM-value	R02874;K00511;1.14.99.7;E1.14.99.7##SQLE##ERG1;FAD##0.00043##438198##Rattus norvegicus (rat)	R06223;K00801;2.5.1.21;FDFT1;farnesyl diphosphate##0.0004##489847##Sus scrofa (pig)	R06223;K00801;2.5.1.21;FDFT1;trans-farnesyl diphosphate##0.001##489842##Rattus norvegicus (rat)
5alpha-Cholestan-3-one	C03238	10	R02610;R01459;R08131;R07215;R05703;R04804;R03765;R03200;R02874;R06223	R02610;No information of KEGG othology	R01459;K03333;1.1.3.6;E1.1.3.6;beta-sitosterol##0.25##287653##Schizophyllum commune	R08131;K14938;None;nvd;None	R07215;K00227;1.14.21.6;SC5DL;5alpha-Cholest-7-en-3beta-ol##0.032##390939##Arabidopsis thaliana (thale cress)	R05703;K09828;1.3.1.72;DHCR24;5alpha-cholesta-7,24-dien-3beta-ol##0.037##288496##Rattus norvegicus (rat)	R04804;K01824;5.3.3.5;EBP;Zymosterol##0.05##649741##Homo sapiens (human)	R03765;No information of KEGG othology	R03200;K01853;5.4.99.8;E5.4.99.8;No information about KM-value	R02874;K00511;1.14.99.7;E1.14.99.7##SQLE##ERG1;FAD##0.00043##438198##Rattus norvegicus (rat)	R06223;K00801;2.5.1.21;FDFT1;farnesyl diphosphate##0.0004##489847##Sus scrofa (pig)	R06223;K00801;2.5.1.21;FDFT1;trans-farnesyl diphosphate##0.001##489842##Rattus norvegicus (rat)
5alpha-Cholestan-3-one	C03238	10	R02610;R01459;R01451;R03310;R05703;R04804;R03765;R03200;R02874;R06223	R02610;No information of KEGG othology	R01459;K03333;1.1.3.6;E1.1.3.6;beta-sitosterol##0.25##287653##Schizophyllum commune	R01451;K00213;1.3.1.21;DHCR7;Ergosterol##0.21##349274##Rattus norvegicus (rat)	R01451;K00213;1.3.1.21;DHCR7;7-dehydrocholesterol##1.14##349267##Mus musculus (mouse)	R03310;K00227;1.14.21.6;SC5DL;5alpha-Cholest-7-en-3beta-ol##0.032##390939##Arabidopsis thaliana (thale cress)	R05703;K09828;1.3.1.72;DHCR24;5alpha-cholesta-7,24-dien-3beta-ol##0.037##288496##Rattus norvegicus (rat)	R04804;K01824;5.3.3.5;EBP;Zymosterol##0.05##649741##Homo sapiens (human)	R03765;No information of KEGG othology	R03200;K01853;5.4.99.8;E5.4.99.8;No information about KM-value	R02874;K00511;1.14.99.7;E1.14.99.7##SQLE##ERG1;FAD##0.00043##438198##Rattus norvegicus (rat)	R06223;K00801;2.5.1.21;FDFT1;farnesyl diphosphate##0.0004##489847##Sus scrofa (pig)	R06223;K00801;2.5.1.21;FDFT1;trans-farnesyl diphosphate##0.001##489842##Rattus norvegicus (rat)
5alpha-Cholestan-3-one	C03238	10	R02610;R01459;R01451;R07215;R03353;R07498;R03765;R03200;R02874;R06223	R02610;No information of KEGG othology	R01459;K03333;1.1.3.6;E1.1.3.6;beta-sitosterol##0.25##287653##Schizophyllum commune	R01451;K00213;1.3.1.21;DHCR7;Ergosterol##0.21##349274##Rattus norvegicus (rat)	R01451;K00213;1.3.1.21;DHCR7;7-dehydrocholesterol##1.14##349267##Mus musculus (mouse)	R07215;K00227;1.14.21.6;SC5DL;5alpha-Cholest-7-en-3beta-ol##0.032##390939##Arabidopsis thaliana (thale cress)	R03353;K01824;5.3.3.5;EBP;Zymosterol##0.05##649741##Homo sapiens (human)	R07498;K09828;1.3.1.72;DHCR24;5alpha-cholesta-7,24-dien-3beta-ol##0.037##288496##Rattus norvegicus (rat)	R03765;No information of KEGG othology	R03200;K01853;5.4.99.8;E5.4.99.8;No information about KM-value	R02874;K00511;1.14.99.7;E1.14.99.7##SQLE##ERG1;FAD##0.00043##438198##Rattus norvegicus (rat)	R06223;K00801;2.5.1.21;FDFT1;farnesyl diphosphate##0.0004##489847##Sus scrofa (pig)	R06223;K00801;2.5.1.21;FDFT1;trans-farnesyl diphosphate##0.001##489842##Rattus norvegicus (rat)
5alpha-Cholestan-3-one	C03238	10	R02610;R01459;R01451;R07215;R05703;R04804;R03765;R03200;R02874;R06223	R02610;No information of KEGG othology	R01459;K03333;1.1.3.6;E1.1.3.6;beta-sitosterol##0.25##287653##Schizophyllum commune	R01451;K00213;1.3.1.21;DHCR7;Ergosterol##0.21##349274##Rattus norvegicus (rat)	R01451;K00213;1.3.1.21;DHCR7;7-dehydrocholesterol##1.14##349267##Mus musculus (mouse)	R07215;K00227;1.14.21.6;SC5DL;5alpha-Cholest-7-en-3beta-ol##0.032##390939##Arabidopsis thaliana (thale cress)	R05703;K09828;1.3.1.72;DHCR24;5alpha-cholesta-7,24-dien-3beta-ol##0.037##288496##Rattus norvegicus (rat)	R04804;K01824;5.3.3.5;EBP;Zymosterol##0.05##649741##Homo sapiens (human)	R03765;No information of KEGG othology	R03200;K01853;5.4.99.8;E5.4.99.8;No information about KM-value	R02874;K00511;1.14.99.7;E1.14.99.7##SQLE##ERG1;FAD##0.00043##438198##Rattus norvegicus (rat)	R06223;K00801;2.5.1.21;FDFT1;farnesyl diphosphate##0.0004##489847##Sus scrofa (pig)	R06223;K00801;2.5.1.21;FDFT1;trans-farnesyl diphosphate##0.001##489842##Rattus norvegicus (rat)
5alpha-Cholestan-3-one	C03238	10	R02610;R01459;R01456;R03310;R03353;R07498;R03765;R03200;R02874;R06223	R02610;No information of KEGG othology	R01459;K03333;1.1.3.6;E1.1.3.6;beta-sitosterol##0.25##287653##Schizophyllum commune	R01456;K00213;1.3.1.21;DHCR7;Ergosterol##0.21##349274##Rattus norvegicus (rat)	R01456;K00213;1.3.1.21;DHCR7;7-dehydrocholesterol##1.14##349267##Mus musculus (mouse)	R03310;K00227;1.14.21.6;SC5DL;5alpha-Cholest-7-en-3beta-ol##0.032##390939##Arabidopsis thaliana (thale cress)	R03353;K01824;5.3.3.5;EBP;Zymosterol##0.05##649741##Homo sapiens (human)	R07498;K09828;1.3.1.72;DHCR24;5alpha-cholesta-7,24-dien-3beta-ol##0.037##288496##Rattus norvegicus (rat)	R03765;No information of KEGG othology	R03200;K01853;5.4.99.8;E5.4.99.8;No information about KM-value	R02874;K00511;1.14.99.7;E1.14.99.7##SQLE##ERG1;FAD##0.00043##438198##Rattus norvegicus (rat)	R06223;K00801;2.5.1.21;FDFT1;farnesyl diphosphate##0.0004##489847##Sus scrofa (pig)	R06223;K00801;2.5.1.21;FDFT1;trans-farnesyl diphosphate##0.001##489842##Rattus norvegicus (rat)
5alpha-Cholestan-3-one	C03238	10	R02610;R01459;R01456;R03310;R05703;R04804;R03765;R03200;R02874;R06223	R02610;No information of KEGG othology	R01459;K03333;1.1.3.6;E1.1.3.6;beta-sitosterol##0.25##287653##Schizophyllum commune	R01456;K00213;1.3.1.21;DHCR7;Ergosterol##0.21##349274##Rattus norvegicus (rat)	R01456;K00213;1.3.1.21;DHCR7;7-dehydrocholesterol##1.14##349267##Mus musculus (mouse)	R03310;K00227;1.14.21.6;SC5DL;5alpha-Cholest-7-en-3beta-ol##0.032##390939##Arabidopsis thaliana (thale cress)	R05703;K09828;1.3.1.72;DHCR24;5alpha-cholesta-7,24-dien-3beta-ol##0.037##288496##Rattus norvegicus (rat)	R04804;K01824;5.3.3.5;EBP;Zymosterol##0.05##649741##Homo sapiens (human)	R03765;No information of KEGG othology	R03200;K01853;5.4.99.8;E5.4.99.8;No information about KM-value	R02874;K00511;1.14.99.7;E1.14.99.7##SQLE##ERG1;FAD##0.00043##438198##Rattus norvegicus (rat)	R06223;K00801;2.5.1.21;FDFT1;farnesyl diphosphate##0.0004##489847##Sus scrofa (pig)	R06223;K00801;2.5.1.21;FDFT1;trans-farnesyl diphosphate##0.001##489842##Rattus norvegicus (rat)
(1-Hydroxycyclohexan-1-yl)acetyl-CoA	C04316	10	R02232;R02231;R03751;R05231;R05099;R06944;R06943;R06942;R06941;R00829	R02232;No information of KEGG othology	R02231;K03379;1.14.13.22;E1.14.13.22;No information about KM-value	R03751;K01053;3.1.1.17;E3.1.1.17;more##-999##80773##Zymomonas mobilis	R03751;K01053;3.1.1.17;E3.1.1.17;glucono-1,5-lactone##6.2##80763##Sus scrofa (pig)	R05231;K00002;1.1.1.2;E1.1.1.2##adh;p-hydroxyphenylglycolaldehyde##0.0007##286166##Sus scrofa (pig)	R05099;K14519;1.2.1.4;aldH;trans-2-nonenal##0.012##673477##Homo sapiens (human)	R06944;K01913;None;E6.2.1.-;None	R06943;K06446;1.3.99.-;DCAA;No information about KM-value	R06942;K07514;5.3.3.8;EHHADH;trans-2-Hexenoyl-CoA##0.00062##678385##Rattus norvegicus (rat)	R06941;K07514;5.3.3.8;EHHADH;trans-2-Hexenoyl-CoA##0.00062##678385##Rattus norvegicus (rat)	R00829;K07513;2.3.1.16;ACAA1;3-oxodecanoyl-CoA##0.0018##486412##Sus scrofa (pig)
(1-Hydroxycyclohexan-1-yl)acetyl-CoA	C04316	10	R02232;R02231;R03751;R05283;R05099;R06944;R06943;R06942;R06941;R00829	R02232;No information of KEGG othology	R02231;K03379;1.14.13.22;E1.14.13.22;No information about KM-value	R03751;K01053;3.1.1.17;E3.1.1.17;more##-999##80773##Zymomonas mobilis	R03751;K01053;3.1.1.17;E3.1.1.17;glucono-1,5-lactone##6.2##80763##Sus scrofa (pig)	R05283;No information of KEGG othology	R05099;K14519;1.2.1.4;aldH;trans-2-nonenal##0.012##673477##Homo sapiens (human)	R06944;K01913;None;E6.2.1.-;None	R06943;K06446;1.3.99.-;DCAA;No information about KM-value	R06942;K07514;5.3.3.8;EHHADH;trans-2-Hexenoyl-CoA##0.00062##678385##Rattus norvegicus (rat)	R06941;K07514;5.3.3.8;EHHADH;trans-2-Hexenoyl-CoA##0.00062##678385##Rattus norvegicus (rat)	R00829;K07513;2.3.1.16;ACAA1;3-oxodecanoyl-CoA##0.0018##486412##Sus scrofa (pig)
5alpha-Ergosta-7,22-diene-3beta,5-diol	C04416	10	R03675;R05641;R07506;R07505;R07497;R04427;R03765;R03200;R02874;R06223	R03675;No information of KEGG othology	R05641;K00223;1.3.1.71;ERG4;No information about KM-value	R07506;K09831;1.14.14.-;ERG5;No information about KM-value	R07505;K09830;1.3.3.-;ERG3;No information about KM-value	R07497;K09829;5.-.-.-;ERG2;No information about KM-value	R04427;K00559;2.1.1.41;E2.1.1.41##SMT1##ERG6;No information about KM-value	R03765;No information of KEGG othology	R03200;K01853;5.4.99.8;E5.4.99.8;No information about KM-value	R02874;K00511;1.14.99.7;E1.14.99.7##SQLE##ERG1;FAD##0.00043##438198##Rattus norvegicus (rat)	R06223;K00801;2.5.1.21;FDFT1;farnesyl diphosphate##0.0004##489847##Sus scrofa (pig)	R06223;K00801;2.5.1.21;FDFT1;trans-farnesyl diphosphate##0.001##489842##Rattus norvegicus (rat)
3',5-Dihydroxy-3,4',7-trimethoxyflavone##3,7,4'-Tri-O-methylquercetin	C04444	10	R03456;R05323;R02157;R02160;R03124;R02444;R02446;R01613;R01616;R00737	R03456;No information of KEGG othology	R05323;No information of KEGG othology	R02157;K05279;2.1.1.76;E2.1.1.76;No information about KM-value	R02160;K05278;1.14.11.23;E1.14.11.23##FLS;No information about KM-value	R03124;K05280;1.14.13.21;E1.14.13.21;No information about KM-value	R02444;K00475;1.14.11.9;E1.14.11.9;No information about KM-value	R02446;K01859;5.5.1.6;E5.5.1.6;No information about KM-value	R01613;K00660;2.3.1.74;E2.3.1.74##bcsA;p-Coumaroyl-CoA##0.048##676378##Physcomitrella patens subsp. patens	R01616;K01904;6.2.1.12;E6.2.1.12;ATP##0.004##653536##Arabidopsis thaliana (thale cress)	R00737;K10774;4.3.1.23;E4.3.1.23;L-tyrosine##0.016##651293##Rhodobacter capsulatus	R00737;K13064;4.3.1.25;PTAL;L-tyrosine##0.044##679588##Phanerochaete chrysosporium	R00737;K10774;4.3.1.23;E4.3.1.23;L-phenylalanine##1.28##651293##Rhodobacter capsulatus
3',5-Dihydroxy-3,4',7-trimethoxyflavone##3,7,4'-Tri-O-methylquercetin	C04444	10	R03456;R05323;R02157;R02160;R03640;R02442;R02446;R01613;R01616;R00737	R03456;No information of KEGG othology	R05323;No information of KEGG othology	R02157;K05279;2.1.1.76;E2.1.1.76;No information about KM-value	R02160;K05278;1.14.11.23;E1.14.11.23##FLS;No information about KM-value	R03640;K00475;1.14.11.9;E1.14.11.9;No information about KM-value	R02442;K05280;1.14.13.21;E1.14.13.21;No information about KM-value	R02446;K01859;5.5.1.6;E5.5.1.6;No information about KM-value	R01613;K00660;2.3.1.74;E2.3.1.74##bcsA;p-Coumaroyl-CoA##0.048##676378##Physcomitrella patens subsp. patens	R01616;K01904;6.2.1.12;E6.2.1.12;ATP##0.004##653536##Arabidopsis thaliana (thale cress)	R00737;K10774;4.3.1.23;E4.3.1.23;L-tyrosine##0.016##651293##Rhodobacter capsulatus	R00737;K13064;4.3.1.25;PTAL;L-tyrosine##0.044##679588##Phanerochaete chrysosporium	R00737;K10774;4.3.1.23;E4.3.1.23;L-phenylalanine##1.28##651293##Rhodobacter capsulatus
3',5-Dihydroxy-3,4',7-trimethoxyflavone##3,7,4'-Tri-O-methylquercetin	C04444	10	R03456;R05323;R02157;R02160;R03640;R07991;R07988;R01943;R07826;R00737	R03456;No information of KEGG othology	R05323;No information of KEGG othology	R02157;K05279;2.1.1.76;E2.1.1.76;No information about KM-value	R02160;K05278;1.14.11.23;E1.14.11.23##FLS;No information about KM-value	R03640;K00475;1.14.11.9;E1.14.11.9;No information about KM-value	R07991;No information of KEGG othology	R07988;K00660;2.3.1.74;E2.3.1.74##bcsA;p-Coumaroyl-CoA##0.048##676378##Physcomitrella patens subsp. patens	R01943;K01904;6.2.1.12;E6.2.1.12;ATP##0.004##653536##Arabidopsis thaliana (thale cress)	R07826;K09754;1.14.13.-;CYP98A##C3H;No information about KM-value	R00737;K10774;4.3.1.23;E4.3.1.23;L-tyrosine##0.016##651293##Rhodobacter capsulatus	R00737;K13064;4.3.1.25;PTAL;L-tyrosine##0.044##679588##Phanerochaete chrysosporium	R00737;K10774;4.3.1.23;E4.3.1.23;L-phenylalanine##1.28##651293##Rhodobacter capsulatus
3',5-Dihydroxy-3,4',7-trimethoxyflavone##3,7,4'-Tri-O-methylquercetin	C04444	10	R03456;R05323;R02157;R02160;R03640;R07991;R07988;R07436;R01616;R00737	R03456;No information of KEGG othology	R05323;No information of KEGG othology	R02157;K05279;2.1.1.76;E2.1.1.76;No information about KM-value	R02160;K05278;1.14.11.23;E1.14.11.23##FLS;No information about KM-value	R03640;K00475;1.14.11.9;E1.14.11.9;No information about KM-value	R07991;No information of KEGG othology	R07988;K00660;2.3.1.74;E2.3.1.74##bcsA;p-Coumaroyl-CoA##0.048##676378##Physcomitrella patens subsp. patens	R07436;K09754;1.14.13.-;CYP98A##C3H;No information about KM-value	R01616;K01904;6.2.1.12;E6.2.1.12;ATP##0.004##653536##Arabidopsis thaliana (thale cress)	R00737;K10774;4.3.1.23;E4.3.1.23;L-tyrosine##0.016##651293##Rhodobacter capsulatus	R00737;K13064;4.3.1.25;PTAL;L-tyrosine##0.044##679588##Phanerochaete chrysosporium	R00737;K10774;4.3.1.23;E4.3.1.23;L-phenylalanine##1.28##651293##Rhodobacter capsulatus
3',5-Dihydroxy-3,4',7-trimethoxyflavone##3,7,4'-Tri-O-methylquercetin	C04444	10	R03456;R05323;R02157;R06538;R03126;R02444;R02446;R01613;R01616;R00737	R03456;No information of KEGG othology	R05323;No information of KEGG othology	R02157;K05279;2.1.1.76;E2.1.1.76;No information about KM-value	R06538;K05280;1.14.13.21;E1.14.13.21;No information about KM-value	R03126;K05278;1.14.11.23;E1.14.11.23##FLS;No information about KM-value	R02444;K00475;1.14.11.9;E1.14.11.9;No information about KM-value	R02446;K01859;5.5.1.6;E5.5.1.6;No information about KM-value	R01613;K00660;2.3.1.74;E2.3.1.74##bcsA;p-Coumaroyl-CoA##0.048##676378##Physcomitrella patens subsp. patens	R01616;K01904;6.2.1.12;E6.2.1.12;ATP##0.004##653536##Arabidopsis thaliana (thale cress)	R00737;K10774;4.3.1.23;E4.3.1.23;L-tyrosine##0.016##651293##Rhodobacter capsulatus	R00737;K13064;4.3.1.25;PTAL;L-tyrosine##0.044##679588##Phanerochaete chrysosporium	R00737;K10774;4.3.1.23;E4.3.1.23;L-phenylalanine##1.28##651293##Rhodobacter capsulatus
DDT##1,1,1-Trichloro-2,2-bis(4-chlorophenyl)ethane##1,1,1-Trichloro-2,2-bis-(4'-chlorophenyl)ethane##Clofenotane##Dichlorodiphenyltrichloroethane	C04623	10	R05492;R05395;R05257;R05472;R05252;R05344;R05480;R05474;R08971;R00042	R05492;K00516;None;E1.14.99.-;None	R05395;K00224;None;E1.3.1.-;None	R05257;K00465;None;E1.13.11.-;None	R05472;No information of KEGG othology	R05252;K00206;None;E1.2.-.-;None	R05344;No information of KEGG othology	R05480;No information of KEGG othology	R05474;No information of KEGG othology	R08971;No information of KEGG othology	R00042;No information of KEGG othology
DDT##1,1,1-Trichloro-2,2-bis(4-chlorophenyl)ethane##1,1,1-Trichloro-2,2-bis-(4'-chlorophenyl)ethane##Clofenotane##Dichlorodiphenyltrichloroethane	C04623	10	R05492;R05396;R05257;R05472;R05252;R05344;R05480;R05474;R08971;R00042	R05492;K00516;None;E1.14.99.-;None	R05396;K00224;None;E1.3.1.-;None	R05257;K00465;None;E1.13.11.-;None	R05472;No information of KEGG othology	R05252;K00206;None;E1.2.-.-;None	R05344;No information of KEGG othology	R05480;No information of KEGG othology	R05474;No information of KEGG othology	R08971;No information of KEGG othology	R00042;No information of KEGG othology
3beta,5alpha,6beta-Cholestanetriol##Cholestane-3beta-5alpha,6beta-triol	C05425	10	R04792;R01453;R01451;R03310;R03353;R07498;R03765;R03200;R02874;R06223	R04792;No information of KEGG othology	R01453;No information of KEGG othology	R01451;K00213;1.3.1.21;DHCR7;Ergosterol##0.21##349274##Rattus norvegicus (rat)	R01451;K00213;1.3.1.21;DHCR7;7-dehydrocholesterol##1.14##349267##Mus musculus (mouse)	R03310;K00227;1.14.21.6;SC5DL;5alpha-Cholest-7-en-3beta-ol##0.032##390939##Arabidopsis thaliana (thale cress)	R03353;K01824;5.3.3.5;EBP;Zymosterol##0.05##649741##Homo sapiens (human)	R07498;K09828;1.3.1.72;DHCR24;5alpha-cholesta-7,24-dien-3beta-ol##0.037##288496##Rattus norvegicus (rat)	R03765;No information of KEGG othology	R03200;K01853;5.4.99.8;E5.4.99.8;No information about KM-value	R02874;K00511;1.14.99.7;E1.14.99.7##SQLE##ERG1;FAD##0.00043##438198##Rattus norvegicus (rat)	R06223;K00801;2.5.1.21;FDFT1;farnesyl diphosphate##0.0004##489847##Sus scrofa (pig)	R06223;K00801;2.5.1.21;FDFT1;trans-farnesyl diphosphate##0.001##489842##Rattus norvegicus (rat)
3beta,5alpha,6beta-Cholestanetriol##Cholestane-3beta-5alpha,6beta-triol	C05425	10	R04792;R01453;R01456;R07215;R03353;R07498;R03765;R03200;R02874;R06223	R04792;No information of KEGG othology	R01453;No information of KEGG othology	R01456;K00213;1.3.1.21;DHCR7;Ergosterol##0.21##349274##Rattus norvegicus (rat)	R01456;K00213;1.3.1.21;DHCR7;7-dehydrocholesterol##1.14##349267##Mus musculus (mouse)	R07215;K00227;1.14.21.6;SC5DL;5alpha-Cholest-7-en-3beta-ol##0.032##390939##Arabidopsis thaliana (thale cress)	R03353;K01824;5.3.3.5;EBP;Zymosterol##0.05##649741##Homo sapiens (human)	R07498;K09828;1.3.1.72;DHCR24;5alpha-cholesta-7,24-dien-3beta-ol##0.037##288496##Rattus norvegicus (rat)	R03765;No information of KEGG othology	R03200;K01853;5.4.99.8;E5.4.99.8;No information about KM-value	R02874;K00511;1.14.99.7;E1.14.99.7##SQLE##ERG1;FAD##0.00043##438198##Rattus norvegicus (rat)	R06223;K00801;2.5.1.21;FDFT1;farnesyl diphosphate##0.0004##489847##Sus scrofa (pig)	R06223;K00801;2.5.1.21;FDFT1;trans-farnesyl diphosphate##0.001##489842##Rattus norvegicus (rat)
3beta,5alpha,6beta-Cholestanetriol##Cholestane-3beta-5alpha,6beta-triol	C05425	10	R04792;R01453;R01456;R07215;R05703;R04804;R03765;R03200;R02874;R06223	R04792;No information of KEGG othology	R01453;No information of KEGG othology	R01456;K00213;1.3.1.21;DHCR7;Ergosterol##0.21##349274##Rattus norvegicus (rat)	R01456;K00213;1.3.1.21;DHCR7;7-dehydrocholesterol##1.14##349267##Mus musculus (mouse)	R07215;K00227;1.14.21.6;SC5DL;5alpha-Cholest-7-en-3beta-ol##0.032##390939##Arabidopsis thaliana (thale cress)	R05703;K09828;1.3.1.72;DHCR24;5alpha-cholesta-7,24-dien-3beta-ol##0.037##288496##Rattus norvegicus (rat)	R04804;K01824;5.3.3.5;EBP;Zymosterol##0.05##649741##Homo sapiens (human)	R03765;No information of KEGG othology	R03200;K01853;5.4.99.8;E5.4.99.8;No information about KM-value	R02874;K00511;1.14.99.7;E1.14.99.7##SQLE##ERG1;FAD##0.00043##438198##Rattus norvegicus (rat)	R06223;K00801;2.5.1.21;FDFT1;farnesyl diphosphate##0.0004##489847##Sus scrofa (pig)	R06223;K00801;2.5.1.21;FDFT1;trans-farnesyl diphosphate##0.001##489842##Rattus norvegicus (rat)
3beta,5alpha,6beta-Cholestanetriol##Cholestane-3beta-5alpha,6beta-triol	C05425	10	R04792;R01453;R08131;R03310;R03353;R07498;R03765;R03200;R02874;R06223	R04792;No information of KEGG othology	R01453;No information of KEGG othology	R08131;K14938;None;nvd;None	R03310;K00227;1.14.21.6;SC5DL;5alpha-Cholest-7-en-3beta-ol##0.032##390939##Arabidopsis thaliana (thale cress)	R03353;K01824;5.3.3.5;EBP;Zymosterol##0.05##649741##Homo sapiens (human)	R07498;K09828;1.3.1.72;DHCR24;5alpha-cholesta-7,24-dien-3beta-ol##0.037##288496##Rattus norvegicus (rat)	R03765;No information of KEGG othology	R03200;K01853;5.4.99.8;E5.4.99.8;No information about KM-value	R02874;K00511;1.14.99.7;E1.14.99.7##SQLE##ERG1;FAD##0.00043##438198##Rattus norvegicus (rat)	R06223;K00801;2.5.1.21;FDFT1;farnesyl diphosphate##0.0004##489847##Sus scrofa (pig)	R06223;K00801;2.5.1.21;FDFT1;trans-farnesyl diphosphate##0.001##489842##Rattus norvegicus (rat)
3beta,5alpha,6beta-Cholestanetriol##Cholestane-3beta-5alpha,6beta-triol	C05425	10	R04792;R01453;R08131;R03310;R05703;R04804;R03765;R03200;R02874;R06223	R04792;No information of KEGG othology	R01453;No information of KEGG othology	R08131;K14938;None;nvd;None	R03310;K00227;1.14.21.6;SC5DL;5alpha-Cholest-7-en-3beta-ol##0.032##390939##Arabidopsis thaliana (thale cress)	R05703;K09828;1.3.1.72;DHCR24;5alpha-cholesta-7,24-dien-3beta-ol##0.037##288496##Rattus norvegicus (rat)	R04804;K01824;5.3.3.5;EBP;Zymosterol##0.05##649741##Homo sapiens (human)	R03765;No information of KEGG othology	R03200;K01853;5.4.99.8;E5.4.99.8;No information about KM-value	R02874;K00511;1.14.99.7;E1.14.99.7##SQLE##ERG1;FAD##0.00043##438198##Rattus norvegicus (rat)	R06223;K00801;2.5.1.21;FDFT1;farnesyl diphosphate##0.0004##489847##Sus scrofa (pig)	R06223;K00801;2.5.1.21;FDFT1;trans-farnesyl diphosphate##0.001##489842##Rattus norvegicus (rat)
3beta,5alpha,6beta-Cholestanetriol##Cholestane-3beta-5alpha,6beta-triol	C05425	10	R04792;R01453;R08131;R07215;R03353;R07498;R03765;R03200;R02874;R06223	R04792;No information of KEGG othology	R01453;No information of KEGG othology	R08131;K14938;None;nvd;None	R07215;K00227;1.14.21.6;SC5DL;5alpha-Cholest-7-en-3beta-ol##0.032##390939##Arabidopsis thaliana (thale cress)	R03353;K01824;5.3.3.5;EBP;Zymosterol##0.05##649741##Homo sapiens (human)	R07498;K09828;1.3.1.72;DHCR24;5alpha-cholesta-7,24-dien-3beta-ol##0.037##288496##Rattus norvegicus (rat)	R03765;No information of KEGG othology	R03200;K01853;5.4.99.8;E5.4.99.8;No information about KM-value	R02874;K00511;1.14.99.7;E1.14.99.7##SQLE##ERG1;FAD##0.00043##438198##Rattus norvegicus (rat)	R06223;K00801;2.5.1.21;FDFT1;farnesyl diphosphate##0.0004##489847##Sus scrofa (pig)	R06223;K00801;2.5.1.21;FDFT1;trans-farnesyl diphosphate##0.001##489842##Rattus norvegicus (rat)
3beta,5alpha,6beta-Cholestanetriol##Cholestane-3beta-5alpha,6beta-triol	C05425	10	R04792;R01453;R08131;R07215;R05703;R04804;R03765;R03200;R02874;R06223	R04792;No information of KEGG othology	R01453;No information of KEGG othology	R08131;K14938;None;nvd;None	R07215;K00227;1.14.21.6;SC5DL;5alpha-Cholest-7-en-3beta-ol##0.032##390939##Arabidopsis thaliana (thale cress)	R05703;K09828;1.3.1.72;DHCR24;5alpha-cholesta-7,24-dien-3beta-ol##0.037##288496##Rattus norvegicus (rat)	R04804;K01824;5.3.3.5;EBP;Zymosterol##0.05##649741##Homo sapiens (human)	R03765;No information of KEGG othology	R03200;K01853;5.4.99.8;E5.4.99.8;No information about KM-value	R02874;K00511;1.14.99.7;E1.14.99.7##SQLE##ERG1;FAD##0.00043##438198##Rattus norvegicus (rat)	R06223;K00801;2.5.1.21;FDFT1;farnesyl diphosphate##0.0004##489847##Sus scrofa (pig)	R06223;K00801;2.5.1.21;FDFT1;trans-farnesyl diphosphate##0.001##489842##Rattus norvegicus (rat)
3beta,5alpha,6beta-Cholestanetriol##Cholestane-3beta-5alpha,6beta-triol	C05425	10	R04792;R01453;R01451;R03310;R05703;R04804;R03765;R03200;R02874;R06223	R04792;No information of KEGG othology	R01453;No information of KEGG othology	R01451;K00213;1.3.1.21;DHCR7;Ergosterol##0.21##349274##Rattus norvegicus (rat)	R01451;K00213;1.3.1.21;DHCR7;7-dehydrocholesterol##1.14##349267##Mus musculus (mouse)	R03310;K00227;1.14.21.6;SC5DL;5alpha-Cholest-7-en-3beta-ol##0.032##390939##Arabidopsis thaliana (thale cress)	R05703;K09828;1.3.1.72;DHCR24;5alpha-cholesta-7,24-dien-3beta-ol##0.037##288496##Rattus norvegicus (rat)	R04804;K01824;5.3.3.5;EBP;Zymosterol##0.05##649741##Homo sapiens (human)	R03765;No information of KEGG othology	R03200;K01853;5.4.99.8;E5.4.99.8;No information about KM-value	R02874;K00511;1.14.99.7;E1.14.99.7##SQLE##ERG1;FAD##0.00043##438198##Rattus norvegicus (rat)	R06223;K00801;2.5.1.21;FDFT1;farnesyl diphosphate##0.0004##489847##Sus scrofa (pig)	R06223;K00801;2.5.1.21;FDFT1;trans-farnesyl diphosphate##0.001##489842##Rattus norvegicus (rat)
3beta,5alpha,6beta-Cholestanetriol##Cholestane-3beta-5alpha,6beta-triol	C05425	10	R04792;R01453;R01451;R07215;R03353;R07498;R03765;R03200;R02874;R06223	R04792;No information of KEGG othology	R01453;No information of KEGG othology	R01451;K00213;1.3.1.21;DHCR7;Ergosterol##0.21##349274##Rattus norvegicus (rat)	R01451;K00213;1.3.1.21;DHCR7;7-dehydrocholesterol##1.14##349267##Mus musculus (mouse)	R07215;K00227;1.14.21.6;SC5DL;5alpha-Cholest-7-en-3beta-ol##0.032##390939##Arabidopsis thaliana (thale cress)	R03353;K01824;5.3.3.5;EBP;Zymosterol##0.05##649741##Homo sapiens (human)	R07498;K09828;1.3.1.72;DHCR24;5alpha-cholesta-7,24-dien-3beta-ol##0.037##288496##Rattus norvegicus (rat)	R03765;No information of KEGG othology	R03200;K01853;5.4.99.8;E5.4.99.8;No information about KM-value	R02874;K00511;1.14.99.7;E1.14.99.7##SQLE##ERG1;FAD##0.00043##438198##Rattus norvegicus (rat)	R06223;K00801;2.5.1.21;FDFT1;farnesyl diphosphate##0.0004##489847##Sus scrofa (pig)	R06223;K00801;2.5.1.21;FDFT1;trans-farnesyl diphosphate##0.001##489842##Rattus norvegicus (rat)
3beta,5alpha,6beta-Cholestanetriol##Cholestane-3beta-5alpha,6beta-triol	C05425	10	R04792;R01453;R01451;R07215;R05703;R04804;R03765;R03200;R02874;R06223	R04792;No information of KEGG othology	R01453;No information of KEGG othology	R01451;K00213;1.3.1.21;DHCR7;Ergosterol##0.21##349274##Rattus norvegicus (rat)	R01451;K00213;1.3.1.21;DHCR7;7-dehydrocholesterol##1.14##349267##Mus musculus (mouse)	R07215;K00227;1.14.21.6;SC5DL;5alpha-Cholest-7-en-3beta-ol##0.032##390939##Arabidopsis thaliana (thale cress)	R05703;K09828;1.3.1.72;DHCR24;5alpha-cholesta-7,24-dien-3beta-ol##0.037##288496##Rattus norvegicus (rat)	R04804;K01824;5.3.3.5;EBP;Zymosterol##0.05##649741##Homo sapiens (human)	R03765;No information of KEGG othology	R03200;K01853;5.4.99.8;E5.4.99.8;No information about KM-value	R02874;K00511;1.14.99.7;E1.14.99.7##SQLE##ERG1;FAD##0.00043##438198##Rattus norvegicus (rat)	R06223;K00801;2.5.1.21;FDFT1;farnesyl diphosphate##0.0004##489847##Sus scrofa (pig)	R06223;K00801;2.5.1.21;FDFT1;trans-farnesyl diphosphate##0.001##489842##Rattus norvegicus (rat)
3beta,5alpha,6beta-Cholestanetriol##Cholestane-3beta-5alpha,6beta-triol	C05425	10	R04792;R01453;R01456;R03310;R03353;R07498;R03765;R03200;R02874;R06223	R04792;No information of KEGG othology	R01453;No information of KEGG othology	R01456;K00213;1.3.1.21;DHCR7;Ergosterol##0.21##349274##Rattus norvegicus (rat)	R01456;K00213;1.3.1.21;DHCR7;7-dehydrocholesterol##1.14##349267##Mus musculus (mouse)	R03310;K00227;1.14.21.6;SC5DL;5alpha-Cholest-7-en-3beta-ol##0.032##390939##Arabidopsis thaliana (thale cress)	R03353;K01824;5.3.3.5;EBP;Zymosterol##0.05##649741##Homo sapiens (human)	R07498;K09828;1.3.1.72;DHCR24;5alpha-cholesta-7,24-dien-3beta-ol##0.037##288496##Rattus norvegicus (rat)	R03765;No information of KEGG othology	R03200;K01853;5.4.99.8;E5.4.99.8;No information about KM-value	R02874;K00511;1.14.99.7;E1.14.99.7##SQLE##ERG1;FAD##0.00043##438198##Rattus norvegicus (rat)	R06223;K00801;2.5.1.21;FDFT1;farnesyl diphosphate##0.0004##489847##Sus scrofa (pig)	R06223;K00801;2.5.1.21;FDFT1;trans-farnesyl diphosphate##0.001##489842##Rattus norvegicus (rat)
3beta,5alpha,6beta-Cholestanetriol##Cholestane-3beta-5alpha,6beta-triol	C05425	10	R04792;R01453;R01456;R03310;R05703;R04804;R03765;R03200;R02874;R06223	R04792;No information of KEGG othology	R01453;No information of KEGG othology	R01456;K00213;1.3.1.21;DHCR7;Ergosterol##0.21##349274##Rattus norvegicus (rat)	R01456;K00213;1.3.1.21;DHCR7;7-dehydrocholesterol##1.14##349267##Mus musculus (mouse)	R03310;K00227;1.14.21.6;SC5DL;5alpha-Cholest-7-en-3beta-ol##0.032##390939##Arabidopsis thaliana (thale cress)	R05703;K09828;1.3.1.72;DHCR24;5alpha-cholesta-7,24-dien-3beta-ol##0.037##288496##Rattus norvegicus (rat)	R04804;K01824;5.3.3.5;EBP;Zymosterol##0.05##649741##Homo sapiens (human)	R03765;No information of KEGG othology	R03200;K01853;5.4.99.8;E5.4.99.8;No information about KM-value	R02874;K00511;1.14.99.7;E1.14.99.7##SQLE##ERG1;FAD##0.00043##438198##Rattus norvegicus (rat)	R06223;K00801;2.5.1.21;FDFT1;farnesyl diphosphate##0.0004##489847##Sus scrofa (pig)	R06223;K00801;2.5.1.21;FDFT1;trans-farnesyl diphosphate##0.001##489842##Rattus norvegicus (rat)
3beta,5alpha,6beta-Cholestanetriol##Cholestane-3beta-5alpha,6beta-triol	C05425	10	R07597;R01452;R01451;R03310;R03353;R07498;R03765;R03200;R02874;R06223	R07597;No information of KEGG othology	R01452;No information of KEGG othology	R01451;K00213;1.3.1.21;DHCR7;Ergosterol##0.21##349274##Rattus norvegicus (rat)	R01451;K00213;1.3.1.21;DHCR7;7-dehydrocholesterol##1.14##349267##Mus musculus (mouse)	R03310;K00227;1.14.21.6;SC5DL;5alpha-Cholest-7-en-3beta-ol##0.032##390939##Arabidopsis thaliana (thale cress)	R03353;K01824;5.3.3.5;EBP;Zymosterol##0.05##649741##Homo sapiens (human)	R07498;K09828;1.3.1.72;DHCR24;5alpha-cholesta-7,24-dien-3beta-ol##0.037##288496##Rattus norvegicus (rat)	R03765;No information of KEGG othology	R03200;K01853;5.4.99.8;E5.4.99.8;No information about KM-value	R02874;K00511;1.14.99.7;E1.14.99.7##SQLE##ERG1;FAD##0.00043##438198##Rattus norvegicus (rat)	R06223;K00801;2.5.1.21;FDFT1;farnesyl diphosphate##0.0004##489847##Sus scrofa (pig)	R06223;K00801;2.5.1.21;FDFT1;trans-farnesyl diphosphate##0.001##489842##Rattus norvegicus (rat)
3beta,5alpha,6beta-Cholestanetriol##Cholestane-3beta-5alpha,6beta-triol	C05425	10	R07597;R01452;R01456;R07215;R03353;R07498;R03765;R03200;R02874;R06223	R07597;No information of KEGG othology	R01452;No information of KEGG othology	R01456;K00213;1.3.1.21;DHCR7;Ergosterol##0.21##349274##Rattus norvegicus (rat)	R01456;K00213;1.3.1.21;DHCR7;7-dehydrocholesterol##1.14##349267##Mus musculus (mouse)	R07215;K00227;1.14.21.6;SC5DL;5alpha-Cholest-7-en-3beta-ol##0.032##390939##Arabidopsis thaliana (thale cress)	R03353;K01824;5.3.3.5;EBP;Zymosterol##0.05##649741##Homo sapiens (human)	R07498;K09828;1.3.1.72;DHCR24;5alpha-cholesta-7,24-dien-3beta-ol##0.037##288496##Rattus norvegicus (rat)	R03765;No information of KEGG othology	R03200;K01853;5.4.99.8;E5.4.99.8;No information about KM-value	R02874;K00511;1.14.99.7;E1.14.99.7##SQLE##ERG1;FAD##0.00043##438198##Rattus norvegicus (rat)	R06223;K00801;2.5.1.21;FDFT1;farnesyl diphosphate##0.0004##489847##Sus scrofa (pig)	R06223;K00801;2.5.1.21;FDFT1;trans-farnesyl diphosphate##0.001##489842##Rattus norvegicus (rat)
3beta,5alpha,6beta-Cholestanetriol##Cholestane-3beta-5alpha,6beta-triol	C05425	10	R07597;R01452;R01456;R07215;R05703;R04804;R03765;R03200;R02874;R06223	R07597;No information of KEGG othology	R01452;No information of KEGG othology	R01456;K00213;1.3.1.21;DHCR7;Ergosterol##0.21##349274##Rattus norvegicus (rat)	R01456;K00213;1.3.1.21;DHCR7;7-dehydrocholesterol##1.14##349267##Mus musculus (mouse)	R07215;K00227;1.14.21.6;SC5DL;5alpha-Cholest-7-en-3beta-ol##0.032##390939##Arabidopsis thaliana (thale cress)	R05703;K09828;1.3.1.72;DHCR24;5alpha-cholesta-7,24-dien-3beta-ol##0.037##288496##Rattus norvegicus (rat)	R04804;K01824;5.3.3.5;EBP;Zymosterol##0.05##649741##Homo sapiens (human)	R03765;No information of KEGG othology	R03200;K01853;5.4.99.8;E5.4.99.8;No information about KM-value	R02874;K00511;1.14.99.7;E1.14.99.7##SQLE##ERG1;FAD##0.00043##438198##Rattus norvegicus (rat)	R06223;K00801;2.5.1.21;FDFT1;farnesyl diphosphate##0.0004##489847##Sus scrofa (pig)	R06223;K00801;2.5.1.21;FDFT1;trans-farnesyl diphosphate##0.001##489842##Rattus norvegicus (rat)
3beta,5alpha,6beta-Cholestanetriol##Cholestane-3beta-5alpha,6beta-triol	C05425	10	R07597;R01452;R08131;R03310;R03353;R07498;R03765;R03200;R02874;R06223	R07597;No information of KEGG othology	R01452;No information of KEGG othology	R08131;K14938;None;nvd;None	R03310;K00227;1.14.21.6;SC5DL;5alpha-Cholest-7-en-3beta-ol##0.032##390939##Arabidopsis thaliana (thale cress)	R03353;K01824;5.3.3.5;EBP;Zymosterol##0.05##649741##Homo sapiens (human)	R07498;K09828;1.3.1.72;DHCR24;5alpha-cholesta-7,24-dien-3beta-ol##0.037##288496##Rattus norvegicus (rat)	R03765;No information of KEGG othology	R03200;K01853;5.4.99.8;E5.4.99.8;No information about KM-value	R02874;K00511;1.14.99.7;E1.14.99.7##SQLE##ERG1;FAD##0.00043##438198##Rattus norvegicus (rat)	R06223;K00801;2.5.1.21;FDFT1;farnesyl diphosphate##0.0004##489847##Sus scrofa (pig)	R06223;K00801;2.5.1.21;FDFT1;trans-farnesyl diphosphate##0.001##489842##Rattus norvegicus (rat)
3beta,5alpha,6beta-Cholestanetriol##Cholestane-3beta-5alpha,6beta-triol	C05425	10	R07597;R01452;R08131;R03310;R05703;R04804;R03765;R03200;R02874;R06223	R07597;No information of KEGG othology	R01452;No information of KEGG othology	R08131;K14938;None;nvd;None	R03310;K00227;1.14.21.6;SC5DL;5alpha-Cholest-7-en-3beta-ol##0.032##390939##Arabidopsis thaliana (thale cress)	R05703;K09828;1.3.1.72;DHCR24;5alpha-cholesta-7,24-dien-3beta-ol##0.037##288496##Rattus norvegicus (rat)	R04804;K01824;5.3.3.5;EBP;Zymosterol##0.05##649741##Homo sapiens (human)	R03765;No information of KEGG othology	R03200;K01853;5.4.99.8;E5.4.99.8;No information about KM-value	R02874;K00511;1.14.99.7;E1.14.99.7##SQLE##ERG1;FAD##0.00043##438198##Rattus norvegicus (rat)	R06223;K00801;2.5.1.21;FDFT1;farnesyl diphosphate##0.0004##489847##Sus scrofa (pig)	R06223;K00801;2.5.1.21;FDFT1;trans-farnesyl diphosphate##0.001##489842##Rattus norvegicus (rat)
3beta,5alpha,6beta-Cholestanetriol##Cholestane-3beta-5alpha,6beta-triol	C05425	10	R07597;R01452;R08131;R07215;R03353;R07498;R03765;R03200;R02874;R06223	R07597;No information of KEGG othology	R01452;No information of KEGG othology	R08131;K14938;None;nvd;None	R07215;K00227;1.14.21.6;SC5DL;5alpha-Cholest-7-en-3beta-ol##0.032##390939##Arabidopsis thaliana (thale cress)	R03353;K01824;5.3.3.5;EBP;Zymosterol##0.05##649741##Homo sapiens (human)	R07498;K09828;1.3.1.72;DHCR24;5alpha-cholesta-7,24-dien-3beta-ol##0.037##288496##Rattus norvegicus (rat)	R03765;No information of KEGG othology	R03200;K01853;5.4.99.8;E5.4.99.8;No information about KM-value	R02874;K00511;1.14.99.7;E1.14.99.7##SQLE##ERG1;FAD##0.00043##438198##Rattus norvegicus (rat)	R06223;K00801;2.5.1.21;FDFT1;farnesyl diphosphate##0.0004##489847##Sus scrofa (pig)	R06223;K00801;2.5.1.21;FDFT1;trans-farnesyl diphosphate##0.001##489842##Rattus norvegicus (rat)
3beta,5alpha,6beta-Cholestanetriol##Cholestane-3beta-5alpha,6beta-triol	C05425	10	R07597;R01452;R08131;R07215;R05703;R04804;R03765;R03200;R02874;R06223	R07597;No information of KEGG othology	R01452;No information of KEGG othology	R08131;K14938;None;nvd;None	R07215;K00227;1.14.21.6;SC5DL;5alpha-Cholest-7-en-3beta-ol##0.032##390939##Arabidopsis thaliana (thale cress)	R05703;K09828;1.3.1.72;DHCR24;5alpha-cholesta-7,24-dien-3beta-ol##0.037##288496##Rattus norvegicus (rat)	R04804;K01824;5.3.3.5;EBP;Zymosterol##0.05##649741##Homo sapiens (human)	R03765;No information of KEGG othology	R03200;K01853;5.4.99.8;E5.4.99.8;No information about KM-value	R02874;K00511;1.14.99.7;E1.14.99.7##SQLE##ERG1;FAD##0.00043##438198##Rattus norvegicus (rat)	R06223;K00801;2.5.1.21;FDFT1;farnesyl diphosphate##0.0004##489847##Sus scrofa (pig)	R06223;K00801;2.5.1.21;FDFT1;trans-farnesyl diphosphate##0.001##489842##Rattus norvegicus (rat)
3beta,5alpha,6beta-Cholestanetriol##Cholestane-3beta-5alpha,6beta-triol	C05425	10	R07597;R01452;R01451;R03310;R05703;R04804;R03765;R03200;R02874;R06223	R07597;No information of KEGG othology	R01452;No information of KEGG othology	R01451;K00213;1.3.1.21;DHCR7;Ergosterol##0.21##349274##Rattus norvegicus (rat)	R01451;K00213;1.3.1.21;DHCR7;7-dehydrocholesterol##1.14##349267##Mus musculus (mouse)	R03310;K00227;1.14.21.6;SC5DL;5alpha-Cholest-7-en-3beta-ol##0.032##390939##Arabidopsis thaliana (thale cress)	R05703;K09828;1.3.1.72;DHCR24;5alpha-cholesta-7,24-dien-3beta-ol##0.037##288496##Rattus norvegicus (rat)	R04804;K01824;5.3.3.5;EBP;Zymosterol##0.05##649741##Homo sapiens (human)	R03765;No information of KEGG othology	R03200;K01853;5.4.99.8;E5.4.99.8;No information about KM-value	R02874;K00511;1.14.99.7;E1.14.99.7##SQLE##ERG1;FAD##0.00043##438198##Rattus norvegicus (rat)	R06223;K00801;2.5.1.21;FDFT1;farnesyl diphosphate##0.0004##489847##Sus scrofa (pig)	R06223;K00801;2.5.1.21;FDFT1;trans-farnesyl diphosphate##0.001##489842##Rattus norvegicus (rat)
3beta,5alpha,6beta-Cholestanetriol##Cholestane-3beta-5alpha,6beta-triol	C05425	10	R07597;R01452;R01451;R07215;R03353;R07498;R03765;R03200;R02874;R06223	R07597;No information of KEGG othology	R01452;No information of KEGG othology	R01451;K00213;1.3.1.21;DHCR7;Ergosterol##0.21##349274##Rattus norvegicus (rat)	R01451;K00213;1.3.1.21;DHCR7;7-dehydrocholesterol##1.14##349267##Mus musculus (mouse)	R07215;K00227;1.14.21.6;SC5DL;5alpha-Cholest-7-en-3beta-ol##0.032##390939##Arabidopsis thaliana (thale cress)	R03353;K01824;5.3.3.5;EBP;Zymosterol##0.05##649741##Homo sapiens (human)	R07498;K09828;1.3.1.72;DHCR24;5alpha-cholesta-7,24-dien-3beta-ol##0.037##288496##Rattus norvegicus (rat)	R03765;No information of KEGG othology	R03200;K01853;5.4.99.8;E5.4.99.8;No information about KM-value	R02874;K00511;1.14.99.7;E1.14.99.7##SQLE##ERG1;FAD##0.00043##438198##Rattus norvegicus (rat)	R06223;K00801;2.5.1.21;FDFT1;farnesyl diphosphate##0.0004##489847##Sus scrofa (pig)	R06223;K00801;2.5.1.21;FDFT1;trans-farnesyl diphosphate##0.001##489842##Rattus norvegicus (rat)
3beta,5alpha,6beta-Cholestanetriol##Cholestane-3beta-5alpha,6beta-triol	C05425	10	R07597;R01452;R01451;R07215;R05703;R04804;R03765;R03200;R02874;R06223	R07597;No information of KEGG othology	R01452;No information of KEGG othology	R01451;K00213;1.3.1.21;DHCR7;Ergosterol##0.21##349274##Rattus norvegicus (rat)	R01451;K00213;1.3.1.21;DHCR7;7-dehydrocholesterol##1.14##349267##Mus musculus (mouse)	R07215;K00227;1.14.21.6;SC5DL;5alpha-Cholest-7-en-3beta-ol##0.032##390939##Arabidopsis thaliana (thale cress)	R05703;K09828;1.3.1.72;DHCR24;5alpha-cholesta-7,24-dien-3beta-ol##0.037##288496##Rattus norvegicus (rat)	R04804;K01824;5.3.3.5;EBP;Zymosterol##0.05##649741##Homo sapiens (human)	R03765;No information of KEGG othology	R03200;K01853;5.4.99.8;E5.4.99.8;No information about KM-value	R02874;K00511;1.14.99.7;E1.14.99.7##SQLE##ERG1;FAD##0.00043##438198##Rattus norvegicus (rat)	R06223;K00801;2.5.1.21;FDFT1;farnesyl diphosphate##0.0004##489847##Sus scrofa (pig)	R06223;K00801;2.5.1.21;FDFT1;trans-farnesyl diphosphate##0.001##489842##Rattus norvegicus (rat)
3beta,5alpha,6beta-Cholestanetriol##Cholestane-3beta-5alpha,6beta-triol	C05425	10	R07597;R01452;R01456;R03310;R03353;R07498;R03765;R03200;R02874;R06223	R07597;No information of KEGG othology	R01452;No information of KEGG othology	R01456;K00213;1.3.1.21;DHCR7;Ergosterol##0.21##349274##Rattus norvegicus (rat)	R01456;K00213;1.3.1.21;DHCR7;7-dehydrocholesterol##1.14##349267##Mus musculus (mouse)	R03310;K00227;1.14.21.6;SC5DL;5alpha-Cholest-7-en-3beta-ol##0.032##390939##Arabidopsis thaliana (thale cress)	R03353;K01824;5.3.3.5;EBP;Zymosterol##0.05##649741##Homo sapiens (human)	R07498;K09828;1.3.1.72;DHCR24;5alpha-cholesta-7,24-dien-3beta-ol##0.037##288496##Rattus norvegicus (rat)	R03765;No information of KEGG othology	R03200;K01853;5.4.99.8;E5.4.99.8;No information about KM-value	R02874;K00511;1.14.99.7;E1.14.99.7##SQLE##ERG1;FAD##0.00043##438198##Rattus norvegicus (rat)	R06223;K00801;2.5.1.21;FDFT1;farnesyl diphosphate##0.0004##489847##Sus scrofa (pig)	R06223;K00801;2.5.1.21;FDFT1;trans-farnesyl diphosphate##0.001##489842##Rattus norvegicus (rat)
3beta,5alpha,6beta-Cholestanetriol##Cholestane-3beta-5alpha,6beta-triol	C05425	10	R07597;R01452;R01456;R03310;R05703;R04804;R03765;R03200;R02874;R06223	R07597;No information of KEGG othology	R01452;No information of KEGG othology	R01456;K00213;1.3.1.21;DHCR7;Ergosterol##0.21##349274##Rattus norvegicus (rat)	R01456;K00213;1.3.1.21;DHCR7;7-dehydrocholesterol##1.14##349267##Mus musculus (mouse)	R03310;K00227;1.14.21.6;SC5DL;5alpha-Cholest-7-en-3beta-ol##0.032##390939##Arabidopsis thaliana (thale cress)	R05703;K09828;1.3.1.72;DHCR24;5alpha-cholesta-7,24-dien-3beta-ol##0.037##288496##Rattus norvegicus (rat)	R04804;K01824;5.3.3.5;EBP;Zymosterol##0.05##649741##Homo sapiens (human)	R03765;No information of KEGG othology	R03200;K01853;5.4.99.8;E5.4.99.8;No information about KM-value	R02874;K00511;1.14.99.7;E1.14.99.7##SQLE##ERG1;FAD##0.00043##438198##Rattus norvegicus (rat)	R06223;K00801;2.5.1.21;FDFT1;farnesyl diphosphate##0.0004##489847##Sus scrofa (pig)	R06223;K00801;2.5.1.21;FDFT1;trans-farnesyl diphosphate##0.001##489842##Rattus norvegicus (rat)
beta-Zeacarotene	C05434	10	R04801;R06960;R06961;R06963;R07512;R07511;R07510;R04218;R02065;R02061	R04801;K06443;1.14.-.-;lcyB##crtL1##crtY;No information about KM-value	R06960;K06444;1.14.-.-;lcyE##crtL2;No information about KM-value	R06961;K00514;1.14.99.30;E1.14.99.30##crtQ##zds;No information about KM-value	R06963;K06444;1.14.-.-;lcyE##crtL2;No information about KM-value	R07512;K09835;5.-.-.-;crtH##crtISO;No information about KM-value	R07511;K00514;1.14.99.30;E1.14.99.30##crtQ##zds;No information about KM-value	R07510;K02293;1.14.99.-;PDS##crtP;No information about KM-value	R04218;No information of KEGG othology	R02065;K02291;2.5.1.32;crtB;No information about KM-value	R02061;K13789;2.5.1.29;GGPS;farnesyl diphosphate##0.0005##638761##Ricinus communis (castor bean)
7alpha-Hydroxycholest-4-en-3-one	C05455	10	R04263;R01463;R01451;R03310;R03353;R07498;R03765;R03200;R02874;R06223	R04263;K12408;1.1.1.181;HSD3B7;No information about KM-value	R01463;K00489;1.14.13.17;CYP7A1;more##-999##285307##Rattus norvegicus (rat)	R01463;K00489;1.14.13.17;CYP7A1;cholesterol##0.015##285309##Rattus norvegicus (rat)	R01463;K00489;1.14.13.17;CYP7A1;O2##0.02##285297##Rattus norvegicus (rat)	R01451;K00213;1.3.1.21;DHCR7;Ergosterol##0.21##349274##Rattus norvegicus (rat)	R01451;K00213;1.3.1.21;DHCR7;7-dehydrocholesterol##1.14##349267##Mus musculus (mouse)	R03310;K00227;1.14.21.6;SC5DL;5alpha-Cholest-7-en-3beta-ol##0.032##390939##Arabidopsis thaliana (thale cress)	R03353;K01824;5.3.3.5;EBP;Zymosterol##0.05##649741##Homo sapiens (human)	R07498;K09828;1.3.1.72;DHCR24;5alpha-cholesta-7,24-dien-3beta-ol##0.037##288496##Rattus norvegicus (rat)	R03765;No information of KEGG othology	R03200;K01853;5.4.99.8;E5.4.99.8;No information about KM-value	R02874;K00511;1.14.99.7;E1.14.99.7##SQLE##ERG1;FAD##0.00043##438198##Rattus norvegicus (rat)	R06223;K00801;2.5.1.21;FDFT1;farnesyl diphosphate##0.0004##489847##Sus scrofa (pig)	R06223;K00801;2.5.1.21;FDFT1;trans-farnesyl diphosphate##0.001##489842##Rattus norvegicus (rat)
7alpha-Hydroxycholest-4-en-3-one	C05455	10	R04263;R01463;R01456;R07215;R03353;R07498;R03765;R03200;R02874;R06223	R04263;K12408;1.1.1.181;HSD3B7;No information about KM-value	R01463;K00489;1.14.13.17;CYP7A1;more##-999##285307##Rattus norvegicus (rat)	R01463;K00489;1.14.13.17;CYP7A1;cholesterol##0.015##285309##Rattus norvegicus (rat)	R01463;K00489;1.14.13.17;CYP7A1;O2##0.02##285297##Rattus norvegicus (rat)	R01456;K00213;1.3.1.21;DHCR7;Ergosterol##0.21##349274##Rattus norvegicus (rat)	R01456;K00213;1.3.1.21;DHCR7;7-dehydrocholesterol##1.14##349267##Mus musculus (mouse)	R07215;K00227;1.14.21.6;SC5DL;5alpha-Cholest-7-en-3beta-ol##0.032##390939##Arabidopsis thaliana (thale cress)	R03353;K01824;5.3.3.5;EBP;Zymosterol##0.05##649741##Homo sapiens (human)	R07498;K09828;1.3.1.72;DHCR24;5alpha-cholesta-7,24-dien-3beta-ol##0.037##288496##Rattus norvegicus (rat)	R03765;No information of KEGG othology	R03200;K01853;5.4.99.8;E5.4.99.8;No information about KM-value	R02874;K00511;1.14.99.7;E1.14.99.7##SQLE##ERG1;FAD##0.00043##438198##Rattus norvegicus (rat)	R06223;K00801;2.5.1.21;FDFT1;farnesyl diphosphate##0.0004##489847##Sus scrofa (pig)	R06223;K00801;2.5.1.21;FDFT1;trans-farnesyl diphosphate##0.001##489842##Rattus norvegicus (rat)
7alpha-Hydroxycholest-4-en-3-one	C05455	10	R04263;R01463;R01456;R07215;R05703;R04804;R03765;R03200;R02874;R06223	R04263;K12408;1.1.1.181;HSD3B7;No information about KM-value	R01463;K00489;1.14.13.17;CYP7A1;more##-999##285307##Rattus norvegicus (rat)	R01463;K00489;1.14.13.17;CYP7A1;cholesterol##0.015##285309##Rattus norvegicus (rat)	R01463;K00489;1.14.13.17;CYP7A1;O2##0.02##285297##Rattus norvegicus (rat)	R01456;K00213;1.3.1.21;DHCR7;Ergosterol##0.21##349274##Rattus norvegicus (rat)	R01456;K00213;1.3.1.21;DHCR7;7-dehydrocholesterol##1.14##349267##Mus musculus (mouse)	R07215;K00227;1.14.21.6;SC5DL;5alpha-Cholest-7-en-3beta-ol##0.032##390939##Arabidopsis thaliana (thale cress)	R05703;K09828;1.3.1.72;DHCR24;5alpha-cholesta-7,24-dien-3beta-ol##0.037##288496##Rattus norvegicus (rat)	R04804;K01824;5.3.3.5;EBP;Zymosterol##0.05##649741##Homo sapiens (human)	R03765;No information of KEGG othology	R03200;K01853;5.4.99.8;E5.4.99.8;No information about KM-value	R02874;K00511;1.14.99.7;E1.14.99.7##SQLE##ERG1;FAD##0.00043##438198##Rattus norvegicus (rat)	R06223;K00801;2.5.1.21;FDFT1;farnesyl diphosphate##0.0004##489847##Sus scrofa (pig)	R06223;K00801;2.5.1.21;FDFT1;trans-farnesyl diphosphate##0.001##489842##Rattus norvegicus (rat)
7alpha-Hydroxycholest-4-en-3-one	C05455	10	R04263;R01463;R08131;R03310;R03353;R07498;R03765;R03200;R02874;R06223	R04263;K12408;1.1.1.181;HSD3B7;No information about KM-value	R01463;K00489;1.14.13.17;CYP7A1;more##-999##285307##Rattus norvegicus (rat)	R01463;K00489;1.14.13.17;CYP7A1;cholesterol##0.015##285309##Rattus norvegicus (rat)	R01463;K00489;1.14.13.17;CYP7A1;O2##0.02##285297##Rattus norvegicus (rat)	R08131;K14938;None;nvd;None	R03310;K00227;1.14.21.6;SC5DL;5alpha-Cholest-7-en-3beta-ol##0.032##390939##Arabidopsis thaliana (thale cress)	R03353;K01824;5.3.3.5;EBP;Zymosterol##0.05##649741##Homo sapiens (human)	R07498;K09828;1.3.1.72;DHCR24;5alpha-cholesta-7,24-dien-3beta-ol##0.037##288496##Rattus norvegicus (rat)	R03765;No information of KEGG othology	R03200;K01853;5.4.99.8;E5.4.99.8;No information about KM-value	R02874;K00511;1.14.99.7;E1.14.99.7##SQLE##ERG1;FAD##0.00043##438198##Rattus norvegicus (rat)	R06223;K00801;2.5.1.21;FDFT1;farnesyl diphosphate##0.0004##489847##Sus scrofa (pig)	R06223;K00801;2.5.1.21;FDFT1;trans-farnesyl diphosphate##0.001##489842##Rattus norvegicus (rat)
7alpha-Hydroxycholest-4-en-3-one	C05455	10	R04263;R01463;R08131;R03310;R05703;R04804;R03765;R03200;R02874;R06223	R04263;K12408;1.1.1.181;HSD3B7;No information about KM-value	R01463;K00489;1.14.13.17;CYP7A1;more##-999##285307##Rattus norvegicus (rat)	R01463;K00489;1.14.13.17;CYP7A1;cholesterol##0.015##285309##Rattus norvegicus (rat)	R01463;K00489;1.14.13.17;CYP7A1;O2##0.02##285297##Rattus norvegicus (rat)	R08131;K14938;None;nvd;None	R03310;K00227;1.14.21.6;SC5DL;5alpha-Cholest-7-en-3beta-ol##0.032##390939##Arabidopsis thaliana (thale cress)	R05703;K09828;1.3.1.72;DHCR24;5alpha-cholesta-7,24-dien-3beta-ol##0.037##288496##Rattus norvegicus (rat)	R04804;K01824;5.3.3.5;EBP;Zymosterol##0.05##649741##Homo sapiens (human)	R03765;No information of KEGG othology	R03200;K01853;5.4.99.8;E5.4.99.8;No information about KM-value	R02874;K00511;1.14.99.7;E1.14.99.7##SQLE##ERG1;FAD##0.00043##438198##Rattus norvegicus (rat)	R06223;K00801;2.5.1.21;FDFT1;farnesyl diphosphate##0.0004##489847##Sus scrofa (pig)	R06223;K00801;2.5.1.21;FDFT1;trans-farnesyl diphosphate##0.001##489842##Rattus norvegicus (rat)
7alpha-Hydroxycholest-4-en-3-one	C05455	10	R04263;R01463;R08131;R07215;R03353;R07498;R03765;R03200;R02874;R06223	R04263;K12408;1.1.1.181;HSD3B7;No information about KM-value	R01463;K00489;1.14.13.17;CYP7A1;more##-999##285307##Rattus norvegicus (rat)	R01463;K00489;1.14.13.17;CYP7A1;cholesterol##0.015##285309##Rattus norvegicus (rat)	R01463;K00489;1.14.13.17;CYP7A1;O2##0.02##285297##Rattus norvegicus (rat)	R08131;K14938;None;nvd;None	R07215;K00227;1.14.21.6;SC5DL;5alpha-Cholest-7-en-3beta-ol##0.032##390939##Arabidopsis thaliana (thale cress)	R03353;K01824;5.3.3.5;EBP;Zymosterol##0.05##649741##Homo sapiens (human)	R07498;K09828;1.3.1.72;DHCR24;5alpha-cholesta-7,24-dien-3beta-ol##0.037##288496##Rattus norvegicus (rat)	R03765;No information of KEGG othology	R03200;K01853;5.4.99.8;E5.4.99.8;No information about KM-value	R02874;K00511;1.14.99.7;E1.14.99.7##SQLE##ERG1;FAD##0.00043##438198##Rattus norvegicus (rat)	R06223;K00801;2.5.1.21;FDFT1;farnesyl diphosphate##0.0004##489847##Sus scrofa (pig)	R06223;K00801;2.5.1.21;FDFT1;trans-farnesyl diphosphate##0.001##489842##Rattus norvegicus (rat)
7alpha-Hydroxycholest-4-en-3-one	C05455	10	R04263;R01463;R08131;R07215;R05703;R04804;R03765;R03200;R02874;R06223	R04263;K12408;1.1.1.181;HSD3B7;No information about KM-value	R01463;K00489;1.14.13.17;CYP7A1;more##-999##285307##Rattus norvegicus (rat)	R01463;K00489;1.14.13.17;CYP7A1;cholesterol##0.015##285309##Rattus norvegicus (rat)	R01463;K00489;1.14.13.17;CYP7A1;O2##0.02##285297##Rattus norvegicus (rat)	R08131;K14938;None;nvd;None	R07215;K00227;1.14.21.6;SC5DL;5alpha-Cholest-7-en-3beta-ol##0.032##390939##Arabidopsis thaliana (thale cress)	R05703;K09828;1.3.1.72;DHCR24;5alpha-cholesta-7,24-dien-3beta-ol##0.037##288496##Rattus norvegicus (rat)	R04804;K01824;5.3.3.5;EBP;Zymosterol##0.05##649741##Homo sapiens (human)	R03765;No information of KEGG othology	R03200;K01853;5.4.99.8;E5.4.99.8;No information about KM-value	R02874;K00511;1.14.99.7;E1.14.99.7##SQLE##ERG1;FAD##0.00043##438198##Rattus norvegicus (rat)	R06223;K00801;2.5.1.21;FDFT1;farnesyl diphosphate##0.0004##489847##Sus scrofa (pig)	R06223;K00801;2.5.1.21;FDFT1;trans-farnesyl diphosphate##0.001##489842##Rattus norvegicus (rat)
7alpha-Hydroxycholest-4-en-3-one	C05455	10	R04263;R01463;R01451;R03310;R05703;R04804;R03765;R03200;R02874;R06223	R04263;K12408;1.1.1.181;HSD3B7;No information about KM-value	R01463;K00489;1.14.13.17;CYP7A1;more##-999##285307##Rattus norvegicus (rat)	R01463;K00489;1.14.13.17;CYP7A1;cholesterol##0.015##285309##Rattus norvegicus (rat)	R01463;K00489;1.14.13.17;CYP7A1;O2##0.02##285297##Rattus norvegicus (rat)	R01451;K00213;1.3.1.21;DHCR7;Ergosterol##0.21##349274##Rattus norvegicus (rat)	R01451;K00213;1.3.1.21;DHCR7;7-dehydrocholesterol##1.14##349267##Mus musculus (mouse)	R03310;K00227;1.14.21.6;SC5DL;5alpha-Cholest-7-en-3beta-ol##0.032##390939##Arabidopsis thaliana (thale cress)	R05703;K09828;1.3.1.72;DHCR24;5alpha-cholesta-7,24-dien-3beta-ol##0.037##288496##Rattus norvegicus (rat)	R04804;K01824;5.3.3.5;EBP;Zymosterol##0.05##649741##Homo sapiens (human)	R03765;No information of KEGG othology	R03200;K01853;5.4.99.8;E5.4.99.8;No information about KM-value	R02874;K00511;1.14.99.7;E1.14.99.7##SQLE##ERG1;FAD##0.00043##438198##Rattus norvegicus (rat)	R06223;K00801;2.5.1.21;FDFT1;farnesyl diphosphate##0.0004##489847##Sus scrofa (pig)	R06223;K00801;2.5.1.21;FDFT1;trans-farnesyl diphosphate##0.001##489842##Rattus norvegicus (rat)
7alpha-Hydroxycholest-4-en-3-one	C05455	10	R04263;R01463;R01451;R07215;R03353;R07498;R03765;R03200;R02874;R06223	R04263;K12408;1.1.1.181;HSD3B7;No information about KM-value	R01463;K00489;1.14.13.17;CYP7A1;more##-999##285307##Rattus norvegicus (rat)	R01463;K00489;1.14.13.17;CYP7A1;cholesterol##0.015##285309##Rattus norvegicus (rat)	R01463;K00489;1.14.13.17;CYP7A1;O2##0.02##285297##Rattus norvegicus (rat)	R01451;K00213;1.3.1.21;DHCR7;Ergosterol##0.21##349274##Rattus norvegicus (rat)	R01451;K00213;1.3.1.21;DHCR7;7-dehydrocholesterol##1.14##349267##Mus musculus (mouse)	R07215;K00227;1.14.21.6;SC5DL;5alpha-Cholest-7-en-3beta-ol##0.032##390939##Arabidopsis thaliana (thale cress)	R03353;K01824;5.3.3.5;EBP;Zymosterol##0.05##649741##Homo sapiens (human)	R07498;K09828;1.3.1.72;DHCR24;5alpha-cholesta-7,24-dien-3beta-ol##0.037##288496##Rattus norvegicus (rat)	R03765;No information of KEGG othology	R03200;K01853;5.4.99.8;E5.4.99.8;No information about KM-value	R02874;K00511;1.14.99.7;E1.14.99.7##SQLE##ERG1;FAD##0.00043##438198##Rattus norvegicus (rat)	R06223;K00801;2.5.1.21;FDFT1;farnesyl diphosphate##0.0004##489847##Sus scrofa (pig)	R06223;K00801;2.5.1.21;FDFT1;trans-farnesyl diphosphate##0.001##489842##Rattus norvegicus (rat)
7alpha-Hydroxycholest-4-en-3-one	C05455	10	R04263;R01463;R01451;R07215;R05703;R04804;R03765;R03200;R02874;R06223	R04263;K12408;1.1.1.181;HSD3B7;No information about KM-value	R01463;K00489;1.14.13.17;CYP7A1;more##-999##285307##Rattus norvegicus (rat)	R01463;K00489;1.14.13.17;CYP7A1;cholesterol##0.015##285309##Rattus norvegicus (rat)	R01463;K00489;1.14.13.17;CYP7A1;O2##0.02##285297##Rattus norvegicus (rat)	R01451;K00213;1.3.1.21;DHCR7;Ergosterol##0.21##349274##Rattus norvegicus (rat)	R01451;K00213;1.3.1.21;DHCR7;7-dehydrocholesterol##1.14##349267##Mus musculus (mouse)	R07215;K00227;1.14.21.6;SC5DL;5alpha-Cholest-7-en-3beta-ol##0.032##390939##Arabidopsis thaliana (thale cress)	R05703;K09828;1.3.1.72;DHCR24;5alpha-cholesta-7,24-dien-3beta-ol##0.037##288496##Rattus norvegicus (rat)	R04804;K01824;5.3.3.5;EBP;Zymosterol##0.05##649741##Homo sapiens (human)	R03765;No information of KEGG othology	R03200;K01853;5.4.99.8;E5.4.99.8;No information about KM-value	R02874;K00511;1.14.99.7;E1.14.99.7##SQLE##ERG1;FAD##0.00043##438198##Rattus norvegicus (rat)	R06223;K00801;2.5.1.21;FDFT1;farnesyl diphosphate##0.0004##489847##Sus scrofa (pig)	R06223;K00801;2.5.1.21;FDFT1;trans-farnesyl diphosphate##0.001##489842##Rattus norvegicus (rat)
7alpha-Hydroxycholest-4-en-3-one	C05455	10	R04263;R01463;R01456;R03310;R03353;R07498;R03765;R03200;R02874;R06223	R04263;K12408;1.1.1.181;HSD3B7;No information about KM-value	R01463;K00489;1.14.13.17;CYP7A1;more##-999##285307##Rattus norvegicus (rat)	R01463;K00489;1.14.13.17;CYP7A1;cholesterol##0.015##285309##Rattus norvegicus (rat)	R01463;K00489;1.14.13.17;CYP7A1;O2##0.02##285297##Rattus norvegicus (rat)	R01456;K00213;1.3.1.21;DHCR7;Ergosterol##0.21##349274##Rattus norvegicus (rat)	R01456;K00213;1.3.1.21;DHCR7;7-dehydrocholesterol##1.14##349267##Mus musculus (mouse)	R03310;K00227;1.14.21.6;SC5DL;5alpha-Cholest-7-en-3beta-ol##0.032##390939##Arabidopsis thaliana (thale cress)	R03353;K01824;5.3.3.5;EBP;Zymosterol##0.05##649741##Homo sapiens (human)	R07498;K09828;1.3.1.72;DHCR24;5alpha-cholesta-7,24-dien-3beta-ol##0.037##288496##Rattus norvegicus (rat)	R03765;No information of KEGG othology	R03200;K01853;5.4.99.8;E5.4.99.8;No information about KM-value	R02874;K00511;1.14.99.7;E1.14.99.7##SQLE##ERG1;FAD##0.00043##438198##Rattus norvegicus (rat)	R06223;K00801;2.5.1.21;FDFT1;farnesyl diphosphate##0.0004##489847##Sus scrofa (pig)	R06223;K00801;2.5.1.21;FDFT1;trans-farnesyl diphosphate##0.001##489842##Rattus norvegicus (rat)
7alpha-Hydroxycholest-4-en-3-one	C05455	10	R04263;R01463;R01456;R03310;R05703;R04804;R03765;R03200;R02874;R06223	R04263;K12408;1.1.1.181;HSD3B7;No information about KM-value	R01463;K00489;1.14.13.17;CYP7A1;more##-999##285307##Rattus norvegicus (rat)	R01463;K00489;1.14.13.17;CYP7A1;cholesterol##0.015##285309##Rattus norvegicus (rat)	R01463;K00489;1.14.13.17;CYP7A1;O2##0.02##285297##Rattus norvegicus (rat)	R01456;K00213;1.3.1.21;DHCR7;Ergosterol##0.21##349274##Rattus norvegicus (rat)	R01456;K00213;1.3.1.21;DHCR7;7-dehydrocholesterol##1.14##349267##Mus musculus (mouse)	R03310;K00227;1.14.21.6;SC5DL;5alpha-Cholest-7-en-3beta-ol##0.032##390939##Arabidopsis thaliana (thale cress)	R05703;K09828;1.3.1.72;DHCR24;5alpha-cholesta-7,24-dien-3beta-ol##0.037##288496##Rattus norvegicus (rat)	R04804;K01824;5.3.3.5;EBP;Zymosterol##0.05##649741##Homo sapiens (human)	R03765;No information of KEGG othology	R03200;K01853;5.4.99.8;E5.4.99.8;No information about KM-value	R02874;K00511;1.14.99.7;E1.14.99.7##SQLE##ERG1;FAD##0.00043##438198##Rattus norvegicus (rat)	R06223;K00801;2.5.1.21;FDFT1;farnesyl diphosphate##0.0004##489847##Sus scrofa (pig)	R06223;K00801;2.5.1.21;FDFT1;trans-farnesyl diphosphate##0.001##489842##Rattus norvegicus (rat)
7alpha-Hydroxycholest-4-en-3-one	C05455	10	R04264;R01463;R01451;R03310;R03353;R07498;R03765;R03200;R02874;R06223	R04264;No information of KEGG othology	R01463;K00489;1.14.13.17;CYP7A1;more##-999##285307##Rattus norvegicus (rat)	R01463;K00489;1.14.13.17;CYP7A1;cholesterol##0.015##285309##Rattus norvegicus (rat)	R01463;K00489;1.14.13.17;CYP7A1;O2##0.02##285297##Rattus norvegicus (rat)	R01451;K00213;1.3.1.21;DHCR7;Ergosterol##0.21##349274##Rattus norvegicus (rat)	R01451;K00213;1.3.1.21;DHCR7;7-dehydrocholesterol##1.14##349267##Mus musculus (mouse)	R03310;K00227;1.14.21.6;SC5DL;5alpha-Cholest-7-en-3beta-ol##0.032##390939##Arabidopsis thaliana (thale cress)	R03353;K01824;5.3.3.5;EBP;Zymosterol##0.05##649741##Homo sapiens (human)	R07498;K09828;1.3.1.72;DHCR24;5alpha-cholesta-7,24-dien-3beta-ol##0.037##288496##Rattus norvegicus (rat)	R03765;No information of KEGG othology	R03200;K01853;5.4.99.8;E5.4.99.8;No information about KM-value	R02874;K00511;1.14.99.7;E1.14.99.7##SQLE##ERG1;FAD##0.00043##438198##Rattus norvegicus (rat)	R06223;K00801;2.5.1.21;FDFT1;farnesyl diphosphate##0.0004##489847##Sus scrofa (pig)	R06223;K00801;2.5.1.21;FDFT1;trans-farnesyl diphosphate##0.001##489842##Rattus norvegicus (rat)
7alpha-Hydroxycholest-4-en-3-one	C05455	10	R04264;R01463;R01456;R07215;R03353;R07498;R03765;R03200;R02874;R06223	R04264;No information of KEGG othology	R01463;K00489;1.14.13.17;CYP7A1;more##-999##285307##Rattus norvegicus (rat)	R01463;K00489;1.14.13.17;CYP7A1;cholesterol##0.015##285309##Rattus norvegicus (rat)	R01463;K00489;1.14.13.17;CYP7A1;O2##0.02##285297##Rattus norvegicus (rat)	R01456;K00213;1.3.1.21;DHCR7;Ergosterol##0.21##349274##Rattus norvegicus (rat)	R01456;K00213;1.3.1.21;DHCR7;7-dehydrocholesterol##1.14##349267##Mus musculus (mouse)	R07215;K00227;1.14.21.6;SC5DL;5alpha-Cholest-7-en-3beta-ol##0.032##390939##Arabidopsis thaliana (thale cress)	R03353;K01824;5.3.3.5;EBP;Zymosterol##0.05##649741##Homo sapiens (human)	R07498;K09828;1.3.1.72;DHCR24;5alpha-cholesta-7,24-dien-3beta-ol##0.037##288496##Rattus norvegicus (rat)	R03765;No information of KEGG othology	R03200;K01853;5.4.99.8;E5.4.99.8;No information about KM-value	R02874;K00511;1.14.99.7;E1.14.99.7##SQLE##ERG1;FAD##0.00043##438198##Rattus norvegicus (rat)	R06223;K00801;2.5.1.21;FDFT1;farnesyl diphosphate##0.0004##489847##Sus scrofa (pig)	R06223;K00801;2.5.1.21;FDFT1;trans-farnesyl diphosphate##0.001##489842##Rattus norvegicus (rat)
7alpha-Hydroxycholest-4-en-3-one	C05455	10	R04264;R01463;R01456;R07215;R05703;R04804;R03765;R03200;R02874;R06223	R04264;No information of KEGG othology	R01463;K00489;1.14.13.17;CYP7A1;more##-999##285307##Rattus norvegicus (rat)	R01463;K00489;1.14.13.17;CYP7A1;cholesterol##0.015##285309##Rattus norvegicus (rat)	R01463;K00489;1.14.13.17;CYP7A1;O2##0.02##285297##Rattus norvegicus (rat)	R01456;K00213;1.3.1.21;DHCR7;Ergosterol##0.21##349274##Rattus norvegicus (rat)	R01456;K00213;1.3.1.21;DHCR7;7-dehydrocholesterol##1.14##349267##Mus musculus (mouse)	R07215;K00227;1.14.21.6;SC5DL;5alpha-Cholest-7-en-3beta-ol##0.032##390939##Arabidopsis thaliana (thale cress)	R05703;K09828;1.3.1.72;DHCR24;5alpha-cholesta-7,24-dien-3beta-ol##0.037##288496##Rattus norvegicus (rat)	R04804;K01824;5.3.3.5;EBP;Zymosterol##0.05##649741##Homo sapiens (human)	R03765;No information of KEGG othology	R03200;K01853;5.4.99.8;E5.4.99.8;No information about KM-value	R02874;K00511;1.14.99.7;E1.14.99.7##SQLE##ERG1;FAD##0.00043##438198##Rattus norvegicus (rat)	R06223;K00801;2.5.1.21;FDFT1;farnesyl diphosphate##0.0004##489847##Sus scrofa (pig)	R06223;K00801;2.5.1.21;FDFT1;trans-farnesyl diphosphate##0.001##489842##Rattus norvegicus (rat)
7alpha-Hydroxycholest-4-en-3-one	C05455	10	R04264;R01463;R08131;R03310;R03353;R07498;R03765;R03200;R02874;R06223	R04264;No information of KEGG othology	R01463;K00489;1.14.13.17;CYP7A1;more##-999##285307##Rattus norvegicus (rat)	R01463;K00489;1.14.13.17;CYP7A1;cholesterol##0.015##285309##Rattus norvegicus (rat)	R01463;K00489;1.14.13.17;CYP7A1;O2##0.02##285297##Rattus norvegicus (rat)	R08131;K14938;None;nvd;None	R03310;K00227;1.14.21.6;SC5DL;5alpha-Cholest-7-en-3beta-ol##0.032##390939##Arabidopsis thaliana (thale cress)	R03353;K01824;5.3.3.5;EBP;Zymosterol##0.05##649741##Homo sapiens (human)	R07498;K09828;1.3.1.72;DHCR24;5alpha-cholesta-7,24-dien-3beta-ol##0.037##288496##Rattus norvegicus (rat)	R03765;No information of KEGG othology	R03200;K01853;5.4.99.8;E5.4.99.8;No information about KM-value	R02874;K00511;1.14.99.7;E1.14.99.7##SQLE##ERG1;FAD##0.00043##438198##Rattus norvegicus (rat)	R06223;K00801;2.5.1.21;FDFT1;farnesyl diphosphate##0.0004##489847##Sus scrofa (pig)	R06223;K00801;2.5.1.21;FDFT1;trans-farnesyl diphosphate##0.001##489842##Rattus norvegicus (rat)
7alpha-Hydroxycholest-4-en-3-one	C05455	10	R04264;R01463;R08131;R03310;R05703;R04804;R03765;R03200;R02874;R06223	R04264;No information of KEGG othology	R01463;K00489;1.14.13.17;CYP7A1;more##-999##285307##Rattus norvegicus (rat)	R01463;K00489;1.14.13.17;CYP7A1;cholesterol##0.015##285309##Rattus norvegicus (rat)	R01463;K00489;1.14.13.17;CYP7A1;O2##0.02##285297##Rattus norvegicus (rat)	R08131;K14938;None;nvd;None	R03310;K00227;1.14.21.6;SC5DL;5alpha-Cholest-7-en-3beta-ol##0.032##390939##Arabidopsis thaliana (thale cress)	R05703;K09828;1.3.1.72;DHCR24;5alpha-cholesta-7,24-dien-3beta-ol##0.037##288496##Rattus norvegicus (rat)	R04804;K01824;5.3.3.5;EBP;Zymosterol##0.05##649741##Homo sapiens (human)	R03765;No information of KEGG othology	R03200;K01853;5.4.99.8;E5.4.99.8;No information about KM-value	R02874;K00511;1.14.99.7;E1.14.99.7##SQLE##ERG1;FAD##0.00043##438198##Rattus norvegicus (rat)	R06223;K00801;2.5.1.21;FDFT1;farnesyl diphosphate##0.0004##489847##Sus scrofa (pig)	R06223;K00801;2.5.1.21;FDFT1;trans-farnesyl diphosphate##0.001##489842##Rattus norvegicus (rat)
7alpha-Hydroxycholest-4-en-3-one	C05455	10	R04264;R01463;R08131;R07215;R03353;R07498;R03765;R03200;R02874;R06223	R04264;No information of KEGG othology	R01463;K00489;1.14.13.17;CYP7A1;more##-999##285307##Rattus norvegicus (rat)	R01463;K00489;1.14.13.17;CYP7A1;cholesterol##0.015##285309##Rattus norvegicus (rat)	R01463;K00489;1.14.13.17;CYP7A1;O2##0.02##285297##Rattus norvegicus (rat)	R08131;K14938;None;nvd;None	R07215;K00227;1.14.21.6;SC5DL;5alpha-Cholest-7-en-3beta-ol##0.032##390939##Arabidopsis thaliana (thale cress)	R03353;K01824;5.3.3.5;EBP;Zymosterol##0.05##649741##Homo sapiens (human)	R07498;K09828;1.3.1.72;DHCR24;5alpha-cholesta-7,24-dien-3beta-ol##0.037##288496##Rattus norvegicus (rat)	R03765;No information of KEGG othology	R03200;K01853;5.4.99.8;E5.4.99.8;No information about KM-value	R02874;K00511;1.14.99.7;E1.14.99.7##SQLE##ERG1;FAD##0.00043##438198##Rattus norvegicus (rat)	R06223;K00801;2.5.1.21;FDFT1;farnesyl diphosphate##0.0004##489847##Sus scrofa (pig)	R06223;K00801;2.5.1.21;FDFT1;trans-farnesyl diphosphate##0.001##489842##Rattus norvegicus (rat)
7alpha-Hydroxycholest-4-en-3-one	C05455	10	R04264;R01463;R08131;R07215;R05703;R04804;R03765;R03200;R02874;R06223	R04264;No information of KEGG othology	R01463;K00489;1.14.13.17;CYP7A1;more##-999##285307##Rattus norvegicus (rat)	R01463;K00489;1.14.13.17;CYP7A1;cholesterol##0.015##285309##Rattus norvegicus (rat)	R01463;K00489;1.14.13.17;CYP7A1;O2##0.02##285297##Rattus norvegicus (rat)	R08131;K14938;None;nvd;None	R07215;K00227;1.14.21.6;SC5DL;5alpha-Cholest-7-en-3beta-ol##0.032##390939##Arabidopsis thaliana (thale cress)	R05703;K09828;1.3.1.72;DHCR24;5alpha-cholesta-7,24-dien-3beta-ol##0.037##288496##Rattus norvegicus (rat)	R04804;K01824;5.3.3.5;EBP;Zymosterol##0.05##649741##Homo sapiens (human)	R03765;No information of KEGG othology	R03200;K01853;5.4.99.8;E5.4.99.8;No information about KM-value	R02874;K00511;1.14.99.7;E1.14.99.7##SQLE##ERG1;FAD##0.00043##438198##Rattus norvegicus (rat)	R06223;K00801;2.5.1.21;FDFT1;farnesyl diphosphate##0.0004##489847##Sus scrofa (pig)	R06223;K00801;2.5.1.21;FDFT1;trans-farnesyl diphosphate##0.001##489842##Rattus norvegicus (rat)
7alpha-Hydroxycholest-4-en-3-one	C05455	10	R04264;R01463;R01451;R03310;R05703;R04804;R03765;R03200;R02874;R06223	R04264;No information of KEGG othology	R01463;K00489;1.14.13.17;CYP7A1;more##-999##285307##Rattus norvegicus (rat)	R01463;K00489;1.14.13.17;CYP7A1;cholesterol##0.015##285309##Rattus norvegicus (rat)	R01463;K00489;1.14.13.17;CYP7A1;O2##0.02##285297##Rattus norvegicus (rat)	R01451;K00213;1.3.1.21;DHCR7;Ergosterol##0.21##349274##Rattus norvegicus (rat)	R01451;K00213;1.3.1.21;DHCR7;7-dehydrocholesterol##1.14##349267##Mus musculus (mouse)	R03310;K00227;1.14.21.6;SC5DL;5alpha-Cholest-7-en-3beta-ol##0.032##390939##Arabidopsis thaliana (thale cress)	R05703;K09828;1.3.1.72;DHCR24;5alpha-cholesta-7,24-dien-3beta-ol##0.037##288496##Rattus norvegicus (rat)	R04804;K01824;5.3.3.5;EBP;Zymosterol##0.05##649741##Homo sapiens (human)	R03765;No information of KEGG othology	R03200;K01853;5.4.99.8;E5.4.99.8;No information about KM-value	R02874;K00511;1.14.99.7;E1.14.99.7##SQLE##ERG1;FAD##0.00043##438198##Rattus norvegicus (rat)	R06223;K00801;2.5.1.21;FDFT1;farnesyl diphosphate##0.0004##489847##Sus scrofa (pig)	R06223;K00801;2.5.1.21;FDFT1;trans-farnesyl diphosphate##0.001##489842##Rattus norvegicus (rat)
7alpha-Hydroxycholest-4-en-3-one	C05455	10	R04264;R01463;R01451;R07215;R03353;R07498;R03765;R03200;R02874;R06223	R04264;No information of KEGG othology	R01463;K00489;1.14.13.17;CYP7A1;more##-999##285307##Rattus norvegicus (rat)	R01463;K00489;1.14.13.17;CYP7A1;cholesterol##0.015##285309##Rattus norvegicus (rat)	R01463;K00489;1.14.13.17;CYP7A1;O2##0.02##285297##Rattus norvegicus (rat)	R01451;K00213;1.3.1.21;DHCR7;Ergosterol##0.21##349274##Rattus norvegicus (rat)	R01451;K00213;1.3.1.21;DHCR7;7-dehydrocholesterol##1.14##349267##Mus musculus (mouse)	R07215;K00227;1.14.21.6;SC5DL;5alpha-Cholest-7-en-3beta-ol##0.032##390939##Arabidopsis thaliana (thale cress)	R03353;K01824;5.3.3.5;EBP;Zymosterol##0.05##649741##Homo sapiens (human)	R07498;K09828;1.3.1.72;DHCR24;5alpha-cholesta-7,24-dien-3beta-ol##0.037##288496##Rattus norvegicus (rat)	R03765;No information of KEGG othology	R03200;K01853;5.4.99.8;E5.4.99.8;No information about KM-value	R02874;K00511;1.14.99.7;E1.14.99.7##SQLE##ERG1;FAD##0.00043##438198##Rattus norvegicus (rat)	R06223;K00801;2.5.1.21;FDFT1;farnesyl diphosphate##0.0004##489847##Sus scrofa (pig)	R06223;K00801;2.5.1.21;FDFT1;trans-farnesyl diphosphate##0.001##489842##Rattus norvegicus (rat)
7alpha-Hydroxycholest-4-en-3-one	C05455	10	R04264;R01463;R01451;R07215;R05703;R04804;R03765;R03200;R02874;R06223	R04264;No information of KEGG othology	R01463;K00489;1.14.13.17;CYP7A1;more##-999##285307##Rattus norvegicus (rat)	R01463;K00489;1.14.13.17;CYP7A1;cholesterol##0.015##285309##Rattus norvegicus (rat)	R01463;K00489;1.14.13.17;CYP7A1;O2##0.02##285297##Rattus norvegicus (rat)	R01451;K00213;1.3.1.21;DHCR7;Ergosterol##0.21##349274##Rattus norvegicus (rat)	R01451;K00213;1.3.1.21;DHCR7;7-dehydrocholesterol##1.14##349267##Mus musculus (mouse)	R07215;K00227;1.14.21.6;SC5DL;5alpha-Cholest-7-en-3beta-ol##0.032##390939##Arabidopsis thaliana (thale cress)	R05703;K09828;1.3.1.72;DHCR24;5alpha-cholesta-7,24-dien-3beta-ol##0.037##288496##Rattus norvegicus (rat)	R04804;K01824;5.3.3.5;EBP;Zymosterol##0.05##649741##Homo sapiens (human)	R03765;No information of KEGG othology	R03200;K01853;5.4.99.8;E5.4.99.8;No information about KM-value	R02874;K00511;1.14.99.7;E1.14.99.7##SQLE##ERG1;FAD##0.00043##438198##Rattus norvegicus (rat)	R06223;K00801;2.5.1.21;FDFT1;farnesyl diphosphate##0.0004##489847##Sus scrofa (pig)	R06223;K00801;2.5.1.21;FDFT1;trans-farnesyl diphosphate##0.001##489842##Rattus norvegicus (rat)
7alpha-Hydroxycholest-4-en-3-one	C05455	10	R04264;R01463;R01456;R03310;R03353;R07498;R03765;R03200;R02874;R06223	R04264;No information of KEGG othology	R01463;K00489;1.14.13.17;CYP7A1;more##-999##285307##Rattus norvegicus (rat)	R01463;K00489;1.14.13.17;CYP7A1;cholesterol##0.015##285309##Rattus norvegicus (rat)	R01463;K00489;1.14.13.17;CYP7A1;O2##0.02##285297##Rattus norvegicus (rat)	R01456;K00213;1.3.1.21;DHCR7;Ergosterol##0.21##349274##Rattus norvegicus (rat)	R01456;K00213;1.3.1.21;DHCR7;7-dehydrocholesterol##1.14##349267##Mus musculus (mouse)	R03310;K00227;1.14.21.6;SC5DL;5alpha-Cholest-7-en-3beta-ol##0.032##390939##Arabidopsis thaliana (thale cress)	R03353;K01824;5.3.3.5;EBP;Zymosterol##0.05##649741##Homo sapiens (human)	R07498;K09828;1.3.1.72;DHCR24;5alpha-cholesta-7,24-dien-3beta-ol##0.037##288496##Rattus norvegicus (rat)	R03765;No information of KEGG othology	R03200;K01853;5.4.99.8;E5.4.99.8;No information about KM-value	R02874;K00511;1.14.99.7;E1.14.99.7##SQLE##ERG1;FAD##0.00043##438198##Rattus norvegicus (rat)	R06223;K00801;2.5.1.21;FDFT1;farnesyl diphosphate##0.0004##489847##Sus scrofa (pig)	R06223;K00801;2.5.1.21;FDFT1;trans-farnesyl diphosphate##0.001##489842##Rattus norvegicus (rat)
7alpha-Hydroxycholest-4-en-3-one	C05455	10	R04264;R01463;R01456;R03310;R05703;R04804;R03765;R03200;R02874;R06223	R04264;No information of KEGG othology	R01463;K00489;1.14.13.17;CYP7A1;more##-999##285307##Rattus norvegicus (rat)	R01463;K00489;1.14.13.17;CYP7A1;cholesterol##0.015##285309##Rattus norvegicus (rat)	R01463;K00489;1.14.13.17;CYP7A1;O2##0.02##285297##Rattus norvegicus (rat)	R01456;K00213;1.3.1.21;DHCR7;Ergosterol##0.21##349274##Rattus norvegicus (rat)	R01456;K00213;1.3.1.21;DHCR7;7-dehydrocholesterol##1.14##349267##Mus musculus (mouse)	R03310;K00227;1.14.21.6;SC5DL;5alpha-Cholest-7-en-3beta-ol##0.032##390939##Arabidopsis thaliana (thale cress)	R05703;K09828;1.3.1.72;DHCR24;5alpha-cholesta-7,24-dien-3beta-ol##0.037##288496##Rattus norvegicus (rat)	R04804;K01824;5.3.3.5;EBP;Zymosterol##0.05##649741##Homo sapiens (human)	R03765;No information of KEGG othology	R03200;K01853;5.4.99.8;E5.4.99.8;No information about KM-value	R02874;K00511;1.14.99.7;E1.14.99.7##SQLE##ERG1;FAD##0.00043##438198##Rattus norvegicus (rat)	R06223;K00801;2.5.1.21;FDFT1;farnesyl diphosphate##0.0004##489847##Sus scrofa (pig)	R06223;K00801;2.5.1.21;FDFT1;trans-farnesyl diphosphate##0.001##489842##Rattus norvegicus (rat)
Lumirhodopsin	C05915	10	R06194;R02127;R00032;R03823;R07512;R07511;R07510;R04218;R02065;R02061	R06194;No information of KEGG othology	R02127;No information of KEGG othology	R00032;K00515;1.14.99.36;BCMO1##BCDO1;beta-carotene##0.0009##674463##Mus musculus (mouse)	R03823;No information of KEGG othology	R07512;K09835;5.-.-.-;crtH##crtISO;No information about KM-value	R07511;K00514;1.14.99.30;E1.14.99.30##crtQ##zds;No information about KM-value	R07510;K02293;1.14.99.-;PDS##crtP;No information about KM-value	R04218;No information of KEGG othology	R02065;K02291;2.5.1.32;crtB;No information about KM-value	R02061;K13789;2.5.1.29;GGPS;farnesyl diphosphate##0.0005##638761##Ricinus communis (castor bean)
11-cis-Dehydroretinal	C05919	10	R05043;R02129;R00032;R03823;R07512;R07511;R07510;R04218;R02065;R02061	R05043;No information of KEGG othology	R02129;No information of KEGG othology	R00032;K00515;1.14.99.36;BCMO1##BCDO1;beta-carotene##0.0009##674463##Mus musculus (mouse)	R03823;No information of KEGG othology	R07512;K09835;5.-.-.-;crtH##crtISO;No information about KM-value	R07511;K00514;1.14.99.30;E1.14.99.30##crtQ##zds;No information about KM-value	R07510;K02293;1.14.99.-;PDS##crtP;No information about KM-value	R04218;No information of KEGG othology	R02065;K02291;2.5.1.32;crtB;No information about KM-value	R02061;K13789;2.5.1.29;GGPS;farnesyl diphosphate##0.0005##638761##Ricinus communis (castor bean)
Porphyropsin	C05920	10	R05044;R02129;R00032;R03823;R07512;R07511;R07510;R04218;R02065;R02061	R05044;No information of KEGG othology	R02129;No information of KEGG othology	R00032;K00515;1.14.99.36;BCMO1##BCDO1;beta-carotene##0.0009##674463##Mus musculus (mouse)	R03823;No information of KEGG othology	R07512;K09835;5.-.-.-;crtH##crtISO;No information about KM-value	R07511;K00514;1.14.99.30;E1.14.99.30##crtQ##zds;No information about KM-value	R07510;K02293;1.14.99.-;PDS##crtP;No information about KM-value	R04218;No information of KEGG othology	R02065;K02291;2.5.1.32;crtB;No information about KM-value	R02061;K13789;2.5.1.29;GGPS;farnesyl diphosphate##0.0005##638761##Ricinus communis (castor bean)
Gibberellin A53	C06094	10	R06329;R06297;R06295;R06294;R06293;R06292;R06291;R05092;R02068;R02061	R06329;No information of KEGG othology	R06297;K04123;1.14.13.79;KAO;No information about KM-value	R06295;K04123;1.14.13.79;KAO;No information about KM-value	R06294;K04123;1.14.13.79;KAO;No information about KM-value	R06293;K04122;1.14.13.78;E1.14.13.78;No information about KM-value	R06292;K04122;1.14.13.78;E1.14.13.78;No information about KM-value	R06291;K04122;1.14.13.78;E1.14.13.78;No information about KM-value	R05092;K04121;4.2.3.19;E4.2.3.19;[15-3H]ent-copalyl diphosphate##0.0003##680358##Arabidopsis thaliana (thale cress)	R02068;K04120;5.5.1.13;E5.5.1.13;No information about KM-value	R02061;K13789;2.5.1.29;GGPS;farnesyl diphosphate##0.0005##638761##Ricinus communis (castor bean)
Gibberellin A53	C06094	10	R06340;R06328;R06295;R06294;R06293;R06292;R06291;R05092;R02068;R02061	R06340;No information of KEGG othology	R06328;No information of KEGG othology	R06295;K04123;1.14.13.79;KAO;No information about KM-value	R06294;K04123;1.14.13.79;KAO;No information about KM-value	R06293;K04122;1.14.13.78;E1.14.13.78;No information about KM-value	R06292;K04122;1.14.13.78;E1.14.13.78;No information about KM-value	R06291;K04122;1.14.13.78;E1.14.13.78;No information about KM-value	R05092;K04121;4.2.3.19;E4.2.3.19;[15-3H]ent-copalyl diphosphate##0.0003##680358##Arabidopsis thaliana (thale cress)	R02068;K04120;5.5.1.13;E5.5.1.13;No information about KM-value	R02061;K13789;2.5.1.29;GGPS;farnesyl diphosphate##0.0005##638761##Ricinus communis (castor bean)
Precorrin 6X##Precorrin 6A	C06320	10	R05219;R05181;R05180;R05217;R03948;R03194;R03165;R00084;R00036;R00830	R05219;K02228;2.1.1.152;E2.1.1.152##cobF;No information about KM-value	R05181;K05936;2.1.1.133;E2.1.1.133##cobM##cbiF;No information about KM-value	R05180;K13541;2.1.1.131;cbiGH-cobJ;No information about KM-value	R05217;K02229;1.14.13.83;E1.14.13.83##cobG;No information about KM-value	R03948;K13540;2.1.1.131;cobIJ;No information about KM-value	R03194;K13543;4.2.1.75;hemDX;more##-999##696334##Homo sapiens (human)	R03194;K13543;4.2.1.75;hemDX;Hydroxymethylbilane##0.00033##5887##Bacillus subtilis	R03194;K13543;2.1.1.107;hemDX;No information about KM-value	R03165;K13543;4.2.1.75;hemDX;more##-999##696334##Homo sapiens (human)	R03165;K13543;4.2.1.75;hemDX;Hydroxymethylbilane##0.00033##5887##Bacillus subtilis	R03165;K13543;2.1.1.107;hemDX;No information about KM-value	R00084;K01749;2.5.1.61;hemC##HMBS;more##-999##677113##Homo sapiens (human)	R00084;K01749;2.5.1.61;hemC##HMBS;porphobilinogen##0.0011##489953##Rattus norvegicus (rat)	R00036;K01698;4.2.1.24;hemB##ALAD;more##-999##653303##Homo sapiens (human)	R00036;K01698;4.2.1.24;hemB##ALAD;5-aminolevulenic acid##0.02##690939##Homo sapiens (human)	R00830;K00643;2.3.1.37;E2.3.1.37##ALAS;Butanoyl-CoA##0.00054##706627##Mus musculus (mouse)
7alpha,27-Dihydroxycholesterol##Cholest-5-ene-3beta,7alpha,26-triol##Cholest-5-ene-3beta,7alpha,27-triol	C06341	10	R07372;R08505;R01451;R03310;R03353;R07498;R03765;R03200;R02874;R06223	R07372;K07430;1.14.13.100;CYP7B;cholest-5-ene-3beta,25-diol##0.001##657806##Rattus norvegicus (rat)	R08505;K00488;1.14.13.15;CYP27A;5beta-Cholestane-3alpha,7alpha,12alpha-triol##0.0045##439029##Rattus norvegicus (rat)	R01451;K00213;1.3.1.21;DHCR7;Ergosterol##0.21##349274##Rattus norvegicus (rat)	R01451;K00213;1.3.1.21;DHCR7;7-dehydrocholesterol##1.14##349267##Mus musculus (mouse)	R03310;K00227;1.14.21.6;SC5DL;5alpha-Cholest-7-en-3beta-ol##0.032##390939##Arabidopsis thaliana (thale cress)	R03353;K01824;5.3.3.5;EBP;Zymosterol##0.05##649741##Homo sapiens (human)	R07498;K09828;1.3.1.72;DHCR24;5alpha-cholesta-7,24-dien-3beta-ol##0.037##288496##Rattus norvegicus (rat)	R03765;No information of KEGG othology	R03200;K01853;5.4.99.8;E5.4.99.8;No information about KM-value	R02874;K00511;1.14.99.7;E1.14.99.7##SQLE##ERG1;FAD##0.00043##438198##Rattus norvegicus (rat)	R06223;K00801;2.5.1.21;FDFT1;farnesyl diphosphate##0.0004##489847##Sus scrofa (pig)	R06223;K00801;2.5.1.21;FDFT1;trans-farnesyl diphosphate##0.001##489842##Rattus norvegicus (rat)
7alpha,27-Dihydroxycholesterol##Cholest-5-ene-3beta,7alpha,26-triol##Cholest-5-ene-3beta,7alpha,27-triol	C06341	10	R07372;R08505;R01456;R07215;R03353;R07498;R03765;R03200;R02874;R06223	R07372;K07430;1.14.13.100;CYP7B;cholest-5-ene-3beta,25-diol##0.001##657806##Rattus norvegicus (rat)	R08505;K00488;1.14.13.15;CYP27A;5beta-Cholestane-3alpha,7alpha,12alpha-triol##0.0045##439029##Rattus norvegicus (rat)	R01456;K00213;1.3.1.21;DHCR7;Ergosterol##0.21##349274##Rattus norvegicus (rat)	R01456;K00213;1.3.1.21;DHCR7;7-dehydrocholesterol##1.14##349267##Mus musculus (mouse)	R07215;K00227;1.14.21.6;SC5DL;5alpha-Cholest-7-en-3beta-ol##0.032##390939##Arabidopsis thaliana (thale cress)	R03353;K01824;5.3.3.5;EBP;Zymosterol##0.05##649741##Homo sapiens (human)	R07498;K09828;1.3.1.72;DHCR24;5alpha-cholesta-7,24-dien-3beta-ol##0.037##288496##Rattus norvegicus (rat)	R03765;No information of KEGG othology	R03200;K01853;5.4.99.8;E5.4.99.8;No information about KM-value	R02874;K00511;1.14.99.7;E1.14.99.7##SQLE##ERG1;FAD##0.00043##438198##Rattus norvegicus (rat)	R06223;K00801;2.5.1.21;FDFT1;farnesyl diphosphate##0.0004##489847##Sus scrofa (pig)	R06223;K00801;2.5.1.21;FDFT1;trans-farnesyl diphosphate##0.001##489842##Rattus norvegicus (rat)
7alpha,27-Dihydroxycholesterol##Cholest-5-ene-3beta,7alpha,26-triol##Cholest-5-ene-3beta,7alpha,27-triol	C06341	10	R07372;R08505;R01456;R07215;R05703;R04804;R03765;R03200;R02874;R06223	R07372;K07430;1.14.13.100;CYP7B;cholest-5-ene-3beta,25-diol##0.001##657806##Rattus norvegicus (rat)	R08505;K00488;1.14.13.15;CYP27A;5beta-Cholestane-3alpha,7alpha,12alpha-triol##0.0045##439029##Rattus norvegicus (rat)	R01456;K00213;1.3.1.21;DHCR7;Ergosterol##0.21##349274##Rattus norvegicus (rat)	R01456;K00213;1.3.1.21;DHCR7;7-dehydrocholesterol##1.14##349267##Mus musculus (mouse)	R07215;K00227;1.14.21.6;SC5DL;5alpha-Cholest-7-en-3beta-ol##0.032##390939##Arabidopsis thaliana (thale cress)	R05703;K09828;1.3.1.72;DHCR24;5alpha-cholesta-7,24-dien-3beta-ol##0.037##288496##Rattus norvegicus (rat)	R04804;K01824;5.3.3.5;EBP;Zymosterol##0.05##649741##Homo sapiens (human)	R03765;No information of KEGG othology	R03200;K01853;5.4.99.8;E5.4.99.8;No information about KM-value	R02874;K00511;1.14.99.7;E1.14.99.7##SQLE##ERG1;FAD##0.00043##438198##Rattus norvegicus (rat)	R06223;K00801;2.5.1.21;FDFT1;farnesyl diphosphate##0.0004##489847##Sus scrofa (pig)	R06223;K00801;2.5.1.21;FDFT1;trans-farnesyl diphosphate##0.001##489842##Rattus norvegicus (rat)
7alpha,27-Dihydroxycholesterol##Cholest-5-ene-3beta,7alpha,26-triol##Cholest-5-ene-3beta,7alpha,27-triol	C06341	10	R07372;R08505;R08131;R03310;R03353;R07498;R03765;R03200;R02874;R06223	R07372;K07430;1.14.13.100;CYP7B;cholest-5-ene-3beta,25-diol##0.001##657806##Rattus norvegicus (rat)	R08505;K00488;1.14.13.15;CYP27A;5beta-Cholestane-3alpha,7alpha,12alpha-triol##0.0045##439029##Rattus norvegicus (rat)	R08131;K14938;None;nvd;None	R03310;K00227;1.14.21.6;SC5DL;5alpha-Cholest-7-en-3beta-ol##0.032##390939##Arabidopsis thaliana (thale cress)	R03353;K01824;5.3.3.5;EBP;Zymosterol##0.05##649741##Homo sapiens (human)	R07498;K09828;1.3.1.72;DHCR24;5alpha-cholesta-7,24-dien-3beta-ol##0.037##288496##Rattus norvegicus (rat)	R03765;No information of KEGG othology	R03200;K01853;5.4.99.8;E5.4.99.8;No information about KM-value	R02874;K00511;1.14.99.7;E1.14.99.7##SQLE##ERG1;FAD##0.00043##438198##Rattus norvegicus (rat)	R06223;K00801;2.5.1.21;FDFT1;farnesyl diphosphate##0.0004##489847##Sus scrofa (pig)	R06223;K00801;2.5.1.21;FDFT1;trans-farnesyl diphosphate##0.001##489842##Rattus norvegicus (rat)
7alpha,27-Dihydroxycholesterol##Cholest-5-ene-3beta,7alpha,26-triol##Cholest-5-ene-3beta,7alpha,27-triol	C06341	10	R07372;R08505;R08131;R03310;R05703;R04804;R03765;R03200;R02874;R06223	R07372;K07430;1.14.13.100;CYP7B;cholest-5-ene-3beta,25-diol##0.001##657806##Rattus norvegicus (rat)	R08505;K00488;1.14.13.15;CYP27A;5beta-Cholestane-3alpha,7alpha,12alpha-triol##0.0045##439029##Rattus norvegicus (rat)	R08131;K14938;None;nvd;None	R03310;K00227;1.14.21.6;SC5DL;5alpha-Cholest-7-en-3beta-ol##0.032##390939##Arabidopsis thaliana (thale cress)	R05703;K09828;1.3.1.72;DHCR24;5alpha-cholesta-7,24-dien-3beta-ol##0.037##288496##Rattus norvegicus (rat)	R04804;K01824;5.3.3.5;EBP;Zymosterol##0.05##649741##Homo sapiens (human)	R03765;No information of KEGG othology	R03200;K01853;5.4.99.8;E5.4.99.8;No information about KM-value	R02874;K00511;1.14.99.7;E1.14.99.7##SQLE##ERG1;FAD##0.00043##438198##Rattus norvegicus (rat)	R06223;K00801;2.5.1.21;FDFT1;farnesyl diphosphate##0.0004##489847##Sus scrofa (pig)	R06223;K00801;2.5.1.21;FDFT1;trans-farnesyl diphosphate##0.001##489842##Rattus norvegicus (rat)
7alpha,27-Dihydroxycholesterol##Cholest-5-ene-3beta,7alpha,26-triol##Cholest-5-ene-3beta,7alpha,27-triol	C06341	10	R07372;R08505;R08131;R07215;R03353;R07498;R03765;R03200;R02874;R06223	R07372;K07430;1.14.13.100;CYP7B;cholest-5-ene-3beta,25-diol##0.001##657806##Rattus norvegicus (rat)	R08505;K00488;1.14.13.15;CYP27A;5beta-Cholestane-3alpha,7alpha,12alpha-triol##0.0045##439029##Rattus norvegicus (rat)	R08131;K14938;None;nvd;None	R07215;K00227;1.14.21.6;SC5DL;5alpha-Cholest-7-en-3beta-ol##0.032##390939##Arabidopsis thaliana (thale cress)	R03353;K01824;5.3.3.5;EBP;Zymosterol##0.05##649741##Homo sapiens (human)	R07498;K09828;1.3.1.72;DHCR24;5alpha-cholesta-7,24-dien-3beta-ol##0.037##288496##Rattus norvegicus (rat)	R03765;No information of KEGG othology	R03200;K01853;5.4.99.8;E5.4.99.8;No information about KM-value	R02874;K00511;1.14.99.7;E1.14.99.7##SQLE##ERG1;FAD##0.00043##438198##Rattus norvegicus (rat)	R06223;K00801;2.5.1.21;FDFT1;farnesyl diphosphate##0.0004##489847##Sus scrofa (pig)	R06223;K00801;2.5.1.21;FDFT1;trans-farnesyl diphosphate##0.001##489842##Rattus norvegicus (rat)
7alpha,27-Dihydroxycholesterol##Cholest-5-ene-3beta,7alpha,26-triol##Cholest-5-ene-3beta,7alpha,27-triol	C06341	10	R07372;R08505;R08131;R07215;R05703;R04804;R03765;R03200;R02874;R06223	R07372;K07430;1.14.13.100;CYP7B;cholest-5-ene-3beta,25-diol##0.001##657806##Rattus norvegicus (rat)	R08505;K00488;1.14.13.15;CYP27A;5beta-Cholestane-3alpha,7alpha,12alpha-triol##0.0045##439029##Rattus norvegicus (rat)	R08131;K14938;None;nvd;None	R07215;K00227;1.14.21.6;SC5DL;5alpha-Cholest-7-en-3beta-ol##0.032##390939##Arabidopsis thaliana (thale cress)	R05703;K09828;1.3.1.72;DHCR24;5alpha-cholesta-7,24-dien-3beta-ol##0.037##288496##Rattus norvegicus (rat)	R04804;K01824;5.3.3.5;EBP;Zymosterol##0.05##649741##Homo sapiens (human)	R03765;No information of KEGG othology	R03200;K01853;5.4.99.8;E5.4.99.8;No information about KM-value	R02874;K00511;1.14.99.7;E1.14.99.7##SQLE##ERG1;FAD##0.00043##438198##Rattus norvegicus (rat)	R06223;K00801;2.5.1.21;FDFT1;farnesyl diphosphate##0.0004##489847##Sus scrofa (pig)	R06223;K00801;2.5.1.21;FDFT1;trans-farnesyl diphosphate##0.001##489842##Rattus norvegicus (rat)
7alpha,27-Dihydroxycholesterol##Cholest-5-ene-3beta,7alpha,26-triol##Cholest-5-ene-3beta,7alpha,27-triol	C06341	10	R07372;R08505;R01451;R03310;R05703;R04804;R03765;R03200;R02874;R06223	R07372;K07430;1.14.13.100;CYP7B;cholest-5-ene-3beta,25-diol##0.001##657806##Rattus norvegicus (rat)	R08505;K00488;1.14.13.15;CYP27A;5beta-Cholestane-3alpha,7alpha,12alpha-triol##0.0045##439029##Rattus norvegicus (rat)	R01451;K00213;1.3.1.21;DHCR7;Ergosterol##0.21##349274##Rattus norvegicus (rat)	R01451;K00213;1.3.1.21;DHCR7;7-dehydrocholesterol##1.14##349267##Mus musculus (mouse)	R03310;K00227;1.14.21.6;SC5DL;5alpha-Cholest-7-en-3beta-ol##0.032##390939##Arabidopsis thaliana (thale cress)	R05703;K09828;1.3.1.72;DHCR24;5alpha-cholesta-7,24-dien-3beta-ol##0.037##288496##Rattus norvegicus (rat)	R04804;K01824;5.3.3.5;EBP;Zymosterol##0.05##649741##Homo sapiens (human)	R03765;No information of KEGG othology	R03200;K01853;5.4.99.8;E5.4.99.8;No information about KM-value	R02874;K00511;1.14.99.7;E1.14.99.7##SQLE##ERG1;FAD##0.00043##438198##Rattus norvegicus (rat)	R06223;K00801;2.5.1.21;FDFT1;farnesyl diphosphate##0.0004##489847##Sus scrofa (pig)	R06223;K00801;2.5.1.21;FDFT1;trans-farnesyl diphosphate##0.001##489842##Rattus norvegicus (rat)
7alpha,27-Dihydroxycholesterol##Cholest-5-ene-3beta,7alpha,26-triol##Cholest-5-ene-3beta,7alpha,27-triol	C06341	10	R07372;R08505;R01451;R07215;R03353;R07498;R03765;R03200;R02874;R06223	R07372;K07430;1.14.13.100;CYP7B;cholest-5-ene-3beta,25-diol##0.001##657806##Rattus norvegicus (rat)	R08505;K00488;1.14.13.15;CYP27A;5beta-Cholestane-3alpha,7alpha,12alpha-triol##0.0045##439029##Rattus norvegicus (rat)	R01451;K00213;1.3.1.21;DHCR7;Ergosterol##0.21##349274##Rattus norvegicus (rat)	R01451;K00213;1.3.1.21;DHCR7;7-dehydrocholesterol##1.14##349267##Mus musculus (mouse)	R07215;K00227;1.14.21.6;SC5DL;5alpha-Cholest-7-en-3beta-ol##0.032##390939##Arabidopsis thaliana (thale cress)	R03353;K01824;5.3.3.5;EBP;Zymosterol##0.05##649741##Homo sapiens (human)	R07498;K09828;1.3.1.72;DHCR24;5alpha-cholesta-7,24-dien-3beta-ol##0.037##288496##Rattus norvegicus (rat)	R03765;No information of KEGG othology	R03200;K01853;5.4.99.8;E5.4.99.8;No information about KM-value	R02874;K00511;1.14.99.7;E1.14.99.7##SQLE##ERG1;FAD##0.00043##438198##Rattus norvegicus (rat)	R06223;K00801;2.5.1.21;FDFT1;farnesyl diphosphate##0.0004##489847##Sus scrofa (pig)	R06223;K00801;2.5.1.21;FDFT1;trans-farnesyl diphosphate##0.001##489842##Rattus norvegicus (rat)
7alpha,27-Dihydroxycholesterol##Cholest-5-ene-3beta,7alpha,26-triol##Cholest-5-ene-3beta,7alpha,27-triol	C06341	10	R07372;R08505;R01451;R07215;R05703;R04804;R03765;R03200;R02874;R06223	R07372;K07430;1.14.13.100;CYP7B;cholest-5-ene-3beta,25-diol##0.001##657806##Rattus norvegicus (rat)	R08505;K00488;1.14.13.15;CYP27A;5beta-Cholestane-3alpha,7alpha,12alpha-triol##0.0045##439029##Rattus norvegicus (rat)	R01451;K00213;1.3.1.21;DHCR7;Ergosterol##0.21##349274##Rattus norvegicus (rat)	R01451;K00213;1.3.1.21;DHCR7;7-dehydrocholesterol##1.14##349267##Mus musculus (mouse)	R07215;K00227;1.14.21.6;SC5DL;5alpha-Cholest-7-en-3beta-ol##0.032##390939##Arabidopsis thaliana (thale cress)	R05703;K09828;1.3.1.72;DHCR24;5alpha-cholesta-7,24-dien-3beta-ol##0.037##288496##Rattus norvegicus (rat)	R04804;K01824;5.3.3.5;EBP;Zymosterol##0.05##649741##Homo sapiens (human)	R03765;No information of KEGG othology	R03200;K01853;5.4.99.8;E5.4.99.8;No information about KM-value	R02874;K00511;1.14.99.7;E1.14.99.7##SQLE##ERG1;FAD##0.00043##438198##Rattus norvegicus (rat)	R06223;K00801;2.5.1.21;FDFT1;farnesyl diphosphate##0.0004##489847##Sus scrofa (pig)	R06223;K00801;2.5.1.21;FDFT1;trans-farnesyl diphosphate##0.001##489842##Rattus norvegicus (rat)
7alpha,27-Dihydroxycholesterol##Cholest-5-ene-3beta,7alpha,26-triol##Cholest-5-ene-3beta,7alpha,27-triol	C06341	10	R07372;R08505;R01456;R03310;R03353;R07498;R03765;R03200;R02874;R06223	R07372;K07430;1.14.13.100;CYP7B;cholest-5-ene-3beta,25-diol##0.001##657806##Rattus norvegicus (rat)	R08505;K00488;1.14.13.15;CYP27A;5beta-Cholestane-3alpha,7alpha,12alpha-triol##0.0045##439029##Rattus norvegicus (rat)	R01456;K00213;1.3.1.21;DHCR7;Ergosterol##0.21##349274##Rattus norvegicus (rat)	R01456;K00213;1.3.1.21;DHCR7;7-dehydrocholesterol##1.14##349267##Mus musculus (mouse)	R03310;K00227;1.14.21.6;SC5DL;5alpha-Cholest-7-en-3beta-ol##0.032##390939##Arabidopsis thaliana (thale cress)	R03353;K01824;5.3.3.5;EBP;Zymosterol##0.05##649741##Homo sapiens (human)	R07498;K09828;1.3.1.72;DHCR24;5alpha-cholesta-7,24-dien-3beta-ol##0.037##288496##Rattus norvegicus (rat)	R03765;No information of KEGG othology	R03200;K01853;5.4.99.8;E5.4.99.8;No information about KM-value	R02874;K00511;1.14.99.7;E1.14.99.7##SQLE##ERG1;FAD##0.00043##438198##Rattus norvegicus (rat)	R06223;K00801;2.5.1.21;FDFT1;farnesyl diphosphate##0.0004##489847##Sus scrofa (pig)	R06223;K00801;2.5.1.21;FDFT1;trans-farnesyl diphosphate##0.001##489842##Rattus norvegicus (rat)
7alpha,27-Dihydroxycholesterol##Cholest-5-ene-3beta,7alpha,26-triol##Cholest-5-ene-3beta,7alpha,27-triol	C06341	10	R07372;R08505;R01456;R03310;R05703;R04804;R03765;R03200;R02874;R06223	R07372;K07430;1.14.13.100;CYP7B;cholest-5-ene-3beta,25-diol##0.001##657806##Rattus norvegicus (rat)	R08505;K00488;1.14.13.15;CYP27A;5beta-Cholestane-3alpha,7alpha,12alpha-triol##0.0045##439029##Rattus norvegicus (rat)	R01456;K00213;1.3.1.21;DHCR7;Ergosterol##0.21##349274##Rattus norvegicus (rat)	R01456;K00213;1.3.1.21;DHCR7;7-dehydrocholesterol##1.14##349267##Mus musculus (mouse)	R03310;K00227;1.14.21.6;SC5DL;5alpha-Cholest-7-en-3beta-ol##0.032##390939##Arabidopsis thaliana (thale cress)	R05703;K09828;1.3.1.72;DHCR24;5alpha-cholesta-7,24-dien-3beta-ol##0.037##288496##Rattus norvegicus (rat)	R04804;K01824;5.3.3.5;EBP;Zymosterol##0.05##649741##Homo sapiens (human)	R03765;No information of KEGG othology	R03200;K01853;5.4.99.8;E5.4.99.8;No information about KM-value	R02874;K00511;1.14.99.7;E1.14.99.7##SQLE##ERG1;FAD##0.00043##438198##Rattus norvegicus (rat)	R06223;K00801;2.5.1.21;FDFT1;farnesyl diphosphate##0.0004##489847##Sus scrofa (pig)	R06223;K00801;2.5.1.21;FDFT1;trans-farnesyl diphosphate##0.001##489842##Rattus norvegicus (rat)
Solanidine	C06543	10	R08508;R08505;R01451;R03310;R03353;R07498;R03765;R03200;R02874;R06223	R08508;No information of KEGG othology	R08505;K00488;1.14.13.15;CYP27A;5beta-Cholestane-3alpha,7alpha,12alpha-triol##0.0045##439029##Rattus norvegicus (rat)	R01451;K00213;1.3.1.21;DHCR7;Ergosterol##0.21##349274##Rattus norvegicus (rat)	R01451;K00213;1.3.1.21;DHCR7;7-dehydrocholesterol##1.14##349267##Mus musculus (mouse)	R03310;K00227;1.14.21.6;SC5DL;5alpha-Cholest-7-en-3beta-ol##0.032##390939##Arabidopsis thaliana (thale cress)	R03353;K01824;5.3.3.5;EBP;Zymosterol##0.05##649741##Homo sapiens (human)	R07498;K09828;1.3.1.72;DHCR24;5alpha-cholesta-7,24-dien-3beta-ol##0.037##288496##Rattus norvegicus (rat)	R03765;No information of KEGG othology	R03200;K01853;5.4.99.8;E5.4.99.8;No information about KM-value	R02874;K00511;1.14.99.7;E1.14.99.7##SQLE##ERG1;FAD##0.00043##438198##Rattus norvegicus (rat)	R06223;K00801;2.5.1.21;FDFT1;farnesyl diphosphate##0.0004##489847##Sus scrofa (pig)	R06223;K00801;2.5.1.21;FDFT1;trans-farnesyl diphosphate##0.001##489842##Rattus norvegicus (rat)
Solanidine	C06543	10	R08508;R08505;R01456;R07215;R03353;R07498;R03765;R03200;R02874;R06223	R08508;No information of KEGG othology	R08505;K00488;1.14.13.15;CYP27A;5beta-Cholestane-3alpha,7alpha,12alpha-triol##0.0045##439029##Rattus norvegicus (rat)	R01456;K00213;1.3.1.21;DHCR7;Ergosterol##0.21##349274##Rattus norvegicus (rat)	R01456;K00213;1.3.1.21;DHCR7;7-dehydrocholesterol##1.14##349267##Mus musculus (mouse)	R07215;K00227;1.14.21.6;SC5DL;5alpha-Cholest-7-en-3beta-ol##0.032##390939##Arabidopsis thaliana (thale cress)	R03353;K01824;5.3.3.5;EBP;Zymosterol##0.05##649741##Homo sapiens (human)	R07498;K09828;1.3.1.72;DHCR24;5alpha-cholesta-7,24-dien-3beta-ol##0.037##288496##Rattus norvegicus (rat)	R03765;No information of KEGG othology	R03200;K01853;5.4.99.8;E5.4.99.8;No information about KM-value	R02874;K00511;1.14.99.7;E1.14.99.7##SQLE##ERG1;FAD##0.00043##438198##Rattus norvegicus (rat)	R06223;K00801;2.5.1.21;FDFT1;farnesyl diphosphate##0.0004##489847##Sus scrofa (pig)	R06223;K00801;2.5.1.21;FDFT1;trans-farnesyl diphosphate##0.001##489842##Rattus norvegicus (rat)
Solanidine	C06543	10	R08508;R08505;R01456;R07215;R05703;R04804;R03765;R03200;R02874;R06223	R08508;No information of KEGG othology	R08505;K00488;1.14.13.15;CYP27A;5beta-Cholestane-3alpha,7alpha,12alpha-triol##0.0045##439029##Rattus norvegicus (rat)	R01456;K00213;1.3.1.21;DHCR7;Ergosterol##0.21##349274##Rattus norvegicus (rat)	R01456;K00213;1.3.1.21;DHCR7;7-dehydrocholesterol##1.14##349267##Mus musculus (mouse)	R07215;K00227;1.14.21.6;SC5DL;5alpha-Cholest-7-en-3beta-ol##0.032##390939##Arabidopsis thaliana (thale cress)	R05703;K09828;1.3.1.72;DHCR24;5alpha-cholesta-7,24-dien-3beta-ol##0.037##288496##Rattus norvegicus (rat)	R04804;K01824;5.3.3.5;EBP;Zymosterol##0.05##649741##Homo sapiens (human)	R03765;No information of KEGG othology	R03200;K01853;5.4.99.8;E5.4.99.8;No information about KM-value	R02874;K00511;1.14.99.7;E1.14.99.7##SQLE##ERG1;FAD##0.00043##438198##Rattus norvegicus (rat)	R06223;K00801;2.5.1.21;FDFT1;farnesyl diphosphate##0.0004##489847##Sus scrofa (pig)	R06223;K00801;2.5.1.21;FDFT1;trans-farnesyl diphosphate##0.001##489842##Rattus norvegicus (rat)
Solanidine	C06543	10	R08508;R08505;R08131;R03310;R03353;R07498;R03765;R03200;R02874;R06223	R08508;No information of KEGG othology	R08505;K00488;1.14.13.15;CYP27A;5beta-Cholestane-3alpha,7alpha,12alpha-triol##0.0045##439029##Rattus norvegicus (rat)	R08131;K14938;None;nvd;None	R03310;K00227;1.14.21.6;SC5DL;5alpha-Cholest-7-en-3beta-ol##0.032##390939##Arabidopsis thaliana (thale cress)	R03353;K01824;5.3.3.5;EBP;Zymosterol##0.05##649741##Homo sapiens (human)	R07498;K09828;1.3.1.72;DHCR24;5alpha-cholesta-7,24-dien-3beta-ol##0.037##288496##Rattus norvegicus (rat)	R03765;No information of KEGG othology	R03200;K01853;5.4.99.8;E5.4.99.8;No information about KM-value	R02874;K00511;1.14.99.7;E1.14.99.7##SQLE##ERG1;FAD##0.00043##438198##Rattus norvegicus (rat)	R06223;K00801;2.5.1.21;FDFT1;farnesyl diphosphate##0.0004##489847##Sus scrofa (pig)	R06223;K00801;2.5.1.21;FDFT1;trans-farnesyl diphosphate##0.001##489842##Rattus norvegicus (rat)
Solanidine	C06543	10	R08508;R08505;R08131;R03310;R05703;R04804;R03765;R03200;R02874;R06223	R08508;No information of KEGG othology	R08505;K00488;1.14.13.15;CYP27A;5beta-Cholestane-3alpha,7alpha,12alpha-triol##0.0045##439029##Rattus norvegicus (rat)	R08131;K14938;None;nvd;None	R03310;K00227;1.14.21.6;SC5DL;5alpha-Cholest-7-en-3beta-ol##0.032##390939##Arabidopsis thaliana (thale cress)	R05703;K09828;1.3.1.72;DHCR24;5alpha-cholesta-7,24-dien-3beta-ol##0.037##288496##Rattus norvegicus (rat)	R04804;K01824;5.3.3.5;EBP;Zymosterol##0.05##649741##Homo sapiens (human)	R03765;No information of KEGG othology	R03200;K01853;5.4.99.8;E5.4.99.8;No information about KM-value	R02874;K00511;1.14.99.7;E1.14.99.7##SQLE##ERG1;FAD##0.00043##438198##Rattus norvegicus (rat)	R06223;K00801;2.5.1.21;FDFT1;farnesyl diphosphate##0.0004##489847##Sus scrofa (pig)	R06223;K00801;2.5.1.21;FDFT1;trans-farnesyl diphosphate##0.001##489842##Rattus norvegicus (rat)
Solanidine	C06543	10	R08508;R08505;R08131;R07215;R03353;R07498;R03765;R03200;R02874;R06223	R08508;No information of KEGG othology	R08505;K00488;1.14.13.15;CYP27A;5beta-Cholestane-3alpha,7alpha,12alpha-triol##0.0045##439029##Rattus norvegicus (rat)	R08131;K14938;None;nvd;None	R07215;K00227;1.14.21.6;SC5DL;5alpha-Cholest-7-en-3beta-ol##0.032##390939##Arabidopsis thaliana (thale cress)	R03353;K01824;5.3.3.5;EBP;Zymosterol##0.05##649741##Homo sapiens (human)	R07498;K09828;1.3.1.72;DHCR24;5alpha-cholesta-7,24-dien-3beta-ol##0.037##288496##Rattus norvegicus (rat)	R03765;No information of KEGG othology	R03200;K01853;5.4.99.8;E5.4.99.8;No information about KM-value	R02874;K00511;1.14.99.7;E1.14.99.7##SQLE##ERG1;FAD##0.00043##438198##Rattus norvegicus (rat)	R06223;K00801;2.5.1.21;FDFT1;farnesyl diphosphate##0.0004##489847##Sus scrofa (pig)	R06223;K00801;2.5.1.21;FDFT1;trans-farnesyl diphosphate##0.001##489842##Rattus norvegicus (rat)
Solanidine	C06543	10	R08508;R08505;R08131;R07215;R05703;R04804;R03765;R03200;R02874;R06223	R08508;No information of KEGG othology	R08505;K00488;1.14.13.15;CYP27A;5beta-Cholestane-3alpha,7alpha,12alpha-triol##0.0045##439029##Rattus norvegicus (rat)	R08131;K14938;None;nvd;None	R07215;K00227;1.14.21.6;SC5DL;5alpha-Cholest-7-en-3beta-ol##0.032##390939##Arabidopsis thaliana (thale cress)	R05703;K09828;1.3.1.72;DHCR24;5alpha-cholesta-7,24-dien-3beta-ol##0.037##288496##Rattus norvegicus (rat)	R04804;K01824;5.3.3.5;EBP;Zymosterol##0.05##649741##Homo sapiens (human)	R03765;No information of KEGG othology	R03200;K01853;5.4.99.8;E5.4.99.8;No information about KM-value	R02874;K00511;1.14.99.7;E1.14.99.7##SQLE##ERG1;FAD##0.00043##438198##Rattus norvegicus (rat)	R06223;K00801;2.5.1.21;FDFT1;farnesyl diphosphate##0.0004##489847##Sus scrofa (pig)	R06223;K00801;2.5.1.21;FDFT1;trans-farnesyl diphosphate##0.001##489842##Rattus norvegicus (rat)
Solanidine	C06543	10	R08508;R08505;R01451;R03310;R05703;R04804;R03765;R03200;R02874;R06223	R08508;No information of KEGG othology	R08505;K00488;1.14.13.15;CYP27A;5beta-Cholestane-3alpha,7alpha,12alpha-triol##0.0045##439029##Rattus norvegicus (rat)	R01451;K00213;1.3.1.21;DHCR7;Ergosterol##0.21##349274##Rattus norvegicus (rat)	R01451;K00213;1.3.1.21;DHCR7;7-dehydrocholesterol##1.14##349267##Mus musculus (mouse)	R03310;K00227;1.14.21.6;SC5DL;5alpha-Cholest-7-en-3beta-ol##0.032##390939##Arabidopsis thaliana (thale cress)	R05703;K09828;1.3.1.72;DHCR24;5alpha-cholesta-7,24-dien-3beta-ol##0.037##288496##Rattus norvegicus (rat)	R04804;K01824;5.3.3.5;EBP;Zymosterol##0.05##649741##Homo sapiens (human)	R03765;No information of KEGG othology	R03200;K01853;5.4.99.8;E5.4.99.8;No information about KM-value	R02874;K00511;1.14.99.7;E1.14.99.7##SQLE##ERG1;FAD##0.00043##438198##Rattus norvegicus (rat)	R06223;K00801;2.5.1.21;FDFT1;farnesyl diphosphate##0.0004##489847##Sus scrofa (pig)	R06223;K00801;2.5.1.21;FDFT1;trans-farnesyl diphosphate##0.001##489842##Rattus norvegicus (rat)
Solanidine	C06543	10	R08508;R08505;R01451;R07215;R03353;R07498;R03765;R03200;R02874;R06223	R08508;No information of KEGG othology	R08505;K00488;1.14.13.15;CYP27A;5beta-Cholestane-3alpha,7alpha,12alpha-triol##0.0045##439029##Rattus norvegicus (rat)	R01451;K00213;1.3.1.21;DHCR7;Ergosterol##0.21##349274##Rattus norvegicus (rat)	R01451;K00213;1.3.1.21;DHCR7;7-dehydrocholesterol##1.14##349267##Mus musculus (mouse)	R07215;K00227;1.14.21.6;SC5DL;5alpha-Cholest-7-en-3beta-ol##0.032##390939##Arabidopsis thaliana (thale cress)	R03353;K01824;5.3.3.5;EBP;Zymosterol##0.05##649741##Homo sapiens (human)	R07498;K09828;1.3.1.72;DHCR24;5alpha-cholesta-7,24-dien-3beta-ol##0.037##288496##Rattus norvegicus (rat)	R03765;No information of KEGG othology	R03200;K01853;5.4.99.8;E5.4.99.8;No information about KM-value	R02874;K00511;1.14.99.7;E1.14.99.7##SQLE##ERG1;FAD##0.00043##438198##Rattus norvegicus (rat)	R06223;K00801;2.5.1.21;FDFT1;farnesyl diphosphate##0.0004##489847##Sus scrofa (pig)	R06223;K00801;2.5.1.21;FDFT1;trans-farnesyl diphosphate##0.001##489842##Rattus norvegicus (rat)
Solanidine	C06543	10	R08508;R08505;R01451;R07215;R05703;R04804;R03765;R03200;R02874;R06223	R08508;No information of KEGG othology	R08505;K00488;1.14.13.15;CYP27A;5beta-Cholestane-3alpha,7alpha,12alpha-triol##0.0045##439029##Rattus norvegicus (rat)	R01451;K00213;1.3.1.21;DHCR7;Ergosterol##0.21##349274##Rattus norvegicus (rat)	R01451;K00213;1.3.1.21;DHCR7;7-dehydrocholesterol##1.14##349267##Mus musculus (mouse)	R07215;K00227;1.14.21.6;SC5DL;5alpha-Cholest-7-en-3beta-ol##0.032##390939##Arabidopsis thaliana (thale cress)	R05703;K09828;1.3.1.72;DHCR24;5alpha-cholesta-7,24-dien-3beta-ol##0.037##288496##Rattus norvegicus (rat)	R04804;K01824;5.3.3.5;EBP;Zymosterol##0.05##649741##Homo sapiens (human)	R03765;No information of KEGG othology	R03200;K01853;5.4.99.8;E5.4.99.8;No information about KM-value	R02874;K00511;1.14.99.7;E1.14.99.7##SQLE##ERG1;FAD##0.00043##438198##Rattus norvegicus (rat)	R06223;K00801;2.5.1.21;FDFT1;farnesyl diphosphate##0.0004##489847##Sus scrofa (pig)	R06223;K00801;2.5.1.21;FDFT1;trans-farnesyl diphosphate##0.001##489842##Rattus norvegicus (rat)
Solanidine	C06543	10	R08508;R08505;R01456;R03310;R03353;R07498;R03765;R03200;R02874;R06223	R08508;No information of KEGG othology	R08505;K00488;1.14.13.15;CYP27A;5beta-Cholestane-3alpha,7alpha,12alpha-triol##0.0045##439029##Rattus norvegicus (rat)	R01456;K00213;1.3.1.21;DHCR7;Ergosterol##0.21##349274##Rattus norvegicus (rat)	R01456;K00213;1.3.1.21;DHCR7;7-dehydrocholesterol##1.14##349267##Mus musculus (mouse)	R03310;K00227;1.14.21.6;SC5DL;5alpha-Cholest-7-en-3beta-ol##0.032##390939##Arabidopsis thaliana (thale cress)	R03353;K01824;5.3.3.5;EBP;Zymosterol##0.05##649741##Homo sapiens (human)	R07498;K09828;1.3.1.72;DHCR24;5alpha-cholesta-7,24-dien-3beta-ol##0.037##288496##Rattus norvegicus (rat)	R03765;No information of KEGG othology	R03200;K01853;5.4.99.8;E5.4.99.8;No information about KM-value	R02874;K00511;1.14.99.7;E1.14.99.7##SQLE##ERG1;FAD##0.00043##438198##Rattus norvegicus (rat)	R06223;K00801;2.5.1.21;FDFT1;farnesyl diphosphate##0.0004##489847##Sus scrofa (pig)	R06223;K00801;2.5.1.21;FDFT1;trans-farnesyl diphosphate##0.001##489842##Rattus norvegicus (rat)
Solanidine	C06543	10	R08508;R08505;R01456;R03310;R05703;R04804;R03765;R03200;R02874;R06223	R08508;No information of KEGG othology	R08505;K00488;1.14.13.15;CYP27A;5beta-Cholestane-3alpha,7alpha,12alpha-triol##0.0045##439029##Rattus norvegicus (rat)	R01456;K00213;1.3.1.21;DHCR7;Ergosterol##0.21##349274##Rattus norvegicus (rat)	R01456;K00213;1.3.1.21;DHCR7;7-dehydrocholesterol##1.14##349267##Mus musculus (mouse)	R03310;K00227;1.14.21.6;SC5DL;5alpha-Cholest-7-en-3beta-ol##0.032##390939##Arabidopsis thaliana (thale cress)	R05703;K09828;1.3.1.72;DHCR24;5alpha-cholesta-7,24-dien-3beta-ol##0.037##288496##Rattus norvegicus (rat)	R04804;K01824;5.3.3.5;EBP;Zymosterol##0.05##649741##Homo sapiens (human)	R03765;No information of KEGG othology	R03200;K01853;5.4.99.8;E5.4.99.8;No information about KM-value	R02874;K00511;1.14.99.7;E1.14.99.7##SQLE##ERG1;FAD##0.00043##438198##Rattus norvegicus (rat)	R06223;K00801;2.5.1.21;FDFT1;farnesyl diphosphate##0.0004##489847##Sus scrofa (pig)	R06223;K00801;2.5.1.21;FDFT1;trans-farnesyl diphosphate##0.001##489842##Rattus norvegicus (rat)
Fluoren-9-one##9-Fluorenone	C06712	10	R05349;R05422;R05541;R05410;R05538;R05540;R05430;R03692;R05537;R06603	R05349;K14601;None;flnB;None	R05422;K14600;1.14.12.-;dbfA2;No information about KM-value	R05541;No information of KEGG othology	R05410;K00465;None;E1.13.11.-;None	R05538;No information of KEGG othology	R05540;No information of KEGG othology	R05430;K03384;None;E1.14.12.-;None	R03692;No information of KEGG othology	R05537;No information of KEGG othology	R06603;No information of KEGG othology
Fluoren-9-one##9-Fluorenone	C06712	10	R05349;R05422;R05541;R05410;R05538;R05540;R05432;R03692;R05537;R06603	R05349;K14601;None;flnB;None	R05422;K14600;1.14.12.-;dbfA2;No information about KM-value	R05541;No information of KEGG othology	R05410;K00465;None;E1.13.11.-;None	R05538;No information of KEGG othology	R05540;No information of KEGG othology	R05432;K03384;None;E1.14.12.-;None	R03692;No information of KEGG othology	R05537;No information of KEGG othology	R06603;No information of KEGG othology
Fluoren-9-one##9-Fluorenone	C06712	10	R05350;R05422;R05541;R05410;R05538;R05540;R05430;R03692;R05537;R06603	R05350;No information of KEGG othology	R05422;K14600;1.14.12.-;dbfA2;No information about KM-value	R05541;No information of KEGG othology	R05410;K00465;None;E1.13.11.-;None	R05538;No information of KEGG othology	R05540;No information of KEGG othology	R05430;K03384;None;E1.14.12.-;None	R03692;No information of KEGG othology	R05537;No information of KEGG othology	R06603;No information of KEGG othology
Fluoren-9-one##9-Fluorenone	C06712	10	R05350;R05422;R05541;R05410;R05538;R05540;R05432;R03692;R05537;R06603	R05350;No information of KEGG othology	R05422;K14600;1.14.12.-;dbfA2;No information about KM-value	R05541;No information of KEGG othology	R05410;K00465;None;E1.13.11.-;None	R05538;No information of KEGG othology	R05540;No information of KEGG othology	R05432;K03384;None;E1.14.12.-;None	R03692;No information of KEGG othology	R05537;No information of KEGG othology	R06603;No information of KEGG othology
2-Hydroxy-4-(2-oxo-1,3-dihydro-2H-inden-1-ylidene)but-2-enoic acid	C07725	10	R05412;R05542;R05541;R05410;R05538;R05540;R05430;R03692;R05537;R06603	R05412;K00465;None;E1.13.11.-;None	R05542;No information of KEGG othology	R05541;No information of KEGG othology	R05410;K00465;None;E1.13.11.-;None	R05538;No information of KEGG othology	R05540;No information of KEGG othology	R05430;K03384;None;E1.14.12.-;None	R03692;No information of KEGG othology	R05537;No information of KEGG othology	R06603;No information of KEGG othology
2-Hydroxy-4-(2-oxo-1,3-dihydro-2H-inden-1-ylidene)but-2-enoic acid	C07725	10	R05412;R05542;R05541;R05410;R05538;R05540;R05432;R03692;R05537;R06603	R05412;K00465;None;E1.13.11.-;None	R05542;No information of KEGG othology	R05541;No information of KEGG othology	R05410;K00465;None;E1.13.11.-;None	R05538;No information of KEGG othology	R05540;No information of KEGG othology	R05432;K03384;None;E1.14.12.-;None	R03692;No information of KEGG othology	R05537;No information of KEGG othology	R06603;No information of KEGG othology
Antheraxanthin	C08579	10	R06946;R07559;R07558;R03823;R07512;R07511;R07510;R04218;R02065;R02061	R06946;K09838;1.14.13.90;E1.14.13.90##ABA1;No information about KM-value	R07559;K02294;1.14.13.-;crtR##crtZ;No information about KM-value	R07558;K02294;1.14.13.-;crtR##crtZ;No information about KM-value	R03823;No information of KEGG othology	R07512;K09835;5.-.-.-;crtH##crtISO;No information about KM-value	R07511;K00514;1.14.99.30;E1.14.99.30##crtQ##zds;No information about KM-value	R07510;K02293;1.14.99.-;PDS##crtP;No information about KM-value	R04218;No information of KEGG othology	R02065;K02291;2.5.1.32;crtB;No information about KM-value	R02061;K13789;2.5.1.29;GGPS;farnesyl diphosphate##0.0005##638761##Ricinus communis (castor bean)
Antheraxanthin	C08579	10	R07199;R07559;R07558;R03823;R07512;R07511;R07510;R04218;R02065;R02061	R07199;K09838;1.14.13.90;E1.14.13.90##ABA1;No information about KM-value	R07559;K02294;1.14.13.-;crtR##crtZ;No information about KM-value	R07558;K02294;1.14.13.-;crtR##crtZ;No information about KM-value	R03823;No information of KEGG othology	R07512;K09835;5.-.-.-;crtH##crtISO;No information about KM-value	R07511;K00514;1.14.99.30;E1.14.99.30##crtQ##zds;No information about KM-value	R07510;K02293;1.14.99.-;PDS##crtP;No information about KM-value	R04218;No information of KEGG othology	R02065;K02291;2.5.1.32;crtB;No information about KM-value	R02061;K13789;2.5.1.29;GGPS;farnesyl diphosphate##0.0005##638761##Ricinus communis (castor bean)
Cyanin##Cyanidin 3,5-di-O-glucoside##Cyanidin 3,5-O-diglucoside	C08639	10	R06546;R06535;R05036;R03636;R03124;R02444;R02446;R01613;R01616;R00737	R06546;K12338;2.4.1.-;UGT75C1;No information about KM-value	R06535;K12930;2.4.1.115;BZ1;quercetin##0.015##489569##Vitis vinifera (wine grape)	R05036;K05277;1.14.11.19;E1.14.11.19;No information about KM-value	R03636;K00091;1.1.1.219;E1.1.1.219;No information about KM-value	R03124;K05280;1.14.13.21;E1.14.13.21;No information about KM-value	R02444;K00475;1.14.11.9;E1.14.11.9;No information about KM-value	R02446;K01859;5.5.1.6;E5.5.1.6;No information about KM-value	R01613;K00660;2.3.1.74;E2.3.1.74##bcsA;p-Coumaroyl-CoA##0.048##676378##Physcomitrella patens subsp. patens	R01616;K01904;6.2.1.12;E6.2.1.12;ATP##0.004##653536##Arabidopsis thaliana (thale cress)	R00737;K10774;4.3.1.23;E4.3.1.23;L-tyrosine##0.016##651293##Rhodobacter capsulatus	R00737;K13064;4.3.1.25;PTAL;L-tyrosine##0.044##679588##Phanerochaete chrysosporium	R00737;K10774;4.3.1.23;E4.3.1.23;L-phenylalanine##1.28##651293##Rhodobacter capsulatus
Cyanin##Cyanidin 3,5-di-O-glucoside##Cyanidin 3,5-O-diglucoside	C08639	10	R06546;R06535;R05036;R03636;R03640;R02442;R02446;R01613;R01616;R00737	R06546;K12338;2.4.1.-;UGT75C1;No information about KM-value	R06535;K12930;2.4.1.115;BZ1;quercetin##0.015##489569##Vitis vinifera (wine grape)	R05036;K05277;1.14.11.19;E1.14.11.19;No information about KM-value	R03636;K00091;1.1.1.219;E1.1.1.219;No information about KM-value	R03640;K00475;1.14.11.9;E1.14.11.9;No information about KM-value	R02442;K05280;1.14.13.21;E1.14.13.21;No information about KM-value	R02446;K01859;5.5.1.6;E5.5.1.6;No information about KM-value	R01613;K00660;2.3.1.74;E2.3.1.74##bcsA;p-Coumaroyl-CoA##0.048##676378##Physcomitrella patens subsp. patens	R01616;K01904;6.2.1.12;E6.2.1.12;ATP##0.004##653536##Arabidopsis thaliana (thale cress)	R00737;K10774;4.3.1.23;E4.3.1.23;L-tyrosine##0.016##651293##Rhodobacter capsulatus	R00737;K13064;4.3.1.25;PTAL;L-tyrosine##0.044##679588##Phanerochaete chrysosporium	R00737;K10774;4.3.1.23;E4.3.1.23;L-phenylalanine##1.28##651293##Rhodobacter capsulatus
Cyanin##Cyanidin 3,5-di-O-glucoside##Cyanidin 3,5-O-diglucoside	C08639	10	R06546;R06535;R05036;R03636;R03640;R07991;R07988;R01943;R07826;R00737	R06546;K12338;2.4.1.-;UGT75C1;No information about KM-value	R06535;K12930;2.4.1.115;BZ1;quercetin##0.015##489569##Vitis vinifera (wine grape)	R05036;K05277;1.14.11.19;E1.14.11.19;No information about KM-value	R03636;K00091;1.1.1.219;E1.1.1.219;No information about KM-value	R03640;K00475;1.14.11.9;E1.14.11.9;No information about KM-value	R07991;No information of KEGG othology	R07988;K00660;2.3.1.74;E2.3.1.74##bcsA;p-Coumaroyl-CoA##0.048##676378##Physcomitrella patens subsp. patens	R01943;K01904;6.2.1.12;E6.2.1.12;ATP##0.004##653536##Arabidopsis thaliana (thale cress)	R07826;K09754;1.14.13.-;CYP98A##C3H;No information about KM-value	R00737;K10774;4.3.1.23;E4.3.1.23;L-tyrosine##0.016##651293##Rhodobacter capsulatus	R00737;K13064;4.3.1.25;PTAL;L-tyrosine##0.044##679588##Phanerochaete chrysosporium	R00737;K10774;4.3.1.23;E4.3.1.23;L-phenylalanine##1.28##651293##Rhodobacter capsulatus
Cyanin##Cyanidin 3,5-di-O-glucoside##Cyanidin 3,5-O-diglucoside	C08639	10	R06546;R06535;R05036;R03636;R03640;R07991;R07988;R07436;R01616;R00737	R06546;K12338;2.4.1.-;UGT75C1;No information about KM-value	R06535;K12930;2.4.1.115;BZ1;quercetin##0.015##489569##Vitis vinifera (wine grape)	R05036;K05277;1.14.11.19;E1.14.11.19;No information about KM-value	R03636;K00091;1.1.1.219;E1.1.1.219;No information about KM-value	R03640;K00475;1.14.11.9;E1.14.11.9;No information about KM-value	R07991;No information of KEGG othology	R07988;K00660;2.3.1.74;E2.3.1.74##bcsA;p-Coumaroyl-CoA##0.048##676378##Physcomitrella patens subsp. patens	R07436;K09754;1.14.13.-;CYP98A##C3H;No information about KM-value	R01616;K01904;6.2.1.12;E6.2.1.12;ATP##0.004##653536##Arabidopsis thaliana (thale cress)	R00737;K10774;4.3.1.23;E4.3.1.23;L-tyrosine##0.016##651293##Rhodobacter capsulatus	R00737;K13064;4.3.1.25;PTAL;L-tyrosine##0.044##679588##Phanerochaete chrysosporium	R00737;K10774;4.3.1.23;E4.3.1.23;L-phenylalanine##1.28##651293##Rhodobacter capsulatus
Cyanin##Cyanidin 3,5-di-O-glucoside##Cyanidin 3,5-O-diglucoside	C08639	10	R06546;R06535;R05036;R05723;R03124;R02444;R02446;R01613;R01616;R00737	R06546;K12338;2.4.1.-;UGT75C1;No information about KM-value	R06535;K12930;2.4.1.115;BZ1;quercetin##0.015##489569##Vitis vinifera (wine grape)	R05036;K05277;1.14.11.19;E1.14.11.19;No information about KM-value	R05723;K05277;1.14.11.19;E1.14.11.19;No information about KM-value	R03124;K05280;1.14.13.21;E1.14.13.21;No information about KM-value	R02444;K00475;1.14.11.9;E1.14.11.9;No information about KM-value	R02446;K01859;5.5.1.6;E5.5.1.6;No information about KM-value	R01613;K00660;2.3.1.74;E2.3.1.74##bcsA;p-Coumaroyl-CoA##0.048##676378##Physcomitrella patens subsp. patens	R01616;K01904;6.2.1.12;E6.2.1.12;ATP##0.004##653536##Arabidopsis thaliana (thale cress)	R00737;K10774;4.3.1.23;E4.3.1.23;L-tyrosine##0.016##651293##Rhodobacter capsulatus	R00737;K13064;4.3.1.25;PTAL;L-tyrosine##0.044##679588##Phanerochaete chrysosporium	R00737;K10774;4.3.1.23;E4.3.1.23;L-phenylalanine##1.28##651293##Rhodobacter capsulatus
Cyanin##Cyanidin 3,5-di-O-glucoside##Cyanidin 3,5-O-diglucoside	C08639	10	R06546;R06535;R05036;R05723;R03640;R02442;R02446;R01613;R01616;R00737	R06546;K12338;2.4.1.-;UGT75C1;No information about KM-value	R06535;K12930;2.4.1.115;BZ1;quercetin##0.015##489569##Vitis vinifera (wine grape)	R05036;K05277;1.14.11.19;E1.14.11.19;No information about KM-value	R05723;K05277;1.14.11.19;E1.14.11.19;No information about KM-value	R03640;K00475;1.14.11.9;E1.14.11.9;No information about KM-value	R02442;K05280;1.14.13.21;E1.14.13.21;No information about KM-value	R02446;K01859;5.5.1.6;E5.5.1.6;No information about KM-value	R01613;K00660;2.3.1.74;E2.3.1.74##bcsA;p-Coumaroyl-CoA##0.048##676378##Physcomitrella patens subsp. patens	R01616;K01904;6.2.1.12;E6.2.1.12;ATP##0.004##653536##Arabidopsis thaliana (thale cress)	R00737;K10774;4.3.1.23;E4.3.1.23;L-tyrosine##0.016##651293##Rhodobacter capsulatus	R00737;K13064;4.3.1.25;PTAL;L-tyrosine##0.044##679588##Phanerochaete chrysosporium	R00737;K10774;4.3.1.23;E4.3.1.23;L-phenylalanine##1.28##651293##Rhodobacter capsulatus
Cyanin##Cyanidin 3,5-di-O-glucoside##Cyanidin 3,5-O-diglucoside	C08639	10	R06546;R06535;R05036;R05723;R03640;R07991;R07988;R01943;R07826;R00737	R06546;K12338;2.4.1.-;UGT75C1;No information about KM-value	R06535;K12930;2.4.1.115;BZ1;quercetin##0.015##489569##Vitis vinifera (wine grape)	R05036;K05277;1.14.11.19;E1.14.11.19;No information about KM-value	R05723;K05277;1.14.11.19;E1.14.11.19;No information about KM-value	R03640;K00475;1.14.11.9;E1.14.11.9;No information about KM-value	R07991;No information of KEGG othology	R07988;K00660;2.3.1.74;E2.3.1.74##bcsA;p-Coumaroyl-CoA##0.048##676378##Physcomitrella patens subsp. patens	R01943;K01904;6.2.1.12;E6.2.1.12;ATP##0.004##653536##Arabidopsis thaliana (thale cress)	R07826;K09754;1.14.13.-;CYP98A##C3H;No information about KM-value	R00737;K10774;4.3.1.23;E4.3.1.23;L-tyrosine##0.016##651293##Rhodobacter capsulatus	R00737;K13064;4.3.1.25;PTAL;L-tyrosine##0.044##679588##Phanerochaete chrysosporium	R00737;K10774;4.3.1.23;E4.3.1.23;L-phenylalanine##1.28##651293##Rhodobacter capsulatus
Cyanin##Cyanidin 3,5-di-O-glucoside##Cyanidin 3,5-O-diglucoside	C08639	10	R06546;R06535;R05036;R05723;R03640;R07991;R07988;R07436;R01616;R00737	R06546;K12338;2.4.1.-;UGT75C1;No information about KM-value	R06535;K12930;2.4.1.115;BZ1;quercetin##0.015##489569##Vitis vinifera (wine grape)	R05036;K05277;1.14.11.19;E1.14.11.19;No information about KM-value	R05723;K05277;1.14.11.19;E1.14.11.19;No information about KM-value	R03640;K00475;1.14.11.9;E1.14.11.9;No information about KM-value	R07991;No information of KEGG othology	R07988;K00660;2.3.1.74;E2.3.1.74##bcsA;p-Coumaroyl-CoA##0.048##676378##Physcomitrella patens subsp. patens	R07436;K09754;1.14.13.-;CYP98A##C3H;No information about KM-value	R01616;K01904;6.2.1.12;E6.2.1.12;ATP##0.004##653536##Arabidopsis thaliana (thale cress)	R00737;K10774;4.3.1.23;E4.3.1.23;L-tyrosine##0.016##651293##Rhodobacter capsulatus	R00737;K13064;4.3.1.25;PTAL;L-tyrosine##0.044##679588##Phanerochaete chrysosporium	R00737;K10774;4.3.1.23;E4.3.1.23;L-phenylalanine##1.28##651293##Rhodobacter capsulatus
Cyanin##Cyanidin 3,5-di-O-glucoside##Cyanidin 3,5-O-diglucoside	C08639	10	R07909;R07908;R05036;R03636;R03124;R02444;R02446;R01613;R01616;R00737	R07909;K12938;2.4.1.-;GT1;No information about KM-value	R07908;K12938;2.4.1.-;GT1;No information about KM-value	R05036;K05277;1.14.11.19;E1.14.11.19;No information about KM-value	R03636;K00091;1.1.1.219;E1.1.1.219;No information about KM-value	R03124;K05280;1.14.13.21;E1.14.13.21;No information about KM-value	R02444;K00475;1.14.11.9;E1.14.11.9;No information about KM-value	R02446;K01859;5.5.1.6;E5.5.1.6;No information about KM-value	R01613;K00660;2.3.1.74;E2.3.1.74##bcsA;p-Coumaroyl-CoA##0.048##676378##Physcomitrella patens subsp. patens	R01616;K01904;6.2.1.12;E6.2.1.12;ATP##0.004##653536##Arabidopsis thaliana (thale cress)	R00737;K10774;4.3.1.23;E4.3.1.23;L-tyrosine##0.016##651293##Rhodobacter capsulatus	R00737;K13064;4.3.1.25;PTAL;L-tyrosine##0.044##679588##Phanerochaete chrysosporium	R00737;K10774;4.3.1.23;E4.3.1.23;L-phenylalanine##1.28##651293##Rhodobacter capsulatus
Cyanin##Cyanidin 3,5-di-O-glucoside##Cyanidin 3,5-O-diglucoside	C08639	10	R07909;R07908;R05036;R03636;R03640;R02442;R02446;R01613;R01616;R00737	R07909;K12938;2.4.1.-;GT1;No information about KM-value	R07908;K12938;2.4.1.-;GT1;No information about KM-value	R05036;K05277;1.14.11.19;E1.14.11.19;No information about KM-value	R03636;K00091;1.1.1.219;E1.1.1.219;No information about KM-value	R03640;K00475;1.14.11.9;E1.14.11.9;No information about KM-value	R02442;K05280;1.14.13.21;E1.14.13.21;No information about KM-value	R02446;K01859;5.5.1.6;E5.5.1.6;No information about KM-value	R01613;K00660;2.3.1.74;E2.3.1.74##bcsA;p-Coumaroyl-CoA##0.048##676378##Physcomitrella patens subsp. patens	R01616;K01904;6.2.1.12;E6.2.1.12;ATP##0.004##653536##Arabidopsis thaliana (thale cress)	R00737;K10774;4.3.1.23;E4.3.1.23;L-tyrosine##0.016##651293##Rhodobacter capsulatus	R00737;K13064;4.3.1.25;PTAL;L-tyrosine##0.044##679588##Phanerochaete chrysosporium	R00737;K10774;4.3.1.23;E4.3.1.23;L-phenylalanine##1.28##651293##Rhodobacter capsulatus
Cyanin##Cyanidin 3,5-di-O-glucoside##Cyanidin 3,5-O-diglucoside	C08639	10	R07909;R07908;R05036;R03636;R03640;R07991;R07988;R01943;R07826;R00737	R07909;K12938;2.4.1.-;GT1;No information about KM-value	R07908;K12938;2.4.1.-;GT1;No information about KM-value	R05036;K05277;1.14.11.19;E1.14.11.19;No information about KM-value	R03636;K00091;1.1.1.219;E1.1.1.219;No information about KM-value	R03640;K00475;1.14.11.9;E1.14.11.9;No information about KM-value	R07991;No information of KEGG othology	R07988;K00660;2.3.1.74;E2.3.1.74##bcsA;p-Coumaroyl-CoA##0.048##676378##Physcomitrella patens subsp. patens	R01943;K01904;6.2.1.12;E6.2.1.12;ATP##0.004##653536##Arabidopsis thaliana (thale cress)	R07826;K09754;1.14.13.-;CYP98A##C3H;No information about KM-value	R00737;K10774;4.3.1.23;E4.3.1.23;L-tyrosine##0.016##651293##Rhodobacter capsulatus	R00737;K13064;4.3.1.25;PTAL;L-tyrosine##0.044##679588##Phanerochaete chrysosporium	R00737;K10774;4.3.1.23;E4.3.1.23;L-phenylalanine##1.28##651293##Rhodobacter capsulatus
Cyanin##Cyanidin 3,5-di-O-glucoside##Cyanidin 3,5-O-diglucoside	C08639	10	R07909;R07908;R05036;R03636;R03640;R07991;R07988;R07436;R01616;R00737	R07909;K12938;2.4.1.-;GT1;No information about KM-value	R07908;K12938;2.4.1.-;GT1;No information about KM-value	R05036;K05277;1.14.11.19;E1.14.11.19;No information about KM-value	R03636;K00091;1.1.1.219;E1.1.1.219;No information about KM-value	R03640;K00475;1.14.11.9;E1.14.11.9;No information about KM-value	R07991;No information of KEGG othology	R07988;K00660;2.3.1.74;E2.3.1.74##bcsA;p-Coumaroyl-CoA##0.048##676378##Physcomitrella patens subsp. patens	R07436;K09754;1.14.13.-;CYP98A##C3H;No information about KM-value	R01616;K01904;6.2.1.12;E6.2.1.12;ATP##0.004##653536##Arabidopsis thaliana (thale cress)	R00737;K10774;4.3.1.23;E4.3.1.23;L-tyrosine##0.016##651293##Rhodobacter capsulatus	R00737;K13064;4.3.1.25;PTAL;L-tyrosine##0.044##679588##Phanerochaete chrysosporium	R00737;K10774;4.3.1.23;E4.3.1.23;L-phenylalanine##1.28##651293##Rhodobacter capsulatus
Cyanin##Cyanidin 3,5-di-O-glucoside##Cyanidin 3,5-O-diglucoside	C08639	10	R07909;R07908;R05036;R05723;R03124;R02444;R02446;R01613;R01616;R00737	R07909;K12938;2.4.1.-;GT1;No information about KM-value	R07908;K12938;2.4.1.-;GT1;No information about KM-value	R05036;K05277;1.14.11.19;E1.14.11.19;No information about KM-value	R05723;K05277;1.14.11.19;E1.14.11.19;No information about KM-value	R03124;K05280;1.14.13.21;E1.14.13.21;No information about KM-value	R02444;K00475;1.14.11.9;E1.14.11.9;No information about KM-value	R02446;K01859;5.5.1.6;E5.5.1.6;No information about KM-value	R01613;K00660;2.3.1.74;E2.3.1.74##bcsA;p-Coumaroyl-CoA##0.048##676378##Physcomitrella patens subsp. patens	R01616;K01904;6.2.1.12;E6.2.1.12;ATP##0.004##653536##Arabidopsis thaliana (thale cress)	R00737;K10774;4.3.1.23;E4.3.1.23;L-tyrosine##0.016##651293##Rhodobacter capsulatus	R00737;K13064;4.3.1.25;PTAL;L-tyrosine##0.044##679588##Phanerochaete chrysosporium	R00737;K10774;4.3.1.23;E4.3.1.23;L-phenylalanine##1.28##651293##Rhodobacter capsulatus
Cyanin##Cyanidin 3,5-di-O-glucoside##Cyanidin 3,5-O-diglucoside	C08639	10	R07909;R07908;R05036;R05723;R03640;R02442;R02446;R01613;R01616;R00737	R07909;K12938;2.4.1.-;GT1;No information about KM-value	R07908;K12938;2.4.1.-;GT1;No information about KM-value	R05036;K05277;1.14.11.19;E1.14.11.19;No information about KM-value	R05723;K05277;1.14.11.19;E1.14.11.19;No information about KM-value	R03640;K00475;1.14.11.9;E1.14.11.9;No information about KM-value	R02442;K05280;1.14.13.21;E1.14.13.21;No information about KM-value	R02446;K01859;5.5.1.6;E5.5.1.6;No information about KM-value	R01613;K00660;2.3.1.74;E2.3.1.74##bcsA;p-Coumaroyl-CoA##0.048##676378##Physcomitrella patens subsp. patens	R01616;K01904;6.2.1.12;E6.2.1.12;ATP##0.004##653536##Arabidopsis thaliana (thale cress)	R00737;K10774;4.3.1.23;E4.3.1.23;L-tyrosine##0.016##651293##Rhodobacter capsulatus	R00737;K13064;4.3.1.25;PTAL;L-tyrosine##0.044##679588##Phanerochaete chrysosporium	R00737;K10774;4.3.1.23;E4.3.1.23;L-phenylalanine##1.28##651293##Rhodobacter capsulatus
Cyanin##Cyanidin 3,5-di-O-glucoside##Cyanidin 3,5-O-diglucoside	C08639	10	R07909;R07908;R05036;R05723;R03640;R07991;R07988;R01943;R07826;R00737	R07909;K12938;2.4.1.-;GT1;No information about KM-value	R07908;K12938;2.4.1.-;GT1;No information about KM-value	R05036;K05277;1.14.11.19;E1.14.11.19;No information about KM-value	R05723;K05277;1.14.11.19;E1.14.11.19;No information about KM-value	R03640;K00475;1.14.11.9;E1.14.11.9;No information about KM-value	R07991;No information of KEGG othology	R07988;K00660;2.3.1.74;E2.3.1.74##bcsA;p-Coumaroyl-CoA##0.048##676378##Physcomitrella patens subsp. patens	R01943;K01904;6.2.1.12;E6.2.1.12;ATP##0.004##653536##Arabidopsis thaliana (thale cress)	R07826;K09754;1.14.13.-;CYP98A##C3H;No information about KM-value	R00737;K10774;4.3.1.23;E4.3.1.23;L-tyrosine##0.016##651293##Rhodobacter capsulatus	R00737;K13064;4.3.1.25;PTAL;L-tyrosine##0.044##679588##Phanerochaete chrysosporium	R00737;K10774;4.3.1.23;E4.3.1.23;L-phenylalanine##1.28##651293##Rhodobacter capsulatus
Cyanin##Cyanidin 3,5-di-O-glucoside##Cyanidin 3,5-O-diglucoside	C08639	10	R07909;R07908;R05036;R05723;R03640;R07991;R07988;R07436;R01616;R00737	R07909;K12938;2.4.1.-;GT1;No information about KM-value	R07908;K12938;2.4.1.-;GT1;No information about KM-value	R05036;K05277;1.14.11.19;E1.14.11.19;No information about KM-value	R05723;K05277;1.14.11.19;E1.14.11.19;No information about KM-value	R03640;K00475;1.14.11.9;E1.14.11.9;No information about KM-value	R07991;No information of KEGG othology	R07988;K00660;2.3.1.74;E2.3.1.74##bcsA;p-Coumaroyl-CoA##0.048##676378##Physcomitrella patens subsp. patens	R07436;K09754;1.14.13.-;CYP98A##C3H;No information about KM-value	R01616;K01904;6.2.1.12;E6.2.1.12;ATP##0.004##653536##Arabidopsis thaliana (thale cress)	R00737;K10774;4.3.1.23;E4.3.1.23;L-tyrosine##0.016##651293##Rhodobacter capsulatus	R00737;K13064;4.3.1.25;PTAL;L-tyrosine##0.044##679588##Phanerochaete chrysosporium	R00737;K10774;4.3.1.23;E4.3.1.23;L-phenylalanine##1.28##651293##Rhodobacter capsulatus
Strigol	C09190	10	R08990;R08989;R08988;R03823;R07512;R07511;R07510;R04218;R02065;R02061	R08990;No information of KEGG othology	R08989;No information of KEGG othology	R08988;No information of KEGG othology	R03823;No information of KEGG othology	R07512;K09835;5.-.-.-;crtH##crtISO;No information about KM-value	R07511;K00514;1.14.99.30;E1.14.99.30##crtQ##zds;No information about KM-value	R07510;K02293;1.14.99.-;PDS##crtP;No information about KM-value	R04218;No information of KEGG othology	R02065;K02291;2.5.1.32;crtB;No information about KM-value	R02061;K13789;2.5.1.29;GGPS;farnesyl diphosphate##0.0005##638761##Ricinus communis (castor bean)
Cyclohex-1-ene-1-carboxyl-CoA	C09811	10	R05600;R05582;R05592;R05311;R05601;R05305;R05586;R02402;R02401;R02274	R05600;K07534;4.2.1.-;badK;No information about KM-value	R05582;K07535;1.1.1.-;badH;No information about KM-value	R05592;K07536;3.1.2.-;badI;No information about KM-value	R05311;K04118;1.3.1.62;E1.3.1.62;No information about KM-value	R05601;K01726;None;E4.2.1.-;None	R05305;No information of KEGG othology	R05586;K00680;None;E2.3.1.-;None	R02402;No information of KEGG othology	R02401;K14269;1.2.1.20;E1.2.1.20;No information about KM-value	R02274;K14268;2.6.1.48;E2.6.1.48;2-oxoglutarate##3.6##640093##Meyerozyma guilliermondii
Cyclohex-1-ene-1-carboxyl-CoA	C09811	10	R05600;R05582;R05592;R05311;R05601;R05305;R05586;R02487;R03026;R01975	R05600;K07534;4.2.1.-;badK;No information about KM-value	R05582;K07535;1.1.1.-;badH;No information about KM-value	R05592;K07536;3.1.2.-;badI;No information about KM-value	R05311;K04118;1.3.1.62;E1.3.1.62;No information about KM-value	R05601;K01726;None;E4.2.1.-;None	R05305;No information of KEGG othology	R05586;K00680;None;E2.3.1.-;None	R02487;K00252;1.3.99.7;GCDH##gcdH;electron transfer flavoprotein##0.0002##656812##Homo sapiens (human)	R03026;K07514;5.3.3.8;EHHADH;trans-2-Hexenoyl-CoA##0.00062##678385##Rattus norvegicus (rat)	R01975;K07514;5.3.3.8;EHHADH;trans-2-Hexenoyl-CoA##0.00062##678385##Rattus norvegicus (rat)
Cyclohex-1-ene-1-carboxyl-CoA	C09811	10	R05600;R05582;R05592;R05311;R05601;R05305;R05586;R02487;R03026;R01976	R05600;K07534;4.2.1.-;badK;No information about KM-value	R05582;K07535;1.1.1.-;badH;No information about KM-value	R05592;K07536;3.1.2.-;badI;No information about KM-value	R05311;K04118;1.3.1.62;E1.3.1.62;No information about KM-value	R05601;K01726;None;E4.2.1.-;None	R05305;No information of KEGG othology	R05586;K00680;None;E2.3.1.-;None	R02487;K00252;1.3.99.7;GCDH##gcdH;electron transfer flavoprotein##0.0002##656812##Homo sapiens (human)	R03026;K07514;5.3.3.8;EHHADH;trans-2-Hexenoyl-CoA##0.00062##678385##Rattus norvegicus (rat)	R01976;K00074;1.1.1.157;E1.1.1.157##paaH;No information about KM-value
Cyclohex-1-ene-1-carboxyl-CoA	C09811	10	R05600;R05582;R05592;R05311;R05601;R05305;R05586;R02487;R03027;R01977	R05600;K07534;4.2.1.-;badK;No information about KM-value	R05582;K07535;1.1.1.-;badH;No information about KM-value	R05592;K07536;3.1.2.-;badI;No information about KM-value	R05311;K04118;1.3.1.62;E1.3.1.62;No information about KM-value	R05601;K01726;None;E4.2.1.-;None	R05305;No information of KEGG othology	R05586;K00680;None;E2.3.1.-;None	R02487;K00252;1.3.99.7;GCDH##gcdH;electron transfer flavoprotein##0.0002##656812##Homo sapiens (human)	R03027;K01715;4.2.1.55;crt;crotonyl-CoA##0.00926##5792##Rhodospirillum rubrum	R01977;K00023;1.1.1.36;E1.1.1.36##phbB;(3R)-3-hydroxydecanoyl-CoA##0.0054##687492##Candida tropicalis
Cyclohex-1-ene-1-carboxyl-CoA	C09811	10	R05600;R05582;R05592;R05311;R05601;R05305;R05586;R02487;R05595;R05576	R05600;K07534;4.2.1.-;badK;No information about KM-value	R05582;K07535;1.1.1.-;badH;No information about KM-value	R05592;K07536;3.1.2.-;badI;No information about KM-value	R05311;K04118;1.3.1.62;E1.3.1.62;No information about KM-value	R05601;K01726;None;E4.2.1.-;None	R05305;No information of KEGG othology	R05586;K00680;None;E2.3.1.-;None	R02487;K00252;1.3.99.7;GCDH##gcdH;electron transfer flavoprotein##0.0002##656812##Homo sapiens (human)	R05595;K07514;5.3.3.8;EHHADH;trans-2-Hexenoyl-CoA##0.00062##678385##Rattus norvegicus (rat)	R05576;K00074;1.1.1.157;E1.1.1.157##paaH;No information about KM-value
Solasodine	C10822	10	R08506;R08505;R01451;R03310;R03353;R07498;R03765;R03200;R02874;R06223	R08506;No information of KEGG othology	R08505;K00488;1.14.13.15;CYP27A;5beta-Cholestane-3alpha,7alpha,12alpha-triol##0.0045##439029##Rattus norvegicus (rat)	R01451;K00213;1.3.1.21;DHCR7;Ergosterol##0.21##349274##Rattus norvegicus (rat)	R01451;K00213;1.3.1.21;DHCR7;7-dehydrocholesterol##1.14##349267##Mus musculus (mouse)	R03310;K00227;1.14.21.6;SC5DL;5alpha-Cholest-7-en-3beta-ol##0.032##390939##Arabidopsis thaliana (thale cress)	R03353;K01824;5.3.3.5;EBP;Zymosterol##0.05##649741##Homo sapiens (human)	R07498;K09828;1.3.1.72;DHCR24;5alpha-cholesta-7,24-dien-3beta-ol##0.037##288496##Rattus norvegicus (rat)	R03765;No information of KEGG othology	R03200;K01853;5.4.99.8;E5.4.99.8;No information about KM-value	R02874;K00511;1.14.99.7;E1.14.99.7##SQLE##ERG1;FAD##0.00043##438198##Rattus norvegicus (rat)	R06223;K00801;2.5.1.21;FDFT1;farnesyl diphosphate##0.0004##489847##Sus scrofa (pig)	R06223;K00801;2.5.1.21;FDFT1;trans-farnesyl diphosphate##0.001##489842##Rattus norvegicus (rat)
Solasodine	C10822	10	R08506;R08505;R01456;R07215;R03353;R07498;R03765;R03200;R02874;R06223	R08506;No information of KEGG othology	R08505;K00488;1.14.13.15;CYP27A;5beta-Cholestane-3alpha,7alpha,12alpha-triol##0.0045##439029##Rattus norvegicus (rat)	R01456;K00213;1.3.1.21;DHCR7;Ergosterol##0.21##349274##Rattus norvegicus (rat)	R01456;K00213;1.3.1.21;DHCR7;7-dehydrocholesterol##1.14##349267##Mus musculus (mouse)	R07215;K00227;1.14.21.6;SC5DL;5alpha-Cholest-7-en-3beta-ol##0.032##390939##Arabidopsis thaliana (thale cress)	R03353;K01824;5.3.3.5;EBP;Zymosterol##0.05##649741##Homo sapiens (human)	R07498;K09828;1.3.1.72;DHCR24;5alpha-cholesta-7,24-dien-3beta-ol##0.037##288496##Rattus norvegicus (rat)	R03765;No information of KEGG othology	R03200;K01853;5.4.99.8;E5.4.99.8;No information about KM-value	R02874;K00511;1.14.99.7;E1.14.99.7##SQLE##ERG1;FAD##0.00043##438198##Rattus norvegicus (rat)	R06223;K00801;2.5.1.21;FDFT1;farnesyl diphosphate##0.0004##489847##Sus scrofa (pig)	R06223;K00801;2.5.1.21;FDFT1;trans-farnesyl diphosphate##0.001##489842##Rattus norvegicus (rat)
Solasodine	C10822	10	R08506;R08505;R01456;R07215;R05703;R04804;R03765;R03200;R02874;R06223	R08506;No information of KEGG othology	R08505;K00488;1.14.13.15;CYP27A;5beta-Cholestane-3alpha,7alpha,12alpha-triol##0.0045##439029##Rattus norvegicus (rat)	R01456;K00213;1.3.1.21;DHCR7;Ergosterol##0.21##349274##Rattus norvegicus (rat)	R01456;K00213;1.3.1.21;DHCR7;7-dehydrocholesterol##1.14##349267##Mus musculus (mouse)	R07215;K00227;1.14.21.6;SC5DL;5alpha-Cholest-7-en-3beta-ol##0.032##390939##Arabidopsis thaliana (thale cress)	R05703;K09828;1.3.1.72;DHCR24;5alpha-cholesta-7,24-dien-3beta-ol##0.037##288496##Rattus norvegicus (rat)	R04804;K01824;5.3.3.5;EBP;Zymosterol##0.05##649741##Homo sapiens (human)	R03765;No information of KEGG othology	R03200;K01853;5.4.99.8;E5.4.99.8;No information about KM-value	R02874;K00511;1.14.99.7;E1.14.99.7##SQLE##ERG1;FAD##0.00043##438198##Rattus norvegicus (rat)	R06223;K00801;2.5.1.21;FDFT1;farnesyl diphosphate##0.0004##489847##Sus scrofa (pig)	R06223;K00801;2.5.1.21;FDFT1;trans-farnesyl diphosphate##0.001##489842##Rattus norvegicus (rat)
Solasodine	C10822	10	R08506;R08505;R08131;R03310;R03353;R07498;R03765;R03200;R02874;R06223	R08506;No information of KEGG othology	R08505;K00488;1.14.13.15;CYP27A;5beta-Cholestane-3alpha,7alpha,12alpha-triol##0.0045##439029##Rattus norvegicus (rat)	R08131;K14938;None;nvd;None	R03310;K00227;1.14.21.6;SC5DL;5alpha-Cholest-7-en-3beta-ol##0.032##390939##Arabidopsis thaliana (thale cress)	R03353;K01824;5.3.3.5;EBP;Zymosterol##0.05##649741##Homo sapiens (human)	R07498;K09828;1.3.1.72;DHCR24;5alpha-cholesta-7,24-dien-3beta-ol##0.037##288496##Rattus norvegicus (rat)	R03765;No information of KEGG othology	R03200;K01853;5.4.99.8;E5.4.99.8;No information about KM-value	R02874;K00511;1.14.99.7;E1.14.99.7##SQLE##ERG1;FAD##0.00043##438198##Rattus norvegicus (rat)	R06223;K00801;2.5.1.21;FDFT1;farnesyl diphosphate##0.0004##489847##Sus scrofa (pig)	R06223;K00801;2.5.1.21;FDFT1;trans-farnesyl diphosphate##0.001##489842##Rattus norvegicus (rat)
Solasodine	C10822	10	R08506;R08505;R08131;R03310;R05703;R04804;R03765;R03200;R02874;R06223	R08506;No information of KEGG othology	R08505;K00488;1.14.13.15;CYP27A;5beta-Cholestane-3alpha,7alpha,12alpha-triol##0.0045##439029##Rattus norvegicus (rat)	R08131;K14938;None;nvd;None	R03310;K00227;1.14.21.6;SC5DL;5alpha-Cholest-7-en-3beta-ol##0.032##390939##Arabidopsis thaliana (thale cress)	R05703;K09828;1.3.1.72;DHCR24;5alpha-cholesta-7,24-dien-3beta-ol##0.037##288496##Rattus norvegicus (rat)	R04804;K01824;5.3.3.5;EBP;Zymosterol##0.05##649741##Homo sapiens (human)	R03765;No information of KEGG othology	R03200;K01853;5.4.99.8;E5.4.99.8;No information about KM-value	R02874;K00511;1.14.99.7;E1.14.99.7##SQLE##ERG1;FAD##0.00043##438198##Rattus norvegicus (rat)	R06223;K00801;2.5.1.21;FDFT1;farnesyl diphosphate##0.0004##489847##Sus scrofa (pig)	R06223;K00801;2.5.1.21;FDFT1;trans-farnesyl diphosphate##0.001##489842##Rattus norvegicus (rat)
Solasodine	C10822	10	R08506;R08505;R08131;R07215;R03353;R07498;R03765;R03200;R02874;R06223	R08506;No information of KEGG othology	R08505;K00488;1.14.13.15;CYP27A;5beta-Cholestane-3alpha,7alpha,12alpha-triol##0.0045##439029##Rattus norvegicus (rat)	R08131;K14938;None;nvd;None	R07215;K00227;1.14.21.6;SC5DL;5alpha-Cholest-7-en-3beta-ol##0.032##390939##Arabidopsis thaliana (thale cress)	R03353;K01824;5.3.3.5;EBP;Zymosterol##0.05##649741##Homo sapiens (human)	R07498;K09828;1.3.1.72;DHCR24;5alpha-cholesta-7,24-dien-3beta-ol##0.037##288496##Rattus norvegicus (rat)	R03765;No information of KEGG othology	R03200;K01853;5.4.99.8;E5.4.99.8;No information about KM-value	R02874;K00511;1.14.99.7;E1.14.99.7##SQLE##ERG1;FAD##0.00043##438198##Rattus norvegicus (rat)	R06223;K00801;2.5.1.21;FDFT1;farnesyl diphosphate##0.0004##489847##Sus scrofa (pig)	R06223;K00801;2.5.1.21;FDFT1;trans-farnesyl diphosphate##0.001##489842##Rattus norvegicus (rat)
Solasodine	C10822	10	R08506;R08505;R08131;R07215;R05703;R04804;R03765;R03200;R02874;R06223	R08506;No information of KEGG othology	R08505;K00488;1.14.13.15;CYP27A;5beta-Cholestane-3alpha,7alpha,12alpha-triol##0.0045##439029##Rattus norvegicus (rat)	R08131;K14938;None;nvd;None	R07215;K00227;1.14.21.6;SC5DL;5alpha-Cholest-7-en-3beta-ol##0.032##390939##Arabidopsis thaliana (thale cress)	R05703;K09828;1.3.1.72;DHCR24;5alpha-cholesta-7,24-dien-3beta-ol##0.037##288496##Rattus norvegicus (rat)	R04804;K01824;5.3.3.5;EBP;Zymosterol##0.05##649741##Homo sapiens (human)	R03765;No information of KEGG othology	R03200;K01853;5.4.99.8;E5.4.99.8;No information about KM-value	R02874;K00511;1.14.99.7;E1.14.99.7##SQLE##ERG1;FAD##0.00043##438198##Rattus norvegicus (rat)	R06223;K00801;2.5.1.21;FDFT1;farnesyl diphosphate##0.0004##489847##Sus scrofa (pig)	R06223;K00801;2.5.1.21;FDFT1;trans-farnesyl diphosphate##0.001##489842##Rattus norvegicus (rat)
Solasodine	C10822	10	R08506;R08505;R01451;R03310;R05703;R04804;R03765;R03200;R02874;R06223	R08506;No information of KEGG othology	R08505;K00488;1.14.13.15;CYP27A;5beta-Cholestane-3alpha,7alpha,12alpha-triol##0.0045##439029##Rattus norvegicus (rat)	R01451;K00213;1.3.1.21;DHCR7;Ergosterol##0.21##349274##Rattus norvegicus (rat)	R01451;K00213;1.3.1.21;DHCR7;7-dehydrocholesterol##1.14##349267##Mus musculus (mouse)	R03310;K00227;1.14.21.6;SC5DL;5alpha-Cholest-7-en-3beta-ol##0.032##390939##Arabidopsis thaliana (thale cress)	R05703;K09828;1.3.1.72;DHCR24;5alpha-cholesta-7,24-dien-3beta-ol##0.037##288496##Rattus norvegicus (rat)	R04804;K01824;5.3.3.5;EBP;Zymosterol##0.05##649741##Homo sapiens (human)	R03765;No information of KEGG othology	R03200;K01853;5.4.99.8;E5.4.99.8;No information about KM-value	R02874;K00511;1.14.99.7;E1.14.99.7##SQLE##ERG1;FAD##0.00043##438198##Rattus norvegicus (rat)	R06223;K00801;2.5.1.21;FDFT1;farnesyl diphosphate##0.0004##489847##Sus scrofa (pig)	R06223;K00801;2.5.1.21;FDFT1;trans-farnesyl diphosphate##0.001##489842##Rattus norvegicus (rat)
Solasodine	C10822	10	R08506;R08505;R01451;R07215;R03353;R07498;R03765;R03200;R02874;R06223	R08506;No information of KEGG othology	R08505;K00488;1.14.13.15;CYP27A;5beta-Cholestane-3alpha,7alpha,12alpha-triol##0.0045##439029##Rattus norvegicus (rat)	R01451;K00213;1.3.1.21;DHCR7;Ergosterol##0.21##349274##Rattus norvegicus (rat)	R01451;K00213;1.3.1.21;DHCR7;7-dehydrocholesterol##1.14##349267##Mus musculus (mouse)	R07215;K00227;1.14.21.6;SC5DL;5alpha-Cholest-7-en-3beta-ol##0.032##390939##Arabidopsis thaliana (thale cress)	R03353;K01824;5.3.3.5;EBP;Zymosterol##0.05##649741##Homo sapiens (human)	R07498;K09828;1.3.1.72;DHCR24;5alpha-cholesta-7,24-dien-3beta-ol##0.037##288496##Rattus norvegicus (rat)	R03765;No information of KEGG othology	R03200;K01853;5.4.99.8;E5.4.99.8;No information about KM-value	R02874;K00511;1.14.99.7;E1.14.99.7##SQLE##ERG1;FAD##0.00043##438198##Rattus norvegicus (rat)	R06223;K00801;2.5.1.21;FDFT1;farnesyl diphosphate##0.0004##489847##Sus scrofa (pig)	R06223;K00801;2.5.1.21;FDFT1;trans-farnesyl diphosphate##0.001##489842##Rattus norvegicus (rat)
Solasodine	C10822	10	R08506;R08505;R01451;R07215;R05703;R04804;R03765;R03200;R02874;R06223	R08506;No information of KEGG othology	R08505;K00488;1.14.13.15;CYP27A;5beta-Cholestane-3alpha,7alpha,12alpha-triol##0.0045##439029##Rattus norvegicus (rat)	R01451;K00213;1.3.1.21;DHCR7;Ergosterol##0.21##349274##Rattus norvegicus (rat)	R01451;K00213;1.3.1.21;DHCR7;7-dehydrocholesterol##1.14##349267##Mus musculus (mouse)	R07215;K00227;1.14.21.6;SC5DL;5alpha-Cholest-7-en-3beta-ol##0.032##390939##Arabidopsis thaliana (thale cress)	R05703;K09828;1.3.1.72;DHCR24;5alpha-cholesta-7,24-dien-3beta-ol##0.037##288496##Rattus norvegicus (rat)	R04804;K01824;5.3.3.5;EBP;Zymosterol##0.05##649741##Homo sapiens (human)	R03765;No information of KEGG othology	R03200;K01853;5.4.99.8;E5.4.99.8;No information about KM-value	R02874;K00511;1.14.99.7;E1.14.99.7##SQLE##ERG1;FAD##0.00043##438198##Rattus norvegicus (rat)	R06223;K00801;2.5.1.21;FDFT1;farnesyl diphosphate##0.0004##489847##Sus scrofa (pig)	R06223;K00801;2.5.1.21;FDFT1;trans-farnesyl diphosphate##0.001##489842##Rattus norvegicus (rat)
Solasodine	C10822	10	R08506;R08505;R01456;R03310;R03353;R07498;R03765;R03200;R02874;R06223	R08506;No information of KEGG othology	R08505;K00488;1.14.13.15;CYP27A;5beta-Cholestane-3alpha,7alpha,12alpha-triol##0.0045##439029##Rattus norvegicus (rat)	R01456;K00213;1.3.1.21;DHCR7;Ergosterol##0.21##349274##Rattus norvegicus (rat)	R01456;K00213;1.3.1.21;DHCR7;7-dehydrocholesterol##1.14##349267##Mus musculus (mouse)	R03310;K00227;1.14.21.6;SC5DL;5alpha-Cholest-7-en-3beta-ol##0.032##390939##Arabidopsis thaliana (thale cress)	R03353;K01824;5.3.3.5;EBP;Zymosterol##0.05##649741##Homo sapiens (human)	R07498;K09828;1.3.1.72;DHCR24;5alpha-cholesta-7,24-dien-3beta-ol##0.037##288496##Rattus norvegicus (rat)	R03765;No information of KEGG othology	R03200;K01853;5.4.99.8;E5.4.99.8;No information about KM-value	R02874;K00511;1.14.99.7;E1.14.99.7##SQLE##ERG1;FAD##0.00043##438198##Rattus norvegicus (rat)	R06223;K00801;2.5.1.21;FDFT1;farnesyl diphosphate##0.0004##489847##Sus scrofa (pig)	R06223;K00801;2.5.1.21;FDFT1;trans-farnesyl diphosphate##0.001##489842##Rattus norvegicus (rat)
Solasodine	C10822	10	R08506;R08505;R01456;R03310;R05703;R04804;R03765;R03200;R02874;R06223	R08506;No information of KEGG othology	R08505;K00488;1.14.13.15;CYP27A;5beta-Cholestane-3alpha,7alpha,12alpha-triol##0.0045##439029##Rattus norvegicus (rat)	R01456;K00213;1.3.1.21;DHCR7;Ergosterol##0.21##349274##Rattus norvegicus (rat)	R01456;K00213;1.3.1.21;DHCR7;7-dehydrocholesterol##1.14##349267##Mus musculus (mouse)	R03310;K00227;1.14.21.6;SC5DL;5alpha-Cholest-7-en-3beta-ol##0.032##390939##Arabidopsis thaliana (thale cress)	R05703;K09828;1.3.1.72;DHCR24;5alpha-cholesta-7,24-dien-3beta-ol##0.037##288496##Rattus norvegicus (rat)	R04804;K01824;5.3.3.5;EBP;Zymosterol##0.05##649741##Homo sapiens (human)	R03765;No information of KEGG othology	R03200;K01853;5.4.99.8;E5.4.99.8;No information about KM-value	R02874;K00511;1.14.99.7;E1.14.99.7##SQLE##ERG1;FAD##0.00043##438198##Rattus norvegicus (rat)	R06223;K00801;2.5.1.21;FDFT1;farnesyl diphosphate##0.0004##489847##Sus scrofa (pig)	R06223;K00801;2.5.1.21;FDFT1;trans-farnesyl diphosphate##0.001##489842##Rattus norvegicus (rat)
Tomatidine	C10826	10	R08507;R08505;R01451;R03310;R03353;R07498;R03765;R03200;R02874;R06223	R08507;No information of KEGG othology	R08505;K00488;1.14.13.15;CYP27A;5beta-Cholestane-3alpha,7alpha,12alpha-triol##0.0045##439029##Rattus norvegicus (rat)	R01451;K00213;1.3.1.21;DHCR7;Ergosterol##0.21##349274##Rattus norvegicus (rat)	R01451;K00213;1.3.1.21;DHCR7;7-dehydrocholesterol##1.14##349267##Mus musculus (mouse)	R03310;K00227;1.14.21.6;SC5DL;5alpha-Cholest-7-en-3beta-ol##0.032##390939##Arabidopsis thaliana (thale cress)	R03353;K01824;5.3.3.5;EBP;Zymosterol##0.05##649741##Homo sapiens (human)	R07498;K09828;1.3.1.72;DHCR24;5alpha-cholesta-7,24-dien-3beta-ol##0.037##288496##Rattus norvegicus (rat)	R03765;No information of KEGG othology	R03200;K01853;5.4.99.8;E5.4.99.8;No information about KM-value	R02874;K00511;1.14.99.7;E1.14.99.7##SQLE##ERG1;FAD##0.00043##438198##Rattus norvegicus (rat)	R06223;K00801;2.5.1.21;FDFT1;farnesyl diphosphate##0.0004##489847##Sus scrofa (pig)	R06223;K00801;2.5.1.21;FDFT1;trans-farnesyl diphosphate##0.001##489842##Rattus norvegicus (rat)
Tomatidine	C10826	10	R08507;R08505;R01456;R07215;R03353;R07498;R03765;R03200;R02874;R06223	R08507;No information of KEGG othology	R08505;K00488;1.14.13.15;CYP27A;5beta-Cholestane-3alpha,7alpha,12alpha-triol##0.0045##439029##Rattus norvegicus (rat)	R01456;K00213;1.3.1.21;DHCR7;Ergosterol##0.21##349274##Rattus norvegicus (rat)	R01456;K00213;1.3.1.21;DHCR7;7-dehydrocholesterol##1.14##349267##Mus musculus (mouse)	R07215;K00227;1.14.21.6;SC5DL;5alpha-Cholest-7-en-3beta-ol##0.032##390939##Arabidopsis thaliana (thale cress)	R03353;K01824;5.3.3.5;EBP;Zymosterol##0.05##649741##Homo sapiens (human)	R07498;K09828;1.3.1.72;DHCR24;5alpha-cholesta-7,24-dien-3beta-ol##0.037##288496##Rattus norvegicus (rat)	R03765;No information of KEGG othology	R03200;K01853;5.4.99.8;E5.4.99.8;No information about KM-value	R02874;K00511;1.14.99.7;E1.14.99.7##SQLE##ERG1;FAD##0.00043##438198##Rattus norvegicus (rat)	R06223;K00801;2.5.1.21;FDFT1;farnesyl diphosphate##0.0004##489847##Sus scrofa (pig)	R06223;K00801;2.5.1.21;FDFT1;trans-farnesyl diphosphate##0.001##489842##Rattus norvegicus (rat)
Tomatidine	C10826	10	R08507;R08505;R01456;R07215;R05703;R04804;R03765;R03200;R02874;R06223	R08507;No information of KEGG othology	R08505;K00488;1.14.13.15;CYP27A;5beta-Cholestane-3alpha,7alpha,12alpha-triol##0.0045##439029##Rattus norvegicus (rat)	R01456;K00213;1.3.1.21;DHCR7;Ergosterol##0.21##349274##Rattus norvegicus (rat)	R01456;K00213;1.3.1.21;DHCR7;7-dehydrocholesterol##1.14##349267##Mus musculus (mouse)	R07215;K00227;1.14.21.6;SC5DL;5alpha-Cholest-7-en-3beta-ol##0.032##390939##Arabidopsis thaliana (thale cress)	R05703;K09828;1.3.1.72;DHCR24;5alpha-cholesta-7,24-dien-3beta-ol##0.037##288496##Rattus norvegicus (rat)	R04804;K01824;5.3.3.5;EBP;Zymosterol##0.05##649741##Homo sapiens (human)	R03765;No information of KEGG othology	R03200;K01853;5.4.99.8;E5.4.99.8;No information about KM-value	R02874;K00511;1.14.99.7;E1.14.99.7##SQLE##ERG1;FAD##0.00043##438198##Rattus norvegicus (rat)	R06223;K00801;2.5.1.21;FDFT1;farnesyl diphosphate##0.0004##489847##Sus scrofa (pig)	R06223;K00801;2.5.1.21;FDFT1;trans-farnesyl diphosphate##0.001##489842##Rattus norvegicus (rat)
Tomatidine	C10826	10	R08507;R08505;R08131;R03310;R03353;R07498;R03765;R03200;R02874;R06223	R08507;No information of KEGG othology	R08505;K00488;1.14.13.15;CYP27A;5beta-Cholestane-3alpha,7alpha,12alpha-triol##0.0045##439029##Rattus norvegicus (rat)	R08131;K14938;None;nvd;None	R03310;K00227;1.14.21.6;SC5DL;5alpha-Cholest-7-en-3beta-ol##0.032##390939##Arabidopsis thaliana (thale cress)	R03353;K01824;5.3.3.5;EBP;Zymosterol##0.05##649741##Homo sapiens (human)	R07498;K09828;1.3.1.72;DHCR24;5alpha-cholesta-7,24-dien-3beta-ol##0.037##288496##Rattus norvegicus (rat)	R03765;No information of KEGG othology	R03200;K01853;5.4.99.8;E5.4.99.8;No information about KM-value	R02874;K00511;1.14.99.7;E1.14.99.7##SQLE##ERG1;FAD##0.00043##438198##Rattus norvegicus (rat)	R06223;K00801;2.5.1.21;FDFT1;farnesyl diphosphate##0.0004##489847##Sus scrofa (pig)	R06223;K00801;2.5.1.21;FDFT1;trans-farnesyl diphosphate##0.001##489842##Rattus norvegicus (rat)
Tomatidine	C10826	10	R08507;R08505;R08131;R03310;R05703;R04804;R03765;R03200;R02874;R06223	R08507;No information of KEGG othology	R08505;K00488;1.14.13.15;CYP27A;5beta-Cholestane-3alpha,7alpha,12alpha-triol##0.0045##439029##Rattus norvegicus (rat)	R08131;K14938;None;nvd;None	R03310;K00227;1.14.21.6;SC5DL;5alpha-Cholest-7-en-3beta-ol##0.032##390939##Arabidopsis thaliana (thale cress)	R05703;K09828;1.3.1.72;DHCR24;5alpha-cholesta-7,24-dien-3beta-ol##0.037##288496##Rattus norvegicus (rat)	R04804;K01824;5.3.3.5;EBP;Zymosterol##0.05##649741##Homo sapiens (human)	R03765;No information of KEGG othology	R03200;K01853;5.4.99.8;E5.4.99.8;No information about KM-value	R02874;K00511;1.14.99.7;E1.14.99.7##SQLE##ERG1;FAD##0.00043##438198##Rattus norvegicus (rat)	R06223;K00801;2.5.1.21;FDFT1;farnesyl diphosphate##0.0004##489847##Sus scrofa (pig)	R06223;K00801;2.5.1.21;FDFT1;trans-farnesyl diphosphate##0.001##489842##Rattus norvegicus (rat)
Tomatidine	C10826	10	R08507;R08505;R08131;R07215;R03353;R07498;R03765;R03200;R02874;R06223	R08507;No information of KEGG othology	R08505;K00488;1.14.13.15;CYP27A;5beta-Cholestane-3alpha,7alpha,12alpha-triol##0.0045##439029##Rattus norvegicus (rat)	R08131;K14938;None;nvd;None	R07215;K00227;1.14.21.6;SC5DL;5alpha-Cholest-7-en-3beta-ol##0.032##390939##Arabidopsis thaliana (thale cress)	R03353;K01824;5.3.3.5;EBP;Zymosterol##0.05##649741##Homo sapiens (human)	R07498;K09828;1.3.1.72;DHCR24;5alpha-cholesta-7,24-dien-3beta-ol##0.037##288496##Rattus norvegicus (rat)	R03765;No information of KEGG othology	R03200;K01853;5.4.99.8;E5.4.99.8;No information about KM-value	R02874;K00511;1.14.99.7;E1.14.99.7##SQLE##ERG1;FAD##0.00043##438198##Rattus norvegicus (rat)	R06223;K00801;2.5.1.21;FDFT1;farnesyl diphosphate##0.0004##489847##Sus scrofa (pig)	R06223;K00801;2.5.1.21;FDFT1;trans-farnesyl diphosphate##0.001##489842##Rattus norvegicus (rat)
Tomatidine	C10826	10	R08507;R08505;R08131;R07215;R05703;R04804;R03765;R03200;R02874;R06223	R08507;No information of KEGG othology	R08505;K00488;1.14.13.15;CYP27A;5beta-Cholestane-3alpha,7alpha,12alpha-triol##0.0045##439029##Rattus norvegicus (rat)	R08131;K14938;None;nvd;None	R07215;K00227;1.14.21.6;SC5DL;5alpha-Cholest-7-en-3beta-ol##0.032##390939##Arabidopsis thaliana (thale cress)	R05703;K09828;1.3.1.72;DHCR24;5alpha-cholesta-7,24-dien-3beta-ol##0.037##288496##Rattus norvegicus (rat)	R04804;K01824;5.3.3.5;EBP;Zymosterol##0.05##649741##Homo sapiens (human)	R03765;No information of KEGG othology	R03200;K01853;5.4.99.8;E5.4.99.8;No information about KM-value	R02874;K00511;1.14.99.7;E1.14.99.7##SQLE##ERG1;FAD##0.00043##438198##Rattus norvegicus (rat)	R06223;K00801;2.5.1.21;FDFT1;farnesyl diphosphate##0.0004##489847##Sus scrofa (pig)	R06223;K00801;2.5.1.21;FDFT1;trans-farnesyl diphosphate##0.001##489842##Rattus norvegicus (rat)
Tomatidine	C10826	10	R08507;R08505;R01451;R03310;R05703;R04804;R03765;R03200;R02874;R06223	R08507;No information of KEGG othology	R08505;K00488;1.14.13.15;CYP27A;5beta-Cholestane-3alpha,7alpha,12alpha-triol##0.0045##439029##Rattus norvegicus (rat)	R01451;K00213;1.3.1.21;DHCR7;Ergosterol##0.21##349274##Rattus norvegicus (rat)	R01451;K00213;1.3.1.21;DHCR7;7-dehydrocholesterol##1.14##349267##Mus musculus (mouse)	R03310;K00227;1.14.21.6;SC5DL;5alpha-Cholest-7-en-3beta-ol##0.032##390939##Arabidopsis thaliana (thale cress)	R05703;K09828;1.3.1.72;DHCR24;5alpha-cholesta-7,24-dien-3beta-ol##0.037##288496##Rattus norvegicus (rat)	R04804;K01824;5.3.3.5;EBP;Zymosterol##0.05##649741##Homo sapiens (human)	R03765;No information of KEGG othology	R03200;K01853;5.4.99.8;E5.4.99.8;No information about KM-value	R02874;K00511;1.14.99.7;E1.14.99.7##SQLE##ERG1;FAD##0.00043##438198##Rattus norvegicus (rat)	R06223;K00801;2.5.1.21;FDFT1;farnesyl diphosphate##0.0004##489847##Sus scrofa (pig)	R06223;K00801;2.5.1.21;FDFT1;trans-farnesyl diphosphate##0.001##489842##Rattus norvegicus (rat)
Tomatidine	C10826	10	R08507;R08505;R01451;R07215;R03353;R07498;R03765;R03200;R02874;R06223	R08507;No information of KEGG othology	R08505;K00488;1.14.13.15;CYP27A;5beta-Cholestane-3alpha,7alpha,12alpha-triol##0.0045##439029##Rattus norvegicus (rat)	R01451;K00213;1.3.1.21;DHCR7;Ergosterol##0.21##349274##Rattus norvegicus (rat)	R01451;K00213;1.3.1.21;DHCR7;7-dehydrocholesterol##1.14##349267##Mus musculus (mouse)	R07215;K00227;1.14.21.6;SC5DL;5alpha-Cholest-7-en-3beta-ol##0.032##390939##Arabidopsis thaliana (thale cress)	R03353;K01824;5.3.3.5;EBP;Zymosterol##0.05##649741##Homo sapiens (human)	R07498;K09828;1.3.1.72;DHCR24;5alpha-cholesta-7,24-dien-3beta-ol##0.037##288496##Rattus norvegicus (rat)	R03765;No information of KEGG othology	R03200;K01853;5.4.99.8;E5.4.99.8;No information about KM-value	R02874;K00511;1.14.99.7;E1.14.99.7##SQLE##ERG1;FAD##0.00043##438198##Rattus norvegicus (rat)	R06223;K00801;2.5.1.21;FDFT1;farnesyl diphosphate##0.0004##489847##Sus scrofa (pig)	R06223;K00801;2.5.1.21;FDFT1;trans-farnesyl diphosphate##0.001##489842##Rattus norvegicus (rat)
Tomatidine	C10826	10	R08507;R08505;R01451;R07215;R05703;R04804;R03765;R03200;R02874;R06223	R08507;No information of KEGG othology	R08505;K00488;1.14.13.15;CYP27A;5beta-Cholestane-3alpha,7alpha,12alpha-triol##0.0045##439029##Rattus norvegicus (rat)	R01451;K00213;1.3.1.21;DHCR7;Ergosterol##0.21##349274##Rattus norvegicus (rat)	R01451;K00213;1.3.1.21;DHCR7;7-dehydrocholesterol##1.14##349267##Mus musculus (mouse)	R07215;K00227;1.14.21.6;SC5DL;5alpha-Cholest-7-en-3beta-ol##0.032##390939##Arabidopsis thaliana (thale cress)	R05703;K09828;1.3.1.72;DHCR24;5alpha-cholesta-7,24-dien-3beta-ol##0.037##288496##Rattus norvegicus (rat)	R04804;K01824;5.3.3.5;EBP;Zymosterol##0.05##649741##Homo sapiens (human)	R03765;No information of KEGG othology	R03200;K01853;5.4.99.8;E5.4.99.8;No information about KM-value	R02874;K00511;1.14.99.7;E1.14.99.7##SQLE##ERG1;FAD##0.00043##438198##Rattus norvegicus (rat)	R06223;K00801;2.5.1.21;FDFT1;farnesyl diphosphate##0.0004##489847##Sus scrofa (pig)	R06223;K00801;2.5.1.21;FDFT1;trans-farnesyl diphosphate##0.001##489842##Rattus norvegicus (rat)
Tomatidine	C10826	10	R08507;R08505;R01456;R03310;R03353;R07498;R03765;R03200;R02874;R06223	R08507;No information of KEGG othology	R08505;K00488;1.14.13.15;CYP27A;5beta-Cholestane-3alpha,7alpha,12alpha-triol##0.0045##439029##Rattus norvegicus (rat)	R01456;K00213;1.3.1.21;DHCR7;Ergosterol##0.21##349274##Rattus norvegicus (rat)	R01456;K00213;1.3.1.21;DHCR7;7-dehydrocholesterol##1.14##349267##Mus musculus (mouse)	R03310;K00227;1.14.21.6;SC5DL;5alpha-Cholest-7-en-3beta-ol##0.032##390939##Arabidopsis thaliana (thale cress)	R03353;K01824;5.3.3.5;EBP;Zymosterol##0.05##649741##Homo sapiens (human)	R07498;K09828;1.3.1.72;DHCR24;5alpha-cholesta-7,24-dien-3beta-ol##0.037##288496##Rattus norvegicus (rat)	R03765;No information of KEGG othology	R03200;K01853;5.4.99.8;E5.4.99.8;No information about KM-value	R02874;K00511;1.14.99.7;E1.14.99.7##SQLE##ERG1;FAD##0.00043##438198##Rattus norvegicus (rat)	R06223;K00801;2.5.1.21;FDFT1;farnesyl diphosphate##0.0004##489847##Sus scrofa (pig)	R06223;K00801;2.5.1.21;FDFT1;trans-farnesyl diphosphate##0.001##489842##Rattus norvegicus (rat)
Tomatidine	C10826	10	R08507;R08505;R01456;R03310;R05703;R04804;R03765;R03200;R02874;R06223	R08507;No information of KEGG othology	R08505;K00488;1.14.13.15;CYP27A;5beta-Cholestane-3alpha,7alpha,12alpha-triol##0.0045##439029##Rattus norvegicus (rat)	R01456;K00213;1.3.1.21;DHCR7;Ergosterol##0.21##349274##Rattus norvegicus (rat)	R01456;K00213;1.3.1.21;DHCR7;7-dehydrocholesterol##1.14##349267##Mus musculus (mouse)	R03310;K00227;1.14.21.6;SC5DL;5alpha-Cholest-7-en-3beta-ol##0.032##390939##Arabidopsis thaliana (thale cress)	R05703;K09828;1.3.1.72;DHCR24;5alpha-cholesta-7,24-dien-3beta-ol##0.037##288496##Rattus norvegicus (rat)	R04804;K01824;5.3.3.5;EBP;Zymosterol##0.05##649741##Homo sapiens (human)	R03765;No information of KEGG othology	R03200;K01853;5.4.99.8;E5.4.99.8;No information about KM-value	R02874;K00511;1.14.99.7;E1.14.99.7##SQLE##ERG1;FAD##0.00043##438198##Rattus norvegicus (rat)	R06223;K00801;2.5.1.21;FDFT1;farnesyl diphosphate##0.0004##489847##Sus scrofa (pig)	R06223;K00801;2.5.1.21;FDFT1;trans-farnesyl diphosphate##0.001##489842##Rattus norvegicus (rat)
Gibberellin A14	C11858	10	R06333;R06297;R06295;R06294;R06293;R06292;R06291;R05092;R02068;R02061	R06333;No information of KEGG othology	R06297;K04123;1.14.13.79;KAO;No information about KM-value	R06295;K04123;1.14.13.79;KAO;No information about KM-value	R06294;K04123;1.14.13.79;KAO;No information about KM-value	R06293;K04122;1.14.13.78;E1.14.13.78;No information about KM-value	R06292;K04122;1.14.13.78;E1.14.13.78;No information about KM-value	R06291;K04122;1.14.13.78;E1.14.13.78;No information about KM-value	R05092;K04121;4.2.3.19;E4.2.3.19;[15-3H]ent-copalyl diphosphate##0.0003##680358##Arabidopsis thaliana (thale cress)	R02068;K04120;5.5.1.13;E5.5.1.13;No information about KM-value	R02061;K13789;2.5.1.29;GGPS;farnesyl diphosphate##0.0005##638761##Ricinus communis (castor bean)
Gibberellin A14	C11858	10	R06339;R06341;R06295;R06294;R06293;R06292;R06291;R05092;R02068;R02061	R06339;K12917;None;P450I;None	R06341;K12917;None;P450I;None	R06295;K04123;1.14.13.79;KAO;No information about KM-value	R06294;K04123;1.14.13.79;KAO;No information about KM-value	R06293;K04122;1.14.13.78;E1.14.13.78;No information about KM-value	R06292;K04122;1.14.13.78;E1.14.13.78;No information about KM-value	R06291;K04122;1.14.13.78;E1.14.13.78;No information about KM-value	R05092;K04121;4.2.3.19;E4.2.3.19;[15-3H]ent-copalyl diphosphate##0.0003##680358##Arabidopsis thaliana (thale cress)	R02068;K04120;5.5.1.13;E5.5.1.13;No information about KM-value	R02061;K13789;2.5.1.29;GGPS;farnesyl diphosphate##0.0005##638761##Ricinus communis (castor bean)
Gibberellin A15 open lactone	C11860	10	R06322;R06297;R06295;R06294;R06293;R06292;R06291;R05092;R02068;R02061	R06322;K05282;1.14.11.12;E1.14.11.12;No information about KM-value	R06297;K04123;1.14.13.79;KAO;No information about KM-value	R06295;K04123;1.14.13.79;KAO;No information about KM-value	R06294;K04123;1.14.13.79;KAO;No information about KM-value	R06293;K04122;1.14.13.78;E1.14.13.78;No information about KM-value	R06292;K04122;1.14.13.78;E1.14.13.78;No information about KM-value	R06291;K04122;1.14.13.78;E1.14.13.78;No information about KM-value	R05092;K04121;4.2.3.19;E4.2.3.19;[15-3H]ent-copalyl diphosphate##0.0003##680358##Arabidopsis thaliana (thale cress)	R02068;K04120;5.5.1.13;E5.5.1.13;No information about KM-value	R02061;K13789;2.5.1.29;GGPS;farnesyl diphosphate##0.0005##638761##Ricinus communis (castor bean)
Petunidin 3-O-glucoside##Petunidin 3-glucoside	C12139	10	R06549;R06536;R05037;R05038;R03125;R02444;R02446;R01613;R01616;R00737	R06549;No information of KEGG othology	R06536;K12930;2.4.1.115;BZ1;quercetin##0.015##489569##Vitis vinifera (wine grape)	R05037;K05277;1.14.11.19;E1.14.11.19;No information about KM-value	R05038;K00091;1.1.1.219;E1.1.1.219;No information about KM-value	R03125;K13083;1.14.13.88;CYP75A;No information about KM-value	R02444;K00475;1.14.11.9;E1.14.11.9;No information about KM-value	R02446;K01859;5.5.1.6;E5.5.1.6;No information about KM-value	R01613;K00660;2.3.1.74;E2.3.1.74##bcsA;p-Coumaroyl-CoA##0.048##676378##Physcomitrella patens subsp. patens	R01616;K01904;6.2.1.12;E6.2.1.12;ATP##0.004##653536##Arabidopsis thaliana (thale cress)	R00737;K10774;4.3.1.23;E4.3.1.23;L-tyrosine##0.016##651293##Rhodobacter capsulatus	R00737;K13064;4.3.1.25;PTAL;L-tyrosine##0.044##679588##Phanerochaete chrysosporium	R00737;K10774;4.3.1.23;E4.3.1.23;L-phenylalanine##1.28##651293##Rhodobacter capsulatus
Petunidin 3-O-glucoside##Petunidin 3-glucoside	C12139	10	R06549;R06536;R05037;R05038;R05039;R02443;R02446;R01613;R01616;R00737	R06549;No information of KEGG othology	R06536;K12930;2.4.1.115;BZ1;quercetin##0.015##489569##Vitis vinifera (wine grape)	R05037;K05277;1.14.11.19;E1.14.11.19;No information about KM-value	R05038;K00091;1.1.1.219;E1.1.1.219;No information about KM-value	R05039;K00475;1.14.11.9;E1.14.11.9;No information about KM-value	R02443;K13083;1.14.13.88;CYP75A;No information about KM-value	R02446;K01859;5.5.1.6;E5.5.1.6;No information about KM-value	R01613;K00660;2.3.1.74;E2.3.1.74##bcsA;p-Coumaroyl-CoA##0.048##676378##Physcomitrella patens subsp. patens	R01616;K01904;6.2.1.12;E6.2.1.12;ATP##0.004##653536##Arabidopsis thaliana (thale cress)	R00737;K10774;4.3.1.23;E4.3.1.23;L-tyrosine##0.016##651293##Rhodobacter capsulatus	R00737;K13064;4.3.1.25;PTAL;L-tyrosine##0.044##679588##Phanerochaete chrysosporium	R00737;K10774;4.3.1.23;E4.3.1.23;L-phenylalanine##1.28##651293##Rhodobacter capsulatus
Malvidin 3-O-glucoside##Enin##Malvidin-3-glucoside	C12140	10	R06550;R06536;R05037;R05038;R03125;R02444;R02446;R01613;R01616;R00737	R06550;No information of KEGG othology	R06536;K12930;2.4.1.115;BZ1;quercetin##0.015##489569##Vitis vinifera (wine grape)	R05037;K05277;1.14.11.19;E1.14.11.19;No information about KM-value	R05038;K00091;1.1.1.219;E1.1.1.219;No information about KM-value	R03125;K13083;1.14.13.88;CYP75A;No information about KM-value	R02444;K00475;1.14.11.9;E1.14.11.9;No information about KM-value	R02446;K01859;5.5.1.6;E5.5.1.6;No information about KM-value	R01613;K00660;2.3.1.74;E2.3.1.74##bcsA;p-Coumaroyl-CoA##0.048##676378##Physcomitrella patens subsp. patens	R01616;K01904;6.2.1.12;E6.2.1.12;ATP##0.004##653536##Arabidopsis thaliana (thale cress)	R00737;K10774;4.3.1.23;E4.3.1.23;L-tyrosine##0.016##651293##Rhodobacter capsulatus	R00737;K13064;4.3.1.25;PTAL;L-tyrosine##0.044##679588##Phanerochaete chrysosporium	R00737;K10774;4.3.1.23;E4.3.1.23;L-phenylalanine##1.28##651293##Rhodobacter capsulatus
Malvidin 3-O-glucoside##Enin##Malvidin-3-glucoside	C12140	10	R06550;R06536;R05037;R05038;R05039;R02443;R02446;R01613;R01616;R00737	R06550;No information of KEGG othology	R06536;K12930;2.4.1.115;BZ1;quercetin##0.015##489569##Vitis vinifera (wine grape)	R05037;K05277;1.14.11.19;E1.14.11.19;No information about KM-value	R05038;K00091;1.1.1.219;E1.1.1.219;No information about KM-value	R05039;K00475;1.14.11.9;E1.14.11.9;No information about KM-value	R02443;K13083;1.14.13.88;CYP75A;No information about KM-value	R02446;K01859;5.5.1.6;E5.5.1.6;No information about KM-value	R01613;K00660;2.3.1.74;E2.3.1.74##bcsA;p-Coumaroyl-CoA##0.048##676378##Physcomitrella patens subsp. patens	R01616;K01904;6.2.1.12;E6.2.1.12;ATP##0.004##653536##Arabidopsis thaliana (thale cress)	R00737;K10774;4.3.1.23;E4.3.1.23;L-tyrosine##0.016##651293##Rhodobacter capsulatus	R00737;K13064;4.3.1.25;PTAL;L-tyrosine##0.044##679588##Phanerochaete chrysosporium	R00737;K10774;4.3.1.23;E4.3.1.23;L-phenylalanine##1.28##651293##Rhodobacter capsulatus
Peonidin 3-O-glucoside##Peonidin-3-glucoside	C12141	10	R06548;R06535;R05036;R03636;R03124;R02444;R02446;R01613;R01616;R00737	R06548;No information of KEGG othology	R06535;K12930;2.4.1.115;BZ1;quercetin##0.015##489569##Vitis vinifera (wine grape)	R05036;K05277;1.14.11.19;E1.14.11.19;No information about KM-value	R03636;K00091;1.1.1.219;E1.1.1.219;No information about KM-value	R03124;K05280;1.14.13.21;E1.14.13.21;No information about KM-value	R02444;K00475;1.14.11.9;E1.14.11.9;No information about KM-value	R02446;K01859;5.5.1.6;E5.5.1.6;No information about KM-value	R01613;K00660;2.3.1.74;E2.3.1.74##bcsA;p-Coumaroyl-CoA##0.048##676378##Physcomitrella patens subsp. patens	R01616;K01904;6.2.1.12;E6.2.1.12;ATP##0.004##653536##Arabidopsis thaliana (thale cress)	R00737;K10774;4.3.1.23;E4.3.1.23;L-tyrosine##0.016##651293##Rhodobacter capsulatus	R00737;K13064;4.3.1.25;PTAL;L-tyrosine##0.044##679588##Phanerochaete chrysosporium	R00737;K10774;4.3.1.23;E4.3.1.23;L-phenylalanine##1.28##651293##Rhodobacter capsulatus
Peonidin 3-O-glucoside##Peonidin-3-glucoside	C12141	10	R06548;R06535;R05036;R03636;R03640;R02442;R02446;R01613;R01616;R00737	R06548;No information of KEGG othology	R06535;K12930;2.4.1.115;BZ1;quercetin##0.015##489569##Vitis vinifera (wine grape)	R05036;K05277;1.14.11.19;E1.14.11.19;No information about KM-value	R03636;K00091;1.1.1.219;E1.1.1.219;No information about KM-value	R03640;K00475;1.14.11.9;E1.14.11.9;No information about KM-value	R02442;K05280;1.14.13.21;E1.14.13.21;No information about KM-value	R02446;K01859;5.5.1.6;E5.5.1.6;No information about KM-value	R01613;K00660;2.3.1.74;E2.3.1.74##bcsA;p-Coumaroyl-CoA##0.048##676378##Physcomitrella patens subsp. patens	R01616;K01904;6.2.1.12;E6.2.1.12;ATP##0.004##653536##Arabidopsis thaliana (thale cress)	R00737;K10774;4.3.1.23;E4.3.1.23;L-tyrosine##0.016##651293##Rhodobacter capsulatus	R00737;K13064;4.3.1.25;PTAL;L-tyrosine##0.044##679588##Phanerochaete chrysosporium	R00737;K10774;4.3.1.23;E4.3.1.23;L-phenylalanine##1.28##651293##Rhodobacter capsulatus
Peonidin 3-O-glucoside##Peonidin-3-glucoside	C12141	10	R06548;R06535;R05036;R03636;R03640;R07991;R07988;R01943;R07826;R00737	R06548;No information of KEGG othology	R06535;K12930;2.4.1.115;BZ1;quercetin##0.015##489569##Vitis vinifera (wine grape)	R05036;K05277;1.14.11.19;E1.14.11.19;No information about KM-value	R03636;K00091;1.1.1.219;E1.1.1.219;No information about KM-value	R03640;K00475;1.14.11.9;E1.14.11.9;No information about KM-value	R07991;No information of KEGG othology	R07988;K00660;2.3.1.74;E2.3.1.74##bcsA;p-Coumaroyl-CoA##0.048##676378##Physcomitrella patens subsp. patens	R01943;K01904;6.2.1.12;E6.2.1.12;ATP##0.004##653536##Arabidopsis thaliana (thale cress)	R07826;K09754;1.14.13.-;CYP98A##C3H;No information about KM-value	R00737;K10774;4.3.1.23;E4.3.1.23;L-tyrosine##0.016##651293##Rhodobacter capsulatus	R00737;K13064;4.3.1.25;PTAL;L-tyrosine##0.044##679588##Phanerochaete chrysosporium	R00737;K10774;4.3.1.23;E4.3.1.23;L-phenylalanine##1.28##651293##Rhodobacter capsulatus
Peonidin 3-O-glucoside##Peonidin-3-glucoside	C12141	10	R06548;R06535;R05036;R03636;R03640;R07991;R07988;R07436;R01616;R00737	R06548;No information of KEGG othology	R06535;K12930;2.4.1.115;BZ1;quercetin##0.015##489569##Vitis vinifera (wine grape)	R05036;K05277;1.14.11.19;E1.14.11.19;No information about KM-value	R03636;K00091;1.1.1.219;E1.1.1.219;No information about KM-value	R03640;K00475;1.14.11.9;E1.14.11.9;No information about KM-value	R07991;No information of KEGG othology	R07988;K00660;2.3.1.74;E2.3.1.74##bcsA;p-Coumaroyl-CoA##0.048##676378##Physcomitrella patens subsp. patens	R07436;K09754;1.14.13.-;CYP98A##C3H;No information about KM-value	R01616;K01904;6.2.1.12;E6.2.1.12;ATP##0.004##653536##Arabidopsis thaliana (thale cress)	R00737;K10774;4.3.1.23;E4.3.1.23;L-tyrosine##0.016##651293##Rhodobacter capsulatus	R00737;K13064;4.3.1.25;PTAL;L-tyrosine##0.044##679588##Phanerochaete chrysosporium	R00737;K10774;4.3.1.23;E4.3.1.23;L-phenylalanine##1.28##651293##Rhodobacter capsulatus
Peonidin 3-O-glucoside##Peonidin-3-glucoside	C12141	10	R06548;R06535;R05036;R05723;R03124;R02444;R02446;R01613;R01616;R00737	R06548;No information of KEGG othology	R06535;K12930;2.4.1.115;BZ1;quercetin##0.015##489569##Vitis vinifera (wine grape)	R05036;K05277;1.14.11.19;E1.14.11.19;No information about KM-value	R05723;K05277;1.14.11.19;E1.14.11.19;No information about KM-value	R03124;K05280;1.14.13.21;E1.14.13.21;No information about KM-value	R02444;K00475;1.14.11.9;E1.14.11.9;No information about KM-value	R02446;K01859;5.5.1.6;E5.5.1.6;No information about KM-value	R01613;K00660;2.3.1.74;E2.3.1.74##bcsA;p-Coumaroyl-CoA##0.048##676378##Physcomitrella patens subsp. patens	R01616;K01904;6.2.1.12;E6.2.1.12;ATP##0.004##653536##Arabidopsis thaliana (thale cress)	R00737;K10774;4.3.1.23;E4.3.1.23;L-tyrosine##0.016##651293##Rhodobacter capsulatus	R00737;K13064;4.3.1.25;PTAL;L-tyrosine##0.044##679588##Phanerochaete chrysosporium	R00737;K10774;4.3.1.23;E4.3.1.23;L-phenylalanine##1.28##651293##Rhodobacter capsulatus
Peonidin 3-O-glucoside##Peonidin-3-glucoside	C12141	10	R06548;R06535;R05036;R05723;R03640;R02442;R02446;R01613;R01616;R00737	R06548;No information of KEGG othology	R06535;K12930;2.4.1.115;BZ1;quercetin##0.015##489569##Vitis vinifera (wine grape)	R05036;K05277;1.14.11.19;E1.14.11.19;No information about KM-value	R05723;K05277;1.14.11.19;E1.14.11.19;No information about KM-value	R03640;K00475;1.14.11.9;E1.14.11.9;No information about KM-value	R02442;K05280;1.14.13.21;E1.14.13.21;No information about KM-value	R02446;K01859;5.5.1.6;E5.5.1.6;No information about KM-value	R01613;K00660;2.3.1.74;E2.3.1.74##bcsA;p-Coumaroyl-CoA##0.048##676378##Physcomitrella patens subsp. patens	R01616;K01904;6.2.1.12;E6.2.1.12;ATP##0.004##653536##Arabidopsis thaliana (thale cress)	R00737;K10774;4.3.1.23;E4.3.1.23;L-tyrosine##0.016##651293##Rhodobacter capsulatus	R00737;K13064;4.3.1.25;PTAL;L-tyrosine##0.044##679588##Phanerochaete chrysosporium	R00737;K10774;4.3.1.23;E4.3.1.23;L-phenylalanine##1.28##651293##Rhodobacter capsulatus
Peonidin 3-O-glucoside##Peonidin-3-glucoside	C12141	10	R06548;R06535;R05036;R05723;R03640;R07991;R07988;R01943;R07826;R00737	R06548;No information of KEGG othology	R06535;K12930;2.4.1.115;BZ1;quercetin##0.015##489569##Vitis vinifera (wine grape)	R05036;K05277;1.14.11.19;E1.14.11.19;No information about KM-value	R05723;K05277;1.14.11.19;E1.14.11.19;No information about KM-value	R03640;K00475;1.14.11.9;E1.14.11.9;No information about KM-value	R07991;No information of KEGG othology	R07988;K00660;2.3.1.74;E2.3.1.74##bcsA;p-Coumaroyl-CoA##0.048##676378##Physcomitrella patens subsp. patens	R01943;K01904;6.2.1.12;E6.2.1.12;ATP##0.004##653536##Arabidopsis thaliana (thale cress)	R07826;K09754;1.14.13.-;CYP98A##C3H;No information about KM-value	R00737;K10774;4.3.1.23;E4.3.1.23;L-tyrosine##0.016##651293##Rhodobacter capsulatus	R00737;K13064;4.3.1.25;PTAL;L-tyrosine##0.044##679588##Phanerochaete chrysosporium	R00737;K10774;4.3.1.23;E4.3.1.23;L-phenylalanine##1.28##651293##Rhodobacter capsulatus
Peonidin 3-O-glucoside##Peonidin-3-glucoside	C12141	10	R06548;R06535;R05036;R05723;R03640;R07991;R07988;R07436;R01616;R00737	R06548;No information of KEGG othology	R06535;K12930;2.4.1.115;BZ1;quercetin##0.015##489569##Vitis vinifera (wine grape)	R05036;K05277;1.14.11.19;E1.14.11.19;No information about KM-value	R05723;K05277;1.14.11.19;E1.14.11.19;No information about KM-value	R03640;K00475;1.14.11.9;E1.14.11.9;No information about KM-value	R07991;No information of KEGG othology	R07988;K00660;2.3.1.74;E2.3.1.74##bcsA;p-Coumaroyl-CoA##0.048##676378##Physcomitrella patens subsp. patens	R07436;K09754;1.14.13.-;CYP98A##C3H;No information about KM-value	R01616;K01904;6.2.1.12;E6.2.1.12;ATP##0.004##653536##Arabidopsis thaliana (thale cress)	R00737;K10774;4.3.1.23;E4.3.1.23;L-tyrosine##0.016##651293##Rhodobacter capsulatus	R00737;K13064;4.3.1.25;PTAL;L-tyrosine##0.044##679588##Phanerochaete chrysosporium	R00737;K10774;4.3.1.23;E4.3.1.23;L-phenylalanine##1.28##651293##Rhodobacter capsulatus
4'''-Demalonylsalvianin##Monodemalonylsalvianin	C12641	10	R06799;R06798;R06534;R04276;R03123;R02444;R02446;R01613;R01616;R00737	R06799;K12934;2.3.1.172;5MaT1;No information about KM-value	R06798;No information of KEGG othology	R06534;K12930;2.4.1.115;BZ1;quercetin##0.015##489569##Vitis vinifera (wine grape)	R04276;K05277;1.14.11.19;E1.14.11.19;No information about KM-value	R03123;K00091;1.1.1.219;E1.1.1.219;No information about KM-value	R02444;K00475;1.14.11.9;E1.14.11.9;No information about KM-value	R02446;K01859;5.5.1.6;E5.5.1.6;No information about KM-value	R01613;K00660;2.3.1.74;E2.3.1.74##bcsA;p-Coumaroyl-CoA##0.048##676378##Physcomitrella patens subsp. patens	R01616;K01904;6.2.1.12;E6.2.1.12;ATP##0.004##653536##Arabidopsis thaliana (thale cress)	R00737;K10774;4.3.1.23;E4.3.1.23;L-tyrosine##0.016##651293##Rhodobacter capsulatus	R00737;K13064;4.3.1.25;PTAL;L-tyrosine##0.044##679588##Phanerochaete chrysosporium	R00737;K10774;4.3.1.23;E4.3.1.23;L-phenylalanine##1.28##651293##Rhodobacter capsulatus
4'''-Demalonylsalvianin##Monodemalonylsalvianin	C12641	10	R06799;R06798;R06534;R04276;R06540;R02444;R02446;R01613;R01616;R00737	R06799;K12934;2.3.1.172;5MaT1;No information about KM-value	R06798;No information of KEGG othology	R06534;K12930;2.4.1.115;BZ1;quercetin##0.015##489569##Vitis vinifera (wine grape)	R04276;K05277;1.14.11.19;E1.14.11.19;No information about KM-value	R06540;K05277;1.14.11.19;E1.14.11.19;No information about KM-value	R02444;K00475;1.14.11.9;E1.14.11.9;No information about KM-value	R02446;K01859;5.5.1.6;E5.5.1.6;No information about KM-value	R01613;K00660;2.3.1.74;E2.3.1.74##bcsA;p-Coumaroyl-CoA##0.048##676378##Physcomitrella patens subsp. patens	R01616;K01904;6.2.1.12;E6.2.1.12;ATP##0.004##653536##Arabidopsis thaliana (thale cress)	R00737;K10774;4.3.1.23;E4.3.1.23;L-tyrosine##0.016##651293##Rhodobacter capsulatus	R00737;K13064;4.3.1.25;PTAL;L-tyrosine##0.044##679588##Phanerochaete chrysosporium	R00737;K10774;4.3.1.23;E4.3.1.23;L-phenylalanine##1.28##651293##Rhodobacter capsulatus
Cyanidin 3-O-(6-O-malonyl-beta-D-glucoside)##Cyanidin 3-O-(6'-O-malonylglucoside)##Cyanidin-3-(6'-malonylglucoside)	C12643	10	R06817;R06535;R05036;R03636;R03124;R02444;R02446;R01613;R01616;R00737	R06817;K12931;2.3.1.171;3MaT1;malonyl-CoA##0.0021##686755##Arabidopsis thaliana (thale cress)	R06535;K12930;2.4.1.115;BZ1;quercetin##0.015##489569##Vitis vinifera (wine grape)	R05036;K05277;1.14.11.19;E1.14.11.19;No information about KM-value	R03636;K00091;1.1.1.219;E1.1.1.219;No information about KM-value	R03124;K05280;1.14.13.21;E1.14.13.21;No information about KM-value	R02444;K00475;1.14.11.9;E1.14.11.9;No information about KM-value	R02446;K01859;5.5.1.6;E5.5.1.6;No information about KM-value	R01613;K00660;2.3.1.74;E2.3.1.74##bcsA;p-Coumaroyl-CoA##0.048##676378##Physcomitrella patens subsp. patens	R01616;K01904;6.2.1.12;E6.2.1.12;ATP##0.004##653536##Arabidopsis thaliana (thale cress)	R00737;K10774;4.3.1.23;E4.3.1.23;L-tyrosine##0.016##651293##Rhodobacter capsulatus	R00737;K13064;4.3.1.25;PTAL;L-tyrosine##0.044##679588##Phanerochaete chrysosporium	R00737;K10774;4.3.1.23;E4.3.1.23;L-phenylalanine##1.28##651293##Rhodobacter capsulatus
Cyanidin 3-O-(6-O-malonyl-beta-D-glucoside)##Cyanidin 3-O-(6'-O-malonylglucoside)##Cyanidin-3-(6'-malonylglucoside)	C12643	10	R06817;R06535;R05036;R03636;R03640;R02442;R02446;R01613;R01616;R00737	R06817;K12931;2.3.1.171;3MaT1;malonyl-CoA##0.0021##686755##Arabidopsis thaliana (thale cress)	R06535;K12930;2.4.1.115;BZ1;quercetin##0.015##489569##Vitis vinifera (wine grape)	R05036;K05277;1.14.11.19;E1.14.11.19;No information about KM-value	R03636;K00091;1.1.1.219;E1.1.1.219;No information about KM-value	R03640;K00475;1.14.11.9;E1.14.11.9;No information about KM-value	R02442;K05280;1.14.13.21;E1.14.13.21;No information about KM-value	R02446;K01859;5.5.1.6;E5.5.1.6;No information about KM-value	R01613;K00660;2.3.1.74;E2.3.1.74##bcsA;p-Coumaroyl-CoA##0.048##676378##Physcomitrella patens subsp. patens	R01616;K01904;6.2.1.12;E6.2.1.12;ATP##0.004##653536##Arabidopsis thaliana (thale cress)	R00737;K10774;4.3.1.23;E4.3.1.23;L-tyrosine##0.016##651293##Rhodobacter capsulatus	R00737;K13064;4.3.1.25;PTAL;L-tyrosine##0.044##679588##Phanerochaete chrysosporium	R00737;K10774;4.3.1.23;E4.3.1.23;L-phenylalanine##1.28##651293##Rhodobacter capsulatus
Cyanidin 3-O-(6-O-malonyl-beta-D-glucoside)##Cyanidin 3-O-(6'-O-malonylglucoside)##Cyanidin-3-(6'-malonylglucoside)	C12643	10	R06817;R06535;R05036;R03636;R03640;R07991;R07988;R01943;R07826;R00737	R06817;K12931;2.3.1.171;3MaT1;malonyl-CoA##0.0021##686755##Arabidopsis thaliana (thale cress)	R06535;K12930;2.4.1.115;BZ1;quercetin##0.015##489569##Vitis vinifera (wine grape)	R05036;K05277;1.14.11.19;E1.14.11.19;No information about KM-value	R03636;K00091;1.1.1.219;E1.1.1.219;No information about KM-value	R03640;K00475;1.14.11.9;E1.14.11.9;No information about KM-value	R07991;No information of KEGG othology	R07988;K00660;2.3.1.74;E2.3.1.74##bcsA;p-Coumaroyl-CoA##0.048##676378##Physcomitrella patens subsp. patens	R01943;K01904;6.2.1.12;E6.2.1.12;ATP##0.004##653536##Arabidopsis thaliana (thale cress)	R07826;K09754;1.14.13.-;CYP98A##C3H;No information about KM-value	R00737;K10774;4.3.1.23;E4.3.1.23;L-tyrosine##0.016##651293##Rhodobacter capsulatus	R00737;K13064;4.3.1.25;PTAL;L-tyrosine##0.044##679588##Phanerochaete chrysosporium	R00737;K10774;4.3.1.23;E4.3.1.23;L-phenylalanine##1.28##651293##Rhodobacter capsulatus
Cyanidin 3-O-(6-O-malonyl-beta-D-glucoside)##Cyanidin 3-O-(6'-O-malonylglucoside)##Cyanidin-3-(6'-malonylglucoside)	C12643	10	R06817;R06535;R05036;R03636;R03640;R07991;R07988;R07436;R01616;R00737	R06817;K12931;2.3.1.171;3MaT1;malonyl-CoA##0.0021##686755##Arabidopsis thaliana (thale cress)	R06535;K12930;2.4.1.115;BZ1;quercetin##0.015##489569##Vitis vinifera (wine grape)	R05036;K05277;1.14.11.19;E1.14.11.19;No information about KM-value	R03636;K00091;1.1.1.219;E1.1.1.219;No information about KM-value	R03640;K00475;1.14.11.9;E1.14.11.9;No information about KM-value	R07991;No information of KEGG othology	R07988;K00660;2.3.1.74;E2.3.1.74##bcsA;p-Coumaroyl-CoA##0.048##676378##Physcomitrella patens subsp. patens	R07436;K09754;1.14.13.-;CYP98A##C3H;No information about KM-value	R01616;K01904;6.2.1.12;E6.2.1.12;ATP##0.004##653536##Arabidopsis thaliana (thale cress)	R00737;K10774;4.3.1.23;E4.3.1.23;L-tyrosine##0.016##651293##Rhodobacter capsulatus	R00737;K13064;4.3.1.25;PTAL;L-tyrosine##0.044##679588##Phanerochaete chrysosporium	R00737;K10774;4.3.1.23;E4.3.1.23;L-phenylalanine##1.28##651293##Rhodobacter capsulatus
Cyanidin 3-O-(6-O-malonyl-beta-D-glucoside)##Cyanidin 3-O-(6'-O-malonylglucoside)##Cyanidin-3-(6'-malonylglucoside)	C12643	10	R06817;R06535;R05036;R05723;R03124;R02444;R02446;R01613;R01616;R00737	R06817;K12931;2.3.1.171;3MaT1;malonyl-CoA##0.0021##686755##Arabidopsis thaliana (thale cress)	R06535;K12930;2.4.1.115;BZ1;quercetin##0.015##489569##Vitis vinifera (wine grape)	R05036;K05277;1.14.11.19;E1.14.11.19;No information about KM-value	R05723;K05277;1.14.11.19;E1.14.11.19;No information about KM-value	R03124;K05280;1.14.13.21;E1.14.13.21;No information about KM-value	R02444;K00475;1.14.11.9;E1.14.11.9;No information about KM-value	R02446;K01859;5.5.1.6;E5.5.1.6;No information about KM-value	R01613;K00660;2.3.1.74;E2.3.1.74##bcsA;p-Coumaroyl-CoA##0.048##676378##Physcomitrella patens subsp. patens	R01616;K01904;6.2.1.12;E6.2.1.12;ATP##0.004##653536##Arabidopsis thaliana (thale cress)	R00737;K10774;4.3.1.23;E4.3.1.23;L-tyrosine##0.016##651293##Rhodobacter capsulatus	R00737;K13064;4.3.1.25;PTAL;L-tyrosine##0.044##679588##Phanerochaete chrysosporium	R00737;K10774;4.3.1.23;E4.3.1.23;L-phenylalanine##1.28##651293##Rhodobacter capsulatus
Cyanidin 3-O-(6-O-malonyl-beta-D-glucoside)##Cyanidin 3-O-(6'-O-malonylglucoside)##Cyanidin-3-(6'-malonylglucoside)	C12643	10	R06817;R06535;R05036;R05723;R03640;R02442;R02446;R01613;R01616;R00737	R06817;K12931;2.3.1.171;3MaT1;malonyl-CoA##0.0021##686755##Arabidopsis thaliana (thale cress)	R06535;K12930;2.4.1.115;BZ1;quercetin##0.015##489569##Vitis vinifera (wine grape)	R05036;K05277;1.14.11.19;E1.14.11.19;No information about KM-value	R05723;K05277;1.14.11.19;E1.14.11.19;No information about KM-value	R03640;K00475;1.14.11.9;E1.14.11.9;No information about KM-value	R02442;K05280;1.14.13.21;E1.14.13.21;No information about KM-value	R02446;K01859;5.5.1.6;E5.5.1.6;No information about KM-value	R01613;K00660;2.3.1.74;E2.3.1.74##bcsA;p-Coumaroyl-CoA##0.048##676378##Physcomitrella patens subsp. patens	R01616;K01904;6.2.1.12;E6.2.1.12;ATP##0.004##653536##Arabidopsis thaliana (thale cress)	R00737;K10774;4.3.1.23;E4.3.1.23;L-tyrosine##0.016##651293##Rhodobacter capsulatus	R00737;K13064;4.3.1.25;PTAL;L-tyrosine##0.044##679588##Phanerochaete chrysosporium	R00737;K10774;4.3.1.23;E4.3.1.23;L-phenylalanine##1.28##651293##Rhodobacter capsulatus
Cyanidin 3-O-(6-O-malonyl-beta-D-glucoside)##Cyanidin 3-O-(6'-O-malonylglucoside)##Cyanidin-3-(6'-malonylglucoside)	C12643	10	R06817;R06535;R05036;R05723;R03640;R07991;R07988;R01943;R07826;R00737	R06817;K12931;2.3.1.171;3MaT1;malonyl-CoA##0.0021##686755##Arabidopsis thaliana (thale cress)	R06535;K12930;2.4.1.115;BZ1;quercetin##0.015##489569##Vitis vinifera (wine grape)	R05036;K05277;1.14.11.19;E1.14.11.19;No information about KM-value	R05723;K05277;1.14.11.19;E1.14.11.19;No information about KM-value	R03640;K00475;1.14.11.9;E1.14.11.9;No information about KM-value	R07991;No information of KEGG othology	R07988;K00660;2.3.1.74;E2.3.1.74##bcsA;p-Coumaroyl-CoA##0.048##676378##Physcomitrella patens subsp. patens	R01943;K01904;6.2.1.12;E6.2.1.12;ATP##0.004##653536##Arabidopsis thaliana (thale cress)	R07826;K09754;1.14.13.-;CYP98A##C3H;No information about KM-value	R00737;K10774;4.3.1.23;E4.3.1.23;L-tyrosine##0.016##651293##Rhodobacter capsulatus	R00737;K13064;4.3.1.25;PTAL;L-tyrosine##0.044##679588##Phanerochaete chrysosporium	R00737;K10774;4.3.1.23;E4.3.1.23;L-phenylalanine##1.28##651293##Rhodobacter capsulatus
Cyanidin 3-O-(6-O-malonyl-beta-D-glucoside)##Cyanidin 3-O-(6'-O-malonylglucoside)##Cyanidin-3-(6'-malonylglucoside)	C12643	10	R06817;R06535;R05036;R05723;R03640;R07991;R07988;R07436;R01616;R00737	R06817;K12931;2.3.1.171;3MaT1;malonyl-CoA##0.0021##686755##Arabidopsis thaliana (thale cress)	R06535;K12930;2.4.1.115;BZ1;quercetin##0.015##489569##Vitis vinifera (wine grape)	R05036;K05277;1.14.11.19;E1.14.11.19;No information about KM-value	R05723;K05277;1.14.11.19;E1.14.11.19;No information about KM-value	R03640;K00475;1.14.11.9;E1.14.11.9;No information about KM-value	R07991;No information of KEGG othology	R07988;K00660;2.3.1.74;E2.3.1.74##bcsA;p-Coumaroyl-CoA##0.048##676378##Physcomitrella patens subsp. patens	R07436;K09754;1.14.13.-;CYP98A##C3H;No information about KM-value	R01616;K01904;6.2.1.12;E6.2.1.12;ATP##0.004##653536##Arabidopsis thaliana (thale cress)	R00737;K10774;4.3.1.23;E4.3.1.23;L-tyrosine##0.016##651293##Rhodobacter capsulatus	R00737;K13064;4.3.1.25;PTAL;L-tyrosine##0.044##679588##Phanerochaete chrysosporium	R00737;K10774;4.3.1.23;E4.3.1.23;L-phenylalanine##1.28##651293##Rhodobacter capsulatus
Quercetin 3-O-beta-D-glucosyl-(1->2)-beta-D-glucosyl-(1->2)-beta-D-glucoside##Quercetin 3-sophorotrioside	C12668	10	R06813;R06812;R02158;R02160;R03124;R02444;R02446;R01613;R01616;R00737	R06813;No information of KEGG othology	R06812;No information of KEGG othology	R02158;K10757;2.4.1.91;E2.4.1.91;delphinidin##0.016##489569##Vitis vinifera (wine grape)	R02158;K10757;2.4.1.91;E2.4.1.91;cyanidin##0.03##489569##Vitis vinifera (wine grape)	R02158;K10757;2.4.1.91;E2.4.1.91;malvidin##0.0357##489569##Vitis vinifera (wine grape)	R02160;K05278;1.14.11.23;E1.14.11.23##FLS;No information about KM-value	R03124;K05280;1.14.13.21;E1.14.13.21;No information about KM-value	R02444;K00475;1.14.11.9;E1.14.11.9;No information about KM-value	R02446;K01859;5.5.1.6;E5.5.1.6;No information about KM-value	R01613;K00660;2.3.1.74;E2.3.1.74##bcsA;p-Coumaroyl-CoA##0.048##676378##Physcomitrella patens subsp. patens	R01616;K01904;6.2.1.12;E6.2.1.12;ATP##0.004##653536##Arabidopsis thaliana (thale cress)	R00737;K10774;4.3.1.23;E4.3.1.23;L-tyrosine##0.016##651293##Rhodobacter capsulatus	R00737;K13064;4.3.1.25;PTAL;L-tyrosine##0.044##679588##Phanerochaete chrysosporium	R00737;K10774;4.3.1.23;E4.3.1.23;L-phenylalanine##1.28##651293##Rhodobacter capsulatus
Quercetin 3-O-beta-D-glucosyl-(1->2)-beta-D-glucosyl-(1->2)-beta-D-glucoside##Quercetin 3-sophorotrioside	C12668	10	R06813;R06812;R02158;R02160;R03640;R02442;R02446;R01613;R01616;R00737	R06813;No information of KEGG othology	R06812;No information of KEGG othology	R02158;K10757;2.4.1.91;E2.4.1.91;delphinidin##0.016##489569##Vitis vinifera (wine grape)	R02158;K10757;2.4.1.91;E2.4.1.91;cyanidin##0.03##489569##Vitis vinifera (wine grape)	R02158;K10757;2.4.1.91;E2.4.1.91;malvidin##0.0357##489569##Vitis vinifera (wine grape)	R02160;K05278;1.14.11.23;E1.14.11.23##FLS;No information about KM-value	R03640;K00475;1.14.11.9;E1.14.11.9;No information about KM-value	R02442;K05280;1.14.13.21;E1.14.13.21;No information about KM-value	R02446;K01859;5.5.1.6;E5.5.1.6;No information about KM-value	R01613;K00660;2.3.1.74;E2.3.1.74##bcsA;p-Coumaroyl-CoA##0.048##676378##Physcomitrella patens subsp. patens	R01616;K01904;6.2.1.12;E6.2.1.12;ATP##0.004##653536##Arabidopsis thaliana (thale cress)	R00737;K10774;4.3.1.23;E4.3.1.23;L-tyrosine##0.016##651293##Rhodobacter capsulatus	R00737;K13064;4.3.1.25;PTAL;L-tyrosine##0.044##679588##Phanerochaete chrysosporium	R00737;K10774;4.3.1.23;E4.3.1.23;L-phenylalanine##1.28##651293##Rhodobacter capsulatus
Quercetin 3-O-beta-D-glucosyl-(1->2)-beta-D-glucosyl-(1->2)-beta-D-glucoside##Quercetin 3-sophorotrioside	C12668	10	R06813;R06812;R02158;R02160;R03640;R07991;R07988;R01943;R07826;R00737	R06813;No information of KEGG othology	R06812;No information of KEGG othology	R02158;K10757;2.4.1.91;E2.4.1.91;delphinidin##0.016##489569##Vitis vinifera (wine grape)	R02158;K10757;2.4.1.91;E2.4.1.91;cyanidin##0.03##489569##Vitis vinifera (wine grape)	R02158;K10757;2.4.1.91;E2.4.1.91;malvidin##0.0357##489569##Vitis vinifera (wine grape)	R02160;K05278;1.14.11.23;E1.14.11.23##FLS;No information about KM-value	R03640;K00475;1.14.11.9;E1.14.11.9;No information about KM-value	R07991;No information of KEGG othology	R07988;K00660;2.3.1.74;E2.3.1.74##bcsA;p-Coumaroyl-CoA##0.048##676378##Physcomitrella patens subsp. patens	R01943;K01904;6.2.1.12;E6.2.1.12;ATP##0.004##653536##Arabidopsis thaliana (thale cress)	R07826;K09754;1.14.13.-;CYP98A##C3H;No information about KM-value	R00737;K10774;4.3.1.23;E4.3.1.23;L-tyrosine##0.016##651293##Rhodobacter capsulatus	R00737;K13064;4.3.1.25;PTAL;L-tyrosine##0.044##679588##Phanerochaete chrysosporium	R00737;K10774;4.3.1.23;E4.3.1.23;L-phenylalanine##1.28##651293##Rhodobacter capsulatus
Quercetin 3-O-beta-D-glucosyl-(1->2)-beta-D-glucosyl-(1->2)-beta-D-glucoside##Quercetin 3-sophorotrioside	C12668	10	R06813;R06812;R02158;R02160;R03640;R07991;R07988;R07436;R01616;R00737	R06813;No information of KEGG othology	R06812;No information of KEGG othology	R02158;K10757;2.4.1.91;E2.4.1.91;delphinidin##0.016##489569##Vitis vinifera (wine grape)	R02158;K10757;2.4.1.91;E2.4.1.91;cyanidin##0.03##489569##Vitis vinifera (wine grape)	R02158;K10757;2.4.1.91;E2.4.1.91;malvidin##0.0357##489569##Vitis vinifera (wine grape)	R02160;K05278;1.14.11.23;E1.14.11.23##FLS;No information about KM-value	R03640;K00475;1.14.11.9;E1.14.11.9;No information about KM-value	R07991;No information of KEGG othology	R07988;K00660;2.3.1.74;E2.3.1.74##bcsA;p-Coumaroyl-CoA##0.048##676378##Physcomitrella patens subsp. patens	R07436;K09754;1.14.13.-;CYP98A##C3H;No information about KM-value	R01616;K01904;6.2.1.12;E6.2.1.12;ATP##0.004##653536##Arabidopsis thaliana (thale cress)	R00737;K10774;4.3.1.23;E4.3.1.23;L-tyrosine##0.016##651293##Rhodobacter capsulatus	R00737;K13064;4.3.1.25;PTAL;L-tyrosine##0.044##679588##Phanerochaete chrysosporium	R00737;K10774;4.3.1.23;E4.3.1.23;L-phenylalanine##1.28##651293##Rhodobacter capsulatus
Quercetin 3-O-beta-D-glucosyl-(1->2)-beta-D-glucosyl-(1->2)-beta-D-glucoside##Quercetin 3-sophorotrioside	C12668	10	R06813;R06812;R02158;R06538;R03126;R02444;R02446;R01613;R01616;R00737	R06813;No information of KEGG othology	R06812;No information of KEGG othology	R02158;K10757;2.4.1.91;E2.4.1.91;delphinidin##0.016##489569##Vitis vinifera (wine grape)	R02158;K10757;2.4.1.91;E2.4.1.91;cyanidin##0.03##489569##Vitis vinifera (wine grape)	R02158;K10757;2.4.1.91;E2.4.1.91;malvidin##0.0357##489569##Vitis vinifera (wine grape)	R06538;K05280;1.14.13.21;E1.14.13.21;No information about KM-value	R03126;K05278;1.14.11.23;E1.14.11.23##FLS;No information about KM-value	R02444;K00475;1.14.11.9;E1.14.11.9;No information about KM-value	R02446;K01859;5.5.1.6;E5.5.1.6;No information about KM-value	R01613;K00660;2.3.1.74;E2.3.1.74##bcsA;p-Coumaroyl-CoA##0.048##676378##Physcomitrella patens subsp. patens	R01616;K01904;6.2.1.12;E6.2.1.12;ATP##0.004##653536##Arabidopsis thaliana (thale cress)	R00737;K10774;4.3.1.23;E4.3.1.23;L-tyrosine##0.016##651293##Rhodobacter capsulatus	R00737;K13064;4.3.1.25;PTAL;L-tyrosine##0.044##679588##Phanerochaete chrysosporium	R00737;K10774;4.3.1.23;E4.3.1.23;L-phenylalanine##1.28##651293##Rhodobacter capsulatus
1-Methylnaphthalene##alpha-Methylnaphthalene	C14082	10	R06909;R06910;R06911;R06912;R06913;R06914;R06915;R03566;R03567;R07253	R06909;K14581;1.18.1.3;nahAa##ndoR;No information about KM-value	R06910;K14582;1.3.1.29;nahB##doxE;naphthalene 1,2-dihydrodiol##0.00141##671464##Novosphingobium aromaticivorans	R06911;K05915;None;E1.13.-.-;None	R06912;No information of KEGG othology	R06913;K01726;None;E4.2.1.-;None	R06914;K00155;None;E1.2.1.-;None	R06915;K00480;1.14.13.1;E1.14.13.1;No information about KM-value	R03566;K03380;1.14.13.7;E1.14.13.7;Phenol##0.0006##671421##Pseudomonas stutzeri	R03567;No information of KEGG othology	R07253;No information of KEGG othology
2-Hydroxy-7-hydroxymethylchromene-2-carboxylate	C14106	10	R06932;R06931;R06930;R06926;R06937;R06938;R06939;R03568;R07312;R00042	R06932;K05915;None;E1.13.-.-;None	R06931;K14582;1.3.1.29;nahB##doxE;naphthalene 1,2-dihydrodiol##0.00141##671464##Novosphingobium aromaticivorans	R06930;K14581;1.18.1.3;nahAa##ndoR;No information about KM-value	R06926;K00492;None;E1.14.13.-;None	R06937;K14581;1.18.1.3;nahAa##ndoR;No information about KM-value	R06938;No information of KEGG othology	R06939;K00480;1.14.13.1;E1.14.13.1;No information about KM-value	R03568;No information of KEGG othology	R07312;No information of KEGG othology	R00042;No information of KEGG othology
Naphthyl-2-hydroxymethyl-succinyl CoA	C14118	10	R06906;R06905;R06904;R06903;R06937;R06938;R06939;R03568;R07312;R00042	R06906;K01726;None;E4.2.1.-;None	R06905;K00257;None;E1.3.99.-;None	R06904;K01041;None;E2.8.3.-;None	R06903;K01670;None;E4.1.99.-;None	R06937;K14581;1.18.1.3;nahAa##ndoR;No information about KM-value	R06938;No information of KEGG othology	R06939;K00480;1.14.13.1;E1.14.13.1;No information about KM-value	R03568;No information of KEGG othology	R07312;No information of KEGG othology	R00042;No information of KEGG othology
Naphthyl-2-hydroxymethyl-succinyl CoA	C14118	10	R06907;R06908;R07881;R06902;R05632;R04117;R05137;R05136;R02941;R06603	R06907;K00120;None;E1.1.-.-;None	R06908;K00680;None;E2.3.1.-;None	R07881;K01041;None;E2.8.3.-;None	R06902;K14586;None;nmoAB;None	R05632;K00480;1.14.13.1;E1.14.13.1;No information about KM-value	R04117;K14583;1.13.11.56;nahC;No information about KM-value	R05137;K14584;5.99.1.4;nahD;No information about KM-value	R05136;K14585;4.1.2.45;nahE;No information about KM-value	R02941;K00152;1.2.1.65;E1.2.1.65;No information about KM-value	R06603;No information of KEGG othology
2-Dimethylallyl-(6aS,11aS)-3,6a,9-trihydroxypterocarpan##Glyceocarpin	C15509	10	R07271;R03452;R07728;R03962;R06606;R06554;R06556;R06568;R01616;R00737	R07271;No information of KEGG othology	R03452;K13261;1.14.13.28;CYP93A1;No information about KM-value	R07728;No information of KEGG othology	R03962;No information of KEGG othology	R06606;K13260;1.14.13.89;CYP81E1_7;NADPH##0.00017##660173##Medicago truncatula (barrel medic)	R06606;K13260;1.14.13.89;CYP81E1_7;Biochanin A##0.051##660173##Medicago truncatula (barrel medic)	R06606;K13260;1.14.13.89;CYP81E1_7;Formononetin##0.067##660173##Medicago truncatula (barrel medic)	R06554;No information of KEGG othology	R06556;K01859;5.5.1.6;E5.5.1.6;No information about KM-value	R06568;K00660;2.3.1.74;E2.3.1.74##bcsA;p-Coumaroyl-CoA##0.048##676378##Physcomitrella patens subsp. patens	R06568;K08243;2.3.1.170;6DCS;No information about KM-value	R01616;K01904;6.2.1.12;E6.2.1.12;ATP##0.004##653536##Arabidopsis thaliana (thale cress)	R00737;K10774;4.3.1.23;E4.3.1.23;L-tyrosine##0.016##651293##Rhodobacter capsulatus	R00737;K13064;4.3.1.25;PTAL;L-tyrosine##0.044##679588##Phanerochaete chrysosporium	R00737;K10774;4.3.1.23;E4.3.1.23;L-phenylalanine##1.28##651293##Rhodobacter capsulatus
4-Dimethylallyl-(6aS,11aS)-3,6a,9-trihydroxypterocarpan##4-Dimethylallylglycinol	C15510	10	R07272;R03452;R07728;R03962;R06606;R06554;R06556;R06568;R01616;R00737	R07272;No information of KEGG othology	R03452;K13261;1.14.13.28;CYP93A1;No information about KM-value	R07728;No information of KEGG othology	R03962;No information of KEGG othology	R06606;K13260;1.14.13.89;CYP81E1_7;NADPH##0.00017##660173##Medicago truncatula (barrel medic)	R06606;K13260;1.14.13.89;CYP81E1_7;Biochanin A##0.051##660173##Medicago truncatula (barrel medic)	R06606;K13260;1.14.13.89;CYP81E1_7;Formononetin##0.067##660173##Medicago truncatula (barrel medic)	R06554;No information of KEGG othology	R06556;K01859;5.5.1.6;E5.5.1.6;No information about KM-value	R06568;K00660;2.3.1.74;E2.3.1.74##bcsA;p-Coumaroyl-CoA##0.048##676378##Physcomitrella patens subsp. patens	R06568;K08243;2.3.1.170;6DCS;No information about KM-value	R01616;K01904;6.2.1.12;E6.2.1.12;ATP##0.004##653536##Arabidopsis thaliana (thale cress)	R00737;K10774;4.3.1.23;E4.3.1.23;L-tyrosine##0.016##651293##Rhodobacter capsulatus	R00737;K13064;4.3.1.25;PTAL;L-tyrosine##0.044##679588##Phanerochaete chrysosporium	R00737;K10774;4.3.1.23;E4.3.1.23;L-phenylalanine##1.28##651293##Rhodobacter capsulatus
(24S)-Cholest-5-ene-3beta,7alpha,24-triol##5-Cholesten-3beta,7alpha,24(S)-triol	C15518	10	R07208;R07207;R01451;R03310;R03353;R07498;R03765;R03200;R02874;R06223	R07208;K07439;1.14.13.99;CYP39;No information about KM-value	R07207;K07440;1.14.13.98;CYP46;(24S)-24-hydroxycholesterol##0.0015##689814##Homo sapiens (human)	R01451;K00213;1.3.1.21;DHCR7;Ergosterol##0.21##349274##Rattus norvegicus (rat)	R01451;K00213;1.3.1.21;DHCR7;7-dehydrocholesterol##1.14##349267##Mus musculus (mouse)	R03310;K00227;1.14.21.6;SC5DL;5alpha-Cholest-7-en-3beta-ol##0.032##390939##Arabidopsis thaliana (thale cress)	R03353;K01824;5.3.3.5;EBP;Zymosterol##0.05##649741##Homo sapiens (human)	R07498;K09828;1.3.1.72;DHCR24;5alpha-cholesta-7,24-dien-3beta-ol##0.037##288496##Rattus norvegicus (rat)	R03765;No information of KEGG othology	R03200;K01853;5.4.99.8;E5.4.99.8;No information about KM-value	R02874;K00511;1.14.99.7;E1.14.99.7##SQLE##ERG1;FAD##0.00043##438198##Rattus norvegicus (rat)	R06223;K00801;2.5.1.21;FDFT1;farnesyl diphosphate##0.0004##489847##Sus scrofa (pig)	R06223;K00801;2.5.1.21;FDFT1;trans-farnesyl diphosphate##0.001##489842##Rattus norvegicus (rat)
(24S)-Cholest-5-ene-3beta,7alpha,24-triol##5-Cholesten-3beta,7alpha,24(S)-triol	C15518	10	R07208;R07207;R01456;R07215;R03353;R07498;R03765;R03200;R02874;R06223	R07208;K07439;1.14.13.99;CYP39;No information about KM-value	R07207;K07440;1.14.13.98;CYP46;(24S)-24-hydroxycholesterol##0.0015##689814##Homo sapiens (human)	R01456;K00213;1.3.1.21;DHCR7;Ergosterol##0.21##349274##Rattus norvegicus (rat)	R01456;K00213;1.3.1.21;DHCR7;7-dehydrocholesterol##1.14##349267##Mus musculus (mouse)	R07215;K00227;1.14.21.6;SC5DL;5alpha-Cholest-7-en-3beta-ol##0.032##390939##Arabidopsis thaliana (thale cress)	R03353;K01824;5.3.3.5;EBP;Zymosterol##0.05##649741##Homo sapiens (human)	R07498;K09828;1.3.1.72;DHCR24;5alpha-cholesta-7,24-dien-3beta-ol##0.037##288496##Rattus norvegicus (rat)	R03765;No information of KEGG othology	R03200;K01853;5.4.99.8;E5.4.99.8;No information about KM-value	R02874;K00511;1.14.99.7;E1.14.99.7##SQLE##ERG1;FAD##0.00043##438198##Rattus norvegicus (rat)	R06223;K00801;2.5.1.21;FDFT1;farnesyl diphosphate##0.0004##489847##Sus scrofa (pig)	R06223;K00801;2.5.1.21;FDFT1;trans-farnesyl diphosphate##0.001##489842##Rattus norvegicus (rat)
(24S)-Cholest-5-ene-3beta,7alpha,24-triol##5-Cholesten-3beta,7alpha,24(S)-triol	C15518	10	R07208;R07207;R01456;R07215;R05703;R04804;R03765;R03200;R02874;R06223	R07208;K07439;1.14.13.99;CYP39;No information about KM-value	R07207;K07440;1.14.13.98;CYP46;(24S)-24-hydroxycholesterol##0.0015##689814##Homo sapiens (human)	R01456;K00213;1.3.1.21;DHCR7;Ergosterol##0.21##349274##Rattus norvegicus (rat)	R01456;K00213;1.3.1.21;DHCR7;7-dehydrocholesterol##1.14##349267##Mus musculus (mouse)	R07215;K00227;1.14.21.6;SC5DL;5alpha-Cholest-7-en-3beta-ol##0.032##390939##Arabidopsis thaliana (thale cress)	R05703;K09828;1.3.1.72;DHCR24;5alpha-cholesta-7,24-dien-3beta-ol##0.037##288496##Rattus norvegicus (rat)	R04804;K01824;5.3.3.5;EBP;Zymosterol##0.05##649741##Homo sapiens (human)	R03765;No information of KEGG othology	R03200;K01853;5.4.99.8;E5.4.99.8;No information about KM-value	R02874;K00511;1.14.99.7;E1.14.99.7##SQLE##ERG1;FAD##0.00043##438198##Rattus norvegicus (rat)	R06223;K00801;2.5.1.21;FDFT1;farnesyl diphosphate##0.0004##489847##Sus scrofa (pig)	R06223;K00801;2.5.1.21;FDFT1;trans-farnesyl diphosphate##0.001##489842##Rattus norvegicus (rat)
(24S)-Cholest-5-ene-3beta,7alpha,24-triol##5-Cholesten-3beta,7alpha,24(S)-triol	C15518	10	R07208;R07207;R08131;R03310;R03353;R07498;R03765;R03200;R02874;R06223	R07208;K07439;1.14.13.99;CYP39;No information about KM-value	R07207;K07440;1.14.13.98;CYP46;(24S)-24-hydroxycholesterol##0.0015##689814##Homo sapiens (human)	R08131;K14938;None;nvd;None	R03310;K00227;1.14.21.6;SC5DL;5alpha-Cholest-7-en-3beta-ol##0.032##390939##Arabidopsis thaliana (thale cress)	R03353;K01824;5.3.3.5;EBP;Zymosterol##0.05##649741##Homo sapiens (human)	R07498;K09828;1.3.1.72;DHCR24;5alpha-cholesta-7,24-dien-3beta-ol##0.037##288496##Rattus norvegicus (rat)	R03765;No information of KEGG othology	R03200;K01853;5.4.99.8;E5.4.99.8;No information about KM-value	R02874;K00511;1.14.99.7;E1.14.99.7##SQLE##ERG1;FAD##0.00043##438198##Rattus norvegicus (rat)	R06223;K00801;2.5.1.21;FDFT1;farnesyl diphosphate##0.0004##489847##Sus scrofa (pig)	R06223;K00801;2.5.1.21;FDFT1;trans-farnesyl diphosphate##0.001##489842##Rattus norvegicus (rat)
(24S)-Cholest-5-ene-3beta,7alpha,24-triol##5-Cholesten-3beta,7alpha,24(S)-triol	C15518	10	R07208;R07207;R08131;R03310;R05703;R04804;R03765;R03200;R02874;R06223	R07208;K07439;1.14.13.99;CYP39;No information about KM-value	R07207;K07440;1.14.13.98;CYP46;(24S)-24-hydroxycholesterol##0.0015##689814##Homo sapiens (human)	R08131;K14938;None;nvd;None	R03310;K00227;1.14.21.6;SC5DL;5alpha-Cholest-7-en-3beta-ol##0.032##390939##Arabidopsis thaliana (thale cress)	R05703;K09828;1.3.1.72;DHCR24;5alpha-cholesta-7,24-dien-3beta-ol##0.037##288496##Rattus norvegicus (rat)	R04804;K01824;5.3.3.5;EBP;Zymosterol##0.05##649741##Homo sapiens (human)	R03765;No information of KEGG othology	R03200;K01853;5.4.99.8;E5.4.99.8;No information about KM-value	R02874;K00511;1.14.99.7;E1.14.99.7##SQLE##ERG1;FAD##0.00043##438198##Rattus norvegicus (rat)	R06223;K00801;2.5.1.21;FDFT1;farnesyl diphosphate##0.0004##489847##Sus scrofa (pig)	R06223;K00801;2.5.1.21;FDFT1;trans-farnesyl diphosphate##0.001##489842##Rattus norvegicus (rat)
(24S)-Cholest-5-ene-3beta,7alpha,24-triol##5-Cholesten-3beta,7alpha,24(S)-triol	C15518	10	R07208;R07207;R08131;R07215;R03353;R07498;R03765;R03200;R02874;R06223	R07208;K07439;1.14.13.99;CYP39;No information about KM-value	R07207;K07440;1.14.13.98;CYP46;(24S)-24-hydroxycholesterol##0.0015##689814##Homo sapiens (human)	R08131;K14938;None;nvd;None	R07215;K00227;1.14.21.6;SC5DL;5alpha-Cholest-7-en-3beta-ol##0.032##390939##Arabidopsis thaliana (thale cress)	R03353;K01824;5.3.3.5;EBP;Zymosterol##0.05##649741##Homo sapiens (human)	R07498;K09828;1.3.1.72;DHCR24;5alpha-cholesta-7,24-dien-3beta-ol##0.037##288496##Rattus norvegicus (rat)	R03765;No information of KEGG othology	R03200;K01853;5.4.99.8;E5.4.99.8;No information about KM-value	R02874;K00511;1.14.99.7;E1.14.99.7##SQLE##ERG1;FAD##0.00043##438198##Rattus norvegicus (rat)	R06223;K00801;2.5.1.21;FDFT1;farnesyl diphosphate##0.0004##489847##Sus scrofa (pig)	R06223;K00801;2.5.1.21;FDFT1;trans-farnesyl diphosphate##0.001##489842##Rattus norvegicus (rat)
(24S)-Cholest-5-ene-3beta,7alpha,24-triol##5-Cholesten-3beta,7alpha,24(S)-triol	C15518	10	R07208;R07207;R08131;R07215;R05703;R04804;R03765;R03200;R02874;R06223	R07208;K07439;1.14.13.99;CYP39;No information about KM-value	R07207;K07440;1.14.13.98;CYP46;(24S)-24-hydroxycholesterol##0.0015##689814##Homo sapiens (human)	R08131;K14938;None;nvd;None	R07215;K00227;1.14.21.6;SC5DL;5alpha-Cholest-7-en-3beta-ol##0.032##390939##Arabidopsis thaliana (thale cress)	R05703;K09828;1.3.1.72;DHCR24;5alpha-cholesta-7,24-dien-3beta-ol##0.037##288496##Rattus norvegicus (rat)	R04804;K01824;5.3.3.5;EBP;Zymosterol##0.05##649741##Homo sapiens (human)	R03765;No information of KEGG othology	R03200;K01853;5.4.99.8;E5.4.99.8;No information about KM-value	R02874;K00511;1.14.99.7;E1.14.99.7##SQLE##ERG1;FAD##0.00043##438198##Rattus norvegicus (rat)	R06223;K00801;2.5.1.21;FDFT1;farnesyl diphosphate##0.0004##489847##Sus scrofa (pig)	R06223;K00801;2.5.1.21;FDFT1;trans-farnesyl diphosphate##0.001##489842##Rattus norvegicus (rat)
(24S)-Cholest-5-ene-3beta,7alpha,24-triol##5-Cholesten-3beta,7alpha,24(S)-triol	C15518	10	R07208;R07207;R01451;R03310;R05703;R04804;R03765;R03200;R02874;R06223	R07208;K07439;1.14.13.99;CYP39;No information about KM-value	R07207;K07440;1.14.13.98;CYP46;(24S)-24-hydroxycholesterol##0.0015##689814##Homo sapiens (human)	R01451;K00213;1.3.1.21;DHCR7;Ergosterol##0.21##349274##Rattus norvegicus (rat)	R01451;K00213;1.3.1.21;DHCR7;7-dehydrocholesterol##1.14##349267##Mus musculus (mouse)	R03310;K00227;1.14.21.6;SC5DL;5alpha-Cholest-7-en-3beta-ol##0.032##390939##Arabidopsis thaliana (thale cress)	R05703;K09828;1.3.1.72;DHCR24;5alpha-cholesta-7,24-dien-3beta-ol##0.037##288496##Rattus norvegicus (rat)	R04804;K01824;5.3.3.5;EBP;Zymosterol##0.05##649741##Homo sapiens (human)	R03765;No information of KEGG othology	R03200;K01853;5.4.99.8;E5.4.99.8;No information about KM-value	R02874;K00511;1.14.99.7;E1.14.99.7##SQLE##ERG1;FAD##0.00043##438198##Rattus norvegicus (rat)	R06223;K00801;2.5.1.21;FDFT1;farnesyl diphosphate##0.0004##489847##Sus scrofa (pig)	R06223;K00801;2.5.1.21;FDFT1;trans-farnesyl diphosphate##0.001##489842##Rattus norvegicus (rat)
(24S)-Cholest-5-ene-3beta,7alpha,24-triol##5-Cholesten-3beta,7alpha,24(S)-triol	C15518	10	R07208;R07207;R01451;R07215;R03353;R07498;R03765;R03200;R02874;R06223	R07208;K07439;1.14.13.99;CYP39;No information about KM-value	R07207;K07440;1.14.13.98;CYP46;(24S)-24-hydroxycholesterol##0.0015##689814##Homo sapiens (human)	R01451;K00213;1.3.1.21;DHCR7;Ergosterol##0.21##349274##Rattus norvegicus (rat)	R01451;K00213;1.3.1.21;DHCR7;7-dehydrocholesterol##1.14##349267##Mus musculus (mouse)	R07215;K00227;1.14.21.6;SC5DL;5alpha-Cholest-7-en-3beta-ol##0.032##390939##Arabidopsis thaliana (thale cress)	R03353;K01824;5.3.3.5;EBP;Zymosterol##0.05##649741##Homo sapiens (human)	R07498;K09828;1.3.1.72;DHCR24;5alpha-cholesta-7,24-dien-3beta-ol##0.037##288496##Rattus norvegicus (rat)	R03765;No information of KEGG othology	R03200;K01853;5.4.99.8;E5.4.99.8;No information about KM-value	R02874;K00511;1.14.99.7;E1.14.99.7##SQLE##ERG1;FAD##0.00043##438198##Rattus norvegicus (rat)	R06223;K00801;2.5.1.21;FDFT1;farnesyl diphosphate##0.0004##489847##Sus scrofa (pig)	R06223;K00801;2.5.1.21;FDFT1;trans-farnesyl diphosphate##0.001##489842##Rattus norvegicus (rat)
(24S)-Cholest-5-ene-3beta,7alpha,24-triol##5-Cholesten-3beta,7alpha,24(S)-triol	C15518	10	R07208;R07207;R01451;R07215;R05703;R04804;R03765;R03200;R02874;R06223	R07208;K07439;1.14.13.99;CYP39;No information about KM-value	R07207;K07440;1.14.13.98;CYP46;(24S)-24-hydroxycholesterol##0.0015##689814##Homo sapiens (human)	R01451;K00213;1.3.1.21;DHCR7;Ergosterol##0.21##349274##Rattus norvegicus (rat)	R01451;K00213;1.3.1.21;DHCR7;7-dehydrocholesterol##1.14##349267##Mus musculus (mouse)	R07215;K00227;1.14.21.6;SC5DL;5alpha-Cholest-7-en-3beta-ol##0.032##390939##Arabidopsis thaliana (thale cress)	R05703;K09828;1.3.1.72;DHCR24;5alpha-cholesta-7,24-dien-3beta-ol##0.037##288496##Rattus norvegicus (rat)	R04804;K01824;5.3.3.5;EBP;Zymosterol##0.05##649741##Homo sapiens (human)	R03765;No information of KEGG othology	R03200;K01853;5.4.99.8;E5.4.99.8;No information about KM-value	R02874;K00511;1.14.99.7;E1.14.99.7##SQLE##ERG1;FAD##0.00043##438198##Rattus norvegicus (rat)	R06223;K00801;2.5.1.21;FDFT1;farnesyl diphosphate##0.0004##489847##Sus scrofa (pig)	R06223;K00801;2.5.1.21;FDFT1;trans-farnesyl diphosphate##0.001##489842##Rattus norvegicus (rat)
(24S)-Cholest-5-ene-3beta,7alpha,24-triol##5-Cholesten-3beta,7alpha,24(S)-triol	C15518	10	R07208;R07207;R01456;R03310;R03353;R07498;R03765;R03200;R02874;R06223	R07208;K07439;1.14.13.99;CYP39;No information about KM-value	R07207;K07440;1.14.13.98;CYP46;(24S)-24-hydroxycholesterol##0.0015##689814##Homo sapiens (human)	R01456;K00213;1.3.1.21;DHCR7;Ergosterol##0.21##349274##Rattus norvegicus (rat)	R01456;K00213;1.3.1.21;DHCR7;7-dehydrocholesterol##1.14##349267##Mus musculus (mouse)	R03310;K00227;1.14.21.6;SC5DL;5alpha-Cholest-7-en-3beta-ol##0.032##390939##Arabidopsis thaliana (thale cress)	R03353;K01824;5.3.3.5;EBP;Zymosterol##0.05##649741##Homo sapiens (human)	R07498;K09828;1.3.1.72;DHCR24;5alpha-cholesta-7,24-dien-3beta-ol##0.037##288496##Rattus norvegicus (rat)	R03765;No information of KEGG othology	R03200;K01853;5.4.99.8;E5.4.99.8;No information about KM-value	R02874;K00511;1.14.99.7;E1.14.99.7##SQLE##ERG1;FAD##0.00043##438198##Rattus norvegicus (rat)	R06223;K00801;2.5.1.21;FDFT1;farnesyl diphosphate##0.0004##489847##Sus scrofa (pig)	R06223;K00801;2.5.1.21;FDFT1;trans-farnesyl diphosphate##0.001##489842##Rattus norvegicus (rat)
(24S)-Cholest-5-ene-3beta,7alpha,24-triol##5-Cholesten-3beta,7alpha,24(S)-triol	C15518	10	R07208;R07207;R01456;R03310;R05703;R04804;R03765;R03200;R02874;R06223	R07208;K07439;1.14.13.99;CYP39;No information about KM-value	R07207;K07440;1.14.13.98;CYP46;(24S)-24-hydroxycholesterol##0.0015##689814##Homo sapiens (human)	R01456;K00213;1.3.1.21;DHCR7;Ergosterol##0.21##349274##Rattus norvegicus (rat)	R01456;K00213;1.3.1.21;DHCR7;7-dehydrocholesterol##1.14##349267##Mus musculus (mouse)	R03310;K00227;1.14.21.6;SC5DL;5alpha-Cholest-7-en-3beta-ol##0.032##390939##Arabidopsis thaliana (thale cress)	R05703;K09828;1.3.1.72;DHCR24;5alpha-cholesta-7,24-dien-3beta-ol##0.037##288496##Rattus norvegicus (rat)	R04804;K01824;5.3.3.5;EBP;Zymosterol##0.05##649741##Homo sapiens (human)	R03765;No information of KEGG othology	R03200;K01853;5.4.99.8;E5.4.99.8;No information about KM-value	R02874;K00511;1.14.99.7;E1.14.99.7##SQLE##ERG1;FAD##0.00043##438198##Rattus norvegicus (rat)	R06223;K00801;2.5.1.21;FDFT1;farnesyl diphosphate##0.0004##489847##Sus scrofa (pig)	R06223;K00801;2.5.1.21;FDFT1;trans-farnesyl diphosphate##0.001##489842##Rattus norvegicus (rat)
5-Dehydroavenasterol	C15783	10	R07486;R07485;R05776;R07490;R07497;R04427;R03765;R03200;R02874;R06223	R07486;K00227;1.14.21.6;SC5DL;5alpha-Cholest-7-en-3beta-ol##0.032##390939##Arabidopsis thaliana (thale cress)	R07485;K14424;1.14.13.72;SMO2;Cycloeucalenol##0.09##285360##Zea mays (maize)	R05776;K08242;2.1.1.143;E2.1.1.143;24-methylenelophenol##0.0049##349710##Arabidopsis thaliana (thale cress)	R07490;K14424;1.14.13.72;SMO2;Cycloeucalenol##0.09##285360##Zea mays (maize)	R07497;K09829;5.-.-.-;ERG2;No information about KM-value	R04427;K00559;2.1.1.41;E2.1.1.41##SMT1##ERG6;No information about KM-value	R03765;No information of KEGG othology	R03200;K01853;5.4.99.8;E5.4.99.8;No information about KM-value	R02874;K00511;1.14.99.7;E1.14.99.7##SQLE##ERG1;FAD##0.00043##438198##Rattus norvegicus (rat)	R06223;K00801;2.5.1.21;FDFT1;farnesyl diphosphate##0.0004##489847##Sus scrofa (pig)	R06223;K00801;2.5.1.21;FDFT1;trans-farnesyl diphosphate##0.001##489842##Rattus norvegicus (rat)
Campest-4-en-3beta-ol##(24R)-Ergost-4-en-3beta-ol	C15784	10	R07427;R07493;R07492;R07491;R07497;R04427;R03765;R03200;R02874;R06223	R07427;No information of KEGG othology	R07493;K09828;1.3.1.72;DHCR24;5alpha-cholesta-7,24-dien-3beta-ol##0.037##288496##Rattus norvegicus (rat)	R07492;K00213;1.3.1.21;DHCR7;Ergosterol##0.21##349274##Rattus norvegicus (rat)	R07492;K00213;1.3.1.21;DHCR7;7-dehydrocholesterol##1.14##349267##Mus musculus (mouse)	R07491;K00227;1.14.21.6;SC5DL;5alpha-Cholest-7-en-3beta-ol##0.032##390939##Arabidopsis thaliana (thale cress)	R07497;K09829;5.-.-.-;ERG2;No information about KM-value	R04427;K00559;2.1.1.41;E2.1.1.41##SMT1##ERG6;No information about KM-value	R03765;No information of KEGG othology	R03200;K01853;5.4.99.8;E5.4.99.8;No information about KM-value	R02874;K00511;1.14.99.7;E1.14.99.7##SQLE##ERG1;FAD##0.00043##438198##Rattus norvegicus (rat)	R06223;K00801;2.5.1.21;FDFT1;farnesyl diphosphate##0.0004##489847##Sus scrofa (pig)	R06223;K00801;2.5.1.21;FDFT1;trans-farnesyl diphosphate##0.001##489842##Rattus norvegicus (rat)
22alpha-Hydroxy-campesterol##(22S)-22-Hydroxy-campesterol	C15795	10	R07445;R07493;R07492;R07491;R07497;R04427;R03765;R03200;R02874;R06223	R07445;K09587;1.14.13.-;CYP90B1##DWF4;No information about KM-value	R07493;K09828;1.3.1.72;DHCR24;5alpha-cholesta-7,24-dien-3beta-ol##0.037##288496##Rattus norvegicus (rat)	R07492;K00213;1.3.1.21;DHCR7;Ergosterol##0.21##349274##Rattus norvegicus (rat)	R07492;K00213;1.3.1.21;DHCR7;7-dehydrocholesterol##1.14##349267##Mus musculus (mouse)	R07491;K00227;1.14.21.6;SC5DL;5alpha-Cholest-7-en-3beta-ol##0.032##390939##Arabidopsis thaliana (thale cress)	R07497;K09829;5.-.-.-;ERG2;No information about KM-value	R04427;K00559;2.1.1.41;E2.1.1.41##SMT1##ERG6;No information about KM-value	R03765;No information of KEGG othology	R03200;K01853;5.4.99.8;E5.4.99.8;No information about KM-value	R02874;K00511;1.14.99.7;E1.14.99.7##SQLE##ERG1;FAD##0.00043##438198##Rattus norvegicus (rat)	R06223;K00801;2.5.1.21;FDFT1;farnesyl diphosphate##0.0004##489847##Sus scrofa (pig)	R06223;K00801;2.5.1.21;FDFT1;trans-farnesyl diphosphate##0.001##489842##Rattus norvegicus (rat)
1'-Hydroxy-gamma-carotene glucoside ester	C15864	10	R07547;R07546;R07516;R05341;R07512;R07511;R07510;R04218;R02065;R02061	R07547;K14598;None;cruD;None	R07546;K14597;None;cruC;None	R07516;K09844;None;crtC;None	R05341;K14606;None;cruP;None	R07512;K09835;5.-.-.-;crtH##crtISO;No information about KM-value	R07511;K00514;1.14.99.30;E1.14.99.30##crtQ##zds;No information about KM-value	R07510;K02293;1.14.99.-;PDS##crtP;No information about KM-value	R04218;No information of KEGG othology	R02065;K02291;2.5.1.32;crtB;No information about KM-value	R02061;K13789;2.5.1.29;GGPS;farnesyl diphosphate##0.0005##638761##Ricinus communis (castor bean)
Rhodovibrin	C15878	10	R07522;R07521;R07520;R07519;R07512;R07511;R07510;R04218;R02065;R02061	R07522;K09844;None;crtC;None	R07521;K09846;2.1.1.-;crtF;No information about KM-value	R07520;K09845;1.14.99.-;crtD;No information about KM-value	R07519;K09844;None;crtC;None	R07512;K09835;5.-.-.-;crtH##crtISO;No information about KM-value	R07511;K00514;1.14.99.30;E1.14.99.30##crtQ##zds;No information about KM-value	R07510;K02293;1.14.99.-;PDS##crtP;No information about KM-value	R04218;No information of KEGG othology	R02065;K02291;2.5.1.32;crtB;No information about KM-value	R02061;K13789;2.5.1.29;GGPS;farnesyl diphosphate##0.0005##638761##Ricinus communis (castor bean)
3,4,3',4'-Tetrahydrospirilloxanthin	C15888	10	R07529;R07528;R07527;R07519;R07512;R07511;R07510;R04218;R02065;R02061	R07529;K09846;2.1.1.-;crtF;No information about KM-value	R07528;K09844;None;crtC;None	R07527;K09846;2.1.1.-;crtF;No information about KM-value	R07519;K09844;None;crtC;None	R07512;K09835;5.-.-.-;crtH##crtISO;No information about KM-value	R07511;K00514;1.14.99.30;E1.14.99.30##crtQ##zds;No information about KM-value	R07510;K02293;1.14.99.-;PDS##crtP;No information about KM-value	R04218;No information of KEGG othology	R02065;K02291;2.5.1.32;crtB;No information about KM-value	R02061;K13789;2.5.1.29;GGPS;farnesyl diphosphate##0.0005##638761##Ricinus communis (castor bean)
Chloroxanthin##Hydroxyneurosporene	C15892	10	R07532;R06960;R06961;R06963;R07512;R07511;R07510;R04218;R02065;R02061	R07532;K09844;None;crtC;None	R06960;K06444;1.14.-.-;lcyE##crtL2;No information about KM-value	R06961;K00514;1.14.99.30;E1.14.99.30##crtQ##zds;No information about KM-value	R06963;K06444;1.14.-.-;lcyE##crtL2;No information about KM-value	R07512;K09835;5.-.-.-;crtH##crtISO;No information about KM-value	R07511;K00514;1.14.99.30;E1.14.99.30##crtQ##zds;No information about KM-value	R07510;K02293;1.14.99.-;PDS##crtP;No information about KM-value	R04218;No information of KEGG othology	R02065;K02291;2.5.1.32;crtB;No information about KM-value	R02061;K13789;2.5.1.29;GGPS;farnesyl diphosphate##0.0005##638761##Ricinus communis (castor bean)
Hydroxychlorobactene glucoside	C15914	10	R07544;R07543;R07541;R05341;R07512;R07511;R07510;R04218;R02065;R02061	R07544;K14597;None;cruC;None	R07543;K09844;None;crtC;None	R07541;K09879;None;crtU;None	R05341;K14606;None;cruP;None	R07512;K09835;5.-.-.-;crtH##crtISO;No information about KM-value	R07511;K00514;1.14.99.30;E1.14.99.30##crtQ##zds;No information about KM-value	R07510;K02293;1.14.99.-;PDS##crtP;No information about KM-value	R04218;No information of KEGG othology	R02065;K02291;2.5.1.32;crtB;No information about KM-value	R02061;K13789;2.5.1.29;GGPS;farnesyl diphosphate##0.0005##638761##Ricinus communis (castor bean)
(3S,2'S)-4-Ketomyxol 2'-alpha-L-fucoside	C15942	10	R07557;R07556;R07555;R05341;R07512;R07511;R07510;R04218;R02065;R02061	R07557;K09836;None;crtW;None	R07556;K02294;1.14.13.-;crtR##crtZ;No information about KM-value	R07555;No information of KEGG othology	R05341;K14606;None;cruP;None	R07512;K09835;5.-.-.-;crtH##crtISO;No information about KM-value	R07511;K00514;1.14.99.30;E1.14.99.30##crtQ##zds;No information about KM-value	R07510;K02293;1.14.99.-;PDS##crtP;No information about KM-value	R04218;No information of KEGG othology	R02065;K02291;2.5.1.32;crtB;No information about KM-value	R02061;K13789;2.5.1.29;GGPS;farnesyl diphosphate##0.0005##638761##Ricinus communis (castor bean)
Phoenicoxanthin##Adonirubin	C15967	10	R07566;R07561;R05345;R03823;R07512;R07511;R07510;R04218;R02065;R02061	R07566;K09836;None;crtW;None	R07561;K02294;1.14.13.-;crtR##crtZ;No information about KM-value	R05345;K09836;None;crtW;None	R03823;No information of KEGG othology	R07512;K09835;5.-.-.-;crtH##crtISO;No information about KM-value	R07511;K00514;1.14.99.30;E1.14.99.30##crtQ##zds;No information about KM-value	R07510;K02293;1.14.99.-;PDS##crtP;No information about KM-value	R04218;No information of KEGG othology	R02065;K02291;2.5.1.32;crtB;No information about KM-value	R02061;K13789;2.5.1.29;GGPS;farnesyl diphosphate##0.0005##638761##Ricinus communis (castor bean)
Phoenicoxanthin##Adonirubin	C15967	10	R07566;R07564;R07558;R03823;R07512;R07511;R07510;R04218;R02065;R02061	R07566;K09836;None;crtW;None	R07564;K09836;None;crtW;None	R07558;K02294;1.14.13.-;crtR##crtZ;No information about KM-value	R03823;No information of KEGG othology	R07512;K09835;5.-.-.-;crtH##crtISO;No information about KM-value	R07511;K00514;1.14.99.30;E1.14.99.30##crtQ##zds;No information about KM-value	R07510;K02293;1.14.99.-;PDS##crtP;No information about KM-value	R04218;No information of KEGG othology	R02065;K02291;2.5.1.32;crtB;No information about KM-value	R02061;K13789;2.5.1.29;GGPS;farnesyl diphosphate##0.0005##638761##Ricinus communis (castor bean)
Phoenicoxanthin##Adonirubin	C15967	10	R07567;R07562;R05345;R03823;R07512;R07511;R07510;R04218;R02065;R02061	R07567;K09836;None;crtW;None	R07562;K02294;1.14.13.-;crtR##crtZ;No information about KM-value	R05345;K09836;None;crtW;None	R03823;No information of KEGG othology	R07512;K09835;5.-.-.-;crtH##crtISO;No information about KM-value	R07511;K00514;1.14.99.30;E1.14.99.30##crtQ##zds;No information about KM-value	R07510;K02293;1.14.99.-;PDS##crtP;No information about KM-value	R04218;No information of KEGG othology	R02065;K02291;2.5.1.32;crtB;No information about KM-value	R02061;K13789;2.5.1.29;GGPS;farnesyl diphosphate##0.0005##638761##Ricinus communis (castor bean)
Phoenicoxanthin##Adonirubin	C15967	10	R07567;R07565;R07558;R03823;R07512;R07511;R07510;R04218;R02065;R02061	R07567;K09836;None;crtW;None	R07565;K09836;None;crtW;None	R07558;K02294;1.14.13.-;crtR##crtZ;No information about KM-value	R03823;No information of KEGG othology	R07512;K09835;5.-.-.-;crtH##crtISO;No information about KM-value	R07511;K00514;1.14.99.30;E1.14.99.30##crtQ##zds;No information about KM-value	R07510;K02293;1.14.99.-;PDS##crtP;No information about KM-value	R04218;No information of KEGG othology	R02065;K02291;2.5.1.32;crtB;No information about KM-value	R02061;K13789;2.5.1.29;GGPS;farnesyl diphosphate##0.0005##638761##Ricinus communis (castor bean)
Phoenicoxanthin##Adonirubin	C15967	10	R07568;R07563;R05345;R03823;R07512;R07511;R07510;R04218;R02065;R02061	R07568;K02294;1.14.13.-;crtR##crtZ;No information about KM-value	R07563;K09836;None;crtW;None	R05345;K09836;None;crtW;None	R03823;No information of KEGG othology	R07512;K09835;5.-.-.-;crtH##crtISO;No information about KM-value	R07511;K00514;1.14.99.30;E1.14.99.30##crtQ##zds;No information about KM-value	R07510;K02293;1.14.99.-;PDS##crtP;No information about KM-value	R04218;No information of KEGG othology	R02065;K02291;2.5.1.32;crtB;No information about KM-value	R02061;K13789;2.5.1.29;GGPS;farnesyl diphosphate##0.0005##638761##Ricinus communis (castor bean)
Adonixanthin##4-Ketozeaxanthin	C15968	10	R07569;R07561;R05345;R03823;R07512;R07511;R07510;R04218;R02065;R02061	R07569;K02294;1.14.13.-;crtR##crtZ;No information about KM-value	R07561;K02294;1.14.13.-;crtR##crtZ;No information about KM-value	R05345;K09836;None;crtW;None	R03823;No information of KEGG othology	R07512;K09835;5.-.-.-;crtH##crtISO;No information about KM-value	R07511;K00514;1.14.99.30;E1.14.99.30##crtQ##zds;No information about KM-value	R07510;K02293;1.14.99.-;PDS##crtP;No information about KM-value	R04218;No information of KEGG othology	R02065;K02291;2.5.1.32;crtB;No information about KM-value	R02061;K13789;2.5.1.29;GGPS;farnesyl diphosphate##0.0005##638761##Ricinus communis (castor bean)
Adonixanthin##4-Ketozeaxanthin	C15968	10	R07569;R07564;R07558;R03823;R07512;R07511;R07510;R04218;R02065;R02061	R07569;K02294;1.14.13.-;crtR##crtZ;No information about KM-value	R07564;K09836;None;crtW;None	R07558;K02294;1.14.13.-;crtR##crtZ;No information about KM-value	R03823;No information of KEGG othology	R07512;K09835;5.-.-.-;crtH##crtISO;No information about KM-value	R07511;K00514;1.14.99.30;E1.14.99.30##crtQ##zds;No information about KM-value	R07510;K02293;1.14.99.-;PDS##crtP;No information about KM-value	R04218;No information of KEGG othology	R02065;K02291;2.5.1.32;crtB;No information about KM-value	R02061;K13789;2.5.1.29;GGPS;farnesyl diphosphate##0.0005##638761##Ricinus communis (castor bean)
Adonixanthin##4-Ketozeaxanthin	C15968	10	R07570;R07562;R05345;R03823;R07512;R07511;R07510;R04218;R02065;R02061	R07570;K02294;1.14.13.-;crtR##crtZ;No information about KM-value	R07562;K02294;1.14.13.-;crtR##crtZ;No information about KM-value	R05345;K09836;None;crtW;None	R03823;No information of KEGG othology	R07512;K09835;5.-.-.-;crtH##crtISO;No information about KM-value	R07511;K00514;1.14.99.30;E1.14.99.30##crtQ##zds;No information about KM-value	R07510;K02293;1.14.99.-;PDS##crtP;No information about KM-value	R04218;No information of KEGG othology	R02065;K02291;2.5.1.32;crtB;No information about KM-value	R02061;K13789;2.5.1.29;GGPS;farnesyl diphosphate##0.0005##638761##Ricinus communis (castor bean)
Adonixanthin##4-Ketozeaxanthin	C15968	10	R07570;R07565;R07558;R03823;R07512;R07511;R07510;R04218;R02065;R02061	R07570;K02294;1.14.13.-;crtR##crtZ;No information about KM-value	R07565;K09836;None;crtW;None	R07558;K02294;1.14.13.-;crtR##crtZ;No information about KM-value	R03823;No information of KEGG othology	R07512;K09835;5.-.-.-;crtH##crtISO;No information about KM-value	R07511;K00514;1.14.99.30;E1.14.99.30##crtQ##zds;No information about KM-value	R07510;K02293;1.14.99.-;PDS##crtP;No information about KM-value	R04218;No information of KEGG othology	R02065;K02291;2.5.1.32;crtB;No information about KM-value	R02061;K13789;2.5.1.29;GGPS;farnesyl diphosphate##0.0005##638761##Ricinus communis (castor bean)
Adonixanthin##4-Ketozeaxanthin	C15968	10	R07571;R07559;R07558;R03823;R07512;R07511;R07510;R04218;R02065;R02061	R07571;K09836;None;crtW;None	R07559;K02294;1.14.13.-;crtR##crtZ;No information about KM-value	R07558;K02294;1.14.13.-;crtR##crtZ;No information about KM-value	R03823;No information of KEGG othology	R07512;K09835;5.-.-.-;crtH##crtISO;No information about KM-value	R07511;K00514;1.14.99.30;E1.14.99.30##crtQ##zds;No information about KM-value	R07510;K02293;1.14.99.-;PDS##crtP;No information about KM-value	R04218;No information of KEGG othology	R02065;K02291;2.5.1.32;crtB;No information about KM-value	R02061;K13789;2.5.1.29;GGPS;farnesyl diphosphate##0.0005##638761##Ricinus communis (castor bean)
Zeaxanthin diglucoside##Zeaxanthin-beta-D-diglucoside	C15969	10	R07574;R07559;R07558;R03823;R07512;R07511;R07510;R04218;R02065;R02061	R07574;K14596;2.4.1.-;crtX;No information about KM-value	R07559;K02294;1.14.13.-;crtR##crtZ;No information about KM-value	R07558;K02294;1.14.13.-;crtR##crtZ;No information about KM-value	R03823;No information of KEGG othology	R07512;K09835;5.-.-.-;crtH##crtISO;No information about KM-value	R07511;K00514;1.14.99.30;E1.14.99.30##crtQ##zds;No information about KM-value	R07510;K02293;1.14.99.-;PDS##crtP;No information about KM-value	R04218;No information of KEGG othology	R02065;K02291;2.5.1.32;crtB;No information about KM-value	R02061;K13789;2.5.1.29;GGPS;farnesyl diphosphate##0.0005##638761##Ricinus communis (castor bean)
Thermozeaxanthin##Zeaxanthin glucoside ester	C15983	10	R07579;R07578;R07558;R03823;R07512;R07511;R07510;R04218;R02065;R02061	R07579;No information of KEGG othology	R07578;No information of KEGG othology	R07558;K02294;1.14.13.-;crtR##crtZ;No information about KM-value	R03823;No information of KEGG othology	R07512;K09835;5.-.-.-;crtH##crtISO;No information about KM-value	R07511;K00514;1.14.99.30;E1.14.99.30##crtQ##zds;No information about KM-value	R07510;K02293;1.14.99.-;PDS##crtP;No information about KM-value	R04218;No information of KEGG othology	R02065;K02291;2.5.1.32;crtB;No information about KM-value	R02061;K13789;2.5.1.29;GGPS;farnesyl diphosphate##0.0005##638761##Ricinus communis (castor bean)
Thermozeaxanthin##Zeaxanthin glucoside ester	C15983	10	R07580;R07559;R07558;R03823;R07512;R07511;R07510;R04218;R02065;R02061	R07580;No information of KEGG othology	R07559;K02294;1.14.13.-;crtR##crtZ;No information about KM-value	R07558;K02294;1.14.13.-;crtR##crtZ;No information about KM-value	R03823;No information of KEGG othology	R07512;K09835;5.-.-.-;crtH##crtISO;No information about KM-value	R07511;K00514;1.14.99.30;E1.14.99.30##crtQ##zds;No information about KM-value	R07510;K02293;1.14.99.-;PDS##crtP;No information about KM-value	R04218;No information of KEGG othology	R02065;K02291;2.5.1.32;crtB;No information about KM-value	R02061;K13789;2.5.1.29;GGPS;farnesyl diphosphate##0.0005##638761##Ricinus communis (castor bean)
Malonylglycitin	C16197	10	R07719;R07718;R07717;R07716;R07715;R07711;R06556;R06568;R01616;R00737	R07719;K13264;2.3.1.115;IF7MAT;naringenin 7-O-neohesperidoside##0.0063##706233##Medicago truncatula (barrel medic)	R07718;K13263;2.4.1.170;IF7GT;Eriodictyol##0.018##672670##Arabidopsis thaliana (thale cress)	R07718;K13263;2.4.1.170;IF7GT;Kaempferol##0.0263##672670##Arabidopsis thaliana (thale cress)	R07718;K13263;2.4.1.170;IF7GT;quercetin##0.0353##672670##Arabidopsis thaliana (thale cress)	R07717;No information of KEGG othology	R07716;No information of KEGG othology	R07715;K13257;1.14.13.86;CYP93C;No information about KM-value	R07711;K13267;1.14.13.-;CYP71D9##F6H;No information about KM-value	R06556;K01859;5.5.1.6;E5.5.1.6;No information about KM-value	R06568;K00660;2.3.1.74;E2.3.1.74##bcsA;p-Coumaroyl-CoA##0.048##676378##Physcomitrella patens subsp. patens	R06568;K08243;2.3.1.170;6DCS;No information about KM-value	R01616;K01904;6.2.1.12;E6.2.1.12;ATP##0.004##653536##Arabidopsis thaliana (thale cress)	R00737;K10774;4.3.1.23;E4.3.1.23;L-tyrosine##0.016##651293##Rhodobacter capsulatus	R00737;K13064;4.3.1.25;PTAL;L-tyrosine##0.044##679588##Phanerochaete chrysosporium	R00737;K10774;4.3.1.23;E4.3.1.23;L-phenylalanine##1.28##651293##Rhodobacter capsulatus
(-)-Medicocarpin##Medicarpin 3-O-glucoside	C16223	10	R07740;R02915;R06562;R06560;R06564;R06554;R06556;R06568;R01616;R00737	R07740;K13263;2.4.1.170;IF7GT;Eriodictyol##0.018##672670##Arabidopsis thaliana (thale cress)	R07740;K13263;2.4.1.170;IF7GT;Kaempferol##0.0263##672670##Arabidopsis thaliana (thale cress)	R07740;K13263;2.4.1.170;IF7GT;quercetin##0.0353##672670##Arabidopsis thaliana (thale cress)	R02915;No information of KEGG othology	R06562;K05281;1.3.1.45;E1.3.1.45;No information about KM-value	R06560;K13260;1.14.13.89;CYP81E1_7;NADPH##0.00017##660173##Medicago truncatula (barrel medic)	R06560;K13260;1.14.13.89;CYP81E1_7;Biochanin A##0.051##660173##Medicago truncatula (barrel medic)	R06560;K13260;1.14.13.89;CYP81E1_7;Formononetin##0.067##660173##Medicago truncatula (barrel medic)	R06564;K13259;2.1.1.46;HI4OMT;No information about KM-value	R06554;No information of KEGG othology	R06556;K01859;5.5.1.6;E5.5.1.6;No information about KM-value	R06568;K00660;2.3.1.74;E2.3.1.74##bcsA;p-Coumaroyl-CoA##0.048##676378##Physcomitrella patens subsp. patens	R06568;K08243;2.3.1.170;6DCS;No information about KM-value	R01616;K01904;6.2.1.12;E6.2.1.12;ATP##0.004##653536##Arabidopsis thaliana (thale cress)	R00737;K10774;4.3.1.23;E4.3.1.23;L-tyrosine##0.016##651293##Rhodobacter capsulatus	R00737;K13064;4.3.1.25;PTAL;L-tyrosine##0.044##679588##Phanerochaete chrysosporium	R00737;K10774;4.3.1.23;E4.3.1.23;L-phenylalanine##1.28##651293##Rhodobacter capsulatus
(-)-Medicocarpin##Medicarpin 3-O-glucoside	C16223	10	R07740;R06565;R06562;R06560;R06564;R06554;R06556;R06568;R01616;R00737	R07740;K13263;2.4.1.170;IF7GT;Eriodictyol##0.018##672670##Arabidopsis thaliana (thale cress)	R07740;K13263;2.4.1.170;IF7GT;Kaempferol##0.0263##672670##Arabidopsis thaliana (thale cress)	R07740;K13263;2.4.1.170;IF7GT;quercetin##0.0353##672670##Arabidopsis thaliana (thale cress)	R06565;No information of KEGG othology	R06562;K05281;1.3.1.45;E1.3.1.45;No information about KM-value	R06560;K13260;1.14.13.89;CYP81E1_7;NADPH##0.00017##660173##Medicago truncatula (barrel medic)	R06560;K13260;1.14.13.89;CYP81E1_7;Biochanin A##0.051##660173##Medicago truncatula (barrel medic)	R06560;K13260;1.14.13.89;CYP81E1_7;Formononetin##0.067##660173##Medicago truncatula (barrel medic)	R06564;K13259;2.1.1.46;HI4OMT;No information about KM-value	R06554;No information of KEGG othology	R06556;K01859;5.5.1.6;E5.5.1.6;No information about KM-value	R06568;K00660;2.3.1.74;E2.3.1.74##bcsA;p-Coumaroyl-CoA##0.048##676378##Physcomitrella patens subsp. patens	R06568;K08243;2.3.1.170;6DCS;No information about KM-value	R01616;K01904;6.2.1.12;E6.2.1.12;ATP##0.004##653536##Arabidopsis thaliana (thale cress)	R00737;K10774;4.3.1.23;E4.3.1.23;L-tyrosine##0.016##651293##Rhodobacter capsulatus	R00737;K13064;4.3.1.25;PTAL;L-tyrosine##0.044##679588##Phanerochaete chrysosporium	R00737;K10774;4.3.1.23;E4.3.1.23;L-phenylalanine##1.28##651293##Rhodobacter capsulatus
(-)-Medicocarpin##Medicarpin 3-O-glucoside	C16223	10	R07743;R02915;R06562;R06560;R06564;R06554;R06556;R06568;R01616;R00737	R07743;No information of KEGG othology	R02915;No information of KEGG othology	R06562;K05281;1.3.1.45;E1.3.1.45;No information about KM-value	R06560;K13260;1.14.13.89;CYP81E1_7;NADPH##0.00017##660173##Medicago truncatula (barrel medic)	R06560;K13260;1.14.13.89;CYP81E1_7;Biochanin A##0.051##660173##Medicago truncatula (barrel medic)	R06560;K13260;1.14.13.89;CYP81E1_7;Formononetin##0.067##660173##Medicago truncatula (barrel medic)	R06564;K13259;2.1.1.46;HI4OMT;No information about KM-value	R06554;No information of KEGG othology	R06556;K01859;5.5.1.6;E5.5.1.6;No information about KM-value	R06568;K00660;2.3.1.74;E2.3.1.74##bcsA;p-Coumaroyl-CoA##0.048##676378##Physcomitrella patens subsp. patens	R06568;K08243;2.3.1.170;6DCS;No information about KM-value	R01616;K01904;6.2.1.12;E6.2.1.12;ATP##0.004##653536##Arabidopsis thaliana (thale cress)	R00737;K10774;4.3.1.23;E4.3.1.23;L-tyrosine##0.016##651293##Rhodobacter capsulatus	R00737;K13064;4.3.1.25;PTAL;L-tyrosine##0.044##679588##Phanerochaete chrysosporium	R00737;K10774;4.3.1.23;E4.3.1.23;L-phenylalanine##1.28##651293##Rhodobacter capsulatus
(-)-Medicocarpin##Medicarpin 3-O-glucoside	C16223	10	R07743;R06565;R06562;R06560;R06564;R06554;R06556;R06568;R01616;R00737	R07743;No information of KEGG othology	R06565;No information of KEGG othology	R06562;K05281;1.3.1.45;E1.3.1.45;No information about KM-value	R06560;K13260;1.14.13.89;CYP81E1_7;NADPH##0.00017##660173##Medicago truncatula (barrel medic)	R06560;K13260;1.14.13.89;CYP81E1_7;Biochanin A##0.051##660173##Medicago truncatula (barrel medic)	R06560;K13260;1.14.13.89;CYP81E1_7;Formononetin##0.067##660173##Medicago truncatula (barrel medic)	R06564;K13259;2.1.1.46;HI4OMT;No information about KM-value	R06554;No information of KEGG othology	R06556;K01859;5.5.1.6;E5.5.1.6;No information about KM-value	R06568;K00660;2.3.1.74;E2.3.1.74##bcsA;p-Coumaroyl-CoA##0.048##676378##Physcomitrella patens subsp. patens	R06568;K08243;2.3.1.170;6DCS;No information about KM-value	R01616;K01904;6.2.1.12;E6.2.1.12;ATP##0.004##653536##Arabidopsis thaliana (thale cress)	R00737;K10774;4.3.1.23;E4.3.1.23;L-tyrosine##0.016##651293##Rhodobacter capsulatus	R00737;K13064;4.3.1.25;PTAL;L-tyrosine##0.044##679588##Phanerochaete chrysosporium	R00737;K10774;4.3.1.23;E4.3.1.23;L-phenylalanine##1.28##651293##Rhodobacter capsulatus
(-)-Vestitol	C16225	10	R07739;R02915;R06562;R06560;R06564;R06554;R06556;R06568;R01616;R00737	R07739;K13266;1.3.1.-;PTR;No information about KM-value	R02915;No information of KEGG othology	R06562;K05281;1.3.1.45;E1.3.1.45;No information about KM-value	R06560;K13260;1.14.13.89;CYP81E1_7;NADPH##0.00017##660173##Medicago truncatula (barrel medic)	R06560;K13260;1.14.13.89;CYP81E1_7;Biochanin A##0.051##660173##Medicago truncatula (barrel medic)	R06560;K13260;1.14.13.89;CYP81E1_7;Formononetin##0.067##660173##Medicago truncatula (barrel medic)	R06564;K13259;2.1.1.46;HI4OMT;No information about KM-value	R06554;No information of KEGG othology	R06556;K01859;5.5.1.6;E5.5.1.6;No information about KM-value	R06568;K00660;2.3.1.74;E2.3.1.74##bcsA;p-Coumaroyl-CoA##0.048##676378##Physcomitrella patens subsp. patens	R06568;K08243;2.3.1.170;6DCS;No information about KM-value	R01616;K01904;6.2.1.12;E6.2.1.12;ATP##0.004##653536##Arabidopsis thaliana (thale cress)	R00737;K10774;4.3.1.23;E4.3.1.23;L-tyrosine##0.016##651293##Rhodobacter capsulatus	R00737;K13064;4.3.1.25;PTAL;L-tyrosine##0.044##679588##Phanerochaete chrysosporium	R00737;K10774;4.3.1.23;E4.3.1.23;L-phenylalanine##1.28##651293##Rhodobacter capsulatus
(-)-Vestitol	C16225	10	R07739;R06565;R06562;R06560;R06564;R06554;R06556;R06568;R01616;R00737	R07739;K13266;1.3.1.-;PTR;No information about KM-value	R06565;No information of KEGG othology	R06562;K05281;1.3.1.45;E1.3.1.45;No information about KM-value	R06560;K13260;1.14.13.89;CYP81E1_7;NADPH##0.00017##660173##Medicago truncatula (barrel medic)	R06560;K13260;1.14.13.89;CYP81E1_7;Biochanin A##0.051##660173##Medicago truncatula (barrel medic)	R06560;K13260;1.14.13.89;CYP81E1_7;Formononetin##0.067##660173##Medicago truncatula (barrel medic)	R06564;K13259;2.1.1.46;HI4OMT;No information about KM-value	R06554;No information of KEGG othology	R06556;K01859;5.5.1.6;E5.5.1.6;No information about KM-value	R06568;K00660;2.3.1.74;E2.3.1.74##bcsA;p-Coumaroyl-CoA##0.048##676378##Physcomitrella patens subsp. patens	R06568;K08243;2.3.1.170;6DCS;No information about KM-value	R01616;K01904;6.2.1.12;E6.2.1.12;ATP##0.004##653536##Arabidopsis thaliana (thale cress)	R00737;K10774;4.3.1.23;E4.3.1.23;L-tyrosine##0.016##651293##Rhodobacter capsulatus	R00737;K13064;4.3.1.25;PTAL;L-tyrosine##0.044##679588##Phanerochaete chrysosporium	R00737;K10774;4.3.1.23;E4.3.1.23;L-phenylalanine##1.28##651293##Rhodobacter capsulatus
(+)-Sophorol	C16227	10	R07747;R07746;R07745;R03006;R06564;R06554;R06556;R06568;R01616;R00737	R07747;K05281;1.3.1.45;E1.3.1.45;No information about KM-value	R07746;K13260;1.14.13.89;CYP81E1_7;NADPH##0.00017##660173##Medicago truncatula (barrel medic)	R07746;K13260;1.14.13.89;CYP81E1_7;Biochanin A##0.051##660173##Medicago truncatula (barrel medic)	R07746;K13260;1.14.13.89;CYP81E1_7;Formononetin##0.067##660173##Medicago truncatula (barrel medic)	R07745;No information of KEGG othology	R03006;No information of KEGG othology	R06564;K13259;2.1.1.46;HI4OMT;No information about KM-value	R06554;No information of KEGG othology	R06556;K01859;5.5.1.6;E5.5.1.6;No information about KM-value	R06568;K00660;2.3.1.74;E2.3.1.74##bcsA;p-Coumaroyl-CoA##0.048##676378##Physcomitrella patens subsp. patens	R06568;K08243;2.3.1.170;6DCS;No information about KM-value	R01616;K01904;6.2.1.12;E6.2.1.12;ATP##0.004##653536##Arabidopsis thaliana (thale cress)	R00737;K10774;4.3.1.23;E4.3.1.23;L-tyrosine##0.016##651293##Rhodobacter capsulatus	R00737;K13064;4.3.1.25;PTAL;L-tyrosine##0.044##679588##Phanerochaete chrysosporium	R00737;K10774;4.3.1.23;E4.3.1.23;L-phenylalanine##1.28##651293##Rhodobacter capsulatus
(-)-Sophorol	C16228	10	R07751;R07746;R07745;R03006;R06564;R06554;R06556;R06568;R01616;R00737	R07751;K05281;1.3.1.45;E1.3.1.45;No information about KM-value	R07746;K13260;1.14.13.89;CYP81E1_7;NADPH##0.00017##660173##Medicago truncatula (barrel medic)	R07746;K13260;1.14.13.89;CYP81E1_7;Biochanin A##0.051##660173##Medicago truncatula (barrel medic)	R07746;K13260;1.14.13.89;CYP81E1_7;Formononetin##0.067##660173##Medicago truncatula (barrel medic)	R07745;No information of KEGG othology	R03006;No information of KEGG othology	R06564;K13259;2.1.1.46;HI4OMT;No information about KM-value	R06554;No information of KEGG othology	R06556;K01859;5.5.1.6;E5.5.1.6;No information about KM-value	R06568;K00660;2.3.1.74;E2.3.1.74##bcsA;p-Coumaroyl-CoA##0.048##676378##Physcomitrella patens subsp. patens	R06568;K08243;2.3.1.170;6DCS;No information about KM-value	R01616;K01904;6.2.1.12;E6.2.1.12;ATP##0.004##653536##Arabidopsis thaliana (thale cress)	R00737;K10774;4.3.1.23;E4.3.1.23;L-tyrosine##0.016##651293##Rhodobacter capsulatus	R00737;K13064;4.3.1.25;PTAL;L-tyrosine##0.044##679588##Phanerochaete chrysosporium	R00737;K10774;4.3.1.23;E4.3.1.23;L-phenylalanine##1.28##651293##Rhodobacter capsulatus
Caloxanthin	C16282	10	R07841;R07559;R07558;R03823;R07512;R07511;R07510;R04218;R02065;R02061	R07841;No information of KEGG othology	R07559;K02294;1.14.13.-;crtR##crtZ;No information about KM-value	R07558;K02294;1.14.13.-;crtR##crtZ;No information about KM-value	R03823;No information of KEGG othology	R07512;K09835;5.-.-.-;crtH##crtISO;No information about KM-value	R07511;K00514;1.14.99.30;E1.14.99.30##crtQ##zds;No information about KM-value	R07510;K02293;1.14.99.-;PDS##crtP;No information about KM-value	R04218;No information of KEGG othology	R02065;K02291;2.5.1.32;crtB;No information about KM-value	R02061;K13789;2.5.1.29;GGPS;farnesyl diphosphate##0.0005##638761##Ricinus communis (castor bean)
Pelargonidin 3-O-3'',6''-O-dimalonylglucoside	C16288	10	R07884;R06801;R06534;R04276;R03123;R02444;R02446;R01613;R01616;R00737	R07884;K12932;2.3.1.-;3MaT2;No information about KM-value	R06801;K12931;2.3.1.171;3MaT1;malonyl-CoA##0.0021##686755##Arabidopsis thaliana (thale cress)	R06534;K12930;2.4.1.115;BZ1;quercetin##0.015##489569##Vitis vinifera (wine grape)	R04276;K05277;1.14.11.19;E1.14.11.19;No information about KM-value	R03123;K00091;1.1.1.219;E1.1.1.219;No information about KM-value	R02444;K00475;1.14.11.9;E1.14.11.9;No information about KM-value	R02446;K01859;5.5.1.6;E5.5.1.6;No information about KM-value	R01613;K00660;2.3.1.74;E2.3.1.74##bcsA;p-Coumaroyl-CoA##0.048##676378##Physcomitrella patens subsp. patens	R01616;K01904;6.2.1.12;E6.2.1.12;ATP##0.004##653536##Arabidopsis thaliana (thale cress)	R00737;K10774;4.3.1.23;E4.3.1.23;L-tyrosine##0.016##651293##Rhodobacter capsulatus	R00737;K13064;4.3.1.25;PTAL;L-tyrosine##0.044##679588##Phanerochaete chrysosporium	R00737;K10774;4.3.1.23;E4.3.1.23;L-phenylalanine##1.28##651293##Rhodobacter capsulatus
Pelargonidin 3-O-3'',6''-O-dimalonylglucoside	C16288	10	R07884;R06801;R06534;R04276;R06540;R02444;R02446;R01613;R01616;R00737	R07884;K12932;2.3.1.-;3MaT2;No information about KM-value	R06801;K12931;2.3.1.171;3MaT1;malonyl-CoA##0.0021##686755##Arabidopsis thaliana (thale cress)	R06534;K12930;2.4.1.115;BZ1;quercetin##0.015##489569##Vitis vinifera (wine grape)	R04276;K05277;1.14.11.19;E1.14.11.19;No information about KM-value	R06540;K05277;1.14.11.19;E1.14.11.19;No information about KM-value	R02444;K00475;1.14.11.9;E1.14.11.9;No information about KM-value	R02446;K01859;5.5.1.6;E5.5.1.6;No information about KM-value	R01613;K00660;2.3.1.74;E2.3.1.74##bcsA;p-Coumaroyl-CoA##0.048##676378##Physcomitrella patens subsp. patens	R01616;K01904;6.2.1.12;E6.2.1.12;ATP##0.004##653536##Arabidopsis thaliana (thale cress)	R00737;K10774;4.3.1.23;E4.3.1.23;L-tyrosine##0.016##651293##Rhodobacter capsulatus	R00737;K13064;4.3.1.25;PTAL;L-tyrosine##0.044##679588##Phanerochaete chrysosporium	R00737;K10774;4.3.1.23;E4.3.1.23;L-phenylalanine##1.28##651293##Rhodobacter capsulatus
Pelargonidin 3-O-(6-caffeoyl-beta-D-glucoside)	C16297	10	R07875;R06798;R06534;R04276;R03123;R02444;R02446;R01613;R01616;R00737	R07875;No information of KEGG othology	R06798;No information of KEGG othology	R06534;K12930;2.4.1.115;BZ1;quercetin##0.015##489569##Vitis vinifera (wine grape)	R04276;K05277;1.14.11.19;E1.14.11.19;No information about KM-value	R03123;K00091;1.1.1.219;E1.1.1.219;No information about KM-value	R02444;K00475;1.14.11.9;E1.14.11.9;No information about KM-value	R02446;K01859;5.5.1.6;E5.5.1.6;No information about KM-value	R01613;K00660;2.3.1.74;E2.3.1.74##bcsA;p-Coumaroyl-CoA##0.048##676378##Physcomitrella patens subsp. patens	R01616;K01904;6.2.1.12;E6.2.1.12;ATP##0.004##653536##Arabidopsis thaliana (thale cress)	R00737;K10774;4.3.1.23;E4.3.1.23;L-tyrosine##0.016##651293##Rhodobacter capsulatus	R00737;K13064;4.3.1.25;PTAL;L-tyrosine##0.044##679588##Phanerochaete chrysosporium	R00737;K10774;4.3.1.23;E4.3.1.23;L-phenylalanine##1.28##651293##Rhodobacter capsulatus
Pelargonidin 3-O-(6-caffeoyl-beta-D-glucoside)	C16297	10	R07875;R06798;R06534;R04276;R06540;R02444;R02446;R01613;R01616;R00737	R07875;No information of KEGG othology	R06798;No information of KEGG othology	R06534;K12930;2.4.1.115;BZ1;quercetin##0.015##489569##Vitis vinifera (wine grape)	R04276;K05277;1.14.11.19;E1.14.11.19;No information about KM-value	R06540;K05277;1.14.11.19;E1.14.11.19;No information about KM-value	R02444;K00475;1.14.11.9;E1.14.11.9;No information about KM-value	R02446;K01859;5.5.1.6;E5.5.1.6;No information about KM-value	R01613;K00660;2.3.1.74;E2.3.1.74##bcsA;p-Coumaroyl-CoA##0.048##676378##Physcomitrella patens subsp. patens	R01616;K01904;6.2.1.12;E6.2.1.12;ATP##0.004##653536##Arabidopsis thaliana (thale cress)	R00737;K10774;4.3.1.23;E4.3.1.23;L-tyrosine##0.016##651293##Rhodobacter capsulatus	R00737;K13064;4.3.1.25;PTAL;L-tyrosine##0.044##679588##Phanerochaete chrysosporium	R00737;K10774;4.3.1.23;E4.3.1.23;L-phenylalanine##1.28##651293##Rhodobacter capsulatus
Delphinidin 3-O-(6-O-malonyl-beta-D-glucoside)	C16301	10	R07938;R06536;R05037;R05038;R03125;R02444;R02446;R01613;R01616;R00737	R07938;K12931;2.3.1.171;3MaT1;malonyl-CoA##0.0021##686755##Arabidopsis thaliana (thale cress)	R06536;K12930;2.4.1.115;BZ1;quercetin##0.015##489569##Vitis vinifera (wine grape)	R05037;K05277;1.14.11.19;E1.14.11.19;No information about KM-value	R05038;K00091;1.1.1.219;E1.1.1.219;No information about KM-value	R03125;K13083;1.14.13.88;CYP75A;No information about KM-value	R02444;K00475;1.14.11.9;E1.14.11.9;No information about KM-value	R02446;K01859;5.5.1.6;E5.5.1.6;No information about KM-value	R01613;K00660;2.3.1.74;E2.3.1.74##bcsA;p-Coumaroyl-CoA##0.048##676378##Physcomitrella patens subsp. patens	R01616;K01904;6.2.1.12;E6.2.1.12;ATP##0.004##653536##Arabidopsis thaliana (thale cress)	R00737;K10774;4.3.1.23;E4.3.1.23;L-tyrosine##0.016##651293##Rhodobacter capsulatus	R00737;K13064;4.3.1.25;PTAL;L-tyrosine##0.044##679588##Phanerochaete chrysosporium	R00737;K10774;4.3.1.23;E4.3.1.23;L-phenylalanine##1.28##651293##Rhodobacter capsulatus
Delphinidin 3-O-(6-O-malonyl-beta-D-glucoside)	C16301	10	R07938;R06536;R05037;R05038;R05039;R02443;R02446;R01613;R01616;R00737	R07938;K12931;2.3.1.171;3MaT1;malonyl-CoA##0.0021##686755##Arabidopsis thaliana (thale cress)	R06536;K12930;2.4.1.115;BZ1;quercetin##0.015##489569##Vitis vinifera (wine grape)	R05037;K05277;1.14.11.19;E1.14.11.19;No information about KM-value	R05038;K00091;1.1.1.219;E1.1.1.219;No information about KM-value	R05039;K00475;1.14.11.9;E1.14.11.9;No information about KM-value	R02443;K13083;1.14.13.88;CYP75A;No information about KM-value	R02446;K01859;5.5.1.6;E5.5.1.6;No information about KM-value	R01613;K00660;2.3.1.74;E2.3.1.74##bcsA;p-Coumaroyl-CoA##0.048##676378##Physcomitrella patens subsp. patens	R01616;K01904;6.2.1.12;E6.2.1.12;ATP##0.004##653536##Arabidopsis thaliana (thale cress)	R00737;K10774;4.3.1.23;E4.3.1.23;L-tyrosine##0.016##651293##Rhodobacter capsulatus	R00737;K13064;4.3.1.25;PTAL;L-tyrosine##0.044##679588##Phanerochaete chrysosporium	R00737;K10774;4.3.1.23;E4.3.1.23;L-phenylalanine##1.28##651293##Rhodobacter capsulatus
Cyanidin 3-O-sophoroside	C16306	10	R07878;R06535;R05036;R03636;R03124;R02444;R02446;R01613;R01616;R00737	R07878;K12933;2.4.1.-;3GGT;No information about KM-value	R06535;K12930;2.4.1.115;BZ1;quercetin##0.015##489569##Vitis vinifera (wine grape)	R05036;K05277;1.14.11.19;E1.14.11.19;No information about KM-value	R03636;K00091;1.1.1.219;E1.1.1.219;No information about KM-value	R03124;K05280;1.14.13.21;E1.14.13.21;No information about KM-value	R02444;K00475;1.14.11.9;E1.14.11.9;No information about KM-value	R02446;K01859;5.5.1.6;E5.5.1.6;No information about KM-value	R01613;K00660;2.3.1.74;E2.3.1.74##bcsA;p-Coumaroyl-CoA##0.048##676378##Physcomitrella patens subsp. patens	R01616;K01904;6.2.1.12;E6.2.1.12;ATP##0.004##653536##Arabidopsis thaliana (thale cress)	R00737;K10774;4.3.1.23;E4.3.1.23;L-tyrosine##0.016##651293##Rhodobacter capsulatus	R00737;K13064;4.3.1.25;PTAL;L-tyrosine##0.044##679588##Phanerochaete chrysosporium	R00737;K10774;4.3.1.23;E4.3.1.23;L-phenylalanine##1.28##651293##Rhodobacter capsulatus
Cyanidin 3-O-sophoroside	C16306	10	R07878;R06535;R05036;R03636;R03640;R02442;R02446;R01613;R01616;R00737	R07878;K12933;2.4.1.-;3GGT;No information about KM-value	R06535;K12930;2.4.1.115;BZ1;quercetin##0.015##489569##Vitis vinifera (wine grape)	R05036;K05277;1.14.11.19;E1.14.11.19;No information about KM-value	R03636;K00091;1.1.1.219;E1.1.1.219;No information about KM-value	R03640;K00475;1.14.11.9;E1.14.11.9;No information about KM-value	R02442;K05280;1.14.13.21;E1.14.13.21;No information about KM-value	R02446;K01859;5.5.1.6;E5.5.1.6;No information about KM-value	R01613;K00660;2.3.1.74;E2.3.1.74##bcsA;p-Coumaroyl-CoA##0.048##676378##Physcomitrella patens subsp. patens	R01616;K01904;6.2.1.12;E6.2.1.12;ATP##0.004##653536##Arabidopsis thaliana (thale cress)	R00737;K10774;4.3.1.23;E4.3.1.23;L-tyrosine##0.016##651293##Rhodobacter capsulatus	R00737;K13064;4.3.1.25;PTAL;L-tyrosine##0.044##679588##Phanerochaete chrysosporium	R00737;K10774;4.3.1.23;E4.3.1.23;L-phenylalanine##1.28##651293##Rhodobacter capsulatus
Cyanidin 3-O-sophoroside	C16306	10	R07878;R06535;R05036;R03636;R03640;R07991;R07988;R01943;R07826;R00737	R07878;K12933;2.4.1.-;3GGT;No information about KM-value	R06535;K12930;2.4.1.115;BZ1;quercetin##0.015##489569##Vitis vinifera (wine grape)	R05036;K05277;1.14.11.19;E1.14.11.19;No information about KM-value	R03636;K00091;1.1.1.219;E1.1.1.219;No information about KM-value	R03640;K00475;1.14.11.9;E1.14.11.9;No information about KM-value	R07991;No information of KEGG othology	R07988;K00660;2.3.1.74;E2.3.1.74##bcsA;p-Coumaroyl-CoA##0.048##676378##Physcomitrella patens subsp. patens	R01943;K01904;6.2.1.12;E6.2.1.12;ATP##0.004##653536##Arabidopsis thaliana (thale cress)	R07826;K09754;1.14.13.-;CYP98A##C3H;No information about KM-value	R00737;K10774;4.3.1.23;E4.3.1.23;L-tyrosine##0.016##651293##Rhodobacter capsulatus	R00737;K13064;4.3.1.25;PTAL;L-tyrosine##0.044##679588##Phanerochaete chrysosporium	R00737;K10774;4.3.1.23;E4.3.1.23;L-phenylalanine##1.28##651293##Rhodobacter capsulatus
Cyanidin 3-O-sophoroside	C16306	10	R07878;R06535;R05036;R03636;R03640;R07991;R07988;R07436;R01616;R00737	R07878;K12933;2.4.1.-;3GGT;No information about KM-value	R06535;K12930;2.4.1.115;BZ1;quercetin##0.015##489569##Vitis vinifera (wine grape)	R05036;K05277;1.14.11.19;E1.14.11.19;No information about KM-value	R03636;K00091;1.1.1.219;E1.1.1.219;No information about KM-value	R03640;K00475;1.14.11.9;E1.14.11.9;No information about KM-value	R07991;No information of KEGG othology	R07988;K00660;2.3.1.74;E2.3.1.74##bcsA;p-Coumaroyl-CoA##0.048##676378##Physcomitrella patens subsp. patens	R07436;K09754;1.14.13.-;CYP98A##C3H;No information about KM-value	R01616;K01904;6.2.1.12;E6.2.1.12;ATP##0.004##653536##Arabidopsis thaliana (thale cress)	R00737;K10774;4.3.1.23;E4.3.1.23;L-tyrosine##0.016##651293##Rhodobacter capsulatus	R00737;K13064;4.3.1.25;PTAL;L-tyrosine##0.044##679588##Phanerochaete chrysosporium	R00737;K10774;4.3.1.23;E4.3.1.23;L-phenylalanine##1.28##651293##Rhodobacter capsulatus
Cyanidin 3-O-sophoroside	C16306	10	R07878;R06535;R05036;R05723;R03124;R02444;R02446;R01613;R01616;R00737	R07878;K12933;2.4.1.-;3GGT;No information about KM-value	R06535;K12930;2.4.1.115;BZ1;quercetin##0.015##489569##Vitis vinifera (wine grape)	R05036;K05277;1.14.11.19;E1.14.11.19;No information about KM-value	R05723;K05277;1.14.11.19;E1.14.11.19;No information about KM-value	R03124;K05280;1.14.13.21;E1.14.13.21;No information about KM-value	R02444;K00475;1.14.11.9;E1.14.11.9;No information about KM-value	R02446;K01859;5.5.1.6;E5.5.1.6;No information about KM-value	R01613;K00660;2.3.1.74;E2.3.1.74##bcsA;p-Coumaroyl-CoA##0.048##676378##Physcomitrella patens subsp. patens	R01616;K01904;6.2.1.12;E6.2.1.12;ATP##0.004##653536##Arabidopsis thaliana (thale cress)	R00737;K10774;4.3.1.23;E4.3.1.23;L-tyrosine##0.016##651293##Rhodobacter capsulatus	R00737;K13064;4.3.1.25;PTAL;L-tyrosine##0.044##679588##Phanerochaete chrysosporium	R00737;K10774;4.3.1.23;E4.3.1.23;L-phenylalanine##1.28##651293##Rhodobacter capsulatus
Cyanidin 3-O-sophoroside	C16306	10	R07878;R06535;R05036;R05723;R03640;R02442;R02446;R01613;R01616;R00737	R07878;K12933;2.4.1.-;3GGT;No information about KM-value	R06535;K12930;2.4.1.115;BZ1;quercetin##0.015##489569##Vitis vinifera (wine grape)	R05036;K05277;1.14.11.19;E1.14.11.19;No information about KM-value	R05723;K05277;1.14.11.19;E1.14.11.19;No information about KM-value	R03640;K00475;1.14.11.9;E1.14.11.9;No information about KM-value	R02442;K05280;1.14.13.21;E1.14.13.21;No information about KM-value	R02446;K01859;5.5.1.6;E5.5.1.6;No information about KM-value	R01613;K00660;2.3.1.74;E2.3.1.74##bcsA;p-Coumaroyl-CoA##0.048##676378##Physcomitrella patens subsp. patens	R01616;K01904;6.2.1.12;E6.2.1.12;ATP##0.004##653536##Arabidopsis thaliana (thale cress)	R00737;K10774;4.3.1.23;E4.3.1.23;L-tyrosine##0.016##651293##Rhodobacter capsulatus	R00737;K13064;4.3.1.25;PTAL;L-tyrosine##0.044##679588##Phanerochaete chrysosporium	R00737;K10774;4.3.1.23;E4.3.1.23;L-phenylalanine##1.28##651293##Rhodobacter capsulatus
Cyanidin 3-O-sophoroside	C16306	10	R07878;R06535;R05036;R05723;R03640;R07991;R07988;R01943;R07826;R00737	R07878;K12933;2.4.1.-;3GGT;No information about KM-value	R06535;K12930;2.4.1.115;BZ1;quercetin##0.015##489569##Vitis vinifera (wine grape)	R05036;K05277;1.14.11.19;E1.14.11.19;No information about KM-value	R05723;K05277;1.14.11.19;E1.14.11.19;No information about KM-value	R03640;K00475;1.14.11.9;E1.14.11.9;No information about KM-value	R07991;No information of KEGG othology	R07988;K00660;2.3.1.74;E2.3.1.74##bcsA;p-Coumaroyl-CoA##0.048##676378##Physcomitrella patens subsp. patens	R01943;K01904;6.2.1.12;E6.2.1.12;ATP##0.004##653536##Arabidopsis thaliana (thale cress)	R07826;K09754;1.14.13.-;CYP98A##C3H;No information about KM-value	R00737;K10774;4.3.1.23;E4.3.1.23;L-tyrosine##0.016##651293##Rhodobacter capsulatus	R00737;K13064;4.3.1.25;PTAL;L-tyrosine##0.044##679588##Phanerochaete chrysosporium	R00737;K10774;4.3.1.23;E4.3.1.23;L-phenylalanine##1.28##651293##Rhodobacter capsulatus
Cyanidin 3-O-sophoroside	C16306	10	R07878;R06535;R05036;R05723;R03640;R07991;R07988;R07436;R01616;R00737	R07878;K12933;2.4.1.-;3GGT;No information about KM-value	R06535;K12930;2.4.1.115;BZ1;quercetin##0.015##489569##Vitis vinifera (wine grape)	R05036;K05277;1.14.11.19;E1.14.11.19;No information about KM-value	R05723;K05277;1.14.11.19;E1.14.11.19;No information about KM-value	R03640;K00475;1.14.11.9;E1.14.11.9;No information about KM-value	R07991;No information of KEGG othology	R07988;K00660;2.3.1.74;E2.3.1.74##bcsA;p-Coumaroyl-CoA##0.048##676378##Physcomitrella patens subsp. patens	R07436;K09754;1.14.13.-;CYP98A##C3H;No information about KM-value	R01616;K01904;6.2.1.12;E6.2.1.12;ATP##0.004##653536##Arabidopsis thaliana (thale cress)	R00737;K10774;4.3.1.23;E4.3.1.23;L-tyrosine##0.016##651293##Rhodobacter capsulatus	R00737;K13064;4.3.1.25;PTAL;L-tyrosine##0.044##679588##Phanerochaete chrysosporium	R00737;K10774;4.3.1.23;E4.3.1.23;L-phenylalanine##1.28##651293##Rhodobacter capsulatus
Delphinidin 3-O-sophoroside	C16307	10	R07879;R06536;R05037;R05038;R03125;R02444;R02446;R01613;R01616;R00737	R07879;K12933;2.4.1.-;3GGT;No information about KM-value	R06536;K12930;2.4.1.115;BZ1;quercetin##0.015##489569##Vitis vinifera (wine grape)	R05037;K05277;1.14.11.19;E1.14.11.19;No information about KM-value	R05038;K00091;1.1.1.219;E1.1.1.219;No information about KM-value	R03125;K13083;1.14.13.88;CYP75A;No information about KM-value	R02444;K00475;1.14.11.9;E1.14.11.9;No information about KM-value	R02446;K01859;5.5.1.6;E5.5.1.6;No information about KM-value	R01613;K00660;2.3.1.74;E2.3.1.74##bcsA;p-Coumaroyl-CoA##0.048##676378##Physcomitrella patens subsp. patens	R01616;K01904;6.2.1.12;E6.2.1.12;ATP##0.004##653536##Arabidopsis thaliana (thale cress)	R00737;K10774;4.3.1.23;E4.3.1.23;L-tyrosine##0.016##651293##Rhodobacter capsulatus	R00737;K13064;4.3.1.25;PTAL;L-tyrosine##0.044##679588##Phanerochaete chrysosporium	R00737;K10774;4.3.1.23;E4.3.1.23;L-phenylalanine##1.28##651293##Rhodobacter capsulatus
Delphinidin 3-O-sophoroside	C16307	10	R07879;R06536;R05037;R05038;R05039;R02443;R02446;R01613;R01616;R00737	R07879;K12933;2.4.1.-;3GGT;No information about KM-value	R06536;K12930;2.4.1.115;BZ1;quercetin##0.015##489569##Vitis vinifera (wine grape)	R05037;K05277;1.14.11.19;E1.14.11.19;No information about KM-value	R05038;K00091;1.1.1.219;E1.1.1.219;No information about KM-value	R05039;K00475;1.14.11.9;E1.14.11.9;No information about KM-value	R02443;K13083;1.14.13.88;CYP75A;No information about KM-value	R02446;K01859;5.5.1.6;E5.5.1.6;No information about KM-value	R01613;K00660;2.3.1.74;E2.3.1.74##bcsA;p-Coumaroyl-CoA##0.048##676378##Physcomitrella patens subsp. patens	R01616;K01904;6.2.1.12;E6.2.1.12;ATP##0.004##653536##Arabidopsis thaliana (thale cress)	R00737;K10774;4.3.1.23;E4.3.1.23;L-tyrosine##0.016##651293##Rhodobacter capsulatus	R00737;K13064;4.3.1.25;PTAL;L-tyrosine##0.044##679588##Phanerochaete chrysosporium	R00737;K10774;4.3.1.23;E4.3.1.23;L-phenylalanine##1.28##651293##Rhodobacter capsulatus
Delphin##Delphinidin 3,5-diglucoside	C16312	10	R07911;R06536;R05037;R05038;R03125;R02444;R02446;R01613;R01616;R00737	R07911;K12338;2.4.1.-;UGT75C1;No information about KM-value	R06536;K12930;2.4.1.115;BZ1;quercetin##0.015##489569##Vitis vinifera (wine grape)	R05037;K05277;1.14.11.19;E1.14.11.19;No information about KM-value	R05038;K00091;1.1.1.219;E1.1.1.219;No information about KM-value	R03125;K13083;1.14.13.88;CYP75A;No information about KM-value	R02444;K00475;1.14.11.9;E1.14.11.9;No information about KM-value	R02446;K01859;5.5.1.6;E5.5.1.6;No information about KM-value	R01613;K00660;2.3.1.74;E2.3.1.74##bcsA;p-Coumaroyl-CoA##0.048##676378##Physcomitrella patens subsp. patens	R01616;K01904;6.2.1.12;E6.2.1.12;ATP##0.004##653536##Arabidopsis thaliana (thale cress)	R00737;K10774;4.3.1.23;E4.3.1.23;L-tyrosine##0.016##651293##Rhodobacter capsulatus	R00737;K13064;4.3.1.25;PTAL;L-tyrosine##0.044##679588##Phanerochaete chrysosporium	R00737;K10774;4.3.1.23;E4.3.1.23;L-phenylalanine##1.28##651293##Rhodobacter capsulatus
Delphin##Delphinidin 3,5-diglucoside	C16312	10	R07911;R06536;R05037;R05038;R05039;R02443;R02446;R01613;R01616;R00737	R07911;K12338;2.4.1.-;UGT75C1;No information about KM-value	R06536;K12930;2.4.1.115;BZ1;quercetin##0.015##489569##Vitis vinifera (wine grape)	R05037;K05277;1.14.11.19;E1.14.11.19;No information about KM-value	R05038;K00091;1.1.1.219;E1.1.1.219;No information about KM-value	R05039;K00475;1.14.11.9;E1.14.11.9;No information about KM-value	R02443;K13083;1.14.13.88;CYP75A;No information about KM-value	R02446;K01859;5.5.1.6;E5.5.1.6;No information about KM-value	R01613;K00660;2.3.1.74;E2.3.1.74##bcsA;p-Coumaroyl-CoA##0.048##676378##Physcomitrella patens subsp. patens	R01616;K01904;6.2.1.12;E6.2.1.12;ATP##0.004##653536##Arabidopsis thaliana (thale cress)	R00737;K10774;4.3.1.23;E4.3.1.23;L-tyrosine##0.016##651293##Rhodobacter capsulatus	R00737;K13064;4.3.1.25;PTAL;L-tyrosine##0.044##679588##Phanerochaete chrysosporium	R00737;K10774;4.3.1.23;E4.3.1.23;L-phenylalanine##1.28##651293##Rhodobacter capsulatus
Deinoxanthin	C16347	10	R07862;R07517;R07516;R05341;R07512;R07511;R07510;R04218;R02065;R02061	R07862;No information of KEGG othology	R07517;K09845;1.14.99.-;crtD;No information about KM-value	R07516;K09844;None;crtC;None	R05341;K14606;None;cruP;None	R07512;K09835;5.-.-.-;crtH##crtISO;No information about KM-value	R07511;K00514;1.14.99.30;E1.14.99.30##crtQ##zds;No information about KM-value	R07510;K02293;1.14.99.-;PDS##crtP;No information about KM-value	R04218;No information of KEGG othology	R02065;K02291;2.5.1.32;crtB;No information about KM-value	R02061;K13789;2.5.1.29;GGPS;farnesyl diphosphate##0.0005##638761##Ricinus communis (castor bean)
3-Fluoro-cis,cis-muconate	C16474	10	R08115;R08112;R08109;R08108;R08111;R08123;R08101;R08100;R08122;R00823	R08115;K03381;1.13.11.1;catA;3-Chlorocatechol##0.0007##712893##Rhodococcus opacus	R08112;K05783;1.3.1.25;benD;No information about KM-value	R08109;K05784;None;benC;None	R08108;K05784;None;benC;None	R08111;K05783;1.3.1.25;benD;No information about KM-value	R08123;No information of KEGG othology	R08101;K05784;None;benC;None	R08100;K05784;None;benC;None	R08122;No information of KEGG othology	R00823;K11311;None;antC;None
3-Fluoro-cis,cis-muconate	C16474	10	R08115;R08112;R08109;R08108;R08111;R08123;R08101;R08100;R08122;R00825	R08115;K03381;1.13.11.1;catA;3-Chlorocatechol##0.0007##712893##Rhodococcus opacus	R08112;K05783;1.3.1.25;benD;No information about KM-value	R08109;K05784;None;benC;None	R08108;K05784;None;benC;None	R08111;K05783;1.3.1.25;benD;No information about KM-value	R08123;No information of KEGG othology	R08101;K05784;None;benC;None	R08100;K05784;None;benC;None	R08122;No information of KEGG othology	R00825;K11311;None;antC;None
4-Fluorocyclohexadiene-cis,cis-1,2-diol-1-carboxylate	C16480	10	R08113;R08112;R08109;R08108;R08111;R08123;R08101;R08100;R08122;R00823	R08113;K05783;1.3.1.25;benD;No information about KM-value	R08112;K05783;1.3.1.25;benD;No information about KM-value	R08109;K05784;None;benC;None	R08108;K05784;None;benC;None	R08111;K05783;1.3.1.25;benD;No information about KM-value	R08123;No information of KEGG othology	R08101;K05784;None;benC;None	R08100;K05784;None;benC;None	R08122;No information of KEGG othology	R00823;K11311;None;antC;None
4-Fluorocyclohexadiene-cis,cis-1,2-diol-1-carboxylate	C16480	10	R08113;R08112;R08109;R08108;R08111;R08123;R08101;R08100;R08122;R00825	R08113;K05783;1.3.1.25;benD;No information about KM-value	R08112;K05783;1.3.1.25;benD;No information about KM-value	R08109;K05784;None;benC;None	R08108;K05784;None;benC;None	R08111;K05783;1.3.1.25;benD;No information about KM-value	R08123;No information of KEGG othology	R08101;K05784;None;benC;None	R08100;K05784;None;benC;None	R08122;No information of KEGG othology	R00825;K11311;None;antC;None
4-Fluorocyclohexadiene-cis,cis-1,2-diol	C16483	10	R08105;R08112;R08109;R08108;R08111;R08123;R08101;R08100;R08122;R00823	R08105;K00224;None;E1.3.1.-;None	R08112;K05783;1.3.1.25;benD;No information about KM-value	R08109;K05784;None;benC;None	R08108;K05784;None;benC;None	R08111;K05783;1.3.1.25;benD;No information about KM-value	R08123;No information of KEGG othology	R08101;K05784;None;benC;None	R08100;K05784;None;benC;None	R08122;No information of KEGG othology	R00823;K11311;None;antC;None
4-Fluorocyclohexadiene-cis,cis-1,2-diol	C16483	10	R08105;R08112;R08109;R08108;R08111;R08123;R08101;R08100;R08122;R00825	R08105;K00224;None;E1.3.1.-;None	R08112;K05783;1.3.1.25;benD;No information about KM-value	R08109;K05784;None;benC;None	R08108;K05784;None;benC;None	R08111;K05783;1.3.1.25;benD;No information about KM-value	R08123;No information of KEGG othology	R08101;K05784;None;benC;None	R08100;K05784;None;benC;None	R08122;No information of KEGG othology	R00825;K11311;None;antC;None
3beta,5beta-Ketotriol##2,22-Dideoxyecdysone	C16494	10	R08133;R08137;R08132;R03310;R03353;R07498;R03765;R03200;R02874;R06223	R08133;K10720;None;PHM;None	R08137;No information of KEGG othology	R08132;K14939;None;spo##spok##CYP307A;None	R03310;K00227;1.14.21.6;SC5DL;5alpha-Cholest-7-en-3beta-ol##0.032##390939##Arabidopsis thaliana (thale cress)	R03353;K01824;5.3.3.5;EBP;Zymosterol##0.05##649741##Homo sapiens (human)	R07498;K09828;1.3.1.72;DHCR24;5alpha-cholesta-7,24-dien-3beta-ol##0.037##288496##Rattus norvegicus (rat)	R03765;No information of KEGG othology	R03200;K01853;5.4.99.8;E5.4.99.8;No information about KM-value	R02874;K00511;1.14.99.7;E1.14.99.7##SQLE##ERG1;FAD##0.00043##438198##Rattus norvegicus (rat)	R06223;K00801;2.5.1.21;FDFT1;farnesyl diphosphate##0.0004##489847##Sus scrofa (pig)	R06223;K00801;2.5.1.21;FDFT1;trans-farnesyl diphosphate##0.001##489842##Rattus norvegicus (rat)
3beta,5beta-Ketotriol##2,22-Dideoxyecdysone	C16494	10	R08133;R08137;R08132;R03310;R05703;R04804;R03765;R03200;R02874;R06223	R08133;K10720;None;PHM;None	R08137;No information of KEGG othology	R08132;K14939;None;spo##spok##CYP307A;None	R03310;K00227;1.14.21.6;SC5DL;5alpha-Cholest-7-en-3beta-ol##0.032##390939##Arabidopsis thaliana (thale cress)	R05703;K09828;1.3.1.72;DHCR24;5alpha-cholesta-7,24-dien-3beta-ol##0.037##288496##Rattus norvegicus (rat)	R04804;K01824;5.3.3.5;EBP;Zymosterol##0.05##649741##Homo sapiens (human)	R03765;No information of KEGG othology	R03200;K01853;5.4.99.8;E5.4.99.8;No information about KM-value	R02874;K00511;1.14.99.7;E1.14.99.7##SQLE##ERG1;FAD##0.00043##438198##Rattus norvegicus (rat)	R06223;K00801;2.5.1.21;FDFT1;farnesyl diphosphate##0.0004##489847##Sus scrofa (pig)	R06223;K00801;2.5.1.21;FDFT1;trans-farnesyl diphosphate##0.001##489842##Rattus norvegicus (rat)
3beta,5beta-Ketotriol##2,22-Dideoxyecdysone	C16494	10	R08133;R08137;R08132;R07215;R03353;R07498;R03765;R03200;R02874;R06223	R08133;K10720;None;PHM;None	R08137;No information of KEGG othology	R08132;K14939;None;spo##spok##CYP307A;None	R07215;K00227;1.14.21.6;SC5DL;5alpha-Cholest-7-en-3beta-ol##0.032##390939##Arabidopsis thaliana (thale cress)	R03353;K01824;5.3.3.5;EBP;Zymosterol##0.05##649741##Homo sapiens (human)	R07498;K09828;1.3.1.72;DHCR24;5alpha-cholesta-7,24-dien-3beta-ol##0.037##288496##Rattus norvegicus (rat)	R03765;No information of KEGG othology	R03200;K01853;5.4.99.8;E5.4.99.8;No information about KM-value	R02874;K00511;1.14.99.7;E1.14.99.7##SQLE##ERG1;FAD##0.00043##438198##Rattus norvegicus (rat)	R06223;K00801;2.5.1.21;FDFT1;farnesyl diphosphate##0.0004##489847##Sus scrofa (pig)	R06223;K00801;2.5.1.21;FDFT1;trans-farnesyl diphosphate##0.001##489842##Rattus norvegicus (rat)
3beta,5beta-Ketotriol##2,22-Dideoxyecdysone	C16494	10	R08133;R08137;R08132;R07215;R05703;R04804;R03765;R03200;R02874;R06223	R08133;K10720;None;PHM;None	R08137;No information of KEGG othology	R08132;K14939;None;spo##spok##CYP307A;None	R07215;K00227;1.14.21.6;SC5DL;5alpha-Cholest-7-en-3beta-ol##0.032##390939##Arabidopsis thaliana (thale cress)	R05703;K09828;1.3.1.72;DHCR24;5alpha-cholesta-7,24-dien-3beta-ol##0.037##288496##Rattus norvegicus (rat)	R04804;K01824;5.3.3.5;EBP;Zymosterol##0.05##649741##Homo sapiens (human)	R03765;No information of KEGG othology	R03200;K01853;5.4.99.8;E5.4.99.8;No information about KM-value	R02874;K00511;1.14.99.7;E1.14.99.7##SQLE##ERG1;FAD##0.00043##438198##Rattus norvegicus (rat)	R06223;K00801;2.5.1.21;FDFT1;farnesyl diphosphate##0.0004##489847##Sus scrofa (pig)	R06223;K00801;2.5.1.21;FDFT1;trans-farnesyl diphosphate##0.001##489842##Rattus norvegicus (rat)
3-Dehydro-2-deoxyecdysone	C16497	10	R08138;R08136;R08132;R03310;R03353;R07498;R03765;R03200;R02874;R06223	R08138;K10721;None;DIB;None	R08136;K10720;None;PHM;None	R08132;K14939;None;spo##spok##CYP307A;None	R03310;K00227;1.14.21.6;SC5DL;5alpha-Cholest-7-en-3beta-ol##0.032##390939##Arabidopsis thaliana (thale cress)	R03353;K01824;5.3.3.5;EBP;Zymosterol##0.05##649741##Homo sapiens (human)	R07498;K09828;1.3.1.72;DHCR24;5alpha-cholesta-7,24-dien-3beta-ol##0.037##288496##Rattus norvegicus (rat)	R03765;No information of KEGG othology	R03200;K01853;5.4.99.8;E5.4.99.8;No information about KM-value	R02874;K00511;1.14.99.7;E1.14.99.7##SQLE##ERG1;FAD##0.00043##438198##Rattus norvegicus (rat)	R06223;K00801;2.5.1.21;FDFT1;farnesyl diphosphate##0.0004##489847##Sus scrofa (pig)	R06223;K00801;2.5.1.21;FDFT1;trans-farnesyl diphosphate##0.001##489842##Rattus norvegicus (rat)
3-Dehydro-2-deoxyecdysone	C16497	10	R08138;R08136;R08132;R03310;R05703;R04804;R03765;R03200;R02874;R06223	R08138;K10721;None;DIB;None	R08136;K10720;None;PHM;None	R08132;K14939;None;spo##spok##CYP307A;None	R03310;K00227;1.14.21.6;SC5DL;5alpha-Cholest-7-en-3beta-ol##0.032##390939##Arabidopsis thaliana (thale cress)	R05703;K09828;1.3.1.72;DHCR24;5alpha-cholesta-7,24-dien-3beta-ol##0.037##288496##Rattus norvegicus (rat)	R04804;K01824;5.3.3.5;EBP;Zymosterol##0.05##649741##Homo sapiens (human)	R03765;No information of KEGG othology	R03200;K01853;5.4.99.8;E5.4.99.8;No information about KM-value	R02874;K00511;1.14.99.7;E1.14.99.7##SQLE##ERG1;FAD##0.00043##438198##Rattus norvegicus (rat)	R06223;K00801;2.5.1.21;FDFT1;farnesyl diphosphate##0.0004##489847##Sus scrofa (pig)	R06223;K00801;2.5.1.21;FDFT1;trans-farnesyl diphosphate##0.001##489842##Rattus norvegicus (rat)
3-Dehydro-2-deoxyecdysone	C16497	10	R08138;R08136;R08132;R07215;R03353;R07498;R03765;R03200;R02874;R06223	R08138;K10721;None;DIB;None	R08136;K10720;None;PHM;None	R08132;K14939;None;spo##spok##CYP307A;None	R07215;K00227;1.14.21.6;SC5DL;5alpha-Cholest-7-en-3beta-ol##0.032##390939##Arabidopsis thaliana (thale cress)	R03353;K01824;5.3.3.5;EBP;Zymosterol##0.05##649741##Homo sapiens (human)	R07498;K09828;1.3.1.72;DHCR24;5alpha-cholesta-7,24-dien-3beta-ol##0.037##288496##Rattus norvegicus (rat)	R03765;No information of KEGG othology	R03200;K01853;5.4.99.8;E5.4.99.8;No information about KM-value	R02874;K00511;1.14.99.7;E1.14.99.7##SQLE##ERG1;FAD##0.00043##438198##Rattus norvegicus (rat)	R06223;K00801;2.5.1.21;FDFT1;farnesyl diphosphate##0.0004##489847##Sus scrofa (pig)	R06223;K00801;2.5.1.21;FDFT1;trans-farnesyl diphosphate##0.001##489842##Rattus norvegicus (rat)
[truncated: 12,036 more rows]
[truncated: 13 more columns]

## Sheet: C.glutamicum_maxBiomass
Compound name including synnonym separated by "##"	Compound ID	No. of heterologous reaction	List of heterologous reaction (separated by ";")	Reaction information (reaction ID;KEGG orthology ID;EC number;Gene;KM-value information from brenda*) --*substrate#Min. of KM#Literature (PMID)#organim
[truncated: 290 more rows]
