# Supplementary material for: An in silico platform for the design of heterologous pathways in nonnative metabolite production
Source: BMC Bioinformatics. 2012 May 11;13:93. doi: 10.1186/1471-2105-13-93 (PMC3506926; doi:10.1186/1471-2105-13-93)
Supplement: Additional file 5 — List of producible nonnative metabolites whenCorynebacterium glutamicumwas used as the host.The sheet “C.glutamicum_maxTarget” contains all of the producible metabolites under the target maximization condition, including heterologous reaction(s), information about gene(s) from the KEGG database and the minimum Km value from the BRENDA database. The sheet “C.glutamicum_maxBiomass” contains the producible metabolites under the biomass maximization condition, including heterologous reaction(s), information about gene(s) from the KEGG database and the minimum Km value from the BRENDA database. [file 1471-2105-13-93-S5.xls]

## Sheet: E. coli_maxTarget
Compound name including synnonym separated by "##"	Compound ID	No. of heterologous reaction	List of heterologous reaction (separated by ";")	Reaction information (reaction ID;KEGG orthology ID;EC number;Gene;KM-value information from brenda*) --*substrate#Min. of KM#Literature (PMID)#organim
Formaldehyde##Methanal##Oxomethane##Oxomethylene##Methylene oxide##Formalin	C00067	1	R00604	R00604;K00148;1.2.1.46;fdhA;S-hydroxymethylglutathione##0.0017##667724##Homo sapiens (human)
Formaldehyde##Methanal##Oxomethane##Oxomethylene##Methylene oxide##Formalin	C00067	1	R01216	R01216;No information of KEGG othology
Formaldehyde##Methanal##Oxomethane##Oxomethylene##Methylene oxide##Formalin	C00067	1	R01440	R01440;No information of KEGG othology
L-Ornithine##(S)-2,5-Diaminovaleric acid##(S)-2,5-Diaminopentanoic acid##(S)-2,5-Diaminopentanoate	C00077	1	R00551	R00551;K01476;3.5.3.1;E3.5.3.1##rocF##arg;4-guanidino-3-nitrobenzoic acid##0.007##654949##Rattus norvegicus (rat)
L-Ornithine##(S)-2,5-Diaminovaleric acid##(S)-2,5-Diaminopentanoic acid##(S)-2,5-Diaminopentanoate	C00077	1	R00665	R00665;No information of KEGG othology
L-Ornithine##(S)-2,5-Diaminovaleric acid##(S)-2,5-Diaminopentanoic acid##(S)-2,5-Diaminopentanoate	C00077	1	R00667	R00667;K00819;2.6.1.13;E2.6.1.13##rocD;2-oxoglutarate##0.191##637118##Rattus norvegicus (rat)
L-Ornithine##(S)-2,5-Diaminovaleric acid##(S)-2,5-Diaminopentanoic acid##(S)-2,5-Diaminopentanoate	C00077	1	R00669	R00669;K14677;3.5.1.14;ACY1;N-hexanoyl-L-methionine##0.01##678343##Sus scrofa (pig)
L-Ornithine##(S)-2,5-Diaminovaleric acid##(S)-2,5-Diaminopentanoic acid##(S)-2,5-Diaminopentanoate	C00077	1	R00670	R00670;K01581;4.1.1.17;E4.1.1.17##ODC1##speC##speF;L-Orn##0.0027##4037##Caenorhabditis elegans (nematode)
L-Ornithine##(S)-2,5-Diaminovaleric acid##(S)-2,5-Diaminopentanoic acid##(S)-2,5-Diaminopentanoate	C00077	1	R00671	R00671;K01750;4.3.1.12;E4.3.1.12##ocd;No information about KM-value
L-Ornithine##(S)-2,5-Diaminovaleric acid##(S)-2,5-Diaminopentanoic acid##(S)-2,5-Diaminopentanoate	C00077	1	R01398	R01398;K00611;2.1.3.3;OTC##argF##argI;No information about KM-value
L-Ornithine##(S)-2,5-Diaminovaleric acid##(S)-2,5-Diaminopentanoic acid##(S)-2,5-Diaminopentanoate	C00077	1	R02282	R02282;K00620;2.3.1.35;argJ;L-glutamate##0.13##486796##Chlamydomonas reinhardtii	R02282;K00620;2.3.1.1;argJ;glutamate##1.6##486067##Neurospora crassa
Sulfur##S##Elemental sulfur	C00087	1	R00781	R00781;No information of KEGG othology
Catechol##1,2-Benzenediol##o-Benzenediol##1,2-Dihydroxybenzene##Brenzcatechin##Pyrocatechol	C00090	1	R00821	R00821;K14333;4.1.1.46;DHBD;No information about KM-value
Catechol##1,2-Benzenediol##o-Benzenediol##1,2-Dihydroxybenzene##Brenzcatechin##Pyrocatechol	C00090	1	R00823	R00823;K11311;None;antC;None
Catechol##1,2-Benzenediol##o-Benzenediol##1,2-Dihydroxybenzene##Brenzcatechin##Pyrocatechol	C00090	1	R00825	R00825;K11311;None;antC;None
D-Ribose 5-phosphate##Ribose 5-phosphate	C00117	1	R00182	R00182;K01241;3.2.2.4;amn;AMP##0.08##171835##Azotobacter vinelandii	R00182;K01241;3.2.2.4;amn;Mg2+##0.1##171841##Azotobacter vinelandii
D-Ribose 5-phosphate##Ribose 5-phosphate	C00117	1	R00510	R00510;No information of KEGG othology
D-Ribose 5-phosphate##Ribose 5-phosphate	C00117	1	R01049	R01049;K00948;2.7.6.1;PRPS##prsA;Mg2+##0.0002##642717##Homo sapiens (human)
D-Ribose 5-phosphate##Ribose 5-phosphate	C00117	1	R01053	R01053;No information of KEGG othology
D-Ribose 5-phosphate##Ribose 5-phosphate	C00117	1	R01056	R01056;K01808;5.3.1.6;E5.3.1.6B##rpiB;D-ribulose 5-phosphate##0.015##693296##Clostridium thermocellum
D-Ribose 5-phosphate##Ribose 5-phosphate	C00117	1	R01057	R01057;K01835;5.4.2.2;E5.4.2.2##pgm;D-Glucose 1,6-bisphosphate##0.016##649781##Zea mays (maize)
D-Ribose 5-phosphate##Ribose 5-phosphate	C00117	1	R01128	R01128;No information of KEGG othology
D-Ribose 5-phosphate##Ribose 5-phosphate	C00117	1	R01270	R01270;No information of KEGG othology
D-Ribose 5-phosphate##Ribose 5-phosphate	C00117	1	R01641	R01641;K00615;2.2.1.1;E2.2.1.1##tktA##tktB;No information about KM-value
Phenol##Benzenol##Hydroxybenzene##Phenic acid##Phenylic acid	C00146	1	R00728	R00728;K01668;4.1.99.2;E4.1.99.2;L-Tyr##0.054##33465##Symbiobacterium thermophilum
Phenol##Benzenol##Hydroxybenzene##Phenic acid##Phenylic acid	C00146	1	R01238	R01238;K01612;4.1.1.61;E4.1.1.61;more##-999##691579##Bacillus subtilis	R01238;K01612;4.1.1.61;E4.1.1.61;4-hydroxybenzoate##0.004##4741##Methanospirillum hungatei	R01238;K01612;4.1.1.61;E4.1.1.61;Phenol##0.125##4741##Methanospirillum hungatei
Palmitoyl-CoA##Hexadecanoyl-CoA	C00154	1	R01274	R01274;K01068;3.1.2.2;E3.1.2.2;eicosanoyl-CoA##0.0004##646143##Mycobacterium smegmatis
Palmitoyl-CoA##Hexadecanoyl-CoA	C00154	1	R01280	R01280;K15013;6.2.1.3;ACSBG;CoA##0.00053##740##Rattus norvegicus (rat)
Benzoate##Benzoic acid##Benzenecarboxylic acid##Phenylformic acid##Dracylic acid	C00180	1	R01295	R01295;K07824;1.14.13.12;E1.14.13.12;3-Fluorobenzoate##0.086##440261##Aspergillus niger
Cellobiose##1-beta-D-Glucopyranosyl-4-D-glucopyranose	C00185	1	R00306	R00306;No information of KEGG othology
Cellobiose##1-beta-D-Glucopyranosyl-4-D-glucopyranose	C00185	1	R00952	R00952;K00702;2.4.1.20;E2.4.1.20;phosphate##0.15##637868##Thermotoga maritima
UDP-D-xylose##UDP-xylose##UDP-alpha-D-xylose	C00190	1	R01384	R01384;K12449;None;AXS;None
Hydroxylamine	C00192	1	R00143	R00143;K05601;1.7.99.1;E1.7.99.1;No information about KM-value
D-Glucono-1,5-lactone##Gluconic lactone##Gluconic acid lactone##1,5-Gluconolactone##delta-Gluconolactone##D-Gluconolactone##Gluconolactone	C00198	1	R00300	R00300;No information of KEGG othology
D-Glucono-1,5-lactone##Gluconic lactone##Gluconic acid lactone##1,5-Gluconolactone##delta-Gluconolactone##D-Gluconolactone##Gluconolactone	C00198	1	R01519	R01519;K01053;3.1.1.17;E3.1.1.17;more##-999##80773##Zymomonas mobilis	R01519;K01053;3.1.1.17;E3.1.1.17;glucono-1,5-lactone##6.2##80763##Sus scrofa (pig)
D-Glucono-1,5-lactone##Gluconic lactone##Gluconic acid lactone##1,5-Gluconolactone##delta-Gluconolactone##D-Gluconolactone##Gluconolactone	C00198	1	R07147	R07147;No information of KEGG othology
UDP-N-acetyl-D-galactosamine	C00203	1	R00418	R00418;K02473;5.1.3.7;E5.1.3.7##wbpP;No information about KM-value
Oxalate##Oxalic acid##Ethanedioic acid	C00209	1	R00273	R00273;No information of KEGG othology
Oxalate##Oxalic acid##Ethanedioic acid	C00209	1	R00338	R00338;No information of KEGG othology
Oxalate##Oxalic acid##Ethanedioic acid	C00209	1	R00466	R00466;No information of KEGG othology
Oxalate##Oxalic acid##Ethanedioic acid	C00209	1	R00522	R00522;K01569;4.1.1.2;oxdD;more##-999##678138##Bacillus subtilis	R00522;K01569;4.1.1.2;oxdD;oxalic acid##5##705343##Bacillus subtilis
Sarcosine##N-Methylglycine	C00213	1	R00367	R00367;K00552;2.1.1.20;GNMT;Gly##0.0122##657755##Homo sapiens (human)
D-Arabinose	C00216	1	R01573	R01573;No information of KEGG othology
D-Arabinose	C00216	1	R01576	R01576;No information of KEGG othology
3-Oxopropanoate##Malonate semialdehyde	C00222	1	R00705	R00705;K00140;1.2.1.27;E1.2.1.27##mmsA##iolA;2-Methyl-3-oxopropanoate##0.0025##390223##Rattus norvegicus (rat)
3-Oxopropanoate##Malonate semialdehyde	C00222	1	R00706	R00706;K00136;1.2.1.18;E1.2.1.18;3-Oxopropanoate##0.0045##288055##Rattus norvegicus (rat)
3-Oxopropanoate##Malonate semialdehyde	C00222	1	R00740	R00740;K00136;1.2.1.18;E1.2.1.18;3-Oxopropanoate##0.0045##288055##Rattus norvegicus (rat)
3-Oxopropanoate##Malonate semialdehyde	C00222	1	R00907	R00907;K00822;2.6.1.18;E2.6.1.18;No information about KM-value
3-Oxopropanoate##Malonate semialdehyde	C00222	1	R00908	R00908;K13524;2.6.1.19;ABAT;4-Oxobutanoate##0.014##704874##Arabidopsis thaliana (thale cress)
3-Oxopropanoate##Malonate semialdehyde	C00222	1	R06973	R06973;K14422;4.1.1.-;msaD;No information about KM-value
3,4-Dihydroxybenzoate##3,4-Dihydroxybenzoic acid##Protocatechuate##Protocatechuic acid	C00230	1	R01296	R01296;No information of KEGG othology
3,4-Dihydroxybenzoate##3,4-Dihydroxybenzoic acid##Protocatechuate##Protocatechuic acid	C00230	1	R01298	R01298;K00481;1.14.13.2;pobA;NADH##0.0122##390036##Rhodococcus opacus	R01298;K00481;1.14.13.2;pobA;O2##0.037##390039##Klebsiella pneumoniae
3,4-Dihydroxybenzoate##3,4-Dihydroxybenzoic acid##Protocatechuate##Protocatechuic acid	C00230	1	R01627	R01627;K09483;4.2.1.-;quiC;No information about KM-value
3,4-Dihydroxybenzoate##3,4-Dihydroxybenzoic acid##Protocatechuate##Protocatechuic acid	C00230	1	R05280	R05280;K03384;None;E1.14.12.-;None
CO##Carbon monoxide	C00237	1	R00276	R00276;No information of KEGG othology
alpha-D-Glucose	C00267	1	R00947	R00947;K01085;3.1.3.10;agp;No information about KM-value
alpha-D-Glucose	C00267	1	R07265	R07265;No information of KEGG othology
Aniline##Phenylamine##Benzenamine##Arylamine	C00292	1	R00990	R00990;No information of KEGG othology
Aniline##Phenylamine##Benzenamine##Arylamine	C00292	1	R01860	R01860;No information of KEGG othology
Quinate##Quinic acid##Kinic acid##Chinic acid##L-Quinic acid##L-Quinate##(-)-Quinic acid	C00296	1	R01872	R01872;K09484;1.1.1.24;quiB##qa-3;NAD+##0.031##286357##Aspergillus niger
Quinate##Quinic acid##Kinic acid##Chinic acid##L-Quinic acid##L-Quinate##(-)-Quinic acid	C00296	1	R06846	R06846;K05887;1.1.1.282;ydiB;quinate##0.783##694093##Pseudomonas putida kt2440
ADP-ribose##ADP-D-ribose##Adenosine diphosphate ribose	C00301	1	R00102	R00102;K01242;3.2.2.5;CD38_157;3-acetylpyridine adenine dinucleotide##0.006##137055##Bos taurus (cow)
ADP-ribose##ADP-D-ribose##Adenosine diphosphate ribose	C00301	1	R01885	R01885;No information of KEGG othology
D-Ribulose##D-erythro-2-Pentulose##D-Arabinoketose##D-Arabinulose##D-Riboketose	C00309	1	R01526	R01526;K00875;2.7.1.47;E2.7.1.47;No information about KM-value
Oxalyl-CoA	C00313	1	R00468	R00468;No information of KEGG othology
Glycoprotein	C00326	1	R00419	R00419;No information of KEGG othology
L-Kynurenine##3-Anthraniloyl-L-alanine	C00328	1	R00987	R00987;K01556;3.7.1.3;E3.7.1.3;pyridoxal 5'-phosphate##0.0018##289270##Sus scrofa (pig)
Indolepyruvate##Indolepyruvic acid##(Indol-3-yl)pyruvate##Indole-3-pyruvate##3-(Indol-3-yl)pyruvate	C00331	1	R00675	R00675;No information of KEGG othology
Indolepyruvate##Indolepyruvic acid##(Indol-3-yl)pyruvate##Indole-3-pyruvate##3-(Indol-3-yl)pyruvate	C00331	1	R00676	R00676;No information of KEGG othology
Indolepyruvate##Indolepyruvic acid##(Indol-3-yl)pyruvate##Indole-3-pyruvate##3-(Indol-3-yl)pyruvate	C00331	1	R00677	R00677;K03334;1.4.3.2;IL4I1;L-Lys##0.015##651026##Rhodococcus opacus
Indolepyruvate##Indolepyruvic acid##(Indol-3-yl)pyruvate##Indole-3-pyruvate##3-(Indol-3-yl)pyruvate	C00331	1	R00684	R00684;K14265;2.6.1.27;Tam1;L-tyrosine##3.8##639938##Sus scrofa (pig)
Indolepyruvate##Indolepyruvic acid##(Indol-3-yl)pyruvate##Indole-3-pyruvate##3-(Indol-3-yl)pyruvate	C00331	1	R01376	R01376;No information of KEGG othology
Ethanolamine phosphate##O-Phosphorylethanolamine##Phosphoethanolamine##O-Phosphoethanolamine	C00346	1	R00748	R00748;No information of KEGG othology
Ethanolamine phosphate##O-Phosphorylethanolamine##Phosphoethanolamine##O-Phosphoethanolamine	C00346	1	R01468	R01468;K14156;2.7.1.32;CHK;choline##0.002##663274##Caenorhabditis elegans (nematode)
Ethanolamine phosphate##O-Phosphorylethanolamine##Phosphoethanolamine##O-Phosphoethanolamine	C00346	1	R02038	R02038;K00967;2.7.7.14;E2.7.7.14##PCYT2;ethanolamine-phosphate##0.01209##705786##Trypanosoma brucei
Ethanolamine phosphate##O-Phosphorylethanolamine##Phosphoethanolamine##O-Phosphoethanolamine	C00346	1	R02052	R02052;K01114;3.1.4.3;plcC;phosphatidylinositol##0.087##135288##Rattus norvegicus (rat)
Ethanolamine phosphate##O-Phosphorylethanolamine##Phosphoethanolamine##O-Phosphoethanolamine	C00346	1	R06870	R06870;K06124;3.1.3.75;PHOSPHO1;O-Phosphoethanolamine##0.003##654549##Homo sapiens (human)	R06870;K06124;3.1.3.75;PHOSPHO1;phosphocholine##0.0114##654549##Homo sapiens (human)
2-Methyl-3-oxopropanoate##3-Oxo-2-methylpropanoate##Methylmalonate semialdehyde	C00349	1	R00922	R00922;No information of KEGG othology
Geranylgeranyl diphosphate##Geranylgeranyl pyrophosphate##all-trans-Geranylgeranyl diphosphate##all-trans-Geranylgeranyl pyrophosphate	C00353	1	R02061	R02061;K13789;2.5.1.29;GGPS;farnesyl diphosphate##0.0005##638761##Ricinus communis (castor bean)
3,4-Dihydroxy-L-phenylalanine##L-Dopa##3-Hydroxy-L-tyrosine##L-beta-(3,4-Dihydroxyphenyl)alanine##Levodopa##Dihydroxy-L-phenylalanine	C00355	1	R00031	R00031;K00422;1.10.3.1;E1.10.3.1;D-Dopa##0.000219##657987##Bos taurus (cow)
3,4-Dihydroxy-L-phenylalanine##L-Dopa##3-Hydroxy-L-tyrosine##L-beta-(3,4-Dihydroxyphenyl)alanine##Levodopa##Dihydroxy-L-phenylalanine	C00355	1	R00731	R00731;K00505;1.14.18.1;E1.14.18.1;N-acetyl-3,4-dihydroxyphenethylamine##0.014##636402##Mus musculus (mouse)
(S)-3-Hydroxy-3-methylglutaryl-CoA##Hydroxymethylglutaryl-CoA##Hydroxymethylglutaroyl coenzyme A##HMG-CoA##3-Hydroxy-3-methylglutaryl-CoA	C00356	1	R01978	R01978;K01641;2.3.3.10;E2.3.3.10##pksG;3-oxobutyl-CoA##0.019##488107##Gallus gallus (chicken)
Urate##Uric acid	C00366	1	R02103	R02103;K13482;1.17.1.4;xdhB;xanthine##0.0003##644588##Bos taurus (cow)
Urate##Uric acid	C00366	1	R02107	R02107;K00106;1.17.1.4;XDH;xanthine##0.0003##644588##Bos taurus (cow)
Malonate##Malonic acid##Propanedioic acid	C00383	1	R00743	R00743;No information of KEGG othology
Carnosine##Nalpha-(beta-alanyl)-L-histidine	C00386	1	R01164	R01164;K14755;6.3.2.11;CRNS1##ATPGD1;L-His##0.0166##992##Mus musculus (mouse)
Carnosine##Nalpha-(beta-alanyl)-L-histidine	C00386	1	R01166	R01166;K05604;3.4.13.20;CNDP1;beta-Ala-4-nitroanilide##0.0039##708078##Ochrobactrum anthropi
1H-Imidazole-4-ethanamine##Histamine##2-(4-Imidazolyl)ethylamine	C00388	1	R01167	R01167;K01593;4.1.1.28;E4.1.1.28##DDC;Dopamine##0.00083##701921##Homo sapiens (human)
GDP-glucose##GDP-D-glucose##GDP-alpha-D-glucose	C00394	1	R00337	R00337;No information of KEGG othology
GDP-glucose##GDP-D-glucose##GDP-alpha-D-glucose	C00394	1	R00954	R00954;No information of KEGG othology
GDP-glucose##GDP-D-glucose##GDP-alpha-D-glucose	C00394	1	R01233	R01233;No information of KEGG othology
GDP-glucose##GDP-D-glucose##GDP-alpha-D-glucose	C00394	1	R02168	R02168;No information of KEGG othology
Tryptamine##3-(2-Aminoethyl)indole	C00398	1	R00685	R00685;K01593;4.1.1.28;E4.1.1.28##DDC;Dopamine##0.00083##701921##Homo sapiens (human)
Ubiquinone##Coenzyme Q##CoQ##Q	C00399	1	R02163	R02163;No information of KEGG othology
Ubiquinone##Coenzyme Q##CoQ##Q	C00399	1	R02164	R02164;K00237;1.3.5.1;SDHD##SDH4;phenazine methosulfate##0.11##348059##Rhodospirillum rubrum
Ubiquinone##Coenzyme Q##CoQ##Q	C00399	1	R08657	R08657;No information of KEGG othology
D-Aspartate##D-Aspartic acid	C00402	1	R00359	R00359;K00272;1.4.3.1;DDO;O2##0.17##391719##Bos taurus (cow)
D-Aspartate##D-Aspartic acid	C00402	1	R00491	R00491;K01779;5.1.1.13;E5.1.1.13;L-aspartate##0.7##695052##Pyrococcus horikoshii
L-Pipecolate##Pipecolinic acid##Pipecolic acid##2-Piperidinecarboxylic acid	C00408	1	R00459	R00459;No information of KEGG othology
Methanethiol##Methylmercaptan	C00409	1	R00654	R00654;K01761;4.4.1.11;E4.4.1.11;trifluoromethionine##0.1##701880##Entamoeba histolytica	R00654;K01761;4.4.1.11;E4.4.1.11;cysteine##3.6##34533##Trichomonas vaginalis	R00654;K01761;4.4.1.11;E4.4.1.11;O-Acetyl-L-serine##6.28##679804##Entamoeba histolytica
cis-Aconitate##cis-Aconitic acid	C00417	1	R01325	R01325;K01682;4.2.1.3;acnB;methyl-cis-aconitate##0.0089##33788##Bos taurus (cow)	R01325;K01682;4.2.1.3;acnB;Isocitrate##0.012##33788##Bos taurus (cow)	R01325;K01682;4.2.1.3;acnB;methylisocitrate##0.032##33788##Bos taurus (cow)
cis-Aconitate##cis-Aconitic acid	C00417	1	R01900	R01900;K01682;4.2.1.3;acnB;methyl-cis-aconitate##0.0089##33788##Bos taurus (cow)	R01900;K01682;4.2.1.3;acnB;Isocitrate##0.012##33788##Bos taurus (cow)	R01900;K01682;4.2.1.3;acnB;methylisocitrate##0.032##33788##Bos taurus (cow)
5,6-Dihydrouracil##Dihydro-2,4(1H,3H)-pyrimidinedione##Dihydrouracile##Dihydrouracil##5,6-Dihydro-2,4-dihydroxypyrimidine##Hydrouracil##2,4-Dioxotetrahydropyrimidine	C00429	1	R00975	R00975;No information of KEGG othology
5,6-Dihydrouracil##Dihydro-2,4(1H,3H)-pyrimidinedione##Dihydrouracile##Dihydrouracil##5,6-Dihydro-2,4-dihydroxypyrimidine##Hydrouracil##2,4-Dioxotetrahydropyrimidine	C00429	1	R00977	R00977;No information of KEGG othology
5,6-Dihydrouracil##Dihydro-2,4(1H,3H)-pyrimidinedione##Dihydrouracile##Dihydrouracil##5,6-Dihydro-2,4-dihydroxypyrimidine##Hydrouracil##2,4-Dioxotetrahydropyrimidine	C00429	1	R00978	R00978;K00207;1.3.1.2;E1.3.1.2##DPYD;NADPH##0.00012##349234##Bos taurus (cow)
2,5-Dioxopentanoate##2-Oxoglutarate semialdehyde	C00433	1	R00264	R00264;K00128;1.2.1.3;E1.2.1.3;4-(dimethylamino)cinnamaldehyde##0.0001##348695##Rattus norvegicus (rat)
N-Carbamoylputrescine	C00436	1	R01152	R01152;K12251;3.5.1.53;aguB;N-Carbamoylputrescine##0.09##209189##Zea mays (maize)
N-Carbamoylputrescine	C00436	1	R01399	R01399;No information of KEGG othology
N-Carbamoylputrescine	C00436	1	R01416	R01416;K10536;3.5.3.12;E3.5.3.12;agmatine##0.012##670510##Zea mays (maize)
Sedoheptulose 1,7-bisphosphate##D-Sedoheptulose 1,7-bisphosphate##D-altro-Heptulose 1,7-biphosphate	C00447	1	R01829	R01829;K01624;4.1.2.13;FBA##fbaA;D-fructose 1,6-bisphosphate##0.00016##4947##Ricinus communis (castor bean)	R01829;K01624;4.1.2.13;FBA##fbaA;D-Xylulose 1-phosphate##0.0016##4933##Homo sapiens (human)	R01829;K01624;4.1.2.13;FBA##fbaA;D-Fructose 1-phosphate##0.0017##651313##Homo sapiens (human)
Sedoheptulose 1,7-bisphosphate##D-Sedoheptulose 1,7-bisphosphate##D-altro-Heptulose 1,7-biphosphate	C00447	1	R01843	R01843;No information of KEGG othology
Sedoheptulose 1,7-bisphosphate##D-Sedoheptulose 1,7-bisphosphate##D-altro-Heptulose 1,7-biphosphate	C00447	1	R01845	R01845;K11532;3.1.3.11;glpX-SEBP;D-fructose-1,6-bisphosphate##0.0018##652241##Sus scrofa (pig)
N6-(L-1,3-Dicarboxypropyl)-L-lysine##Saccharopine##L-Saccharopine##N-[(S)-5-Amino-5-carboxypentyl]-L-glutamic acid	C00449	1	R00715	R00715;K00290;1.5.1.7;LYS1;No information about KM-value
N6-(L-1,3-Dicarboxypropyl)-L-lysine##Saccharopine##L-Saccharopine##N-[(S)-5-Amino-5-carboxypentyl]-L-glutamic acid	C00449	1	R00716	R00716;K14157;1.5.1.9;AASS;saccharopine##0.035##396550##Arabidopsis thaliana (thale cress)	R00716;K14157;1.5.1.9;AASS;NAD+##0.0645##396540##Homo sapiens (human)	R00716;K14157;1.5.1.8;AASS;L-lysine##1.5##392361##Homo sapiens (human)
Tyramine##2-(p-Hydroxyphenyl)ethylamine	C00483	1	R00736	R00736;K01593;4.1.1.28;E4.1.1.28##DDC;Dopamine##0.00083##701921##Homo sapiens (human)
Formamide##Methanamide	C00488	1	R00524	R00524;K01455;3.5.1.49;E3.5.1.49;No information about KM-value
L-Cystine##L-Dicysteine##L-alpha-Diamino-beta-dithiolactic acid	C00491	1	R00892	R00892;K05395;1.8.1.6;E1.8.1.6;No information about KM-value
L-Cystine##L-Dicysteine##L-alpha-Diamino-beta-dithiolactic acid	C00491	1	R01113	R01113;No information of KEGG othology
(R)-Malate##D-Malate##D-Malic acid	C00497	1	R00215	R00215;K07246;1.1.1.83;ttuC##dmlA;No information about KM-value
CDP-glucose##CDP-D-Glucose	C00501	1	R00956	R00956;K00978;2.7.7.33;rfbF;CDPglucose##0.015##643237##Salmonella enterica subsp. enterica serovar paratyphi a aku12601	R00956;K00978;2.7.7.33;rfbF;CTP##0.034##643237##Salmonella enterica subsp. enterica serovar paratyphi a aku12601	R00956;K00978;2.7.7.33;rfbF;D-glucosamine 1-phosphate##5##643238##Azotobacter vinelandii
Folate##Pteroylglutamic acid##Folic acid	C00504	1	R00937	R00937;K13998;1.5.1.3;DHFR-TS;NADPH##0.00043##672035##Bos taurus (cow)
Folate##Pteroylglutamic acid##Folic acid	C00504	1	R00940	R00940;K13998;1.5.1.3;DHFR-TS;NADPH##0.00043##672035##Bos taurus (cow)
Folate##Pteroylglutamic acid##Folic acid	C00504	1	R02235	R02235;K13998;1.5.1.3;DHFR-TS;NADPH##0.00043##672035##Bos taurus (cow)
Folate##Pteroylglutamic acid##Folic acid	C00504	1	R02236	R02236;K13998;1.5.1.3;DHFR-TS;NADPH##0.00043##672035##Bos taurus (cow)
L-Cysteate##L-Cysteic acid##3-Sulfoalanine##2-Amino-3-sulfopropionic acid	C00506	1	R00901	R00901;No information of KEGG othology
CDP-glycerol	C00513	1	R00855	R00855;K01517;3.6.1.13;ADPRM;ADPribose##0.0004##654805##Homo sapiens (human)
CDP-glycerol	C00513	1	R00856	R00856;K00980;2.7.7.39;tagD;No information about KM-value
Hexadecanal##Palmitaldehyde	C00517	1	R01704	R01704;No information of KEGG othology
Hyaluronate##Hyaluronic acid##[beta-N-Acetyl-D-glucosaminyl(1,4)beta-D-glucuronosyl(1,3)]n	C00518	1	R05327	R05327;No information of KEGG othology
(-)-Limonene##(-)-(S)-Limonene##(-)-(4S)-Limonene	C00521	1	R02013	R02013;No information of KEGG othology
Nitric oxide##NO##Nitrogen monoxide	C00533	1	R00557	R00557;K13427;1.14.13.39;NOA1;NADPH##0.0003##440201##Mus musculus (mouse)
Cystathionine	C00542	1	R01285	R01285;K14155;4.4.1.8;patB##malY;L-djenkolate##0.033##34712##Bordetella avium
Cystathionine	C00542	1	R01289	R01289;No information of KEGG othology
Cystathionine	C00542	1	R02508	R02508;K01739;2.5.1.48;E2.5.1.48##metB;O-acetyl-L-homoserine##64.5##637440##Lysinibacillus sphaericus
Homogentisate##Homogentisic acid##2,5-Dihydroxyphenylacetic acid##2,5-Dihydroxyphenylacetate	C00544	1	R02521	R02521;K00457;1.13.11.27;HPD##hppD;(4-hydroxyphenyl)-pyruvate##0.027##657978##Streptomyces avermitilis
(3S)-Citryl-CoA	C00566	1	R00354	R00354;No information of KEGG othology
(3S)-Citryl-CoA	C00566	1	R01322	R01322;No information of KEGG othology
(3S)-Citryl-CoA	C00566	1	R01323	R01323;No information of KEGG othology
Guanidinoacetate##Guanidinoacetic acid##Glycocyamine##N-Amidinoglycine##Guanidoacetic acid	C00581	1	R00775	R00775;No information of KEGG othology
Sulfoacetaldehyde##2-Sulfoacetaldehyde	C00593	1	R05651	R05651;K03852;2.3.3.15;E2.3.3.15;No information about KM-value
3-Sulfino-L-alanine##L-Cysteinesulfinic acid##3-Sulphino-L-alanine##3-Sulfinoalanine	C00606	1	R00893	R00893;K00456;1.13.11.20;E1.13.11.20##CDO1;cysteine##0.45##439548##Rattus norvegicus (rat)
UDP-D-galacturonate##UDPgalacturonate	C00617	1	R00501	R00501;No information of KEGG othology
UDP-D-galacturonate##UDPgalacturonate	C00617	1	R01385	R01385;K08679;5.1.3.6;E5.1.3.6;UDP-glucuronate##0.19##663125##Arabidopsis thaliana (thale cress)	R01385;K08679;5.1.3.6;E5.1.3.6;UDP-D-glucuronate##0.23##661739##Arabidopsis thaliana (thale cress)
Glycerol 1-phosphate##sn-Glycerol 1-phosphate##sn-Gro-1-P##L-Glycerol 1-phosphate	C00623	1	R01044	R01044;No information of KEGG othology
Glycerol 1-phosphate##sn-Glycerol 1-phosphate##sn-Gro-1-P##L-Glycerol 1-phosphate	C00623	1	R05679	R05679;No information of KEGG othology
Glycerol 1-phosphate##sn-Glycerol 1-phosphate##sn-Gro-1-P##L-Glycerol 1-phosphate	C00623	1	R05680	R05680;No information of KEGG othology
Glycerol 1-phosphate##sn-Glycerol 1-phosphate##sn-Gro-1-P##L-Glycerol 1-phosphate	C00623	1	R07298	R07298;No information of KEGG othology
2-Methylpropanoyl-CoA##2-Methylpropionyl-CoA##Isobutyryl-CoA	C00630	1	R01210	R01210;No information of KEGG othology
4-Hydroxybenzaldehyde##p-Hydroxybenzaldehyde	C00633	1	R01293	R01293;K00141;1.2.1.28;E1.2.1.28##xylC;No information about KM-value
4-Hydroxybenzaldehyde##p-Hydroxybenzaldehyde	C00633	1	R01294	R01294;No information of KEGG othology
Long-chain fatty acid##Higher fatty acid	C00638	1	R05188	R05188;No information of KEGG othology
4-Hydroxyphenylacetate##4-Hydroxyphenylacetic acid	C00642	1	R00042	R00042;No information of KEGG othology
D-Glucose 1,6-bisphosphate##D-Glucose 1,6-biphosphate	C00660	1	R00016	R00016;No information of KEGG othology
beta-D-Glucose 1-phosphate	C00663	1	R02727	R02727;K05342;2.4.1.64;E2.4.1.64;phosphate##0.57##489328##Thermoanaerobacter brockii
beta-D-Glucose 1-phosphate	C00663	1	R05767	R05767;No information of KEGG othology
5-Formiminotetrahydrofolate##5-Formimidoyltetrahydrofolate	C00664	1	R02302	R02302;K13990;4.3.1.4;FTCD;(6S)-5-formimino-5,6,7,8-tetrahydropteroylhexaglutamate##0.0012##34320##Sus scrofa (pig)
beta-D-Fructose 2,6-bisphosphate##D-Fructose 2,6-bisphosphate	C00665	1	R00763	R00763;No information of KEGG othology
alpha-D-Glucose 6-phosphate	C00668	1	R00959	R00959;K01835;5.4.2.2;E5.4.2.2##pgm;D-Glucose 1,6-bisphosphate##0.016##649781##Zea mays (maize)
alpha-D-Glucose 6-phosphate	C00668	1	R02737	R02737;K00697;2.4.1.15;E2.4.1.15##otsA;UDPglucose##0.04##488607##Mycobacterium smegmatis
XTP##Xanthosine 5'-triphosphate	C00700	1	R02720	R02720;K02428;3.6.1.19;mazG;CTP##0.4##656135##Thermotoga maritima
DL-Serine##2-Amino-3-hydroxypropionic acid##3-Hydroxyalanine##Serine	C00716	1	R00223	R00223;No information of KEGG othology
D-Lysine##D-2,6-Diaminohexanoic acid	C00739	1	R00460	R00460;No information of KEGG othology
Spermine##N,N'-Bis(3-aminopropyl)-1,4-butanediamine	C00750	1	R02869	R02869;K00802;2.5.1.22;SMS;S-adenosylmethioninamine##0.0001##489873##Bos taurus (cow)
Squalene##Spinacene##Supraene	C00751	1	R06223	R06223;K00801;2.5.1.21;FDFT1;farnesyl diphosphate##0.0004##489847##Sus scrofa (pig)	R06223;K00801;2.5.1.21;FDFT1;trans-farnesyl diphosphate##0.001##489842##Rattus norvegicus (rat)
D-Proline	C00763	1	R01255	R01255;K01777;5.1.1.4;E5.1.1.4;L-Pro##2.3##2122##Clostridium sticklandii	R01255;K01777;5.1.1.4;E5.1.1.4;L-proline##29##652377##Trypanosoma cruzi	R01255;K01777;5.1.1.4;E5.1.1.4;D-Pro##3.8##2122##Clostridium sticklandii
Urocanate##Urocanic acid	C00785	1	R01168	R01168;K01745;4.3.1.3;E4.3.1.3##hutH;No information about KM-value
D-Arginine##D-2-Amino-5-guanidinovaleric acid	C00792	1	R00567	R00567;No information of KEGG othology
D-Cysteine##D-Amino-3-mercaptopropionic acid	C00793	1	R00903	R00903;No information of KEGG othology
D-Cysteine##D-Amino-3-mercaptopropionic acid	C00793	1	R01874	R01874;K05396;4.4.1.15;dcyD;No information about KM-value
Formyl-CoA	C00798	1	R00521	R00521;No information of KEGG othology
Salicylate##o-Hydroxybenzoic acid##Salicylic acid	C00805	1	R06602	R06602;K04782;4.1.3.-;pchB;No information about KM-value
Salicylate##o-Hydroxybenzoic acid##Salicylic acid	C00805	1	R06603	R06603;No information of KEGG othology
(R)-Acetoin##(R)-2-Acetoin##(R)-3-Hydroxy-2-butanone##(R)-Dimethylketol##(R)-3-Hydroxybutan-2-one	C00810	1	R02948	R02948;K01575;4.1.1.5;E4.1.1.5##alsD;2-Hydroxy-2-methyl-3-oxobutanoate##0.06##4639##Brevibacillus brevis
4-Coumarate##p-Coumaric acid##trans-4-Hydroxycinnamate##trans-p-Hydroxycinnamate##4-Hydroxycinnamic acid##4-Hydroxycinnamate	C00811	1	R00737	R00737;K10774;4.3.1.23;E4.3.1.23;L-tyrosine##0.016##651293##Rhodobacter capsulatus	R00737;K13064;4.3.1.25;PTAL;L-tyrosine##0.044##679588##Phanerochaete chrysosporium	R00737;K10774;4.3.1.23;E4.3.1.23;L-phenylalanine##1.28##651293##Rhodobacter capsulatus
4-Coumarate##p-Coumaric acid##trans-4-Hydroxycinnamate##trans-p-Hydroxycinnamate##4-Hydroxycinnamic acid##4-Hydroxycinnamate	C00811	1	R01308	R01308;No information of KEGG othology
D-Glutamine##D-2-Aminoglutaramic acid	C00819	1	R00579	R00579;No information of KEGG othology
D-Glutamine##D-2-Aminoglutaramic acid	C00819	1	R01579	R01579;K05597;3.5.1.38;E3.5.1.38;L-asparagine##0.0026##687356##Aspergillus niger	R01579;K01425;3.5.1.2;E3.5.1.2##glsA;L-Gln##2.6##209033##Rattus norvegicus (rat)
D-Threonine##D-2-Amino-3-hydroxybutyric acid	C00820	1	R01467	R01467;No information of KEGG othology
D-Threonine##D-2-Amino-3-hydroxybutyric acid	C00820	1	R08195	R08195;No information of KEGG othology
L-Arogenate##L-Arogenic acid##Pretyrosine	C00826	1	R00691	R00691;K14170;5.4.99.5;pheA;chorismate##0.03##690920##Methanocaldococcus jannaschii	R00691;K14170;4.2.1.51;pheA;phenylpyruvate##1.3##692260##Archaeoglobus fulgidus	R00691;K05359;4.2.1.91;E4.2.1.91;No information about KM-value
L-Arogenate##L-Arogenic acid##Pretyrosine	C00826	1	R00732	R00732;K00220;1.3.1.43;tyrC;prephenate##0.07##390802##Pseudomonas stutzeri
L-Arogenate##L-Arogenic acid##Pretyrosine	C00826	1	R00733	R00733;K00220;1.3.1.43;tyrC;prephenate##0.07##390802##Pseudomonas stutzeri
L-Arogenate##L-Arogenic acid##Pretyrosine	C00826	1	R01731	R01731;K00832;2.6.1.57;tyrB;4-hydroxyphenylpyruvate##0.032##636658##Bacillus subtilis
L-Arogenate##L-Arogenic acid##Pretyrosine	C00826	1	R07276	R07276;No information of KEGG othology
Pantetheine##(R)-Pantetheine	C00831	1	R02971	R02971;K01947;6.3.4.15;birA-coaX;biotin carboxyl carrier protein##0.00044##671759##Sulfolobus tokodaii
4-Pyridoxate##4-Pyridoxic acid	C00847	1	R01709	R01709;K00157;1.2.3.1;E1.2.3.1##AOX1;N-[2-(Dimethylamino)ethyl]acridine-4-carboxamide##0.0029##655278##Mus musculus (mouse)
Homocarnosine##L-Homocarnosine##gamma-Aminobutyryl histidine##N-(4-Amino-1-oxobutyryl)histidine	C00884	1	R01991	R01991;K14755;6.3.2.11;CRNS1##ATPGD1;L-His##0.0166##992##Mus musculus (mouse)
Homocarnosine##L-Homocarnosine##gamma-Aminobutyryl histidine##N-(4-Amino-1-oxobutyryl)histidine	C00884	1	R01992	R01992;K01270;3.4.13.3;E3.4.13.3##pepD;No information about KM-value
Propenoyl-CoA##Acryloyl-CoA##Acrylyl-CoA	C00894	1	R00919	R00919;K15020;1.3.1.84;K15020;acryloyl-CoA##0.003##698624##Sulfolobus tokodaii
Propenoyl-CoA##Acryloyl-CoA##Acrylyl-CoA	C00894	1	R00924	R00924;K00249;1.3.99.3;E1.3.99.3##ACADM##acd;linoleoyl-CoA##0.00021##674476##Homo sapiens (human)
2-Acetolactate	C00900	1	R00006	R00006;K01653;2.2.1.6;E2.2.1.6S##ilvH##ilvN;No information about KM-value
5,6-Dihydrothymine##Dihydrothymine##5,6-Dihydro-5-methyluracil	C00906	1	R01414	R01414;No information of KEGG othology
5,6-Dihydrothymine##Dihydrothymine##5,6-Dihydro-5-methyluracil	C00906	1	R01415	R01415;K00207;1.3.1.2;E1.3.1.2##DPYD;NADPH##0.00012##349234##Bos taurus (cow)
CoA-glutathione##Coenzyme A-glutathione mixed disulfide	C00920	1	R01111	R01111;No information of KEGG othology
CoA-glutathione##Coenzyme A-glutathione mixed disulfide	C00920	1	R05714	R05714;No information of KEGG othology
(R)-Lactaldehyde##D-Lactaldehyde##D-2-Hydroxypropionaldehyde	C00937	1	R01735	R01735;No information of KEGG othology
(R)-Lactaldehyde##D-Lactaldehyde##D-2-Hydroxypropionaldehyde	C00937	1	R02527	R02527;K12972;1.1.1.79;ghrA;NADPH##0.0012##688090##Arabidopsis thaliana (thale cress)
(R)-Lactaldehyde##D-Lactaldehyde##D-2-Hydroxypropionaldehyde	C00937	1	R03082	R03082;No information of KEGG othology
2-Oxoglutaramate##2-Oxoglutaramic acid##alpha-Ketoglutaramate##2-Ketoglutaramate	C00940	1	R00269	R00269;K13566;3.5.1.3;NIT2;2-oxosuccinamate##0.003##711316##Mus musculus (mouse)
2-Oxoglutaramate##2-Oxoglutaramic acid##alpha-Ketoglutaramate##2-Ketoglutaramate	C00940	1	R00576	R00576;No information of KEGG othology
2-Oxoglutaramate##2-Oxoglutaramic acid##alpha-Ketoglutaramate##2-Ketoglutaramate	C00940	1	R01375	R01375;No information of KEGG othology
3',5'-Cyclic CMP##Cytidine 3',5'-cyclic monophosphate	C00941	1	R00574	R00574;No information of KEGG othology
3',5'-Cyclic GMP##Guanosine 3',5'-cyclic monophosphate##Guanosine 3',5'-cyclic phosphate##Cyclic GMP##cGMP	C00942	1	R00434	R00434;K11265;4.6.1.1;ADCY10;MgATP2-##0.009##34808##Rattus norvegicus (rat)
3',5'-Cyclic GMP##Guanosine 3',5'-cyclic monophosphate##Guanosine 3',5'-cyclic phosphate##Cyclic GMP##cGMP	C00942	1	R01234	R01234;K13755;3.1.4.17;PDE1;cGMP##0.0002##678053##Dictyostelium discoideum (cellular slime mold)
Indole-3-acetate##Indole-3-acetic acid##(Indol-3-yl)acetate##Indoleacetate##Indoleacetic acid##IAA	C00954	1	R08609	R08609;No information of KEGG othology
Mercaptopyruvate##3-Mercaptopyruvic acid##3-Mercaptopyruvate	C00957	1	R00895	R00895;No information of KEGG othology
3-Hydroxypropanal	C00969	1	R01047	R01047;K06122;4.2.1.30;K06122##dhbE;Propane-1,2-diol##0.32##651133##Klebsiella pneumoniae
4-Pyridoxolactone##4-Pyridoxic acid lactone	C00971	1	R01707	R01707;No information of KEGG othology
Dihydroxyfumarate##Dihydroxyfumaric acid	C00975	1	R01390	R01390;No information of KEGG othology
Dihydroxyfumarate##Dihydroxyfumaric acid	C00975	1	R03127	R03127;No information of KEGG othology
GDP-D-mannuronate##GDP-D-mannuronic acid	C00976	1	R00880	R00880;K00066;1.1.1.132;algD;GDP-mannose##0.017##285831##Arthrobacter sp. fb24	R00880;K00066;1.1.1.132;algD;deoxy-GDP-mannose##0.084##285829##Arthrobacter sp. fb24
L-Tryptophanamide	C00977	1	R00682	R00682;No information of KEGG othology
1,3-Diaminopropane##Trimethylenediamine##1,3-Propanediamine##Propane-1,3-diamine	C00986	1	R01914	R01914;K00316;1.5.99.6;spdH;No information about KM-value
4-Hydroxybutanoic acid##4-Hydroxybutanoate##4-Hydroxybutyric acid	C00989	1	R01644	R01644;K00043;1.1.1.61;E1.1.1.61;No information about KM-value
5-Aminopentanamide	C00990	1	R00449	R00449;No information of KEGG othology
N-Methylnicotinate##Trigonelline##Trigenelline##1-Methylpyridinio-3-carboxylate##Betaine nicotinate##Caffearin##Gynesine	C01004	1	R01721	R01721;No information of KEGG othology
Reduced riboflavin	C01007	1	R05707	R05707;K05901;1.3.1.24;BLVRB;biliverdin IXalpha##0.0004##437819##Bos taurus (cow)
Urea-1-carboxylate##Allophanate##Allophanic acid	C01010	1	R00005	R00005;K14541;3.5.1.54;DUR1;No information about KM-value
Urea-1-carboxylate##Allophanate##Allophanic acid	C01010	1	R00774	R00774;K14541;3.5.1.54;DUR1;No information about KM-value
(3S)-Citramalyl-CoA##L-Citramalyl-CoA	C01011	1	R00237	R00237;K08691;4.1.3.24;mcl;(3S)-3-carboxy-3-hydroxypropanoyl-CoA##0.005##651687##Chloroflexus aurantiacus	R00237;K08691;4.1.3.24;mcl;acetyl-CoA##0.015##33262##Methylobacterium extorquens	R00237;K08691;4.1.3.24;mcl;erythro-beta-methylmalyl-CoA##0.021##665383##Rhodobacter capsulatus
6-Hydroxynicotinate##6-Hydroxynicotinic acid	C01020	1	R01720	R01720;No information of KEGG othology
N6-Hydroxy-L-lysine	C01028	1	R00448	R00448;K03897;1.14.13.59;iucD;No information about KM-value
S-Formylglutathione	C01031	1	R00527	R00527;K01070;3.1.2.12;frmB##ESD##fghA;4-Methylumbelliferyl acetate##0.019##80993##Homo sapiens (human)
4-Guanidinobutanoate##4-Guanidinobutyric acid	C01035	1	R01990	R01990;K12255;3.5.3.7;gbuA;more##-999##655917##Arthrobacter sp. fb24
N-Acetyl-L-aspartate	C01042	1	R00487	R00487;No information of KEGG othology
N-Acetyl-L-aspartate	C01042	1	R00488	R00488;K01437;3.5.1.15;E3.5.1.15##ASPA;N-acetyl-L-aspartic acid##0.1##208998##Rattus norvegicus (rat)
N-Formyl-L-aspartate	C01044	1	R00526	R00526;K01437;3.5.1.15;E3.5.1.15##ASPA;N-acetyl-L-aspartic acid##0.1##208998##Rattus norvegicus (rat)
N-Formyl-L-glutamate	C01045	1	R00525	R00525;K01458;3.5.1.68;E3.5.1.68;beta-Citryl-L-glutamate##0.0025##209224##Rattus norvegicus (rat)
(R)-4-Dehydropantoate	C01053	1	R02471	R02471;No information of KEGG othology
D-Ribitol 5-phosphate##Ribitol 5-phosphate##L-Ribitol 1-phosphate	C01068	1	R01524	R01524;K05352;1.1.1.137;E1.1.1.137;No information about KM-value
D-Ribitol 5-phosphate##Ribitol 5-phosphate##L-Ribitol 1-phosphate	C01068	1	R01525	R01525;K05352;1.1.1.137;E1.1.1.137;No information about KM-value
N-Acetyl-beta-alanine	C01073	1	R00909	R00909;No information of KEGG othology
O-Acetyl-L-homoserine##O-Acetylhomoserine	C01077	1	R01287	R01287;K01740;2.5.1.49;E2.5.1.49##metY;H2S##0.053##637834##Schizosaccharomyces pombe (fission yeast)
O-Acetyl-L-homoserine##O-Acetylhomoserine	C01077	1	R01776	R01776;K00641;2.3.1.31;E2.3.1.31##metX;acetyl-CoA##0.0116##671984##Schizosaccharomyces pombe (fission yeast)
O-Acetyl-L-homoserine##O-Acetylhomoserine	C01077	1	R03217	R03217;K01739;2.5.1.48;E2.5.1.48##metB;O-acetyl-L-homoserine##64.5##637440##Lysinibacillus sphaericus
(R)-3,3-Dimethylmalate	C01088	1	R01211	R01211;No information of KEGG othology
5-Amino-2-oxopentanoic acid##5-Amino-2-oxopentanoate##2-Oxo-5-amino-pentanoate##2-Oxo-5-aminopentanoate##alpha-Keto-delta-aminopentanoate##2-Oxo-5-aminovalerate	C01110	1	R03248	R03248;No information of KEGG othology
2-trans,6-trans-Farnesol##(2E,6E)-Farnesol##trans-Farnesol	C01126	1	R08697	R08697;No information of KEGG othology
4-Hydroxy-2-oxoglutarate##4-Hydroxy-2-oxoglutaric acid	C01127	1	R00470	R00470;K01625;4.1.2.14;eda;6-phospho-2-dehydro-3-deoxy-D-gluconate##0.038##4984##Azotobacter vinelandii
(3S)-3,6-Diaminohexanoate##L-beta-Lysine	C01142	1	R00461	R00461;K01843;5.4.3.2;E5.4.3.2##kamA;L-lysine##8##649687##Bacillus subtilis
(R)-5-Diphosphomevalonate	C01143	1	R01121	R01121;K01597;4.1.1.33;E4.1.1.33##mvaD;ATP##0.00053##678380##Rattus norvegicus (rat)
(S)-3-Hydroxybutanoyl-CoA##(S)-3-Hydroxybutyryl-CoA	C01144	1	R01975	R01975;K07514;5.3.3.8;EHHADH;trans-2-Hexenoyl-CoA##0.00062##678385##Rattus norvegicus (rat)
(S)-3-Hydroxybutanoyl-CoA##(S)-3-Hydroxybutyryl-CoA	C01144	1	R01976	R01976;K00074;1.1.1.157;E1.1.1.157##paaH;No information about KM-value
D-Ribose 1,5-bisphosphate##Ribose 1,5-bisphosphate	C01151	1	R06836	R06836;K05774;2.7.4.23;phnN;No information about KM-value
D-Ribose 1,5-bisphosphate##Ribose 1,5-bisphosphate	C01151	1	R06837	R06837;No information of KEGG othology
N(pi)-Methyl-L-histidine##N-pros-Methyl-L-histidine##3-Methylhistidine##1-Methylhistidine	C01152	1	R01159	R01159;K00599;None;E2.1.1.-;None
trans-4-Hydroxy-L-proline	C01157	1	R01252	R01252;K00472;1.14.11.2;E1.14.11.2;poly(L-proline)##0.0002##439250##Arabidopsis thaliana (thale cress)
2,3-Bisphospho-D-glycerate##2,3-Disphospho-D-glycerate##D-Greenwald ester##DPG	C01159	1	R01516	R01516;K01837;5.4.2.4;BPGM;1,3-diphosphoglycerate##0.0005##3320##Homo sapiens (human)
2,3-Bisphospho-D-glycerate##2,3-Disphospho-D-glycerate##D-Greenwald ester##DPG	C01159	1	R01662	R01662;K01837;5.4.2.4;BPGM;1,3-diphosphoglycerate##0.0005##3320##Homo sapiens (human)
2,3-Bisphospho-D-glycerate##2,3-Disphospho-D-glycerate##D-Greenwald ester##DPG	C01159	1	R02664	R02664;K05715;2.7.2.-;2PGK;No information about KM-value
beta-D-Glucose 6-phosphate	C01172	1	R02736	R02736;K13937;1.1.1.47;H6PD;NAD+##0.0003##639129##Sus scrofa (pig)
4-Methylthio-2-oxobutanoic acid##4-Methylthio-2-oxobutanoate##2-Keto-4-methylthiobutyric acid##2-Oxo-4-methylthiobutanoate	C01180	1	R00648	R00648;K03334;1.4.3.2;IL4I1;L-Lys##0.015##651026##Rhodococcus opacus
4-Methylthio-2-oxobutanoic acid##4-Methylthio-2-oxobutanoate##2-Keto-4-methylthiobutyric acid##2-Oxo-4-methylthiobutanoate	C01180	1	R00652	R00652;No information of KEGG othology
4-Methylthio-2-oxobutanoic acid##4-Methylthio-2-oxobutanoate##2-Keto-4-methylthiobutyric acid##2-Oxo-4-methylthiobutanoate	C01180	1	R07396	R07396;K00832;2.6.1.57;tyrB;4-hydroxyphenylpyruvate##0.032##636658##Bacillus subtilis
D-Ribulose 1,5-bisphosphate	C01182	1	R00024	R00024;K01602;4.1.1.39;rbcS;O2##0.005##680762##Archaeoglobus fulgidus
D-Ribulose 1,5-bisphosphate	C01182	1	R01523	R01523;K00855;2.7.1.19;E2.7.1.19##prkB;ATP##0.062##641016##Chlamydomonas reinhardtii
2-(Acetamidomethylene)succinate	C01215	1	R01649	R01649;No information of KEGG othology
6-Phospho-2-dehydro-D-gluconate##2-Dehydro-D-gluconate 6-phosphate	C01218	1	R02032	R02032;K00032;1.1.1.43;E1.1.1.43;6-phospho-D-gluconate##0.014##286823##Strongylocentrotus purpuratus (purple sea urchin)
6-Phospho-2-dehydro-D-gluconate##2-Dehydro-D-gluconate 6-phosphate	C01218	1	R02034	R02034;K00032;1.1.1.43;E1.1.1.43;6-phospho-D-gluconate##0.014##286823##Strongylocentrotus purpuratus (purple sea urchin)
Guanosine 3',5'-bis(diphosphate)##Guanosine 3'-diphosphate 5'-diphosphate##Guanosine 5'-diphosphate,3'-diphosphate	C01228	1	R00336	R00336;K01139;3.1.7.2;spoT;No information about KM-value
alpha-D-Glucose 1,6-bisphosphate##alpha-D-Glucose 1,6-biphosphate	C01231	1	R00949	R00949;No information of KEGG othology
alpha-D-Glucose 1,6-bisphosphate##alpha-D-Glucose 1,6-biphosphate	C01231	1	R01660	R01660;K11809;2.7.1.106;PGM2L1;D-glucose 1-phosphate##0.009##640349##Bos taurus (cow)	R01660;K11809;2.7.1.106;PGM2L1;D-glucose 6-phosphate##0.015##640349##Bos taurus (cow)	R01660;K11809;2.7.1.106;PGM2L1;3-phospho-D-glyceroyl 1-phosphate##8.70E-05##640350##Bos taurus (cow)
1-Aminocyclopropane-1-carboxylate##1-Aminocyclopropane-1-carboxylic acid	C01234	1	R00179	R00179;K01762;4.4.1.14;ACS;No information about KM-value
1-Aminocyclopropane-1-carboxylate##1-Aminocyclopropane-1-carboxylic acid	C01234	1	R00997	R00997;K01505;3.5.99.7;E3.5.99.7;No information about KM-value
(R)-2-Hydroxybutane-1,2,4-tricarboxylate##Homocitrate##Homocitric acid##3-Hydroxy-3-carboxyadipic acid##(R)-2-Hydroxy-1,2,4-butanetricarboxylic acid	C01251	1	R00271	R00271;K01655;2.3.3.14;E2.3.3.14;acetyl-CoA##0.006##704600##Schizosaccharomyces pombe (fission yeast)	R00271;K01655;2.3.3.14;E2.3.3.14;2-oxoadipate##1.24##488148##Azotobacter vinelandii
N-Acetyl-D-glucosaminyldiphosphoundecaprenol	C01289	1	R08856	R08856;No information of KEGG othology
2-Amino-4-hydroxy-6-hydroxymethyl-7,8-dihydropteridine	C01300	1	R03066	R03066;K13941;2.5.1.15;folKP;p-Aminobenzoic acid##0.00037##639680##Mycobacterium tuberculosis h37rv
2-Amino-4-hydroxy-6-hydroxymethyl-7,8-dihydropteridine	C01300	1	R03504	R03504;K13939;2.5.1.15;FOL1;p-Aminobenzoic acid##0.00037##639680##Mycobacterium tuberculosis h37rv
2,5-Diamino-6-(5-phospho-D-ribosylamino)pyrimidin-4(3H)-one##2,5-Diamino-6-(1-D-ribosylamino)pyrimidin-4(3H)-one 5'-phosphate	C01304	1	R00425	R00425;K14652;3.5.4.25;ribBA;GTP##0.008##696250##Streptomyces coelicolor	R00425;K14652;3.5.4.25;ribBA;2-amino-5-formylamino-6-ribosylamino-4(3H)-pyrimidinone 5'-triphosphate##0.031##711974##Bacillus subtilis	R00425;K14652;4.1.99.12;ribBA;No information about KM-value
2,5-Diamino-6-(5-phospho-D-ribosylamino)pyrimidin-4(3H)-one##2,5-Diamino-6-(1-D-ribosylamino)pyrimidin-4(3H)-one 5'-phosphate	C01304	1	R03459	R03459;K11752;1.1.1.193;ribD;No information about KM-value
Carbonic acid##Dihydrogen carbonate##H2CO3	C01353	1	R00132	R00132;K01674;4.2.1.1;cah;4-nitrophenyl acetate##0.002409##701985##Bos taurus (cow)
3'-AMP##3'-Adenylic acid##3'-Adenosine monophosphate##Adenosine-3'-monophosphate##Adenosine 3'-phosphate##AMP 3'-phosphate	C01367	1	R01562	R01562;K08693;3.1.3.6;E3.1.3.6;No information about KM-value
3'-UMP##Uridine 3'-monophosphate##Uridine 3'-phosphate	C01368	1	R01877	R01877;K08693;3.1.3.6;E3.1.3.6;No information about KM-value
Maleic acid##Maleate##cis-Butenedioic acid	C01384	1	R01087	R01087;K01799;5.2.1.1;E5.2.1.1;No information about KM-value
Alanine##2-Aminopropionic acid##2-Aminopropanoic acid	C01401	1	R05840	R05840;No information of KEGG othology
Cys-Gly##L-Cysteinylglycine	C01419	1	R00494	R00494;K00681;2.3.2.2;ggt;leukotriene C##0.0056##487928##Sus scrofa (pig)
Cys-Gly##L-Cysteinylglycine	C01419	1	R00899	R00899;K11142;3.4.11.1;LAP3;L-phenylalanine-4-methylcoumarin-7-amide##0.01##709864##Toxoplasma gondii
Farnesol	C01493	1	R08144	R08144;No information of KEGG othology
Geranial##trans-Citral	C01499	1	R08398	R08398;No information of KEGG othology
Geraniol	C01500	1	R08396	R08396;No information of KEGG othology
Urethane##Ethyl carbamate	C01537	1	R02359	R02359;No information of KEGG othology
Acetylene##Ethyne	C01548	1	R05380	R05380;No information of KEGG othology
Carbamate##Carbamic acid##Aminoformic acid	C01563	1	R01395	R01395;K00926;2.7.2.2;arcC;ADP##0.001##642229##Pyrococcus furiosus
Carbamate##Carbamic acid##Aminoformic acid	C01563	1	R07316	R07316;No information of KEGG othology
Cyanamide##Carbodiimide	C01566	1	R00778	R00778;K06035;4.2.1.69;E4.2.1.69;No information about KM-value
UDP-apiose##UDP-D-apiose	C01623	1	R01386	R01386;K12449;None;AXS;None
Nopaline##D-Nopaline##N2-(D-1,3-Dicarboxypropyl)-L-arginine##N-[(1S)-4-carbamimidamido-1-carboxybutyl]-D-glutamic acid	C01682	1	R00563	R00563;K00296;1.5.1.19;E1.5.1.19;No information about KM-value
Deoxyribose##2-Deoxy-D-erythro-pentose##Thyminose##2-Deoxy-D-ribose	C01801	1	R02750	R02750;K00852;2.7.1.15;E2.7.1.15##rbsK;D-Ribose##0.022##640999##Bos taurus (cow)	R02750;K00852;2.7.1.15;E2.7.1.15##rbsK;2-deoxy-D-ribose##0.035##640999##Bos taurus (cow)	R02750;K00852;2.7.1.15;E2.7.1.15##rbsK;ATP##0.04##640999##Bos taurus (cow)
Homocystine##4,4'-Dithiobis(2-aminobutyric acid)	C01817	1	R01292	R01292;No information of KEGG othology
Pentalenene	C01841	1	R02305	R02305;K12250;4.2.3.7;E4.2.3.7;No information about KM-value
Reduced FMN##FMNH2	C01847	1	R05705	R05705;K14631;1.5.1.29;actVB;8-methylthioflavin##0.0002##392186##Vibrio harveyi
Reduced FMN##FMNH2	C01847	1	R05706	R05706;K13562;1.5.1.29;btrV;8-methylthioflavin##0.0002##392186##Vibrio harveyi
Thioacetate##Thioacetic acid	C01857	1	R01850	R01850;No information of KEGG othology
Trichodiene	C01860	1	R02306	R02306;K12249;4.2.3.6;TRI5;No information about KM-value
5-Oxoproline##Pyroglutamic acid##5-Pyrrolidone-2-carboxylic acid##Pyroglutamate##5-Oxo-L-proline##L-Pyroglutamic acid##L-5-Pyrrolidone-2-carboxylic acid	C01879	1	R00251	R00251;K01469;3.5.2.9;E3.5.2.9;L-2-oxothiazolidine-4-carboxylic acid##0.002##209394##Rattus norvegicus (rat)
5-Oxoproline##Pyroglutamic acid##5-Pyrrolidone-2-carboxylic acid##Pyroglutamate##5-Oxo-L-proline##L-Pyroglutamic acid##L-5-Pyrrolidone-2-carboxylic acid	C01879	1	R02743	R02743;K00682;2.3.2.4;GGCT;5-L-glutamyl-5-L-glutamyl-p-nitroanilide##0.4##487975##Homo sapiens (human)
Aminoacetone##1-Amino-2-propanone	C01888	1	R02529	R02529;K00276;1.4.3.21;E1.4.3.21##AOC2##AOC3##tynA;Benzylamine##0.00128##391910##Sus scrofa (pig)
Aminoacetone##1-Amino-2-propanone	C01888	1	R03758	R03758;No information of KEGG othology
L-Histidinal	C01929	1	R01163	R01163;K14152;3.5.4.19;HIS4;more##-999##667617##Methanothermobacter thermautotrophicus	R01163;K14152;3.5.4.19;HIS4;1-(5-phosphoribosyl)-AMP##0.00075##667617##Methanothermobacter thermautotrophicus	R01163;K14152;1.1.1.23;HIS4;No information about KM-value
L-Histidinal	C01929	1	R03012	R03012;K14152;3.5.4.19;HIS4;more##-999##667617##Methanothermobacter thermautotrophicus	R03012;K14152;3.5.4.19;HIS4;1-(5-phosphoribosyl)-AMP##0.00075##667617##Methanothermobacter thermautotrophicus	R03012;K14152;1.1.1.23;HIS4;No information about KM-value
Pentadecanal	C01948	1	R01703	R01703;No information of KEGG othology
3-Oxalomalate##3-Oxalomalic acid	C01990	1	R00477	R00477;No information of KEGG othology
5'-Oxoinosine##5'-Dehydroinosine	C01993	1	R00055	R00055;No information of KEGG othology
Aristolochene##(+)-Aristolochene	C02004	1	R02307	R02307;K14180;4.2.3.9;ARI1;No information about KM-value
CoA-disulfide	C02015	1	R00091	R00091;No information of KEGG othology
CoA-disulfide	C02015	1	R07175	R07175;No information of KEGG othology
Laminaribiose##Laminariaceae##3-beta-D-Glucosyl-D-glucose	C02048	1	R00953	R00953;No information of KEGG othology
Sedoheptulose##D-altro-Heptulose##D-Sedoheptulose##Volemulose	C02076	1	R01844	R01844;K11214;2.7.1.14;SHPK;sedoheptulose##0.19##686771##Mus musculus (mouse)
Trypanothione##N1,N8-Bis(gamma-L-glutamyl-L-cysteinyl-glycyl)spermidine##N1,N8-Bis(glutathionyl)spermidine##Reduced trypanothione	C02090	1	R03822	R03822;K01833;6.3.1.9;TRYS;glutathionylspermidine##0.04##662802##Leishmania major
Trypanothione##N1,N8-Bis(gamma-L-glutamyl-L-cysteinyl-glycyl)spermidine##N1,N8-Bis(glutathionyl)spermidine##Reduced trypanothione	C02090	1	R08350	R08350;K01833;6.3.1.9;TRYS;glutathionylspermidine##0.04##662802##Leishmania major
dTDP-galactose##dTDP-D-galactose	C02097	1	R02329	R02329;No information of KEGG othology
dTDP-galactose##dTDP-D-galactose	C02097	1	R02984	R02984;K01784;5.1.3.2;galE##GALE;UDPgalactose##0.0083##2317##Bos taurus (cow)	R02984;K01784;5.1.3.2;galE##GALE;UDP-galactose##0.035##661710##Homo sapiens (human)	R02984;K01784;5.1.3.2;galE##GALE;UDP-D-galactose##0.057##702141##Arabidopsis thaliana (thale cress)
(S,S)-Tartaric acid##(S,S)-Tartrate##D-Tartrate##D-Tartaric acid##(2S,3S)-Tartaric acid##(-)-Tartaric acid	C02107	1	R00340	R00340;No information of KEGG othology
2-Methylserine	C02115	1	R01225	R01225;No information of KEGG othology
Acetylpyruvate##Acetylpyruvic acid##2,4-Dioxopentanoate	C02132	1	R00324	R00324;No information of KEGG othology
Methylmalonate##Methylmalonic acid	C02170	1	R02764	R02764;No information of KEGG othology
Methylmalonate##Methylmalonic acid	C02170	1	R03383	R03383;No information of KEGG othology
beta-Alanopine##N-(D-1-Carboxyethyl)-beta-alanine	C02207	1	R00906	R00906;No information of KEGG othology
Dehydroalanine##2-Aminoacrylate	C02218	1	R00590	R00590;K01752;4.3.1.17;E4.3.1.17##sdaA;L-serine O-sulfate##0.49##661171##Mus musculus (mouse)
Dehydroalanine##2-Aminoacrylate	C02218	1	R08698	R08698;No information of KEGG othology
2-Methylbutanal##2-Methylbutyraldehyde	C02223	1	R03894	R03894;No information of KEGG othology
3-Oxoadipyl-CoA##beta-Ketoadipyl-CoA	C02232	1	R00829	R00829;K07513;2.3.1.16;ACAA1;3-oxodecanoyl-CoA##0.0018##486412##Sus scrofa (pig)
5-Oxo-D-proline##D-Pyroglutamic acid##D-5-Pyrrolidone-2-carboxylic acid	C02237	1	R01583	R01583;No information of KEGG othology
Anthranilyl-CoA##2-Aminobenzoyl-CoA	C02247	1	R00982	R00982;K08295;6.2.1.32;abmG;No information about KM-value
D-Phenylalanine##D-alpha-Amino-beta-phenylpropionic acid	C02265	1	R00686	R00686;No information of KEGG othology
D-Phenylalanine##D-alpha-Amino-beta-phenylpropionic acid	C02265	1	R01582	R01582;K00824;2.6.1.21;dat;2-oxoglutarate##0.06##636741##Bradyrhizobium japonicum	R01582;K00824;2.6.1.21;dat;2-oxobutanoate##14##636742##Lysinibacillus sphaericus
GDP-L-galactose	C02280	1	R00889	R00889;K10046;5.1.3.18;GME;GDP-D-mannose##0.0045##652482##Arabidopsis thaliana (thale cress)	R00889;K10046;5.1.3.-;GME;No information about KM-value
Phosphoramidate##Phosphoramidic acid##Amidophosphoric acid##Phosphoramide	C02306	1	R00141	R00141;No information of KEGG othology
Phosphoramidate##Phosphoramidic acid##Amidophosphoric acid##Phosphoramide	C02306	1	R08514	R08514;No information of KEGG othology
Rubber particle##Rubber##Rubber (all-cis)	C02321	1	R03917	R03917;No information of KEGG othology
UDP-L-iduronate	C02330	1	R01387	R01387;K01789;5.1.3.12;E5.1.3.12##lpsL;No information about KM-value
beta-Alanyl-CoA	C02335	1	R00914	R00914;No information of KEGG othology
Fenchyl alcohol##2-Fenchanol##(-)-endo-Fenchol	C02344	1	R02004	R02004;No information of KEGG othology
2-Oxosuccinamate##2-Oxosuccinamic acid##gamma-Aminooxaloacetate##Oxaloacetamid	C02362	1	R00348	R00348;K13566;3.5.1.3;NIT2;2-oxosuccinamate##0.003##711316##Mus musculus (mouse)
4-Hydroxyaniline##4-Aminophenol##p-Aminophenol##4-Aminobenzenol	C02372	1	R02561	R02561;No information of KEGG othology
4-Hydroxyaniline##4-Aminophenol##p-Aminophenol##4-Aminobenzenol	C02372	1	R02562	R02562;No information of KEGG othology
5-Methylcytosine	C02376	1	R01411	R01411;K01485;3.5.4.1;E3.5.4.1##codA;No information about KM-value
Formyl phosphate	C02405	1	R00518	R00518;No information of KEGG othology
L-Homocitrulline	C02427	1	R01396	R01396;No information of KEGG othology
Sabinene hydrate	C02462	1	R02006	R02006;No information of KEGG othology
Precorrin 2##Dihydrosirohydrochlorin	C02463	1	R03194	R03194;K13543;4.2.1.75;hemDX;more##-999##696334##Homo sapiens (human)	R03194;K13543;4.2.1.75;hemDX;Hydroxymethylbilane##0.00033##5887##Bacillus subtilis	R03194;K13543;2.1.1.107;hemDX;No information about KM-value
Precorrin 2##Dihydrosirohydrochlorin	C02463	1	R03947	R03947;K02304;4.99.1.4;MET8;No information about KM-value
Trimetaphosphoric acid##Trimetaphosphate##cyclo-Triphosphoric acid	C02466	1	R02504	R02504;No information of KEGG othology
Uroporphyrin III	C02469	1	R03950	R03950;No information of KEGG othology
(3R)-beta-Leucine##(3R)-3-Amino-4-methylpentanoic acid##(3R)-3-Amino-4-methylvaleric acid	C02486	1	R01091	R01091;No information of KEGG othology
(R)-2-Ethylmalate	C02488	1	R00998	R00998;No information of KEGG othology
2-Phenylacetamide	C02505	1	R00690	R00690;No information of KEGG othology
2-Phenylacetamide	C02505	1	R00698	R00698;K11188;1.11.1.7;PRDX6;2,2'-azino-bis(3-ethylbenzthiazoline)-sulfonic acid##0.000358##713470##Bos taurus (cow)
3-Cyano-L-alanine##L-3-Cyanoalanine##L-beta-Cyanoalanine	C02512	1	R00486	R00486;K13035;3.5.5.1;NIT4;phenylbutyronitrile##0.07##657121##Arabidopsis thaliana (thale cress)
3-Cyano-L-alanine##L-3-Cyanoalanine##L-beta-Cyanoalanine	C02512	1	R01267	R01267;K13036;4.2.1.65;E4.2.1.65;No information about KM-value
3-Fumarylpyruvate	C02514	1	R01085	R01085;K01557;3.7.1.5;E3.7.1.5;3-formylpyruvate##0.002##289293##Agrobacterium sp. h13-3	R01085;K01557;3.7.1.5;E3.7.1.5;2,4-Dioxoheptanoate##0.007##289293##Agrobacterium sp. h13-3	R01085;K01557;3.7.1.5;E3.7.1.5;2,4-Dioxovalerate##0.011##289293##Agrobacterium sp. h13-3
Methylmalonyl-CoA##Methylmalonyl coenzyme A##2-Methylmalonyl-CoA	C02557	1	R05373	R05373;No information of KEGG othology
Neryl diphosphate##Neryl pyrophosphate	C02569	1	R01659	R01659;No information of KEGG othology
(R)-2-Methylmalate##(R)-2-Methylmalic acid##(3R)-Citramalate##(3R)-Citramalic acid##(3R)-alpha-Hydroxypyrotartaric acid##D-Citramalate##D-Citramalic acid##D-alpha-Hydroxypyrotartaric acid##(2R)-2-Hydroxy-2-methylbutanedioate	C02612	1	R07399	R07399;K09011;2.3.1.182;cimA;acetyl-CoA##0.105##690552##Methanocaldococcus jannaschii
(S)-2-Methylmalate##(S)-2-Methylmalic acid##(3S)-Citramalate##(3S)-Citramalic acid##(3S)-alpha-Hydroxypyrotartaric acid##L-Citramalate##L-Citramalic acid##L-alpha-Hydroxypyrotartaric acid##S-Citramalate##S-Citramalic acid##S-alpha-Hydroxypyrotartaric acid##(2S)-2-Hydroxy-2-methylbutanedioate##(S)-Citramalic acid##(S)-2-Hydroxy-2-methylsuccinic acid	C02614	1	R00325	R00325;No information of KEGG othology
2-Hydroxyglutarate	C02630	1	R00932	R00932;No information of KEGG othology
2-Hydroxyglutarate	C02630	1	R03534	R03534;K00109;1.1.99.2;E1.1.99.2;L-2-Hydroxyglutarate##-999##699377##Homo sapiens (human)	R03534;K00109;1.1.99.2;E1.1.99.2;(S)-2-Hydroxyglutarate##0.8##678483##Homo sapiens (human)
2-Hydroxyglutarate	C02630	1	R08198	R08198;No information of KEGG othology
3-Ureidopropionate##3-Ureidopropanoate##beta-Ureidopropionic acid##N-Carbamoyl-beta-alanine	C02642	1	R00905	R00905;K01431;3.5.1.6;E3.5.1.6;2-methyl-N-carbamoyl-beta-alanine##0.006##656700##Rattus norvegicus (rat)
6-Acetyl-D-glucose	C02655	1	R00327	R00327;No information of KEGG othology
6-Methylsalicylate##6-Methylsalicylic acid##2-Hydroxy-6-methylbenzoic acid##6-Methyl-2-hydroxybenzenecarboxylate	C02657	1	R07253	R07253;No information of KEGG othology
D-Galactono-1,5-lactone	C02669	1	R01096	R01096;No information of KEGG othology
D-Galactono-1,5-lactone	C02669	1	R08544	R08544;No information of KEGG othology
Deoxyribonolactone##2-Deoxyribonolactone	C02674	1	R02486	R02486;No information of KEGG othology
Dodecanoic acid##Dodecanoate##Dodecylcarboxylate##Lauric acid	C02679	1	R04014	R04014;K10781;3.1.2.14;FATB;palmitoleoyl-[acyl-carrier protein]##0.00035##710244##Ricinus communis (castor bean)
(Indol-3-yl)acetamide##Indole-3-acetamide	C02693	1	R00679	R00679;K00466;1.13.12.3;E1.13.12.3;No information about KM-value
L-Formylkynurenine##N-Formyl-L-kynurenine##N-Formylkynurenine	C02700	1	R00678	R00678;K00463;1.13.11.52;INDO;L-tryptophan##0.00072##711229##Homo sapiens (human)
L-Serine O-sulfate	C02703	1	R00532	R00532;No information of KEGG othology
N-Acetyl-L-leucine	C02710	1	R01089	R01089;No information of KEGG othology
N-Acetylputrescine	C02714	1	R01154	R01154;K00657;2.3.1.57;E2.3.1.57##speG;acetyl-CoA##0.0015##487257##Rattus norvegicus (rat)
N-Acetylputrescine	C02714	1	R01156	R01156;No information of KEGG othology
N-Methylputrescine	C02723	1	R01153	R01153;K05353;2.1.1.53;PMT;No information about KM-value
N4-Phosphoagmatine	C02726	1	R01417	R01417;No information of KEGG othology
N6-Acetyl-L-lysine	C02727	1	R00454	R00454;No information of KEGG othology
N6-Acetyl-L-lysine	C02727	1	R00458	R00458;No information of KEGG othology
N6-Acetyl-L-lysine	C02727	1	R01620	R01620;No information of KEGG othology
Phenolic phosphate##Phenylphosphate	C02734	1	R05603	R05603;K04104;None;E6.4.1.-;None
Triacetate lactone##4-Hydroxy-6-methyl-2-pyrone	C02752	1	R06510	R06510;No information of KEGG othology
2-Hydroxy-3-phenylpropenoate##enol-Phenylpyruvate##enol-Phenylpyruvic acid##enol-alpha-Ketohydrocinnamic acid	C02763	1	R01378	R01378;K07253;5.3.2.1;MIF;enol-phenylpyruvate##0.02##678327##Mus musculus (mouse)
2,3-Dihydroxyindole##Dihydroxyindole	C02775	1	R00983	R00983;No information of KEGG othology
2-Dehydro-D-glucose	C02779	1	R00302	R00302;No information of KEGG othology
2-Methylpropanamine##2-Methyl-1-propanamine##Isobutylamine	C02787	1	R01437	R01437;No information of KEGG othology
3-Phosphonopyruvate	C02798	1	R00661	R00661;K01841;5.4.2.9;E5.4.2.9;No information about KM-value
3-Phosphonopyruvate	C02798	1	R08200	R08200;No information of KEGG othology
4,5-Dioxopentanoate##4-Oxoglutarate semialdehyde	C02800	1	R02271	R02271;No information of KEGG othology
D-Glucose 6-sulfate	C02827	1	R00534	R00534;No information of KEGG othology
L-Lysine 1,6-lactam##L-2-Amino-hexano-6-lactam##L-alpha-Aminocaprolactam	C02837	1	R00463	R00463;No information of KEGG othology
Long-chain acyl-CoA	C02843	1	R05190	R05190;No information of KEGG othology
Sorbose 1-phosphate##L-Sorbose 1P##L-xylo-Hexulose 1-phosphate##L-Sorbose 1-phosphate	C02888	1	R03234	R03234;K00100;None;E1.1.1.-;None
1-Methylnicotinamide	C02918	1	R01269	R01269;K00541;2.1.1.1;E2.1.1.1##NNMT;S-adenosyl-L-methionine##0.00176##441253##Homo sapiens (human)
2-Aminobutan-4-olide##Homoserine lactone	C02926	1	R00180	R00180;No information of KEGG othology
2-Methyleneglutarate	C02930	1	R01725	R01725;No information of KEGG othology
Indole-3-acetaldehyde oxime##Indole-3-acetaldoxime##3-Indoleacetaldoxime	C02937	1	R08160	R08160;K11813;1.14.13.-;CYP79B3;No information about KM-value
3-Methylbutanoyl-CoA##Isovaleryl-CoA	C02939	1	R01651	R01651;No information of KEGG othology
4-Acetamidobutanoate##N4-Acetylaminobutanoate	C02946	1	R01987	R01987;No information of KEGG othology
4-Hydroxybenzoyl-CoA	C02949	1	R01300	R01300;K04105;6.2.1.27;hbaA;No information about KM-value
4-Hydroxybenzoyl-CoA	C02949	1	R01301	R01301;K01075;3.1.2.23;E3.1.2.23;No information about KM-value
GDP-6-deoxy-D-talose	C02977	1	R03396	R03396;No information of KEGG othology
GDP-6-deoxy-D-talose	C02977	1	R03398	R03398;No information of KEGG othology
Glycerol 2-phosphate	C02979	1	R01043	R01043;No information of KEGG othology
Abrine##L-Abrine	C02983	1	R00683	R00683;No information of KEGG othology
L-Methionine S-oxide	C02989	1	R02025	R02025;K08968;1.8.4.14;E1.8.4.14;No information about KM-value
Kyotorphin##L-Tyrosyl-L-arginine	C02993	1	R00735	R00735;No information of KEGG othology
N-Acetyl-L-histidine	C02997	1	R01160	R01160;No information of KEGG othology
N-Glucosylnicotinate	C03003	1	R01722	R01722;No information of KEGG othology
N-Hydroxy-L-tyrosine	C03004	1	R00730	R00730;K13027;1.14.13.41;CYP79A1;NADPH##0.013##390081##Sorghum bicolor (sorghum)	R00730;K13027;1.14.13.41;CYP79A1;L-tyrosine##0.22##390080##Sorghum bicolor (sorghum)	R00730;K13027;1.14.13.41;CYP79A1;NADH##0.3##390081##Sorghum bicolor (sorghum)
N-Methylanthranilate##N-Methylanthranilic acid##2-(Methylamino)benzoic acid	C03005	1	R00984	R00984;K12643;2.1.1.111;E2.1.1.111;No information about KM-value
O-Carbamoyl-L-serine	C03015	1	R00213	R00213;No information of KEGG othology
Uracil 5-carboxylate##Uracil 5-carboxylic acid##5-Carboxyuracil	C03030	1	R00973	R00973;No information of KEGG othology
1,4-Diguanidinobutane	C03047	1	R01418	R01418;No information of KEGG othology
3-Guanidinopropanoate	C03065	1	R00913	R00913;No information of KEGG othology
4-Guanidinobutanamide	C03078	1	R00559	R00559;No information of KEGG othology
5-Hydroxymethyluracil	C03088	1	R01412	R01412;No information of KEGG othology
D-Glucono-1,4-lactone	C03107	1	R00301	R00301;No information of KEGG othology
Farnesyl triphosphate	C03115	1	R02303	R02303;No information of KEGG othology
GDP-6-deoxy-D-mannose##GDP-D-rhamnose	C03117	1	R03397	R03397;K00080;1.1.1.187;E1.1.1.187;No information about KM-value
GDP-6-deoxy-D-mannose##GDP-D-rhamnose	C03117	1	R03399	R03399;K00080;1.1.1.187;E1.1.1.187;No information about KM-value
N-Amidino-L-aspartate##N-Amidino-L-aspartic acid##Guanidinosuccinic acid	C03139	1	R00777	R00777;No information of KEGG othology
N-Formyl-L-methionine	C03145	1	R00653	R00653;K01450;3.5.1.31;def;N-formyl-methionine##3.3##393796##Rattus norvegicus (rat)
N-Malonylanthranilate	C03147	1	R00989	R00989;No information of KEGG othology
N-Ribosylnicotinamide##1-(beta-D-Ribofuranosyl)nicotinamide	C03150	1	R02294	R02294;K03784;2.4.2.1;deoD;Methylthioinosine##0.005##705855##Plasmodium yoelii
N-Ribosylnicotinamide##1-(beta-D-Ribofuranosyl)nicotinamide	C03150	1	R02323	R02323;K11751;3.1.3.5;ushA;adenosine 5'-O-thiophosphate##0.002##95042##Rattus norvegicus (rat)
N-Ribosylnicotinamide##1-(beta-D-Ribofuranosyl)nicotinamide	C03150	1	R02324	R02324;No information of KEGG othology
Phosphonoacetaldehyde##2-Phosphonoacetaldehyde##2-Oxoethylphosphonate	C03167	1	R00747	R00747;K05306;3.11.1.1;phnX;No information about KM-value
S-Methyl-L-methionine	C03172	1	R00649	R00649;No information of KEGG othology
S-Succinylglutathione	C03174	1	R00499	R00499;No information of KEGG othology
dTDP-6-deoxy-L-talose	C03187	1	R02776	R02776;No information of KEGG othology
DL-Glycerol 1-phosphate##Glycerol 1-phosphate##rac-Glycerol 1-phosphate##DL-Glyceryl 1-phosphate##DL-Glycerol 3-phosphate	C03189	1	R08658	R08658;No information of KEGG othology
(+)-Bornyl-diphosphate##(+)-Bornyl diphosphate	C03190	1	R02007	R02007;No information of KEGG othology
(S)-4-Hydroxymandelate##(S)-2-Hydroxy-2-(4-hydroxyphenyl)acetate	C03198	1	R06632	R06632;No information of KEGG othology
10-Formyldihydrofolate	C03204	1	R02238	R02238;No information of KEGG othology
Alanopine##2,2'-Iminodipropanoate##meso-N-(1-Carboxyethyl)-alanine	C03210	1	R00398	R00398;No information of KEGG othology
2-Hydroxy-3-oxoadipate	C03217	1	R00474	R00474;No information of KEGG othology
2-Methylpropanal oxime##Isobutyraldehyde oxime##Isobutanal oxime	C03219	1	R08663	R08663;K13401;1.14.13.118;CYP79D1_2;No information about KM-value
(Indol-3-yl)glycolaldehyde##3-Indoleglycolaldehyde	C03230	1	R00681	R00681;No information of KEGG othology
6-Amino-2-oxohexanoate##2-Oxo-6-aminocaproate	C03239	1	R00447	R00447;No information of KEGG othology
6-Deoxyerythronolide B	C03240	1	R08649	R08649;No information of KEGG othology
ADPribose 2'-phosphate	C03246	1	R00119	R00119;K01242;3.2.2.5;CD38_157;3-acetylpyridine adenine dinucleotide##0.006##137055##Bos taurus (cow)
Acetylenedicarboxylate##Acetylenedicarboxylic acid##2-Butynedioic acid	C03248	1	R00218	R00218;No information of KEGG othology
D-galacto-Hexodialdose	C03269	1	R01099	R01099;No information of KEGG othology
Imidazol-5-yl-pyruvate##3-(Imidazol-5-yl)pyruvate##Imidazole pyruvate##Imidazole pyruvic acid	C03277	1	R01161	R01161;No information of KEGG othology
L-2,4-Diaminobutanoate##alpha,gamma-Diaminobutyrate##L-2,4-Diaminobutyrate	C03283	1	R02293	R02293;No information of KEGG othology
L-2,4-Diaminobutanoate##alpha,gamma-Diaminobutyrate##L-2,4-Diaminobutyrate	C03283	1	R06977	R06977;K00836;2.6.1.76;E2.6.1.76##ectB;No information about KM-value
N-Adenylylanthranilate	C03293	1	R00979	R00979;No information of KEGG othology
2-Amino-4-oxopentanoic acid##2-Amino-4-oxopentanoate	C03341	1	R00399	R00399;No information of KEGG othology
2-Methylacetoacetyl-CoA##2-Methyl-3-acetoacetyl-CoA	C03344	1	R00927	R00927;K07513;2.3.1.16;ACAA1;3-oxodecanoyl-CoA##0.0018##486412##Sus scrofa (pig)
3-Methylthiopropanamine##3-Methylthiopropylamine	C03354	1	R00656	R00656;No information of KEGG othology
D-Galactono-1,4-lactone##gamma-D-Galactonolactone	C03383	1	R01094	R01094;K00035;1.1.1.48;E1.1.1.48##gal;NAD+##0.125##286957##Azotobacter vinelandii
D-Galactono-1,4-lactone##gamma-D-Galactonolactone	C03383	1	R01097	R01097;K00035;1.1.1.48;E1.1.1.48##gal;NAD+##0.125##286957##Azotobacter vinelandii
Presqualene diphosphate	C03428	1	R00702	R00702;K00801;2.5.1.21;FDFT1;farnesyl diphosphate##0.0004##489847##Sus scrofa (pig)	R00702;K00801;2.5.1.21;FDFT1;trans-farnesyl diphosphate##0.001##489842##Rattus norvegicus (rat)
S-Inosyl-L-homocysteine	C03431	1	R00193	R00193;No information of KEGG othology
dTDP-L-dihydrostreptose	C03442	1	R05516	R05516;No information of KEGG othology
2-Hydroxy-3-oxosuccinate##Oxaloglycolate	C03459	1	R01749	R01749;No information of KEGG othology
2-Hydroxy-3-oxosuccinate##Oxaloglycolate	C03459	1	R01750	R01750;No information of KEGG othology
5-Formyltetrahydrofolate##L(-)-5-Formyl-5,6,7,8-tetrahydrofolic acid##Folinic acid	C03479	1	R02300	R02300;K00605;2.1.2.10;E2.1.2.10##gcvT;S-Aminomethyldihydrolipoylprotein##0.0037##485693##Gallus gallus (chicken)	R02300;K00605;2.1.2.10;E2.1.2.10##gcvT;Tetrahydrofolate##0.17##485693##Gallus gallus (chicken)
5-Formyltetrahydrofolate##L(-)-5-Formyl-5,6,7,8-tetrahydrofolic acid##Folinic acid	C03479	1	R02301	R02301;K01934;6.3.3.2;E6.3.3.2;(6S)-5-formyltetrahydropteroyl-pentaglutamate##0.0006##1329##Homo sapiens (human)
Adenosine tetraphosphate##Adenosine 5'-tetraphosphate	C03483	1	R00128	R00128;No information of KEGG othology
Deoxy-5-methylcytidylate##5-Methyldeoxycytidine 5'-phosphate	C03495	1	R01670	R01670;No information of KEGG othology
N-Acetyl-L-phenylalanine	C03519	1	R00693	R00693;No information of KEGG othology
2-Aminoethylphosphonate##(2-Aminoethyl)phosphonate##Ciliatine	C03557	1	R04248	R04248;No information of KEGG othology
(R)-3-Hydroxybutanoyl-CoA##(3R)-3-Hydroxybutanoyl-CoA	C03561	1	R01977	R01977;K00023;1.1.1.36;E1.1.1.36##phbB;(3R)-3-hydroxydecanoyl-CoA##0.0054##687492##Candida tropicalis
1-Pyrroline-2-carboxylate##1-Pyrroline-2-carboxylic acid##delta1-Pyrroline 2-carboxylate	C03564	1	R01246	R01246;No information of KEGG othology
1-Pyrroline-2-carboxylate##1-Pyrroline-2-carboxylic acid##delta1-Pyrroline 2-carboxylate	C03564	1	R01249	R01249;No information of KEGG othology
2-Formylaminobenzaldehyde	C03574	1	R02338	R02338;No information of KEGG othology
3-(Uracil-1-yl)-L-alanine##Willardiine	C03584	1	R03131	R03131;No information of KEGG othology
Carboxymethyloxysuccinate##(Carboxymethoxy) succinic acid	C03600	1	R01336	R01336;No information of KEGG othology
L-threo-3-Methylaspartate	C03618	1	R00262	R00262;K01846;5.4.99.1;E5.4.99.1;No information about KM-value
Bis-gamma-glutamylcystine##Oxidized gamma-glutamylcysteine##Bis-gamma-L-glutamyl-L-cystine##Oxidized gamma-L-glutamyl-L-cysteine	C03646	1	R02742	R02742;No information of KEGG othology
(2R,3S)-2,3-Dimethylmalate	C03652	1	R01355	R01355;No information of KEGG othology
2-Carboxy-cis,cis-muconate	C03666	1	R01506	R01506;No information of KEGG othology
3-(4-Hydroxyphenyl)lactate##4-Hydroxyphenyllactate##p-Hydroxyphenyllactate##2-Hydroxy-3-(4-hydroxyphenyl)propanoate	C03672	1	R03336	R03336;No information of KEGG othology
3-(4-Hydroxyphenyl)lactate##4-Hydroxyphenyllactate##p-Hydroxyphenyllactate##2-Hydroxy-3-(4-hydroxyphenyl)propanoate	C03672	1	R03338	R03338;No information of KEGG othology
L-5-Carboxymethylhydantoin	C03703	1	R02284	R02284;No information of KEGG othology
N-Adenylyl-L-phenylalanine	C03709	1	R00687	R00687;No information of KEGG othology
gamma-L-Glutamyl-D-alanine##L-gamma-Glutamyl-D-alanine	C03738	1	R01149	R01149;No information of KEGG othology
4-Hydroxyphenylacetaldehyde##2-(4-Hydroxyphenyl)acetaldehyde	C03765	1	R03341	R03341;No information of KEGG othology
5-Guanidino-2-oxopentanoate##5-Guanidino-2-oxo-pentanoate##2-Oxo-5-guanidinopentanoate##2-Oxo-5-guanidino-pentanoate##2-Oxoarginine	C03771	1	R08197	R08197;K12252;2.6.1.84;aruH;No information about KM-value
N-(Carboxymethyl)-D-alanine##Strombine	C03790	1	R00368	R00368;No information of KEGG othology
Adenosine 5'-phosphoramidate	C03851	1	R01619	R01619;No information of KEGG othology
L-2-Amino-6-oxoheptanedioate##L-2-Amino-6-oxopimelate	C03871	1	R02755	R02755;K03340;1.4.1.16;E1.4.1.16;NADP+##0.00083##391513##Lysinibacillus sphaericus	R02755;K03340;1.4.1.16;E1.4.1.16;NH3##12.5##391513##Lysinibacillus sphaericus	R02755;K03340;1.4.1.16;E1.4.1.16;meso-2,6-diaminopimelate##2.5##391513##Lysinibacillus sphaericus
L-2-Amino-6-oxoheptanedioate##L-2-Amino-6-oxopimelate	C03871	1	R04336	R04336;No information of KEGG othology
L-Serine-phosphoethanolamine##Serine phosphoethanolamine	C03872	1	R02563	R02563;No information of KEGG othology
2-Dehydro-3-deoxy-D-glucarate	C03921	1	R03277	R03277;K01630;4.1.2.20;garL;pyruvate##0.9##678020##Sulfolobus solfataricus
erythro-3-Hydroxy-Ls-aspartate##erythro-3-Hydroxy-Ls-aspartic acid##erythro-3-Hydroxy-L-aspartate##erythro-3-Hydroxy-L-aspartic acid	C03961	1	R00347	R00347;No information of KEGG othology
erythro-3-Hydroxy-Ls-aspartate##erythro-3-Hydroxy-Ls-aspartic acid##erythro-3-Hydroxy-L-aspartate##erythro-3-Hydroxy-L-aspartic acid	C03961	1	R00478	R00478;No information of KEGG othology
(R)-3-(4-Hydroxyphenyl)lactate	C03964	1	R03337	R03337;No information of KEGG othology
(R)-3-(4-Hydroxyphenyl)lactate	C03964	1	R03339	R03339;No information of KEGG othology
2-Hydroxyethylenedicarboxylate##enol-Oxaloacetate##enol-Oxaloacetic acid##2-Hydroxybut-2-enedioic acid	C03981	1	R00219	R00219;No information of KEGG othology
2-Hydroxyethylenedicarboxylate##enol-Oxaloacetate##enol-Oxaloacetic acid##2-Hydroxybut-2-enedioic acid	C03981	1	R00363	R00363;No information of KEGG othology
4-(beta-D-Glucosyloxy)benzoate##4-Hydroxybenzoate-O-glucoside	C03993	1	R01304	R01304;No information of KEGG othology
5'-O-beta-D-Glucosylpyridoxine	C03996	1	R01912	R01912;No information of KEGG othology
5-Hydroxymethyldeoxycytidylate##5-Hydroxymethyldeoxycytidylic acid##2'-Deoxy-5-hydroxymethylcytidine 5'-phosphate	C03997	1	R01669	R01669;No information of KEGG othology
1D-myo-Inositol 3-phosphate##D-myo-Inositol 3-phosphate##myo-Inositol 3-phosphate##Inositol 3-phosphate##1D-myo-Inositol 3-monophosphate##D-myo-Inositol 3-monophosphate##myo-Inositol 3-monophosphate##Inositol 3-monophosphate##1L-myo-Inositol 1-phosphate##L-myo-Inositol 1-phosphate	C04006	1	R07324	R07324;K01858;5.5.1.4;E5.5.1.4##INO1;NAD+##0.0051##649928##Archaeoglobus fulgidus	R07324;K01858;5.5.1.4;E5.5.1.4##INO1;D-glucose 6-phosphate##0.12##649928##Archaeoglobus fulgidus
D-Lysopine##N2-(D-1-Carboxyethyl)-L-lysine##Lysopine	C04020	1	R00452	R00452;No information of KEGG othology
2,3-Dihydroxy-3-methylbutanoate##2,3-Dihydroxy-isovalerate##2,3-Dihydroxy-isovaleric acid	C04039	1	R01209	R01209;K01687;4.2.1.9;ilvD;2,3-dihydroxyisovalerate##0.54##680539##Sulfolobus solfataricus	R01209;K01687;4.2.1.9;ilvD;2,3-dihydroxy-3-methylpentanoate##2.16##33961##Neurospora crassa	R01209;K01687;4.2.1.9;ilvD;D-gluconate##2.42##680539##Sulfolobus solfataricus
5-Amino-4-imidazolecarboxyamide	C04051	1	R04378	R04378;K00759;2.4.2.7;E2.4.2.7##apt;adenine##0.0008##638170##Arabidopsis thaliana (thale cress)
L-2-Aminoadipate 6-semialdehyde##2-Aminoadipate 6-semialdehyde##L-Allysine##Allysine##(S)-2-Amino-6-oxohexanoate	C04076	1	R00446	R00446;No information of KEGG othology
L-2-Aminoadipate 6-semialdehyde##2-Aminoadipate 6-semialdehyde##L-Allysine##Allysine##(S)-2-Amino-6-oxohexanoate	C04076	1	R00453	R00453;No information of KEGG othology
L-2-Aminoadipate 6-semialdehyde##2-Aminoadipate 6-semialdehyde##L-Allysine##Allysine##(S)-2-Amino-6-oxohexanoate	C04076	1	R00457	R00457;K03918;2.6.1.36;lat;No information about KM-value
L-2-Aminoadipate 6-semialdehyde##2-Aminoadipate 6-semialdehyde##L-Allysine##Allysine##(S)-2-Amino-6-oxohexanoate	C04076	1	R07598	R07598;No information of KEGG othology
N-((R)-Pantothenoyl)-L-cysteine##D-Pantothenoyl-L-cysteine##N-Pantothenoylcysteine	C04079	1	R04391	R04391;K01947;6.3.4.15;birA-coaX;biotin carboxyl carrier protein##0.00044##671759##Sulfolobus tokodaii
UDP-4-dehydro-6-deoxy-D-glucose##UDP-4-keto-6-deoxy-D-glucose##UDP-4-oxo-6-deoxy-D-glucose	C04089	1	R00293	R00293;K12450;4.2.1.76;RHM;No information about KM-value
delta1-Piperideine-2-carboxylate##1,2-Didehydropiperidine-2-carboxylate	C04092	1	R00445	R00445;No information of KEGG othology
4-Carboxy-4-hydroxy-2-oxoadipate##4-Hydroxy-4-carboxymethyl-2-oxoglutarate##2-Hydroxy-4-oxobutane-1,2,4-tricarboxylate	C04115	1	R00350	R00350;K10218;4.1.3.17;ligK;No information about KM-value
D-Octopine##N2-(D-1-Carboxyethyl)-L-arginine##N2-(1-Carboxyethyl)-L-arginine##Arginine, N2-(1-carboxyethyl)-, L-##D-(+)-Octopine##L-Arginine, N2-(1-carboxyethyl)-, (R)-##L-Arginine, N2-[(1R)-1-carboxyethyl]-##Octopine	C04137	1	R00562	R00562;No information of KEGG othology
all-trans-Nonaprenyl diphosphate##Solanesyl pyrophosphate##Solanesyl diphosphate	C04145	1	R07267	R07267;K05356;2.5.1.84;SPS##sds;all-trans-farnesyl diphosphate##0.00025##637961##Micrococcus luteus
3-Hydroxy-3-methyl-2-oxobutanoic acid##3-Hydroxy-3-methyl-2-oxobutanoate##2-Oxo-3-hydroxyisovalerate	C04181	1	R04440	R04440;K00053;1.1.1.86;ilvC;No information about KM-value
3-Hydroxy-3-methyl-2-oxobutanoic acid##3-Hydroxy-3-methyl-2-oxobutanoate##2-Oxo-3-hydroxyisovalerate	C04181	1	R05071	R05071;K00053;1.1.1.86;ilvC;No information about KM-value
all-trans-Heptaprenyl diphosphate	C04216	1	R05611	R05611;No information of KEGG othology
4-(3-Methylbut-2-enyl)-L-tryptophan	C04290	1	R01657	R01657;No information of KEGG othology
dTDP-4-amino-4,6-dideoxy-D-galactose	C04346	1	R04438	R04438;No information of KEGG othology
(3S)-3-Carboxy-3-hydroxypropanoyl-CoA##(3S)-3-Carboxy-3-hydroxypropionyl-CoA##L-Malyl-CoA##Malyl-CoA	C04348	1	R00406	R00406;K14472;2.8.3.-;smtB;No information about KM-value
(3S)-3-Carboxy-3-hydroxypropanoyl-CoA##(3S)-3-Carboxy-3-hydroxypropionyl-CoA##L-Malyl-CoA##Malyl-CoA	C04348	1	R00473	R00473;K08691;4.1.3.24;mcl;(3S)-3-carboxy-3-hydroxypropanoyl-CoA##0.005##651687##Chloroflexus aurantiacus
(3S)-3-Carboxy-3-hydroxypropanoyl-CoA##(3S)-3-Carboxy-3-hydroxypropionyl-CoA##L-Malyl-CoA##Malyl-CoA	C04348	1	R01256	R01256;K14451;None;mcl2;None
(Z)-4-Hydroxyphenylacetaldehyde-oxime	C04353	1	R08656	R08656;K13027;1.14.13.41;CYP79A1;NADPH##0.013##390081##Sorghum bicolor (sorghum)	R08656;K13027;1.14.13.41;CYP79A1;L-tyrosine##0.22##390080##Sorghum bicolor (sorghum)	R08656;K13027;1.14.13.41;CYP79A1;NADH##0.3##390081##Sorghum bicolor (sorghum)
3-Amino-3-(4-hydroxyphenyl)propanoate##beta-Tyrosine	C04368	1	R00739	R00739;No information of KEGG othology
N6-Acetyl-LL-2,6-diaminoheptanedioate##N2-Acetyl-LL-2,6-diaminoheptanedioate##N6-Acetyl-LL-2,6-diaminopimelate##N2-Acetyl-LL-2,6-diaminopimelate##N6-Acetyl-L-2,6-diaminoheptanedioate##N6-Acetyl-L-2,6-diaminopimelate##N-Acetyl-LL-2,6-diaminoheptanedioate	C04390	1	R02733	R02733;K05823;3.5.1.47;E3.5.1.47;No information about KM-value
2-Amino-3-carboxymuconate semialdehyde##2-Amino-3-(3-oxoprop-1-enyl)-but-2-enedioate##2-Amino-3-(3-oxoprop-1-en-1-yl)but-2-enedioate	C04409	1	R04293	R04293;No information of KEGG othology
3-Carboxy-2-hydroxymuconate semialdehyde	C04480	1	R01507	R01507;No information of KEGG othology
Guanosine 3'-diphosphate 5'-triphosphate##Guanosine 5'-triphosphate,3'-diphosphate	C04494	1	R00429	R00429;K07816;2.7.6.5;E2.7.6.5X;GDP##0.14##642771##Brevibacillus brevis
N-Acetyl-alpha-D-glucosamine 1-phosphate	C04501	1	R00416	R00416;K11528;2.7.7.23;glmU1;UDP-N-acetyl-D-glucosamine##0.23##643065##Sus scrofa (pig)
N-Acetyl-alpha-D-glucosamine 1-phosphate	C04501	1	R05332	R05332;K04042;2.7.7.23;glmU;UDP-N-acetyl-D-glucosamine##0.23##643065##Sus scrofa (pig)
alpha-D-Galactosyl-diphosphoundecaprenol	C04507	1	R01535	R01535;No information of KEGG othology
di-trans,poly-cis-Decaprenyl diphosphate##ditrans,heptacis-Decaprenyl diphosphate	C04509	1	R07269	R07269;No information of KEGG othology
6-Phospho-beta-D-glucosyl-(1,4)-D-glucose##Cellobiose 6-phosphate	C04534	1	R00839	R00839;No information of KEGG othology
gamma-L-Glutamyl-L-cysteinyl-beta-alanine	C04544	1	R02741	R02741;No information of KEGG othology
UDP-N-acetyl-2-amino-2-deoxy-D-glucuronate##UDP-N-acetyl-D-glucosaminuronate	C04573	1	R00421	R00421;No information of KEGG othology
2-(alpha-D-Galactosyl)-sn-glycerol 3-phosphate	C04641	1	R00853	R00853;No information of KEGG othology
alpha-D-Galactosyl-(1,1')-sn-glycerol 3-phosphate##1-O-alpha-D-Galactosyl-sn-glycerol 3-phosphate	C04703	1	R00854	R00854;No information of KEGG othology
N6-(delta2-Isopentenyl)-adenosine 5'-monophosphate##N6-(Dimethylallyl)adenosine 5'-phosphate##Isopentenyl-AMP	C04713	1	R04038	R04038;K10760;None;IPT;None
UDP-N-acetyl-6-(D-galactose-1-phospho)-D-glucosamine	C04739	1	R00504	R00504;No information of KEGG othology
UDP-N-acetylmuramoyl-L-alanyl-D-gamma-glutamyl-meso-2,6-diaminopimeloyl-D-alanine##UDP-N-acetylmuramoyl-L-Ala-D-gamma-Glu-6-carboxy-L-Lys-D-Ala##UDP-N-acetylmuramoyl-L-alanyl-D-gamma-glutamyl-6-carboxy-L-lysyl-D-alanine	C04804	1	R08850	R08850;No information of KEGG othology
2-Amino-7,8-dihydro-4-hydroxy-6-(diphosphooxymethyl)pteridine##2-Amino-4-hydroxy-6-hydroxymethyl-7,8-dihydropteridine diphosphate##7,8-Dihydropterin pyrophosphate	C04807	1	R03067	R03067;K13941;2.5.1.15;folKP;p-Aminobenzoic acid##0.00037##639680##Mycobacterium tuberculosis h37rv
(6S)-6-Hydroxy-1,4,5,6-tetrahydronicotinamide-adenine dinucleotide##6beta-Hydroxy-1,4,5,6-tetrahydronicotinamide-adenine dinucleotide	C04856	1	R00129	R00129;No information of KEGG othology
2,3,2'3'-Tetrakis(3-hydroxytetradecanoyl)-D-glucosaminyl-1,6-beta-D-glucosamine 1,4'-bisphosphate##2,3,2'3'-Tetrakis(beta-hydroxymyristoyl)-D-glucosaminyl-1,6-beta-D-glucosamine 1,4'-bisphosphate##Lipid A disaccharide bisphosphate##Lipid IV(A)	C04919	1	R04657	R04657;K00912;2.7.1.130;lpxK;No information about KM-value
2,3,2'3'-Tetrakis(3-hydroxytetradecanoyl)-D-glucosaminyl-1,6-beta-D-glucosamine 1,4'-bisphosphate##2,3,2'3'-Tetrakis(beta-hydroxymyristoyl)-D-glucosaminyl-1,6-beta-D-glucosamine 1,4'-bisphosphate##Lipid A disaccharide bisphosphate##Lipid IV(A)	C04919	1	R04658	R04658;K02527;2.-.-.-;kdtA;No information about KM-value
Glycolipid	C05005	1	R00422	R00422;No information of KEGG othology
Mucopolysaccharide	C05114	1	R00423	R00423;No information of KEGG othology
3-Hydroxybutanoyl-CoA	C05116	1	R05576	R05576;K00074;1.1.1.157;E1.1.1.157##paaH;No information about KM-value
alpha-Amino acid	C05167	1	R06616	R06616;No information of KEGG othology
Hydroxyacetone##Acetol##1-Hydroxy-2-propanone##2-Ketopropyl alcohol##Acetone alcohol##Pyruvinalcohol##Pyruvic alcohol##Methylketol	C05235	1	R02528	R02528;No information of KEGG othology
Nicotianamine	C05324	1	R00075	R00075;No information of KEGG othology
beta-Alanyl-L-arginine	C05340	1	R00912	R00912;K14755;6.3.2.11;CRNS1##ATPGD1;L-His##0.0166##992##Mus musculus (mouse)
beta-Alanyl-L-lysine	C05341	1	R00910	R00910;K14755;6.3.2.11;CRNS1##ATPGD1;L-His##0.0166##992##Mus musculus (mouse)
beta-Alanyl-L-lysine	C05341	1	R00911	R00911;No information of KEGG othology
beta-D-Fructose 6-phosphate	C05345	1	R01819	R01819;K01809;5.3.1.8;E5.3.1.8##manA;D-glucose 6-phosphate##0.002##680450##Sulfolobus solfataricus
beta-D-Fructose 6-phosphate	C05345	1	R01827	R01827;K13810;2.2.1.2;tal-pgi;D-erythrose 4-phosphate##0.007##486035##Bos taurus (cow)
beta-D-Fructose 6-phosphate	C05345	1	R01830	R01830;K00615;2.2.1.1;E2.2.1.1##tktA##tktB;No information about KM-value
beta-D-Fructose 6-phosphate	C05345	1	R02703	R02703;K00009;1.1.1.17;mtlD;more##-999##685964##Aspergillus fumigatus	R02703;K00009;1.1.1.17;mtlD;NADH##0.005##389421##Aspergillus niger	R02703;K00009;1.1.1.17;mtlD;D-mannitol 1-phosphate##0.038##389421##Aspergillus niger
beta-D-Fructose 6-phosphate	C05345	1	R05607	R05607;K00068;1.1.1.140;E1.1.1.140##srlD;No information about KM-value
2-Hydroxy-3-(4-hydroxyphenyl)propenoate##4-Hydroxy-enol-phenylpyruvate	C05350	1	R03342	R03342;K07253;5.3.2.1;MIF;enol-phenylpyruvate##0.02##678327##Mus musculus (mouse)
e-##electron	C05359	1	R00067	R00067;No information of KEGG othology
beta-D-Fructose 1,6-bisphosphate	C05378	1	R01070	R01070;K01624;4.1.2.13;FBA##fbaA;D-fructose 1,6-bisphosphate##0.00016##4947##Ricinus communis (castor bean)
Oxalosuccinate##Oxalosuccinic acid	C05379	1	R00268	R00268;K00031;1.1.1.42;IDH1##IDH2##icd;DL-isocitrate##0.00013##655094##Saccharopolyspora erythraea
Oxalosuccinate##Oxalosuccinic acid	C05379	1	R01899	R01899;K00031;1.1.1.42;IDH1##IDH2##icd;DL-isocitrate##0.00013##655094##Saccharopolyspora erythraea
Oxalosuccinate##Oxalosuccinic acid	C05379	1	R08201	R08201;No information of KEGG othology
Nicotinurate##Nicotinuric acid##Nicotinylglycine	C05380	1	R01723	R01723;No information of KEGG othology
D-Glucuronate 1-phosphate##1-Phospho-alpha-D-glucuronate	C05385	1	R01381	R01381;No information of KEGG othology
3-beta-D-Galactosyl-sn-glycerol##Galactosylglycerol	C05401	1	R01104	R01104;K07407;3.2.1.22;E3.2.1.22B##galA##rafA;2,4-dinitrophenyl alpha-D-galactoside##0.037##678262##Thermotoga maritima
5-Hydroxy-2,4-dioxopentanoate	C05406	1	R01335	R01335;No information of KEGG othology
5-Ureido-4-imidazole carboxylate##4-Ureido-5-imidazolecarboxylic acid	C05515	1	R02141	R02141;No information of KEGG othology
L-Allothreonine##L-allo-Threonine	C05519	1	R06171	R06171;K01620;4.1.2.5;E4.1.2.5##ltaA;L-Thr##0.00016##681356##Streptomyces coelicolor	R06171;K01620;4.1.2.5;E4.1.2.5##ltaA;L-threo-3,4-dihydroxyphenylserine##0.0002##681356##Streptomyces coelicolor	R06171;K01620;4.1.2.5;E4.1.2.5##ltaA;L-phenylserine##2.00E-06##681356##Streptomyces coelicolor
Aminoacyl-L-methionine	C05524	1	R00657	R00657;No information of KEGG othology
S-Glutathionyl-L-cysteine	C05526	1	R00900	R00900;No information of KEGG othology
3-Sulfinylpyruvate##3-Sulfinopyruvate	C05527	1	R04861	R04861;No information of KEGG othology
N-Acetyl-L-2-amino-6-oxopimelate##L-2-Acetamido-6-oxoheptanedioate##L-2-Acetamido-6-oxopimelate	C05539	1	R04364	R04364;K05822;2.3.1.89;E2.3.1.89;No information about KM-value
4-Oxoglutaramate##4-Ketoglutaramate	C05572	1	R00270	R00270;No information of KEGG othology
Hercynine##Nalpha,Nalpha,Nalpha-Trimethyl-L-histidine	C05575	1	R01169	R01169;No information of KEGG othology
4-Hydroxy-2-oxo-heptanedioate##4-Hydroxy-2-ketopimelate##4-Hydroxy-2-oxoheptanedioic acid	C05601	1	R01645	R01645;K01636;None;E4.1.2.-;None
Phenyllactate##(R)-Phenyllactate	C05607	1	R01370	R01370;No information of KEGG othology
Phenyllactate##(R)-Phenyllactate	C05607	1	R01371	R01371;No information of KEGG othology
Formylanthranilate##N-Formylanthranilate##2-(Formylamino)-benzoic acid	C05653	1	R00988	R00988;K01432;3.5.1.9;AFMID;N1,Nalpha-diformyl-L-kynurenine##0.39##209247##Gallus gallus (chicken)
Indoxyl	C05658	1	R02339	R02339;K03393;1.14.16.-;E1.14.16.-;No information about KM-value
3-Aminopropanal##beta-Aminopropion aldehyde	C05665	1	R00904	R00904;K14085;1.2.1.3;ALDH7A1;4-(dimethylamino)cinnamaldehyde##0.0001##348695##Rattus norvegicus (rat)
beta-Nitropropanoate##beta-Nitropropanoic acid##beta-Nitropropionic acid##3-Nitropropanoate##3-Nitropropionic acid	C05669	1	R00916	R00916;No information of KEGG othology
3-Aminopropiononitrile##beta-Aminopropionitrile	C05670	1	R00917	R00917;No information of KEGG othology
Phosphonoacetate##Phosphonoacetic acid##Fosfonet	C05682	1	R00318	R00318;K06193;3.11.1.2;phnA;No information about KM-value
Poly-gamma-D-glutamate	C05723	1	R00263	R00263;No information of KEGG othology
L-Glutamyl 1-phosphate##alpha-L-Glutamyl phosphate	C05765	1	R00241	R00241;No information of KEGG othology
Uroporphyrinogen I	C05766	1	R03166	R03166;No information of KEGG othology
Cytochrome a	C05783	1	R00312	R00312;No information of KEGG othology
Catalase	C05784	1	R00313	R00313;No information of KEGG othology
Peroxidase	C05785	1	R00314	R00314;No information of KEGG othology
2-Octaprenyl-6-methoxy-1,4-benzoquinone	C05813	1	R04989	R04989;K03185;1.14.13.-;ubiH;No information about KM-value
2-Octaprenyl-3-methyl-5-hydroxy-6-methoxy-1,4-benzoquinone	C05815	1	R05614	R05614;K00568;2.1.1.64;ubiG;S-adenosyl-L-methionine##0.022##485508##Rattus norvegicus (rat)	R05614;K00568;2.1.1.64;ubiG;3-demethylubiquinol-9##6.00E-05##485508##Rattus norvegicus (rat)	R05614;K00568;2.1.1.-;ubiG;No information about KM-value
3'-CMP##Cytidine 3'-phosphate	C05822	1	R02370	R02370;K08693;3.1.3.6;E3.1.3.6;No information about KM-value
N-Carbamyl-L-glutamate	C05829	1	R00254	R00254;No information of KEGG othology
2-Formaminobenzoylacetate	C05835	1	R00991	R00991;No information of KEGG othology
Nicotinate D-ribonucleoside	C05841	1	R02295	R02295;K03784;2.4.2.1;deoD;Methylthioinosine##0.005##705855##Plasmodium yoelii
Nicotinate D-ribonucleoside	C05841	1	R03346	R03346;K11751;3.1.3.5;ushA;adenosine 5'-O-thiophosphate##0.002##95042##Rattus norvegicus (rat)
Nicotinate D-ribonucleoside	C05841	1	R03347	R03347;K00924;None;E2.7.1.-;None
2-Hydroxyphenylacetate	C05852	1	R01372	R01372;K00457;1.13.11.27;HPD##hppD;(4-hydroxyphenyl)-pyruvate##0.027##657978##Streptomyces avermitilis
UDP-N-acetylmuramoyl-L-alanyl-gamma-D-glutamyl-L-lysine##UDP-N-acetylmuramoyl-L-alanyl-D-glutamyl-L-lysine	C05892	1	R02786	R02786;K05362;6.3.2.7;E6.3.2.7##murE;Lys##0.37##1270##Lysinibacillus sphaericus
Formamidopyrimidine nucleoside triphosphate	C05922	1	R00428	R00428;K01495;3.5.4.16;E3.5.4.16##folE;GTP##0.004##209564##Bacillus subtilis
Molybdopterin##Pyranopterin##H2Dtppp-mP	C05924	1	R04637	R04637;No information of KEGG othology
10-Formyltetrahydrofolyl L-glutamate##10-Formyl-THF-L-glutamate	C05928	1	R01654	R01654;No information of KEGG othology
N-(omega)-Hydroxyarginine	C05933	1	R00558	R00558;K13427;1.14.13.39;NOA1;NADPH##0.0003##440201##Mus musculus (mouse)
L-Arginine phosphate##N5-[Imino(phosphonoamino)methyl]L-ornithine##omega-N-Phosphoarginine##Arginine phosphate##L-Arginine-NG-phosphoric acid##Phosphoarginine A##N-Phospho-L-arginine##N(omega)-Phospho-L-arginine##Phosphoarginine	C05945	1	R00554	R00554;K00934;2.7.3.3;E2.7.3.3;ADP##0.0134##686222##Desulfotalea psychrophila	R00554;K00934;2.7.3.3;E2.7.3.3;omega-N-phospho-L-arginine##0.192##686222##Desulfotalea psychrophila
D-4-Hydroxy-2-oxoglutarate	C05946	1	R00471	R00471;K01573;4.1.1.3;E4.1.1.3G##oadG;oxaloacetate##0.0003##692317##Homo sapiens (human)
Propionyladenylate##Propionyl-adenosine monophosphate	C05983	1	R00926	R00926;K01895;6.2.1.1;ACSS##acs;acetyl-CoA##0.0037##693061##Pyrococcus furiosus
Propionyladenylate##Propionyl-adenosine monophosphate	C05983	1	R01354	R01354;K01895;6.2.1.1;ACSS##acs;acetyl-CoA##0.0037##693061##Pyrococcus furiosus
2-Hydroxybutanoic acid##2-Hydroxybutyrate##2-Hydroxybutyric acid	C05984	1	R01000	R01000;K00016;1.1.1.27;LDH##ldh;more##-999##688389##Deinococcus radiodurans	R01000;K00016;1.1.1.27;LDH##ldh;NADH##0.007##654758##Plasmodium vivax	R01000;K00016;1.1.1.27;LDH##ldh;Lactate##3.3##696769##Sus scrofa (pig)
3-Oxopropionyl-CoA##Malonyl semialdehyde-CoA	C05989	1	R00744	R00744;No information of KEGG othology
Acetyl adenylate##5'-Acetylphosphoadenosine	C05993	1	R00236	R00236;K01895;6.2.1.1;ACSS##acs;acetyl-CoA##0.0037##693061##Pyrococcus furiosus
Acetyl adenylate##5'-Acetylphosphoadenosine	C05993	1	R00316	R00316;K01895;6.2.1.1;ACSS##acs;acetyl-CoA##0.0037##693061##Pyrococcus furiosus
Acetyl adenylate##5'-Acetylphosphoadenosine	C05993	1	R00322	R00322;No information of KEGG othology
Lactaldehyde##2-Hydroxypropionaldehyde##2-Hydroxypropanal	C05999	1	R01048	R01048;K06122;4.2.1.30;K06122##dhbE;Propane-1,2-diol##0.32##651133##Klebsiella pneumoniae
Lactaldehyde##2-Hydroxypropionaldehyde##2-Hydroxypropanal	C05999	1	R02531	R02531;K00011;1.1.1.21;E1.1.1.21##AKR1;5-Pregnene-3beta,20alpha-diol##0.0002##695881##Homo sapiens (human)
Lactaldehyde##2-Hydroxypropionaldehyde##2-Hydroxypropanal	C05999	1	R07139	R07139;No information of KEGG othology
(S)-Methylmalonate semialdehyde	C06002	1	R00935	R00935;K00140;1.2.1.27;E1.2.1.27##mmsA##iolA;2-Methyl-3-oxopropanoate##0.0025##390223##Rattus norvegicus (rat)	R00935;K00140;1.2.1.27;E1.2.1.27##mmsA##iolA;Malonate semialdehyde##0.0045##288055##Rattus norvegicus (rat)
(S)-Methylmalonate semialdehyde	C06002	1	R01438	R01438;No information of KEGG othology
(S)-Methylmalonate semialdehyde	C06002	1	R03381	R03381;K00136;1.2.1.18;E1.2.1.18;3-Oxopropanoate##0.0045##288055##Rattus norvegicus (rat)
dTDP-D-glucuronate	C06017	1	R02983	R02983;No information of KEGG othology
dTDP-4-acetamido-4,6-dideoxy-D-glucose	C06018	1	R02772	R02772;No information of KEGG othology
D-arabino-Hex-3-ulose 6-phosphate##D-arabino-3-Hexulose 6-phosphate##D-arabino-6-Phospho-hex-3-ulose	C06019	1	R05339	R05339;K13831;4.1.2.43;hps-phi;D-arabino-hex-3-ulose 6-phosphate##0.075##684946##Methylococcus capsulatus	R05339;K13831;5.3.1.27;hps-phi;D-arabino-3-hexulose 6-phosphate##0.1##684946##Methylococcus capsulatus
L-erythro-3-Methylmalyl-CoA##beta-Methylmalyl-CoA	C06027	1	R00934	R00934;K14450;None;mcl1;None
Methyloxaloacetate	C06030	1	R00995	R00995;No information of KEGG othology
D-erythro-3-Methylmalate##(2R,3S)-3-Methylmalate	C06032	1	R00994	R00994;K00052;1.1.1.85;E1.1.1.85##leuB;D-3-ethylmalate##0.0011##680429##Sulfolobus tokodaii
Parapyruvate##4-Hydroxy-4-methyl-2-oxoglutarate	C06033	1	R00008	R00008;K10218;4.1.3.17;ligK;No information about KM-value
Isopyridoxal	C06051	1	R01910	R01910;No information of KEGG othology
3-Aminopropane-1,2-diol	C06057	1	R05087	R05087;No information of KEGG othology
Cyclic amidines	C06059	1	R01400	R01400;No information of KEGG othology
Myrcene##beta-Myrcene	C06074	1	R02009	R02009;K12467;4.2.3.15;E4.2.3.15;No information about KM-value
Terpinolene	C06075	1	R02010	R02010;No information of KEGG othology
Comphene##Camphene	C06076	1	R02011	R02011;No information of KEGG othology
Pinene	C06077	1	R02012	R02012;No information of KEGG othology
Abscisate##Abscisic acid##(+)-Abscisic acid	C06082	1	R02309	R02309;No information of KEGG othology
(+)-Limonene##(+)-(R)-Limonene##(+)-(4R)-Limonene	C06099	1	R06120	R06120;No information of KEGG othology
Nerolidyl diphosphate##NPP	C06111	1	R02310	R02310;No information of KEGG othology
2,5-Diamino-6-(5'-triphosphoryl-3',4'-trihydroxy-2'-oxopentyl)-amino-4-oxopyrimidine	C06148	1	R04639	R04639;K01495;3.5.4.16;E3.5.4.16##folE;GTP##0.004##209564##Bacillus subtilis
Piperideine##1-Piperideine	C06181	1	R03666	R03666;No information of KEGG othology
ADP-mannose##APD-D-mannose	C06192	1	R02677	R02677;No information of KEGG othology
Guanosine 3'-phosphate##3'-GMP##3'-Guanylic acid##Guo-3'-P##Gp	C06193	1	R02148	R02148;K08693;3.1.3.6;E3.1.3.6;No information about KM-value
P1,P3-Bis(5'-adenosyl) triphosphate##ApppA##Adenosine 5'-triphosphate 5'-adenosine	C06197	1	R00187	R00187;K01522;3.6.1.29;FHIT;Ap4A##0.0006##208383##Homo sapiens (human)
P1,P4-Bis(5'-uridyl) tetraphosphate##UppppU	C06198	1	R00969	R00969;K01518;3.6.1.17;E3.6.1.17;P1,P4-bis(5'-adenosyl) tetraphosphate##0.0007##209906##Homo sapiens (human)
2,4-Dihydroxyhept-2-enedioate##2,4-Dihydroxyhept-2-1,7-dioate##2,4-Dihydroxyhept-2-enedioic acid	C06201	1	R01647	R01647;K02510;4.1.2.-;hpaI;No information about KM-value
Acetamide	C06244	1	R00321	R00321;No information of KEGG othology
(-)-beta-Pinene##(1S,5S)-6,6-Dimethyl-2-methylenebicyclo[3.1.1]heptane	C06307	1	R05766	R05766;K07384;4.2.3.14;E4.2.3.14;No information about KM-value
(-)-alpha-Pinene##(1S,5S)-2,6,6-Trimethylbicyclo[3.1.1]hept-2-ene	C06308	1	R05765	R05765;K07384;4.2.3.14;E4.2.3.14;No information about KM-value
Homospermidine##sym-Homospermidine	C06366	1	R00018	R00018;K00808;2.5.1.44;hss;putrescine##0.05##704662##Bradyrhizobium japonicum
2,3-Diaminopropanoate##2,3-Diaminopropionate##2,3-Diaminopropionic acid##2,3-Diaminopropanoic acid	C06393	1	R00195	R00195;No information of KEGG othology
(+)-delta-Cadinene	C06394	1	R02311	R02311;K14183;4.2.3.13;CDN1;No information about KM-value
Ethylene oxide	C06548	1	R05351	R05351;K00100;None;E1.1.1.-;None
Biuret	C06555	1	R05562	R05562;No information of KEGG othology
dTDP-3,4-dioxo-2,6-dideoxy-D-glucose	C06620	1	R05518	R05518;No information of KEGG othology
L-N2-(2-Carboxyethyl)arginine##N2-(2-Carboxyethyl)-L-arginine	C06655	1	R05465	R05465;K12673;2.5.1.66;ceaS;No information about KM-value
Phosphonic acid##Phosphonate##Phosphorous acid##Phosphite	C06701	1	R05746	R05746;No information of KEGG othology
alpha,beta-Didehydrotryptophan	C06732	1	R05317	R05317;No information of KEGG othology
Diethanolamine	C06772	1	R05381	R05381;No information of KEGG othology
Spirodilactone	C06986	1	R05454	R05454;No information of KEGG othology
Spirodilactone	C06986	1	R05455	R05455;No information of KEGG othology
3'-Keto-3'-deoxy-ATP	C07024	1	R05668	R05668;K12628;1.-.-.-;pur10;No information about KM-value
Theophylline##1,3-Dimethylxanthine	C07130	1	R08410	R08410;No information of KEGG othology
dTDP-D-fucose	C07277	1	R05687	R05687;K13306;1.1.1.266;fcd;NADPH##0.029##246376##Aggregatibacter actinomycetemcomitans	R05687;K13306;1.1.1.266;fcd;dTDP-4-keto-6-deoxy-D-glucose##0.097##246376##Aggregatibacter actinomycetemcomitans
2-Amino-3-oxo-4-phosphonooxybutyrate##L-2-Amino-3-oxo-4-phosphonooxybutyrate##(2S)-2-Amino-3-oxo-4-phosphonooxybutanoate	C07335	1	R05681	R05681;K00097;1.1.1.262;pdxA;No information about KM-value
Pilocarpine	C07474	1	R08413	R08413;No information of KEGG othology
3-Isochromanone	C07728	1	R05539	R05539;No information of KEGG othology
3-Methylbutanoic acid##Isovaleric acid##Isovalerate	C08262	1	R08411	R08411;No information of KEGG othology
D-Cathinone##Cathinone	C08301	1	R08463	R08463;No information of KEGG othology
Tetrahydrofolyl-[Glu](2)##THF-L-glutamate	C09332	1	R00942	R00942;K11754;6.3.2.17;folC;7,8-dihydropteroyl-Glu##0.00081##1089##Homo sapiens (human)
(-)-alpha-Bisabolol##Levomenol	C09621	1	R08370	R08370;K14177;4.2.3.38;E4.2.3.38;No information about KM-value
beta-Caryophyllene##Caryophyllene	C09629	1	R08541	R08541;K14184;4.2.3.-;TPS21;No information about KM-value
alpha-Farnesene	C09665	1	R08696	R08696;K14173;4.2.3.46;AFS1;No information about KM-value
beta-Farnesene	C09666	1	R08695	R08695;K14174;4.2.3.47;E4.2.3.47;No information about KM-value
Germacrene B	C09672	1	R08545	R08545;No information of KEGG othology
Humulene	C09684	1	R08373	R08373;K14184;4.2.3.-;TPS21;No information about KM-value
Longifolene	C09699	1	R08542	R08542;K14185;4.2.3.58;TPS-LON;No information about KM-value
Nerolidol##(3S,6E)-Nerolidol	C09704	1	R08374	R08374;K14175;4.2.3.48;NES-LIS;(2E,6E)-farnesyl diphosphate##0.0038##706369##Zea mays (maize)
beta-Selinene	C09723	1	R08546	R08546;No information of KEGG othology
Car-3-ene##(-)-3-Carene	C09839	1	R08395	R08395;No information of KEGG othology
cis-Citral##Neral	C09847	1	R08394	R08394;No information of KEGG othology
(R)-(+)-Citronellal	C09848	1	R08399	R08399;No information of KEGG othology
beta-Citronellol##(R)-(+)-Citronellol	C09849	1	R08397	R08397;No information of KEGG othology
Nerol##(Z)-3,7-Dimethylocta-2,6-dien-1-ol	C09871	1	R08393	R08393;No information of KEGG othology
2-(beta-D-Glucosyl)-sn-glycerol 3-phosphate	C10517	1	R05328	R05328;No information of KEGG othology
Lupanine##(+)-Lupanine	C10772	1	R08421	R08421;No information of KEGG othology
Lupinine	C10773	1	R08418	R08418;No information of KEGG othology
(-)-Sparteine##Sparteine	C10783	1	R08419	R08419;No information of KEGG othology
trans,trans,cis-Geranylgeranyl diphosphate##trans,trans,cis-Geranylgeranyl pyrophosphate##Geranylneryl diphosphate##2-cis,6-trans,10-trans-Geranylgeranyl diphosphate	C11356	1	R05555	R05555;No information of KEGG othology
trans,trans,cis-Geranylgeranyl diphosphate##trans,trans,cis-Geranylgeranyl pyrophosphate##Geranylneryl diphosphate##2-cis,6-trans,10-trans-Geranylgeranyl diphosphate	C11356	1	R06447	R06447;K00806;2.5.1.31;uppS;(Z,E,E)-Geranylgeranyl diphosphate##0.0023##637492##Micrococcus luteus
(-)-Linalool##(R)-(-)-Linalool##(3R)-Linalool	C11388	1	R07632	R07632;No information of KEGG othology
(+)-Linalool##(S)-(+)-Linalool##(3S)-Linalool	C11389	1	R07631	R07631;No information of KEGG othology
(-)-alpha-Terpineol##(L)-alpha-Terpineol	C11393	1	R06421	R06421;K07385;4.2.3.-;TPS-Cin;No information about KM-value
5'-Dehydroadenosine	C11500	1	R05696	R05696;No information of KEGG othology
9-Riburonosyladenine	C11501	1	R05695	R05695;No information of KEGG othology
threo-3-Hydroxy-L-aspartate##L-threo-3-Hydroxyaspartate	C11511	1	R05758	R05758;No information of KEGG othology
2-(alpha-D-Mannosyl)-3-phosphoglycerate	C11516	1	R05768	R05768;K05947;2.4.1.217;E2.4.1.217;GDPmannose##0.17##393092##Pyrococcus horikoshii	R05768;K05947;2.4.1.217;E2.4.1.217;GDP-mannose##0.26##710004##Rubrobacter xylanophilus
UDP-6-sulfoquinovose	C11521	1	R05775	R05775;K06118;3.13.1.1;E3.13.1.1##sqd1##sqdb;sulfite##0.01##393361##Arabidopsis thaliana (thale cress)	R05775;K06118;3.13.1.1;E3.13.1.1##sqd1##sqdb;UDP-glucose##0.15##393361##Arabidopsis thaliana (thale cress)
4-Hydroxymandelate##4-Hydroxymandelic acid	C11527	1	R05778	R05778;No information of KEGG othology
(2R)-O-Phospho-3-sulfolactate##(2R)-Phosphosulfolactate	C11536	1	R07476	R07476;K08097;4.4.1.19;E4.4.1.19##comA;phosphoenolpyruvate##9.8##639025##Methanocaldococcus jannaschii
9-Riburonosylhypoxanthine	C11631	1	R05821	R05821;No information of KEGG othology
3-Amino-2-oxopropyl phosphate##1-Amino-3-(phosphohydroxy)propan-2-one	C11638	1	R05837	R05837;No information of KEGG othology
3-Amino-2-oxopropyl phosphate##1-Amino-3-(phosphohydroxy)propan-2-one	C11638	1	R05838	R05838;K03474;2.6.99.2;pdxJ;No information about KM-value
2-Aminomalonate semialdehyde##2-Ammoniomalonate semialdehyde	C11822	1	R06126	R06126;No information of KEGG othology
3,6-Dideoxy-3-oxo-dTDP-D-glucose##dTDP-3-oxo-6-deoxy-D-glucose##dTDP-3-oxo-6-deoxy-alpha-D-glucose	C11908	1	R06424	R06424;No information of KEGG othology
dTDP-3-oxo-4,6-dideoxy-D-glucose##dTDP-3-oxo-4,6-dideoxy-alpha-D-glucose	C11909	1	R08583	R08583;K13309;None;desII;None
dTDP-4-oxo-6-deoxy-D-allose	C11926	1	R06437	R06437;K13312;None;tylJ;None
dTDP-4-oxo-2,6-dideoxy-L-mannose	C11927	1	R06445	R06445;No information of KEGG othology
dTDP-2,6-dideoxy-D-glycero-hex-2-enos-4-ulose	C11930	1	R06428	R06428;K13314;None;tylCVI;None
3-Amino-4-hydroxybenzoic acid##3,4-AHBA	C12115	1	R08650	R08650;No information of KEGG othology
Vetispiradiene	C12142	1	R06523	R06523;K14182;4.2.3.21;E4.2.3.21;No information about KM-value
L-Threonine O-3-phosphate##L-Threonine phosphate	C12147	1	R06531	R06531;No information of KEGG othology
UDP-3-ketoglucose##UDP-3-keto-D-glucose	C12210	1	R06594	R06594;No information of KEGG othology
Indolin-2-one	C12312	1	R07403	R07403;K13223;1.14.-.-;BX2##CYP71C4;No information about KM-value
D-Allothreonine##D-allo-Threonine	C12317	1	R08196	R08196;No information of KEGG othology
3,5-Dihydroxyphenylacetyl-CoA	C12324	1	R06625	R06625;No information of KEGG othology
3,5,7,9,11,13,15-Heptaoxo-hexadecanoyl-[acp]	C12348	1	R06635	R06635;K05553;None;actI3;None
3,5,7,9,11,13,15-Heptaoxo-heptadecanoyl-[acp]	C12349	1	R06636	R06636;No information of KEGG othology
3,5,7,9,11,13,15,17,19-Nonaoxo-eicosanoyl-[acp]	C12354	1	R06643	R06643;No information of KEGG othology
3,5,7,9,11,13,15,17,19-Nonaoxo-henicosanoyl-[acp]	C12355	1	R06644	R06644;No information of KEGG othology
5-Aminopentanal	C12455	1	R06740	R06740;K00276;1.4.3.21;E1.4.3.21##AOC2##AOC3##tynA;Benzylamine##0.00128##391910##Sus scrofa (pig)
3-Dimethylallyl-4-hydroxyphenylpyruvate	C12456	1	R06757	R06757;K12707;None;novQ;None
L-Tyrosyl-[pcp]	C12461	1	R06751	R06751;K12701;None;novH;None
L-Prolyl-[pcp]	C12470	1	R06746	R06746;K12720;None;cloN5;None
dTDP-5-dimethyl-L-lyxose	C12481	1	R06750	R06750;K12716;None;cloU;None
N2-Acetyl-L-lysine	C12989	1	R06845	R06845;K05831;3.5.1.-;argE1;No information about KM-value
4-Hydroxyphenacyl alcohol##2,4'-Dihydroxyacetophenone	C13635	1	R01305	R01305;K05913;1.13.11.41;E1.13.11.41;No information about KM-value
(R)-3-Hydroxy-3-methyl-2-oxopentanoate	C14463	1	R05068	R05068;K00053;1.1.1.86;ilvC;No information about KM-value
(R)-3-Hydroxy-3-methyl-2-oxopentanoate	C14463	1	R05069	R05069;K00053;1.1.1.86;ilvC;No information about KM-value
Fe3+##Fe(III)##Ferric ion##Iron(3+)	C14819	1	R00078	R00078;K13624;1.16.3.1;CP;Fe2+##0.0006##438020##Homo sapiens (human)
Fe3+##Fe(III)##Ferric ion##Iron(3+)	C14819	1	R00092	R00092;No information of KEGG othology
GDP-4-keto-6-L-deoxygalactose	C14830	1	R07059	R07059;No information of KEGG othology
GDP-4-keto-6-L-deoxygalactose	C14830	1	R07060	R07060;No information of KEGG othology
D-Galactonolactone	C15483	1	R07132	R07132;No information of KEGG othology
Pentane-2,4-dione##Acetylacetone##2,4-Dioxopentane	C15499	1	R07183	R07183;No information of KEGG othology
Precorrin 1	C15527	1	R07237	R07237;No information of KEGG othology
N-Acetyl-L-citrulline	C15532	1	R07245	R07245;K09065;2.1.3.9;K09065##argF;No information about KM-value
Dihydromonacolin L	C15536	1	R07251	R07251;No information of KEGG othology
D-Mannosyl-1-phosphoundecaprenol	C15542	1	R07257	R07257;No information of KEGG othology
1,4-Dihydroxy-2-naphthoyl-CoA	C15547	1	R07262	R07262;K12073;3.1.2.28;E3.1.2.28;No information about KM-value
1,4-Dihydroxy-2-naphthoyl-CoA	C15547	1	R07263	R07263;K01661;4.1.3.36;menB;No information about KM-value
2-Amino-5-formylamino-6-(5-phospho-D-ribosylamino)pyrimidin-4(3H)-one	C15563	1	R07306	R07306;K08096;3.5.4.29;gch3;GTP##0.054##639020##Methanocaldococcus jannaschii
5-Carboxyamino-1-(5-phospho-D-ribosyl)imidazole	C15667	1	R07404	R07404;K01589;6.3.4.18;purK;5-amino-1-(5-phospho-D-ribosyl)imidazole##0.025##702382##Aspergillus clavatus
5-Carboxyamino-1-(5-phospho-D-ribosyl)imidazole	C15667	1	R07405	R07405;K01588;5.4.99.18;purE;No information about KM-value
1-Pyrroline##3,4-Dihydro-2H-pyrrole	C15668	1	R07408	R07408;No information of KEGG othology
Heme A	C15670	1	R07412	R07412;K02259;None;COX15;None
2-Dehydro-L-idonate##2-Dehydro-L-idonic acid##L-Sorbosonate##L-Sorbosonic acid##2-Keto-L-gulonate##2-Keto-L-gulonic acid##L-xylo-Hex-2-ulosonic acid##L-Ketoidonate##L-Ketoidonic acid	C15673	1	R08880	R08880;No information of KEGG othology
gamma-L-Glutamylputrescine	C15699	1	R07414	R07414;K09470;6.3.1.11;puuA;L-glutamate##2.07##693086##Escherichia coli k-12 mg1655	R07414;K09470;6.3.1.11;puuA;ATP##2.35##693086##Escherichia coli k-12 mg1655	R07414;K09470;6.3.1.11;puuA;putrescine##44.6##693086##Escherichia coli k-12 mg1655
gamma-Glutamyl-gamma-aminobutyrate##4-(Glutamylamino)butanoate##gamma-Glutamyl-GABA	C15767	1	R07419	R07419;K09473;3.5.1.94;puuD;No information about KM-value
Iminoglycine##Iminoacetic acid	C15809	1	R07463	R07463;K03153;1.4.3.19;thiO;O2##0.15##696494##Bacillus subtilis
Dehydrospermidine	C15853	1	R07477	R07477;No information of KEGG othology
GDP-L-gulose	C15925	1	R07672	R07672;K10046;5.1.3.18;GME;GDP-D-mannose##0.0045##652482##Arabidopsis thaliana (thale cress)	R07672;K10046;5.1.3.-;GME;No information about KM-value
(S)-2-Methylbutanoyl-CoA	C15980	1	R03171	R03171;No information of KEGG othology
L-Methionine (R)-S-oxide	C15998	1	R07608	R07608;No information of KEGG othology
L-Methionine (S)-S-oxide	C15999	1	R07606	R07606;No information of KEGG othology
Amorpha-4,11-diene	C16028	1	R07630	R07630;K14178;4.2.3.24;AMS1;No information about KM-value
Riboflavin cyclic-4',5'-phosphate	C16071	1	R07636	R07636;No information of KEGG othology
(Z)-Phenylacetaldehyde oxime##Phenylacetaldoxime	C16075	1	R08652	R08652;K12153;1.14.13.-;CYP79A2;No information about KM-value
(+)-Germacrene A	C16141	1	R07649	R07649;K14179;4.2.3.23;GAS;No information about KM-value
(-)-Germacrene D	C16142	1	R07648	R07648;K10187;4.2.3.22;E4.2.3.22;farnesyl diphosphate##7.50E-05##680396##Streptomyces avermitilis
(1E,4S,5E,7R)-Germacra-1(10),5-dien-11-ol##Germacradienol	C16143	1	R07647	R07647;K10187;4.2.3.22;E4.2.3.22;farnesyl diphosphate##7.50E-05##680396##Streptomyces avermitilis
4,4'-Diapophytoene##Dehydrosqualene	C16144	1	R07652	R07652;K10208;2.5.1.-;crtM;No information about KM-value
UDP-L-Ara4O##UDP-4''-ketopentose##Uridine 5'-diphospho-beta-(L-threo-pentapyranosyl-4''-ulose)##UDP-beta-L-threo-pentapyranos-4-ulose	C16155	1	R07658	R07658;K10011;1.1.1.305;arnA##pmrI;No information about KM-value
o-Hydroxylaminobenzoate##2-Hydroxylaminobenzoic acid	C16235	1	R07734	R07734;No information of KEGG othology
(+)-epi-Isozizaene	C16269	1	R07830	R07830;K10156;4.2.3.37;eizS;farnesyl diphosphate##0.000147##687275##Streptomyces coelicolor
7-Methylxanthosine	C16352	1	R07917	R07917;K12729;2.1.1.158;XMT;No information about KM-value
Isopentenyladenosine-5'-triphosphate##Isopentenyl-ATP	C16424	1	R08051	R08051;K10760;None;IPT;None
Isopentenyladenosine-5'-diphosphate##Isopentenyl-ADP	C16426	1	R08052	R08052;K10760;None;IPT;None
3',5'-Cyclic diGMP##cdiGMP##3',5'-Cyclic diguanylic acid##Bis-(3',5')-cyclic diGMP##Cyclic di-3',5'-guanylate	C16463	1	R08057	R08057;K13069;2.7.7.65;E2.7.7.65;No information about KM-value
2-Succinyl-5-enolpyruvyl-6-hydroxy-3-cyclohexene-1-carboxylate##5-Enolpyruvoyl-6-hydroxy-2-succinylcyclohex-3-ene-1-carboxylate	C16519	1	R08165	R08165;K02551;2.2.1.9;menD;No information about KM-value
2-Succinyl-5-enolpyruvyl-6-hydroxy-3-cyclohexene-1-carboxylate##5-Enolpyruvoyl-6-hydroxy-2-succinylcyclohex-3-ene-1-carboxylate	C16519	1	R08166	R08166;K14759;4.2.1.113;PHYLLO;No information about KM-value
Isoprene##2-Methyl-1,3-butadiene	C16521	1	R08199	R08199;K12742;4.2.3.27;ispS;No information about KM-value
Aminopropylcadaverine	C16565	1	R08359	R08359;K00797;2.5.1.16;E2.5.1.16##SRM##speE;S-Adenosyl-3-methylthio-1-propylamine##0.0003##639697##Bos taurus (cow)
trans-Homoaconitate##(E)-1,2,4-But-1-enetricarboxylic acid	C16579	1	R08213	R08213;K10977;4.1.3.-;aksA;No information about KM-value
3,6-Dihydronicotinic acid	C16671	1	R08426	R08426;No information of KEGG othology
3,4-Dihydroxybenzaldehyde##Protocatechualdehyde	C16700	1	R08435	R08435;No information of KEGG othology
4-Hydroxy-2-quinolone	C16716	1	R08473	R08473;No information of KEGG othology
2-cis,6-trans-Farnesyl diphosphate##(2Z,6E)-Farnesyl diphosphate	C16826	1	R08528	R08528;K12503;2.5.1.68;E2.5.1.68;isopentenyl diphosphate##0.0012##690753##Thermobifida fusca	R08528;K12503;2.5.1.68;E2.5.1.68;geranyl diphosphate##0.0023##690753##Thermobifida fusca
2-cis,6-trans-Farnesyl diphosphate##(2Z,6E)-Farnesyl diphosphate	C16826	1	R08746	R08746;No information of KEGG othology
gamma-Humulene	C16829	1	R08540	R08540;K14186;4.2.3.56;AG5;No information about KM-value
L-2-Methyltryptophan##2-Methyl-L-tryptophan	C16831	1	R08547	R08547;No information of KEGG othology
2-Amino-3,7-dideoxy-D-threo-hept-6-ulosonic acid	C16850	1	R08569	R08569;K11646;1.4.1.-;K11646;No information about KM-value
Futalosine	C16999	1	R08586	R08586;K11782;4.1.99.-;K11782;No information about KM-value
1,4-Dihydroxy-6-naphthoate	C17018	1	R08596	R08596;No information of KEGG othology
(R)-2-O-Sulfolactate	C17205	1	R01448	R01448;No information of KEGG othology
2-Deoxy-scyllo-inosose##2-Deoxyinosose	C17209	1	R08617	R08617;K13546;4.2.3.-;btrC;No information about KM-value
2-Aminobut-2-enoate##(2Z)-2-aminobut-2-enoic acid##2-Ammoniobut-2-enoate	C17234	1	R08632	R08632;No information of KEGG othology
2-Aminobut-2-enoate##(2Z)-2-aminobut-2-enoic acid##2-Ammoniobut-2-enoate	C17234	1	R08633	R08633;No information of KEGG othology
2-Aminobut-2-enoate##(2Z)-2-aminobut-2-enoic acid##2-Ammoniobut-2-enoate	C17234	1	R08637	R08637;No information of KEGG othology
L-Homophenylalanine	C17235	1	R08690	R08690;No information of KEGG othology
3-Methylbutyraldehyde oxime	C17255	1	R08664	R08664;No information of KEGG othology
S-Sulfanylglutathione	C17267	1	R08678	R08678;No information of KEGG othology
(+)-Valencene	C17277	1	R08691	R08691;K14181;4.2.3.-;TPS1;No information about KM-value
di-trans,poly-cis-Undecaprenol##Undecaprenol	C17558	1	R05626	R05626;K00887;2.7.1.66;E2.7.1.66;No information about KM-value
N-Succinyl-L-citrulline	C18048	1	R08937	R08937;K13043;2.1.3.11;K13043##argF;No information about KM-value
beta-D-Fructofuranosyl-alpha-D-mannopyranoside 6F-phosphate##Mannosylfructose 6-phosphate	C18050	1	R08947	R08947;K13058;2.4.1.246;mfpsA;No information about KM-value
Chrysanthemyl diphosphate	C18051	1	R08948	R08948;No information of KEGG othology
Lavandulyl diphosphate	C18052	1	R08950	R08950;No information of KEGG othology
2-Amino-2-deoxyisochorismate##(2S)-2-Amino-4-deoxychorismate	C18054	1	R08956	R08956;K13063;2.6.1.86;phzE;No information about KM-value
D-Allulose 6-phosphate	C18096	1	R09031	R09031;No information of KEGG othology
Cyclohexylamine##Cyclohexanamine	C00571	10	R02233;R02231;R03751;R05231;R05099;R06944;R06943;R06942;R06941;R00829	R02233;No information of KEGG othology	R02231;K03379;1.14.13.22;E1.14.13.22;No information about KM-value	R03751;K01053;3.1.1.17;E3.1.1.17;more##-999##80773##Zymomonas mobilis	R03751;K01053;3.1.1.17;E3.1.1.17;glucono-1,5-lactone##6.2##80763##Sus scrofa (pig)	R05231;K00002;1.1.1.2;E1.1.1.2##adh;p-hydroxyphenylglycolaldehyde##0.0007##286166##Sus scrofa (pig)	R05099;K14519;1.2.1.4;aldH;trans-2-nonenal##0.012##673477##Homo sapiens (human)	R06944;K01913;None;E6.2.1.-;None	R06943;K06446;1.3.99.-;DCAA;No information about KM-value	R06942;K07514;5.3.3.8;EHHADH;trans-2-Hexenoyl-CoA##0.00062##678385##Rattus norvegicus (rat)	R06941;K07514;5.3.3.8;EHHADH;trans-2-Hexenoyl-CoA##0.00062##678385##Rattus norvegicus (rat)	R00829;K07513;2.3.1.16;ACAA1;3-oxodecanoyl-CoA##0.0018##486412##Sus scrofa (pig)
Cyclohexylamine##Cyclohexanamine	C00571	10	R02233;R02231;R03751;R05283;R05099;R06944;R06943;R06942;R06941;R00829	R02233;No information of KEGG othology	R02231;K03379;1.14.13.22;E1.14.13.22;No information about KM-value	R03751;K01053;3.1.1.17;E3.1.1.17;more##-999##80773##Zymomonas mobilis	R03751;K01053;3.1.1.17;E3.1.1.17;glucono-1,5-lactone##6.2##80763##Sus scrofa (pig)	R05283;No information of KEGG othology	R05099;K14519;1.2.1.4;aldH;trans-2-nonenal##0.012##673477##Homo sapiens (human)	R06944;K01913;None;E6.2.1.-;None	R06943;K06446;1.3.99.-;DCAA;No information about KM-value	R06942;K07514;5.3.3.8;EHHADH;trans-2-Hexenoyl-CoA##0.00062##678385##Rattus norvegicus (rat)	R06941;K07514;5.3.3.8;EHHADH;trans-2-Hexenoyl-CoA##0.00062##678385##Rattus norvegicus (rat)	R00829;K07513;2.3.1.16;ACAA1;3-oxodecanoyl-CoA##0.0018##486412##Sus scrofa (pig)
Rhodopsin##Visual purple	C00778	10	R02904;R02126;R00032;R03823;R07512;R07511;R07510;R04218;R02065;R02061	R02904;No information of KEGG othology	R02126;No information of KEGG othology	R00032;K00515;1.14.99.36;BCMO1##BCDO1;beta-carotene##0.0009##674463##Mus musculus (mouse)	R03823;No information of KEGG othology	R07512;K09835;5.-.-.-;crtH##crtISO;No information about KM-value	R07511;K00514;1.14.99.30;E1.14.99.30##crtQ##zds;No information about KM-value	R07510;K02293;1.14.99.-;PDS##crtP;No information about KM-value	R04218;No information of KEGG othology	R02065;K02291;2.5.1.32;crtB;No information about KM-value	R02061;K13789;2.5.1.29;GGPS;farnesyl diphosphate##0.0005##638761##Ricinus communis (castor bean)
Cyclohexanol##Hexalin##Hexahydrophenol##Cyclohexan-1-ol	C00854	10	R02229;R02231;R03751;R05231;R05099;R06944;R06943;R06942;R06941;R00829	R02229;K00055;1.1.1.90;E1.1.1.90;No information about KM-value	R02231;K03379;1.14.13.22;E1.14.13.22;No information about KM-value	R03751;K01053;3.1.1.17;E3.1.1.17;more##-999##80773##Zymomonas mobilis	R03751;K01053;3.1.1.17;E3.1.1.17;glucono-1,5-lactone##6.2##80763##Sus scrofa (pig)	R05231;K00002;1.1.1.2;E1.1.1.2##adh;p-hydroxyphenylglycolaldehyde##0.0007##286166##Sus scrofa (pig)	R05099;K14519;1.2.1.4;aldH;trans-2-nonenal##0.012##673477##Homo sapiens (human)	R06944;K01913;None;E6.2.1.-;None	R06943;K06446;1.3.99.-;DCAA;No information about KM-value	R06942;K07514;5.3.3.8;EHHADH;trans-2-Hexenoyl-CoA##0.00062##678385##Rattus norvegicus (rat)	R06941;K07514;5.3.3.8;EHHADH;trans-2-Hexenoyl-CoA##0.00062##678385##Rattus norvegicus (rat)	R00829;K07513;2.3.1.16;ACAA1;3-oxodecanoyl-CoA##0.0018##486412##Sus scrofa (pig)
Cyclohexanol##Hexalin##Hexahydrophenol##Cyclohexan-1-ol	C00854	10	R02229;R02231;R03751;R05283;R05099;R06944;R06943;R06942;R06941;R00829	R02229;K00055;1.1.1.90;E1.1.1.90;No information about KM-value	R02231;K03379;1.14.13.22;E1.14.13.22;No information about KM-value	R03751;K01053;3.1.1.17;E3.1.1.17;more##-999##80773##Zymomonas mobilis	R03751;K01053;3.1.1.17;E3.1.1.17;glucono-1,5-lactone##6.2##80763##Sus scrofa (pig)	R05283;No information of KEGG othology	R05099;K14519;1.2.1.4;aldH;trans-2-nonenal##0.012##673477##Homo sapiens (human)	R06944;K01913;None;E6.2.1.-;None	R06943;K06446;1.3.99.-;DCAA;No information about KM-value	R06942;K07514;5.3.3.8;EHHADH;trans-2-Hexenoyl-CoA##0.00062##678385##Rattus norvegicus (rat)	R06941;K07514;5.3.3.8;EHHADH;trans-2-Hexenoyl-CoA##0.00062##678385##Rattus norvegicus (rat)	R00829;K07513;2.3.1.16;ACAA1;3-oxodecanoyl-CoA##0.0018##486412##Sus scrofa (pig)
11-cis-Retinol	C00899	10	R02369;R02124;R00032;R03823;R07512;R07511;R07510;R04218;R02065;R02061	R02369;No information of KEGG othology	R02124;K00121;1.1.1.284;frmA##ADH5##adhC;S-hydroxymethylglutathione##0.00012##696092##Homo sapiens (human)	R00032;K00515;1.14.99.36;BCMO1##BCDO1;beta-carotene##0.0009##674463##Mus musculus (mouse)	R03823;No information of KEGG othology	R07512;K09835;5.-.-.-;crtH##crtISO;No information about KM-value	R07511;K00514;1.14.99.30;E1.14.99.30##crtQ##zds;No information about KM-value	R07510;K02293;1.14.99.-;PDS##crtP;No information about KM-value	R04218;No information of KEGG othology	R02065;K02291;2.5.1.32;crtB;No information about KM-value	R02061;K13789;2.5.1.29;GGPS;farnesyl diphosphate##0.0005##638761##Ricinus communis (castor bean)
11-cis-Retinol	C00899	10	R02369;R08379;R00032;R03823;R07512;R07511;R07510;R04218;R02065;R02061	R02369;No information of KEGG othology	R08379;K11153;1.1.1.-;RDH12;No information about KM-value	R00032;K00515;1.14.99.36;BCMO1##BCDO1;beta-carotene##0.0009##674463##Mus musculus (mouse)	R03823;No information of KEGG othology	R07512;K09835;5.-.-.-;crtH##crtISO;No information about KM-value	R07511;K00514;1.14.99.30;E1.14.99.30##crtQ##zds;No information about KM-value	R07510;K02293;1.14.99.-;PDS##crtP;No information about KM-value	R04218;No information of KEGG othology	R02065;K02291;2.5.1.32;crtB;No information about KM-value	R02061;K13789;2.5.1.29;GGPS;farnesyl diphosphate##0.0005##638761##Ricinus communis (castor bean)
11-cis-Retinol	C00899	10	R03048;R02126;R00032;R03823;R07512;R07511;R07510;R04218;R02065;R02061	R03048;K00061;1.1.1.-;RDH5;No information about KM-value	R02126;No information of KEGG othology	R00032;K00515;1.14.99.36;BCMO1##BCDO1;beta-carotene##0.0009##674463##Mus musculus (mouse)	R03823;No information of KEGG othology	R07512;K09835;5.-.-.-;crtH##crtISO;No information about KM-value	R07511;K00514;1.14.99.30;E1.14.99.30##crtQ##zds;No information about KM-value	R07510;K02293;1.14.99.-;PDS##crtP;No information about KM-value	R04218;No information of KEGG othology	R02065;K02291;2.5.1.32;crtB;No information about KM-value	R02061;K13789;2.5.1.29;GGPS;farnesyl diphosphate##0.0005##638761##Ricinus communis (castor bean)
11-cis-Retinol	C00899	10	R08380;R02126;R00032;R03823;R07512;R07511;R07510;R04218;R02065;R02061	R08380;K11152;1.1.1.-;RDH11;No information about KM-value	R02126;No information of KEGG othology	R00032;K00515;1.14.99.36;BCMO1##BCDO1;beta-carotene##0.0009##674463##Mus musculus (mouse)	R03823;No information of KEGG othology	R07512;K09835;5.-.-.-;crtH##crtISO;No information about KM-value	R07511;K00514;1.14.99.30;E1.14.99.30##crtQ##zds;No information about KM-value	R07510;K02293;1.14.99.-;PDS##crtP;No information about KM-value	R04218;No information of KEGG othology	R02065;K02291;2.5.1.32;crtB;No information about KM-value	R02061;K13789;2.5.1.29;GGPS;farnesyl diphosphate##0.0005##638761##Ricinus communis (castor bean)
N5-Ethyl-L-glutamine##L-Theanine	C01047	14	R02929;R05573;R05574;R05572;R05567;R05569;R06966;R03306;R08971;R00042;R06967;R05561;R00132;R05562	R02929;No information of KEGG othology	R05573;No information of KEGG othology	R05574;No information of KEGG othology	R05572;K01564;None;E3.8.1.-;None	R05567;No information of KEGG othology	R05569;K14542;None;triA;None	R06966;K03382;3.5.99.3;atzB;No information about KM-value	R03306;No information of KEGG othology	R08971;No information of KEGG othology	R00042;No information of KEGG othology	R06967;K08710;3.5.99.4;atzC;No information about KM-value	R05561;K03383;3.5.2.15;atzD;No information about KM-value	R00132;K01674;4.2.1.1;cah;4-nitrophenyl acetate##0.002409##701985##Bos taurus (cow)	R05562;No information of KEGG othology
N5-Ethyl-L-glutamine##L-Theanine	C01047	13	R02929;R05573;R05574;R05572;R05567;R05569;R06966;R03306;R08971;R00042;R06967;R07305;R05562	R02929;No information of KEGG othology	R05573;No information of KEGG othology	R05574;No information of KEGG othology	R05572;K01564;None;E3.8.1.-;None	R05567;No information of KEGG othology	R05569;K14542;None;triA;None	R06966;K03382;3.5.99.3;atzB;No information about KM-value	R03306;No information of KEGG othology	R08971;No information of KEGG othology	R00042;No information of KEGG othology	R06967;K08710;3.5.99.4;atzC;No information about KM-value	R07305;No information of KEGG othology	R05562;No information of KEGG othology
N5-Ethyl-L-glutamine##L-Theanine	C01047	14	R02929;R05573;R05574;R05572;R05567;R05569;R06966;R03306;R08971;R06790;R06967;R05561;R00132;R05562	R02929;No information of KEGG othology	R05573;No information of KEGG othology	R05574;No information of KEGG othology	R05572;K01564;None;E3.8.1.-;None	R05567;No information of KEGG othology	R05569;K14542;None;triA;None	R06966;K03382;3.5.99.3;atzB;No information about KM-value	R03306;No information of KEGG othology	R08971;No information of KEGG othology	R06790;No information of KEGG othology	R06967;K08710;3.5.99.4;atzC;No information about KM-value	R05561;K03383;3.5.2.15;atzD;No information about KM-value	R00132;K01674;4.2.1.1;cah;4-nitrophenyl acetate##0.002409##701985##Bos taurus (cow)	R05562;No information of KEGG othology
N5-Ethyl-L-glutamine##L-Theanine	C01047	13	R02929;R05573;R05574;R05572;R05567;R05569;R06966;R03306;R08971;R06790;R06967;R07305;R05562	R02929;No information of KEGG othology	R05573;No information of KEGG othology	R05574;No information of KEGG othology	R05572;K01564;None;E3.8.1.-;None	R05567;No information of KEGG othology	R05569;K14542;None;triA;None	R06966;K03382;3.5.99.3;atzB;No information about KM-value	R03306;No information of KEGG othology	R08971;No information of KEGG othology	R06790;No information of KEGG othology	R06967;K08710;3.5.99.4;atzC;No information about KM-value	R07305;No information of KEGG othology	R05562;No information of KEGG othology
N5-Ethyl-L-glutamine##L-Theanine	C01047	14	R02930;R05573;R05574;R05572;R05567;R05569;R06966;R03306;R08971;R00042;R06967;R05561;R00132;R05562	R02930;No information of KEGG othology	R05573;No information of KEGG othology	R05574;No information of KEGG othology	R05572;K01564;None;E3.8.1.-;None	R05567;No information of KEGG othology	R05569;K14542;None;triA;None	R06966;K03382;3.5.99.3;atzB;No information about KM-value	R03306;No information of KEGG othology	R08971;No information of KEGG othology	R00042;No information of KEGG othology	R06967;K08710;3.5.99.4;atzC;No information about KM-value	R05561;K03383;3.5.2.15;atzD;No information about KM-value	R00132;K01674;4.2.1.1;cah;4-nitrophenyl acetate##0.002409##701985##Bos taurus (cow)	R05562;No information of KEGG othology
N5-Ethyl-L-glutamine##L-Theanine	C01047	13	R02930;R05573;R05574;R05572;R05567;R05569;R06966;R03306;R08971;R00042;R06967;R07305;R05562	R02930;No information of KEGG othology	R05573;No information of KEGG othology	R05574;No information of KEGG othology	R05572;K01564;None;E3.8.1.-;None	R05567;No information of KEGG othology	R05569;K14542;None;triA;None	R06966;K03382;3.5.99.3;atzB;No information about KM-value	R03306;No information of KEGG othology	R08971;No information of KEGG othology	R00042;No information of KEGG othology	R06967;K08710;3.5.99.4;atzC;No information about KM-value	R07305;No information of KEGG othology	R05562;No information of KEGG othology
N5-Ethyl-L-glutamine##L-Theanine	C01047	14	R02930;R05573;R05574;R05572;R05567;R05569;R06966;R03306;R08971;R06790;R06967;R05561;R00132;R05562	R02930;No information of KEGG othology	R05573;No information of KEGG othology	R05574;No information of KEGG othology	R05572;K01564;None;E3.8.1.-;None	R05567;No information of KEGG othology	R05569;K14542;None;triA;None	R06966;K03382;3.5.99.3;atzB;No information about KM-value	R03306;No information of KEGG othology	R08971;No information of KEGG othology	R06790;No information of KEGG othology	R06967;K08710;3.5.99.4;atzC;No information about KM-value	R05561;K03383;3.5.2.15;atzD;No information about KM-value	R00132;K01674;4.2.1.1;cah;4-nitrophenyl acetate##0.002409##701985##Bos taurus (cow)	R05562;No information of KEGG othology
N5-Ethyl-L-glutamine##L-Theanine	C01047	13	R02930;R05573;R05574;R05572;R05567;R05569;R06966;R03306;R08971;R06790;R06967;R07305;R05562	R02930;No information of KEGG othology	R05573;No information of KEGG othology	R05574;No information of KEGG othology	R05572;K01564;None;E3.8.1.-;None	R05567;No information of KEGG othology	R05569;K14542;None;triA;None	R06966;K03382;3.5.99.3;atzB;No information about KM-value	R03306;No information of KEGG othology	R08971;No information of KEGG othology	R06790;No information of KEGG othology	R06967;K08710;3.5.99.4;atzC;No information about KM-value	R07305;No information of KEGG othology	R05562;No information of KEGG othology
Puromycin	C01610	10	R05677;R05676;R05675;R05674;R05673;R05672;R05671;R05670;R05669;R05668	R05677;K12636;None;K12636##napH;None	R05676;K12635;2.1.1.38;dmpM;No information about KM-value	R05675;K12634;None;pur3;None	R05674;K12633;2.-.-.-;pur5;No information about KM-value	R05673;K12633;2.-.-.-;pur5;No information about KM-value	R05672;K12632;2.3.-.-;pac;No information about KM-value	R05671;K12631;None;pur6;None	R05670;K12630;2.-.-.-;pur4;No information about KM-value	R05669;K12629;3.-.-.-;pur7;No information about KM-value	R05668;K12628;1.-.-.-;pur10;No information about KM-value
Retinyl palmitate##Vitamin A palmitate##all-trans-Retinyl palmitate##Retinol palmitate	C02588	10	R02368;R02124;R00032;R03823;R07512;R07511;R07510;R04218;R02065;R02061	R02368;K11157;3.1.1.-;PNPLA4;No information about KM-value	R02124;K00121;1.1.1.284;frmA##ADH5##adhC;S-hydroxymethylglutathione##0.00012##696092##Homo sapiens (human)	R00032;K00515;1.14.99.36;BCMO1##BCDO1;beta-carotene##0.0009##674463##Mus musculus (mouse)	R03823;No information of KEGG othology	R07512;K09835;5.-.-.-;crtH##crtISO;No information about KM-value	R07511;K00514;1.14.99.30;E1.14.99.30##crtQ##zds;No information about KM-value	R07510;K02293;1.14.99.-;PDS##crtP;No information about KM-value	R04218;No information of KEGG othology	R02065;K02291;2.5.1.32;crtB;No information about KM-value	R02061;K13789;2.5.1.29;GGPS;farnesyl diphosphate##0.0005##638761##Ricinus communis (castor bean)
Retinyl palmitate##Vitamin A palmitate##all-trans-Retinyl palmitate##Retinol palmitate	C02588	10	R02368;R08379;R00032;R03823;R07512;R07511;R07510;R04218;R02065;R02061	R02368;K11157;3.1.1.-;PNPLA4;No information about KM-value	R08379;K11153;1.1.1.-;RDH12;No information about KM-value	R00032;K00515;1.14.99.36;BCMO1##BCDO1;beta-carotene##0.0009##674463##Mus musculus (mouse)	R03823;No information of KEGG othology	R07512;K09835;5.-.-.-;crtH##crtISO;No information about KM-value	R07511;K00514;1.14.99.30;E1.14.99.30##crtQ##zds;No information about KM-value	R07510;K02293;1.14.99.-;PDS##crtP;No information about KM-value	R04218;No information of KEGG othology	R02065;K02291;2.5.1.32;crtB;No information about KM-value	R02061;K13789;2.5.1.29;GGPS;farnesyl diphosphate##0.0005##638761##Ricinus communis (castor bean)
1,4-Naphthoquinone##1,4-Naphthalenedione	C02617	10	R07019;R07018;R07009;R07011;R07020;R04117;R05137;R05136;R02941;R06602	R07019;No information of KEGG othology	R07018;No information of KEGG othology	R07009;No information of KEGG othology	R07011;No information of KEGG othology	R07020;K07420;1.14.14.1;CYP2S;fenthion##0.0016##706823##Homo sapiens (human)	R04117;K14583;1.13.11.56;nahC;No information about KM-value	R05137;K14584;5.99.1.4;nahD;No information about KM-value	R05136;K14585;4.1.2.45;nahE;No information about KM-value	R02941;K00152;1.2.1.65;E1.2.1.65;No information about KM-value	R06602;K04782;4.1.3.-;pchB;No information about KM-value
1,4-Naphthoquinone##1,4-Naphthalenedione	C02617	10	R07019;R07018;R07009;R07011;R07020;R04117;R05137;R05136;R02941;R06603	R07019;No information of KEGG othology	R07018;No information of KEGG othology	R07009;No information of KEGG othology	R07011;No information of KEGG othology	R07020;K07420;1.14.14.1;CYP2S;fenthion##0.0016##706823##Homo sapiens (human)	R04117;K14583;1.13.11.56;nahC;No information about KM-value	R05137;K14584;5.99.1.4;nahD;No information about KM-value	R05136;K14585;4.1.2.45;nahE;No information about KM-value	R02941;K00152;1.2.1.65;E1.2.1.65;No information about KM-value	R06603;No information of KEGG othology
1,4-Naphthoquinone##1,4-Naphthalenedione	C02617	10	R07019;R07018;R07009;R07013;R07015;R04117;R05137;R05136;R02941;R06602	R07019;No information of KEGG othology	R07018;No information of KEGG othology	R07009;No information of KEGG othology	R07013;K01253;3.3.2.9;EPHX1;(5Z,8Z,11Z)-14,15-epoxyeicosatrienoic acid##0.00025##710118##Mus musculus (mouse)	R07015;K00212;1.3.1.20;E1.3.1.20;lithocholic acid##0.0016##349256##Bos taurus (cow)	R04117;K14583;1.13.11.56;nahC;No information about KM-value	R05137;K14584;5.99.1.4;nahD;No information about KM-value	R05136;K14585;4.1.2.45;nahE;No information about KM-value	R02941;K00152;1.2.1.65;E1.2.1.65;No information about KM-value	R06602;K04782;4.1.3.-;pchB;No information about KM-value
1,4-Naphthoquinone##1,4-Naphthalenedione	C02617	10	R07019;R07018;R07009;R07013;R07015;R04117;R05137;R05136;R02941;R06603	R07019;No information of KEGG othology	R07018;No information of KEGG othology	R07009;No information of KEGG othology	R07013;K01253;3.3.2.9;EPHX1;(5Z,8Z,11Z)-14,15-epoxyeicosatrienoic acid##0.00025##710118##Mus musculus (mouse)	R07015;K00212;1.3.1.20;E1.3.1.20;lithocholic acid##0.0016##349256##Bos taurus (cow)	R04117;K14583;1.13.11.56;nahC;No information about KM-value	R05137;K14584;5.99.1.4;nahD;No information about KM-value	R05136;K14585;4.1.2.45;nahE;No information about KM-value	R02941;K00152;1.2.1.65;E1.2.1.65;No information about KM-value	R06603;No information of KEGG othology
1,4-Naphthoquinone##1,4-Naphthalenedione	C02617	10	R07019;R07018;R07010;R07012;R07020;R04117;R05137;R05136;R02941;R06602	R07019;No information of KEGG othology	R07018;No information of KEGG othology	R07010;No information of KEGG othology	R07012;No information of KEGG othology	R07020;K07420;1.14.14.1;CYP2S;fenthion##0.0016##706823##Homo sapiens (human)	R04117;K14583;1.13.11.56;nahC;No information about KM-value	R05137;K14584;5.99.1.4;nahD;No information about KM-value	R05136;K14585;4.1.2.45;nahE;No information about KM-value	R02941;K00152;1.2.1.65;E1.2.1.65;No information about KM-value	R06602;K04782;4.1.3.-;pchB;No information about KM-value
1,4-Naphthoquinone##1,4-Naphthalenedione	C02617	10	R07019;R07018;R07010;R07012;R07020;R04117;R05137;R05136;R02941;R06603	R07019;No information of KEGG othology	R07018;No information of KEGG othology	R07010;No information of KEGG othology	R07012;No information of KEGG othology	R07020;K07420;1.14.14.1;CYP2S;fenthion##0.0016##706823##Homo sapiens (human)	R04117;K14583;1.13.11.56;nahC;No information about KM-value	R05137;K14584;5.99.1.4;nahD;No information about KM-value	R05136;K14585;4.1.2.45;nahE;No information about KM-value	R02941;K00152;1.2.1.65;E1.2.1.65;No information about KM-value	R06603;No information of KEGG othology
1,4-Naphthoquinone##1,4-Naphthalenedione	C02617	10	R07019;R07018;R07010;R07014;R07015;R04117;R05137;R05136;R02941;R06602	R07019;No information of KEGG othology	R07018;No information of KEGG othology	R07010;No information of KEGG othology	R07014;K01253;3.3.2.9;EPHX1;(5Z,8Z,11Z)-14,15-epoxyeicosatrienoic acid##0.00025##710118##Mus musculus (mouse)	R07015;K00212;1.3.1.20;E1.3.1.20;lithocholic acid##0.0016##349256##Bos taurus (cow)	R04117;K14583;1.13.11.56;nahC;No information about KM-value	R05137;K14584;5.99.1.4;nahD;No information about KM-value	R05136;K14585;4.1.2.45;nahE;No information about KM-value	R02941;K00152;1.2.1.65;E1.2.1.65;No information about KM-value	R06602;K04782;4.1.3.-;pchB;No information about KM-value
1,4-Naphthoquinone##1,4-Naphthalenedione	C02617	10	R07019;R07018;R07010;R07014;R07015;R04117;R05137;R05136;R02941;R06603	R07019;No information of KEGG othology	R07018;No information of KEGG othology	R07010;No information of KEGG othology	R07014;K01253;3.3.2.9;EPHX1;(5Z,8Z,11Z)-14,15-epoxyeicosatrienoic acid##0.00025##710118##Mus musculus (mouse)	R07015;K00212;1.3.1.20;E1.3.1.20;lithocholic acid##0.0016##349256##Bos taurus (cow)	R04117;K14583;1.13.11.56;nahC;No information about KM-value	R05137;K14584;5.99.1.4;nahD;No information about KM-value	R05136;K14585;4.1.2.45;nahE;No information about KM-value	R02941;K00152;1.2.1.65;E1.2.1.65;No information about KM-value	R06603;No information of KEGG othology
5beta-Cholestan-3-one##Coprostan-3-one	C03091	10	R02609;R01459;R01451;R03310;R03353;R07498;R03765;R03200;R02874;R06223	R02609;No information of KEGG othology	R01459;K03333;1.1.3.6;E1.1.3.6;beta-sitosterol##0.25##287653##Schizophyllum commune	R01451;K00213;1.3.1.21;DHCR7;Ergosterol##0.21##349274##Rattus norvegicus (rat)	R01451;K00213;1.3.1.21;DHCR7;7-dehydrocholesterol##1.14##349267##Mus musculus (mouse)	R03310;K00227;1.14.21.6;SC5DL;5alpha-Cholest-7-en-3beta-ol##0.032##390939##Arabidopsis thaliana (thale cress)	R03353;K01824;5.3.3.5;EBP;Zymosterol##0.05##649741##Homo sapiens (human)	R07498;K09828;1.3.1.72;DHCR24;5alpha-cholesta-7,24-dien-3beta-ol##0.037##288496##Rattus norvegicus (rat)	R03765;No information of KEGG othology	R03200;K01853;5.4.99.8;E5.4.99.8;No information about KM-value	R02874;K00511;1.14.99.7;E1.14.99.7##SQLE##ERG1;FAD##0.00043##438198##Rattus norvegicus (rat)	R06223;K00801;2.5.1.21;FDFT1;farnesyl diphosphate##0.0004##489847##Sus scrofa (pig)	R06223;K00801;2.5.1.21;FDFT1;trans-farnesyl diphosphate##0.001##489842##Rattus norvegicus (rat)
5beta-Cholestan-3-one##Coprostan-3-one	C03091	10	R02609;R01459;R01456;R07215;R03353;R07498;R03765;R03200;R02874;R06223	R02609;No information of KEGG othology	R01459;K03333;1.1.3.6;E1.1.3.6;beta-sitosterol##0.25##287653##Schizophyllum commune	R01456;K00213;1.3.1.21;DHCR7;Ergosterol##0.21##349274##Rattus norvegicus (rat)	R01456;K00213;1.3.1.21;DHCR7;7-dehydrocholesterol##1.14##349267##Mus musculus (mouse)	R07215;K00227;1.14.21.6;SC5DL;5alpha-Cholest-7-en-3beta-ol##0.032##390939##Arabidopsis thaliana (thale cress)	R03353;K01824;5.3.3.5;EBP;Zymosterol##0.05##649741##Homo sapiens (human)	R07498;K09828;1.3.1.72;DHCR24;5alpha-cholesta-7,24-dien-3beta-ol##0.037##288496##Rattus norvegicus (rat)	R03765;No information of KEGG othology	R03200;K01853;5.4.99.8;E5.4.99.8;No information about KM-value	R02874;K00511;1.14.99.7;E1.14.99.7##SQLE##ERG1;FAD##0.00043##438198##Rattus norvegicus (rat)	R06223;K00801;2.5.1.21;FDFT1;farnesyl diphosphate##0.0004##489847##Sus scrofa (pig)	R06223;K00801;2.5.1.21;FDFT1;trans-farnesyl diphosphate##0.001##489842##Rattus norvegicus (rat)
5beta-Cholestan-3-one##Coprostan-3-one	C03091	10	R02609;R01459;R01456;R07215;R05703;R04804;R03765;R03200;R02874;R06223	R02609;No information of KEGG othology	R01459;K03333;1.1.3.6;E1.1.3.6;beta-sitosterol##0.25##287653##Schizophyllum commune	R01456;K00213;1.3.1.21;DHCR7;Ergosterol##0.21##349274##Rattus norvegicus (rat)	R01456;K00213;1.3.1.21;DHCR7;7-dehydrocholesterol##1.14##349267##Mus musculus (mouse)	R07215;K00227;1.14.21.6;SC5DL;5alpha-Cholest-7-en-3beta-ol##0.032##390939##Arabidopsis thaliana (thale cress)	R05703;K09828;1.3.1.72;DHCR24;5alpha-cholesta-7,24-dien-3beta-ol##0.037##288496##Rattus norvegicus (rat)	R04804;K01824;5.3.3.5;EBP;Zymosterol##0.05##649741##Homo sapiens (human)	R03765;No information of KEGG othology	R03200;K01853;5.4.99.8;E5.4.99.8;No information about KM-value	R02874;K00511;1.14.99.7;E1.14.99.7##SQLE##ERG1;FAD##0.00043##438198##Rattus norvegicus (rat)	R06223;K00801;2.5.1.21;FDFT1;farnesyl diphosphate##0.0004##489847##Sus scrofa (pig)	R06223;K00801;2.5.1.21;FDFT1;trans-farnesyl diphosphate##0.001##489842##Rattus norvegicus (rat)
5beta-Cholestan-3-one##Coprostan-3-one	C03091	10	R02609;R01459;R08131;R03310;R03353;R07498;R03765;R03200;R02874;R06223	R02609;No information of KEGG othology	R01459;K03333;1.1.3.6;E1.1.3.6;beta-sitosterol##0.25##287653##Schizophyllum commune	R08131;K14938;None;nvd;None	R03310;K00227;1.14.21.6;SC5DL;5alpha-Cholest-7-en-3beta-ol##0.032##390939##Arabidopsis thaliana (thale cress)	R03353;K01824;5.3.3.5;EBP;Zymosterol##0.05##649741##Homo sapiens (human)	R07498;K09828;1.3.1.72;DHCR24;5alpha-cholesta-7,24-dien-3beta-ol##0.037##288496##Rattus norvegicus (rat)	R03765;No information of KEGG othology	R03200;K01853;5.4.99.8;E5.4.99.8;No information about KM-value	R02874;K00511;1.14.99.7;E1.14.99.7##SQLE##ERG1;FAD##0.00043##438198##Rattus norvegicus (rat)	R06223;K00801;2.5.1.21;FDFT1;farnesyl diphosphate##0.0004##489847##Sus scrofa (pig)	R06223;K00801;2.5.1.21;FDFT1;trans-farnesyl diphosphate##0.001##489842##Rattus norvegicus (rat)
5beta-Cholestan-3-one##Coprostan-3-one	C03091	10	R02609;R01459;R08131;R03310;R05703;R04804;R03765;R03200;R02874;R06223	R02609;No information of KEGG othology	R01459;K03333;1.1.3.6;E1.1.3.6;beta-sitosterol##0.25##287653##Schizophyllum commune	R08131;K14938;None;nvd;None	R03310;K00227;1.14.21.6;SC5DL;5alpha-Cholest-7-en-3beta-ol##0.032##390939##Arabidopsis thaliana (thale cress)	R05703;K09828;1.3.1.72;DHCR24;5alpha-cholesta-7,24-dien-3beta-ol##0.037##288496##Rattus norvegicus (rat)	R04804;K01824;5.3.3.5;EBP;Zymosterol##0.05##649741##Homo sapiens (human)	R03765;No information of KEGG othology	R03200;K01853;5.4.99.8;E5.4.99.8;No information about KM-value	R02874;K00511;1.14.99.7;E1.14.99.7##SQLE##ERG1;FAD##0.00043##438198##Rattus norvegicus (rat)	R06223;K00801;2.5.1.21;FDFT1;farnesyl diphosphate##0.0004##489847##Sus scrofa (pig)	R06223;K00801;2.5.1.21;FDFT1;trans-farnesyl diphosphate##0.001##489842##Rattus norvegicus (rat)
5beta-Cholestan-3-one##Coprostan-3-one	C03091	10	R02609;R01459;R08131;R07215;R03353;R07498;R03765;R03200;R02874;R06223	R02609;No information of KEGG othology	R01459;K03333;1.1.3.6;E1.1.3.6;beta-sitosterol##0.25##287653##Schizophyllum commune	R08131;K14938;None;nvd;None	R07215;K00227;1.14.21.6;SC5DL;5alpha-Cholest-7-en-3beta-ol##0.032##390939##Arabidopsis thaliana (thale cress)	R03353;K01824;5.3.3.5;EBP;Zymosterol##0.05##649741##Homo sapiens (human)	R07498;K09828;1.3.1.72;DHCR24;5alpha-cholesta-7,24-dien-3beta-ol##0.037##288496##Rattus norvegicus (rat)	R03765;No information of KEGG othology	R03200;K01853;5.4.99.8;E5.4.99.8;No information about KM-value	R02874;K00511;1.14.99.7;E1.14.99.7##SQLE##ERG1;FAD##0.00043##438198##Rattus norvegicus (rat)	R06223;K00801;2.5.1.21;FDFT1;farnesyl diphosphate##0.0004##489847##Sus scrofa (pig)	R06223;K00801;2.5.1.21;FDFT1;trans-farnesyl diphosphate##0.001##489842##Rattus norvegicus (rat)
5beta-Cholestan-3-one##Coprostan-3-one	C03091	10	R02609;R01459;R08131;R07215;R05703;R04804;R03765;R03200;R02874;R06223	R02609;No information of KEGG othology	R01459;K03333;1.1.3.6;E1.1.3.6;beta-sitosterol##0.25##287653##Schizophyllum commune	R08131;K14938;None;nvd;None	R07215;K00227;1.14.21.6;SC5DL;5alpha-Cholest-7-en-3beta-ol##0.032##390939##Arabidopsis thaliana (thale cress)	R05703;K09828;1.3.1.72;DHCR24;5alpha-cholesta-7,24-dien-3beta-ol##0.037##288496##Rattus norvegicus (rat)	R04804;K01824;5.3.3.5;EBP;Zymosterol##0.05##649741##Homo sapiens (human)	R03765;No information of KEGG othology	R03200;K01853;5.4.99.8;E5.4.99.8;No information about KM-value	R02874;K00511;1.14.99.7;E1.14.99.7##SQLE##ERG1;FAD##0.00043##438198##Rattus norvegicus (rat)	R06223;K00801;2.5.1.21;FDFT1;farnesyl diphosphate##0.0004##489847##Sus scrofa (pig)	R06223;K00801;2.5.1.21;FDFT1;trans-farnesyl diphosphate##0.001##489842##Rattus norvegicus (rat)
5beta-Cholestan-3-one##Coprostan-3-one	C03091	10	R02609;R01459;R01451;R03310;R05703;R04804;R03765;R03200;R02874;R06223	R02609;No information of KEGG othology	R01459;K03333;1.1.3.6;E1.1.3.6;beta-sitosterol##0.25##287653##Schizophyllum commune	R01451;K00213;1.3.1.21;DHCR7;Ergosterol##0.21##349274##Rattus norvegicus (rat)	R01451;K00213;1.3.1.21;DHCR7;7-dehydrocholesterol##1.14##349267##Mus musculus (mouse)	R03310;K00227;1.14.21.6;SC5DL;5alpha-Cholest-7-en-3beta-ol##0.032##390939##Arabidopsis thaliana (thale cress)	R05703;K09828;1.3.1.72;DHCR24;5alpha-cholesta-7,24-dien-3beta-ol##0.037##288496##Rattus norvegicus (rat)	R04804;K01824;5.3.3.5;EBP;Zymosterol##0.05##649741##Homo sapiens (human)	R03765;No information of KEGG othology	R03200;K01853;5.4.99.8;E5.4.99.8;No information about KM-value	R02874;K00511;1.14.99.7;E1.14.99.7##SQLE##ERG1;FAD##0.00043##438198##Rattus norvegicus (rat)	R06223;K00801;2.5.1.21;FDFT1;farnesyl diphosphate##0.0004##489847##Sus scrofa (pig)	R06223;K00801;2.5.1.21;FDFT1;trans-farnesyl diphosphate##0.001##489842##Rattus norvegicus (rat)
5beta-Cholestan-3-one##Coprostan-3-one	C03091	10	R02609;R01459;R01451;R07215;R03353;R07498;R03765;R03200;R02874;R06223	R02609;No information of KEGG othology	R01459;K03333;1.1.3.6;E1.1.3.6;beta-sitosterol##0.25##287653##Schizophyllum commune	R01451;K00213;1.3.1.21;DHCR7;Ergosterol##0.21##349274##Rattus norvegicus (rat)	R01451;K00213;1.3.1.21;DHCR7;7-dehydrocholesterol##1.14##349267##Mus musculus (mouse)	R07215;K00227;1.14.21.6;SC5DL;5alpha-Cholest-7-en-3beta-ol##0.032##390939##Arabidopsis thaliana (thale cress)	R03353;K01824;5.3.3.5;EBP;Zymosterol##0.05##649741##Homo sapiens (human)	R07498;K09828;1.3.1.72;DHCR24;5alpha-cholesta-7,24-dien-3beta-ol##0.037##288496##Rattus norvegicus (rat)	R03765;No information of KEGG othology	R03200;K01853;5.4.99.8;E5.4.99.8;No information about KM-value	R02874;K00511;1.14.99.7;E1.14.99.7##SQLE##ERG1;FAD##0.00043##438198##Rattus norvegicus (rat)	R06223;K00801;2.5.1.21;FDFT1;farnesyl diphosphate##0.0004##489847##Sus scrofa (pig)	R06223;K00801;2.5.1.21;FDFT1;trans-farnesyl diphosphate##0.001##489842##Rattus norvegicus (rat)
5beta-Cholestan-3-one##Coprostan-3-one	C03091	10	R02609;R01459;R01451;R07215;R05703;R04804;R03765;R03200;R02874;R06223	R02609;No information of KEGG othology	R01459;K03333;1.1.3.6;E1.1.3.6;beta-sitosterol##0.25##287653##Schizophyllum commune	R01451;K00213;1.3.1.21;DHCR7;Ergosterol##0.21##349274##Rattus norvegicus (rat)	R01451;K00213;1.3.1.21;DHCR7;7-dehydrocholesterol##1.14##349267##Mus musculus (mouse)	R07215;K00227;1.14.21.6;SC5DL;5alpha-Cholest-7-en-3beta-ol##0.032##390939##Arabidopsis thaliana (thale cress)	R05703;K09828;1.3.1.72;DHCR24;5alpha-cholesta-7,24-dien-3beta-ol##0.037##288496##Rattus norvegicus (rat)	R04804;K01824;5.3.3.5;EBP;Zymosterol##0.05##649741##Homo sapiens (human)	R03765;No information of KEGG othology	R03200;K01853;5.4.99.8;E5.4.99.8;No information about KM-value	R02874;K00511;1.14.99.7;E1.14.99.7##SQLE##ERG1;FAD##0.00043##438198##Rattus norvegicus (rat)	R06223;K00801;2.5.1.21;FDFT1;farnesyl diphosphate##0.0004##489847##Sus scrofa (pig)	R06223;K00801;2.5.1.21;FDFT1;trans-farnesyl diphosphate##0.001##489842##Rattus norvegicus (rat)
5beta-Cholestan-3-one##Coprostan-3-one	C03091	10	R02609;R01459;R01456;R03310;R03353;R07498;R03765;R03200;R02874;R06223	R02609;No information of KEGG othology	R01459;K03333;1.1.3.6;E1.1.3.6;beta-sitosterol##0.25##287653##Schizophyllum commune	R01456;K00213;1.3.1.21;DHCR7;Ergosterol##0.21##349274##Rattus norvegicus (rat)	R01456;K00213;1.3.1.21;DHCR7;7-dehydrocholesterol##1.14##349267##Mus musculus (mouse)	R03310;K00227;1.14.21.6;SC5DL;5alpha-Cholest-7-en-3beta-ol##0.032##390939##Arabidopsis thaliana (thale cress)	R03353;K01824;5.3.3.5;EBP;Zymosterol##0.05##649741##Homo sapiens (human)	R07498;K09828;1.3.1.72;DHCR24;5alpha-cholesta-7,24-dien-3beta-ol##0.037##288496##Rattus norvegicus (rat)	R03765;No information of KEGG othology	R03200;K01853;5.4.99.8;E5.4.99.8;No information about KM-value	R02874;K00511;1.14.99.7;E1.14.99.7##SQLE##ERG1;FAD##0.00043##438198##Rattus norvegicus (rat)	R06223;K00801;2.5.1.21;FDFT1;farnesyl diphosphate##0.0004##489847##Sus scrofa (pig)	R06223;K00801;2.5.1.21;FDFT1;trans-farnesyl diphosphate##0.001##489842##Rattus norvegicus (rat)
5beta-Cholestan-3-one##Coprostan-3-one	C03091	10	R02609;R01459;R01456;R03310;R05703;R04804;R03765;R03200;R02874;R06223	R02609;No information of KEGG othology	R01459;K03333;1.1.3.6;E1.1.3.6;beta-sitosterol##0.25##287653##Schizophyllum commune	R01456;K00213;1.3.1.21;DHCR7;Ergosterol##0.21##349274##Rattus norvegicus (rat)	R01456;K00213;1.3.1.21;DHCR7;7-dehydrocholesterol##1.14##349267##Mus musculus (mouse)	R03310;K00227;1.14.21.6;SC5DL;5alpha-Cholest-7-en-3beta-ol##0.032##390939##Arabidopsis thaliana (thale cress)	R05703;K09828;1.3.1.72;DHCR24;5alpha-cholesta-7,24-dien-3beta-ol##0.037##288496##Rattus norvegicus (rat)	R04804;K01824;5.3.3.5;EBP;Zymosterol##0.05##649741##Homo sapiens (human)	R03765;No information of KEGG othology	R03200;K01853;5.4.99.8;E5.4.99.8;No information about KM-value	R02874;K00511;1.14.99.7;E1.14.99.7##SQLE##ERG1;FAD##0.00043##438198##Rattus norvegicus (rat)	R06223;K00801;2.5.1.21;FDFT1;farnesyl diphosphate##0.0004##489847##Sus scrofa (pig)	R06223;K00801;2.5.1.21;FDFT1;trans-farnesyl diphosphate##0.001##489842##Rattus norvegicus (rat)
Phenanthrene-3,4-diol##3,4-Dihydroxyphenanthrene	C03164	10	R05650;R05642;R05648;R05649;R05632;R04117;R05137;R05136;R02941;R06602	R05650;K11945;1.13.11.-;phdF;No information about KM-value	R05642;No information of KEGG othology	R05648;K11946;4.1.2.-;phdG;No information about KM-value	R05649;K11947;1.2.1.-;nidD;No information about KM-value	R05632;K00480;1.14.13.1;E1.14.13.1;No information about KM-value	R04117;K14583;1.13.11.56;nahC;No information about KM-value	R05137;K14584;5.99.1.4;nahD;No information about KM-value	R05136;K14585;4.1.2.45;nahE;No information about KM-value	R02941;K00152;1.2.1.65;E1.2.1.65;No information about KM-value	R06602;K04782;4.1.3.-;pchB;No information about KM-value
Phenanthrene-3,4-diol##3,4-Dihydroxyphenanthrene	C03164	10	R05650;R05642;R05648;R05649;R05632;R04117;R05137;R05136;R02941;R06603	R05650;K11945;1.13.11.-;phdF;No information about KM-value	R05642;No information of KEGG othology	R05648;K11946;4.1.2.-;phdG;No information about KM-value	R05649;K11947;1.2.1.-;nidD;No information about KM-value	R05632;K00480;1.14.13.1;E1.14.13.1;No information about KM-value	R04117;K14583;1.13.11.56;nahC;No information about KM-value	R05137;K14584;5.99.1.4;nahD;No information about KM-value	R05136;K14585;4.1.2.45;nahE;No information about KM-value	R02941;K00152;1.2.1.65;E1.2.1.65;No information about KM-value	R06603;No information of KEGG othology
2-trans-Dodecenoyl-CoA##(2E)-Dodec-2-enoyl-CoA##(2E)-Dodecenoyl-CoA	C03221	10	R03856;R03858;R04739;R04740;R03989;R03991;R04737;R04738;R01278;R01274	R03856;K07512;1.3.1.38;MECR##NRBF1;trans-phytenoyl-CoA##0.018##673644##Homo sapiens (human)	R03858;K07513;2.3.1.16;ACAA1;3-oxodecanoyl-CoA##0.0018##486412##Sus scrofa (pig)	R04739;K07514;5.3.3.8;EHHADH;trans-2-Hexenoyl-CoA##0.00062##678385##Rattus norvegicus (rat)	R04740;K07514;5.3.3.8;EHHADH;trans-2-Hexenoyl-CoA##0.00062##678385##Rattus norvegicus (rat)	R03989;K07512;1.3.1.38;MECR##NRBF1;trans-phytenoyl-CoA##0.018##673644##Homo sapiens (human)	R03991;K07513;2.3.1.16;ACAA1;3-oxodecanoyl-CoA##0.0018##486412##Sus scrofa (pig)	R04737;K07514;5.3.3.8;EHHADH;trans-2-Hexenoyl-CoA##0.00062##678385##Rattus norvegicus (rat)	R04738;K07514;5.3.3.8;EHHADH;trans-2-Hexenoyl-CoA##0.00062##678385##Rattus norvegicus (rat)	R01278;K07512;1.3.1.38;MECR##NRBF1;trans-phytenoyl-CoA##0.018##673644##Homo sapiens (human)	R01274;K01068;3.1.2.2;E3.1.2.2;eicosanoyl-CoA##0.0004##646143##Mycobacterium smegmatis
2-trans-Dodecenoyl-CoA##(2E)-Dodec-2-enoyl-CoA##(2E)-Dodecenoyl-CoA	C03221	10	R03856;R03858;R04739;R04740;R03989;R03991;R04737;R04738;R01278;R01280	R03856;K07512;1.3.1.38;MECR##NRBF1;trans-phytenoyl-CoA##0.018##673644##Homo sapiens (human)	R03858;K07513;2.3.1.16;ACAA1;3-oxodecanoyl-CoA##0.0018##486412##Sus scrofa (pig)	R04739;K07514;5.3.3.8;EHHADH;trans-2-Hexenoyl-CoA##0.00062##678385##Rattus norvegicus (rat)	R04740;K07514;5.3.3.8;EHHADH;trans-2-Hexenoyl-CoA##0.00062##678385##Rattus norvegicus (rat)	R03989;K07512;1.3.1.38;MECR##NRBF1;trans-phytenoyl-CoA##0.018##673644##Homo sapiens (human)	R03991;K07513;2.3.1.16;ACAA1;3-oxodecanoyl-CoA##0.0018##486412##Sus scrofa (pig)	R04737;K07514;5.3.3.8;EHHADH;trans-2-Hexenoyl-CoA##0.00062##678385##Rattus norvegicus (rat)	R04738;K07514;5.3.3.8;EHHADH;trans-2-Hexenoyl-CoA##0.00062##678385##Rattus norvegicus (rat)	R01278;K07512;1.3.1.38;MECR##NRBF1;trans-phytenoyl-CoA##0.018##673644##Homo sapiens (human)	R01280;K15013;6.2.1.3;ACSBG;CoA##0.00053##740##Rattus norvegicus (rat)
2-trans-Dodecenoyl-CoA##(2E)-Dodec-2-enoyl-CoA##(2E)-Dodecenoyl-CoA	C03221	10	R03856;R03858;R04739;R04740;R03989;R03991;R04737;R04738;R01279;R01274	R03856;K07512;1.3.1.38;MECR##NRBF1;trans-phytenoyl-CoA##0.018##673644##Homo sapiens (human)	R03858;K07513;2.3.1.16;ACAA1;3-oxodecanoyl-CoA##0.0018##486412##Sus scrofa (pig)	R04739;K07514;5.3.3.8;EHHADH;trans-2-Hexenoyl-CoA##0.00062##678385##Rattus norvegicus (rat)	R04740;K07514;5.3.3.8;EHHADH;trans-2-Hexenoyl-CoA##0.00062##678385##Rattus norvegicus (rat)	R03989;K07512;1.3.1.38;MECR##NRBF1;trans-phytenoyl-CoA##0.018##673644##Homo sapiens (human)	R03991;K07513;2.3.1.16;ACAA1;3-oxodecanoyl-CoA##0.0018##486412##Sus scrofa (pig)	R04737;K07514;5.3.3.8;EHHADH;trans-2-Hexenoyl-CoA##0.00062##678385##Rattus norvegicus (rat)	R04738;K07514;5.3.3.8;EHHADH;trans-2-Hexenoyl-CoA##0.00062##678385##Rattus norvegicus (rat)	R01279;K00249;1.3.99.3;E1.3.99.3##ACADM##acd;linoleoyl-CoA##0.00021##674476##Homo sapiens (human)	R01274;K01068;3.1.2.2;E3.1.2.2;eicosanoyl-CoA##0.0004##646143##Mycobacterium smegmatis
2-trans-Dodecenoyl-CoA##(2E)-Dodec-2-enoyl-CoA##(2E)-Dodecenoyl-CoA	C03221	10	R03856;R03858;R04739;R04740;R03989;R03991;R04737;R04738;R01279;R01280	R03856;K07512;1.3.1.38;MECR##NRBF1;trans-phytenoyl-CoA##0.018##673644##Homo sapiens (human)	R03858;K07513;2.3.1.16;ACAA1;3-oxodecanoyl-CoA##0.0018##486412##Sus scrofa (pig)	R04739;K07514;5.3.3.8;EHHADH;trans-2-Hexenoyl-CoA##0.00062##678385##Rattus norvegicus (rat)	R04740;K07514;5.3.3.8;EHHADH;trans-2-Hexenoyl-CoA##0.00062##678385##Rattus norvegicus (rat)	R03989;K07512;1.3.1.38;MECR##NRBF1;trans-phytenoyl-CoA##0.018##673644##Homo sapiens (human)	R03991;K07513;2.3.1.16;ACAA1;3-oxodecanoyl-CoA##0.0018##486412##Sus scrofa (pig)	R04737;K07514;5.3.3.8;EHHADH;trans-2-Hexenoyl-CoA##0.00062##678385##Rattus norvegicus (rat)	R04738;K07514;5.3.3.8;EHHADH;trans-2-Hexenoyl-CoA##0.00062##678385##Rattus norvegicus (rat)	R01279;K00249;1.3.99.3;E1.3.99.3##ACADM##acd;linoleoyl-CoA##0.00021##674476##Homo sapiens (human)	R01280;K15013;6.2.1.3;ACSBG;CoA##0.00053##740##Rattus norvegicus (rat)
2-trans-Dodecenoyl-CoA##(2E)-Dodec-2-enoyl-CoA##(2E)-Dodecenoyl-CoA	C03221	10	R03856;R03858;R04739;R04740;R03990;R03991;R04737;R04738;R01278;R01274	R03856;K07512;1.3.1.38;MECR##NRBF1;trans-phytenoyl-CoA##0.018##673644##Homo sapiens (human)	R03858;K07513;2.3.1.16;ACAA1;3-oxodecanoyl-CoA##0.0018##486412##Sus scrofa (pig)	R04739;K07514;5.3.3.8;EHHADH;trans-2-Hexenoyl-CoA##0.00062##678385##Rattus norvegicus (rat)	R04740;K07514;5.3.3.8;EHHADH;trans-2-Hexenoyl-CoA##0.00062##678385##Rattus norvegicus (rat)	R03990;K00249;1.3.99.3;E1.3.99.3##ACADM##acd;linoleoyl-CoA##0.00021##674476##Homo sapiens (human)	R03991;K07513;2.3.1.16;ACAA1;3-oxodecanoyl-CoA##0.0018##486412##Sus scrofa (pig)	R04737;K07514;5.3.3.8;EHHADH;trans-2-Hexenoyl-CoA##0.00062##678385##Rattus norvegicus (rat)	R04738;K07514;5.3.3.8;EHHADH;trans-2-Hexenoyl-CoA##0.00062##678385##Rattus norvegicus (rat)	R01278;K07512;1.3.1.38;MECR##NRBF1;trans-phytenoyl-CoA##0.018##673644##Homo sapiens (human)	R01274;K01068;3.1.2.2;E3.1.2.2;eicosanoyl-CoA##0.0004##646143##Mycobacterium smegmatis
2-trans-Dodecenoyl-CoA##(2E)-Dodec-2-enoyl-CoA##(2E)-Dodecenoyl-CoA	C03221	10	R03856;R03858;R04739;R04740;R03990;R03991;R04737;R04738;R01278;R01280	R03856;K07512;1.3.1.38;MECR##NRBF1;trans-phytenoyl-CoA##0.018##673644##Homo sapiens (human)	R03858;K07513;2.3.1.16;ACAA1;3-oxodecanoyl-CoA##0.0018##486412##Sus scrofa (pig)	R04739;K07514;5.3.3.8;EHHADH;trans-2-Hexenoyl-CoA##0.00062##678385##Rattus norvegicus (rat)	R04740;K07514;5.3.3.8;EHHADH;trans-2-Hexenoyl-CoA##0.00062##678385##Rattus norvegicus (rat)	R03990;K00249;1.3.99.3;E1.3.99.3##ACADM##acd;linoleoyl-CoA##0.00021##674476##Homo sapiens (human)	R03991;K07513;2.3.1.16;ACAA1;3-oxodecanoyl-CoA##0.0018##486412##Sus scrofa (pig)	R04737;K07514;5.3.3.8;EHHADH;trans-2-Hexenoyl-CoA##0.00062##678385##Rattus norvegicus (rat)	R04738;K07514;5.3.3.8;EHHADH;trans-2-Hexenoyl-CoA##0.00062##678385##Rattus norvegicus (rat)	R01278;K07512;1.3.1.38;MECR##NRBF1;trans-phytenoyl-CoA##0.018##673644##Homo sapiens (human)	R01280;K15013;6.2.1.3;ACSBG;CoA##0.00053##740##Rattus norvegicus (rat)
2-trans-Dodecenoyl-CoA##(2E)-Dodec-2-enoyl-CoA##(2E)-Dodecenoyl-CoA	C03221	10	R03856;R03858;R04739;R04740;R03990;R03991;R04737;R04738;R01279;R01274	R03856;K07512;1.3.1.38;MECR##NRBF1;trans-phytenoyl-CoA##0.018##673644##Homo sapiens (human)	R03858;K07513;2.3.1.16;ACAA1;3-oxodecanoyl-CoA##0.0018##486412##Sus scrofa (pig)	R04739;K07514;5.3.3.8;EHHADH;trans-2-Hexenoyl-CoA##0.00062##678385##Rattus norvegicus (rat)	R04740;K07514;5.3.3.8;EHHADH;trans-2-Hexenoyl-CoA##0.00062##678385##Rattus norvegicus (rat)	R03990;K00249;1.3.99.3;E1.3.99.3##ACADM##acd;linoleoyl-CoA##0.00021##674476##Homo sapiens (human)	R03991;K07513;2.3.1.16;ACAA1;3-oxodecanoyl-CoA##0.0018##486412##Sus scrofa (pig)	R04737;K07514;5.3.3.8;EHHADH;trans-2-Hexenoyl-CoA##0.00062##678385##Rattus norvegicus (rat)	R04738;K07514;5.3.3.8;EHHADH;trans-2-Hexenoyl-CoA##0.00062##678385##Rattus norvegicus (rat)	R01279;K00249;1.3.99.3;E1.3.99.3##ACADM##acd;linoleoyl-CoA##0.00021##674476##Homo sapiens (human)	R01274;K01068;3.1.2.2;E3.1.2.2;eicosanoyl-CoA##0.0004##646143##Mycobacterium smegmatis
2-trans-Dodecenoyl-CoA##(2E)-Dodec-2-enoyl-CoA##(2E)-Dodecenoyl-CoA	C03221	10	R03856;R03858;R04739;R04740;R03990;R03991;R04737;R04738;R01279;R01280	R03856;K07512;1.3.1.38;MECR##NRBF1;trans-phytenoyl-CoA##0.018##673644##Homo sapiens (human)	R03858;K07513;2.3.1.16;ACAA1;3-oxodecanoyl-CoA##0.0018##486412##Sus scrofa (pig)	R04739;K07514;5.3.3.8;EHHADH;trans-2-Hexenoyl-CoA##0.00062##678385##Rattus norvegicus (rat)	R04740;K07514;5.3.3.8;EHHADH;trans-2-Hexenoyl-CoA##0.00062##678385##Rattus norvegicus (rat)	R03990;K00249;1.3.99.3;E1.3.99.3##ACADM##acd;linoleoyl-CoA##0.00021##674476##Homo sapiens (human)	R03991;K07513;2.3.1.16;ACAA1;3-oxodecanoyl-CoA##0.0018##486412##Sus scrofa (pig)	R04737;K07514;5.3.3.8;EHHADH;trans-2-Hexenoyl-CoA##0.00062##678385##Rattus norvegicus (rat)	R04738;K07514;5.3.3.8;EHHADH;trans-2-Hexenoyl-CoA##0.00062##678385##Rattus norvegicus (rat)	R01279;K00249;1.3.99.3;E1.3.99.3##ACADM##acd;linoleoyl-CoA##0.00021##674476##Homo sapiens (human)	R01280;K15013;6.2.1.3;ACSBG;CoA##0.00053##740##Rattus norvegicus (rat)
2-trans-Dodecenoyl-CoA##(2E)-Dodec-2-enoyl-CoA##(2E)-Dodecenoyl-CoA	C03221	10	R03857;R03858;R04739;R04740;R03989;R03991;R04737;R04738;R01278;R01274	R03857;K00249;1.3.99.3;E1.3.99.3##ACADM##acd;linoleoyl-CoA##0.00021##674476##Homo sapiens (human)	R03858;K07513;2.3.1.16;ACAA1;3-oxodecanoyl-CoA##0.0018##486412##Sus scrofa (pig)	R04739;K07514;5.3.3.8;EHHADH;trans-2-Hexenoyl-CoA##0.00062##678385##Rattus norvegicus (rat)	R04740;K07514;5.3.3.8;EHHADH;trans-2-Hexenoyl-CoA##0.00062##678385##Rattus norvegicus (rat)	R03989;K07512;1.3.1.38;MECR##NRBF1;trans-phytenoyl-CoA##0.018##673644##Homo sapiens (human)	R03991;K07513;2.3.1.16;ACAA1;3-oxodecanoyl-CoA##0.0018##486412##Sus scrofa (pig)	R04737;K07514;5.3.3.8;EHHADH;trans-2-Hexenoyl-CoA##0.00062##678385##Rattus norvegicus (rat)	R04738;K07514;5.3.3.8;EHHADH;trans-2-Hexenoyl-CoA##0.00062##678385##Rattus norvegicus (rat)	R01278;K07512;1.3.1.38;MECR##NRBF1;trans-phytenoyl-CoA##0.018##673644##Homo sapiens (human)	R01274;K01068;3.1.2.2;E3.1.2.2;eicosanoyl-CoA##0.0004##646143##Mycobacterium smegmatis
2-trans-Dodecenoyl-CoA##(2E)-Dodec-2-enoyl-CoA##(2E)-Dodecenoyl-CoA	C03221	10	R03857;R03858;R04739;R04740;R03989;R03991;R04737;R04738;R01278;R01280	R03857;K00249;1.3.99.3;E1.3.99.3##ACADM##acd;linoleoyl-CoA##0.00021##674476##Homo sapiens (human)	R03858;K07513;2.3.1.16;ACAA1;3-oxodecanoyl-CoA##0.0018##486412##Sus scrofa (pig)	R04739;K07514;5.3.3.8;EHHADH;trans-2-Hexenoyl-CoA##0.00062##678385##Rattus norvegicus (rat)	R04740;K07514;5.3.3.8;EHHADH;trans-2-Hexenoyl-CoA##0.00062##678385##Rattus norvegicus (rat)	R03989;K07512;1.3.1.38;MECR##NRBF1;trans-phytenoyl-CoA##0.018##673644##Homo sapiens (human)	R03991;K07513;2.3.1.16;ACAA1;3-oxodecanoyl-CoA##0.0018##486412##Sus scrofa (pig)	R04737;K07514;5.3.3.8;EHHADH;trans-2-Hexenoyl-CoA##0.00062##678385##Rattus norvegicus (rat)	R04738;K07514;5.3.3.8;EHHADH;trans-2-Hexenoyl-CoA##0.00062##678385##Rattus norvegicus (rat)	R01278;K07512;1.3.1.38;MECR##NRBF1;trans-phytenoyl-CoA##0.018##673644##Homo sapiens (human)	R01280;K15013;6.2.1.3;ACSBG;CoA##0.00053##740##Rattus norvegicus (rat)
2-trans-Dodecenoyl-CoA##(2E)-Dodec-2-enoyl-CoA##(2E)-Dodecenoyl-CoA	C03221	10	R03857;R03858;R04739;R04740;R03989;R03991;R04737;R04738;R01279;R01274	R03857;K00249;1.3.99.3;E1.3.99.3##ACADM##acd;linoleoyl-CoA##0.00021##674476##Homo sapiens (human)	R03858;K07513;2.3.1.16;ACAA1;3-oxodecanoyl-CoA##0.0018##486412##Sus scrofa (pig)	R04739;K07514;5.3.3.8;EHHADH;trans-2-Hexenoyl-CoA##0.00062##678385##Rattus norvegicus (rat)	R04740;K07514;5.3.3.8;EHHADH;trans-2-Hexenoyl-CoA##0.00062##678385##Rattus norvegicus (rat)	R03989;K07512;1.3.1.38;MECR##NRBF1;trans-phytenoyl-CoA##0.018##673644##Homo sapiens (human)	R03991;K07513;2.3.1.16;ACAA1;3-oxodecanoyl-CoA##0.0018##486412##Sus scrofa (pig)	R04737;K07514;5.3.3.8;EHHADH;trans-2-Hexenoyl-CoA##0.00062##678385##Rattus norvegicus (rat)	R04738;K07514;5.3.3.8;EHHADH;trans-2-Hexenoyl-CoA##0.00062##678385##Rattus norvegicus (rat)	R01279;K00249;1.3.99.3;E1.3.99.3##ACADM##acd;linoleoyl-CoA##0.00021##674476##Homo sapiens (human)	R01274;K01068;3.1.2.2;E3.1.2.2;eicosanoyl-CoA##0.0004##646143##Mycobacterium smegmatis
2-trans-Dodecenoyl-CoA##(2E)-Dodec-2-enoyl-CoA##(2E)-Dodecenoyl-CoA	C03221	10	R03857;R03858;R04739;R04740;R03989;R03991;R04737;R04738;R01279;R01280	R03857;K00249;1.3.99.3;E1.3.99.3##ACADM##acd;linoleoyl-CoA##0.00021##674476##Homo sapiens (human)	R03858;K07513;2.3.1.16;ACAA1;3-oxodecanoyl-CoA##0.0018##486412##Sus scrofa (pig)	R04739;K07514;5.3.3.8;EHHADH;trans-2-Hexenoyl-CoA##0.00062##678385##Rattus norvegicus (rat)	R04740;K07514;5.3.3.8;EHHADH;trans-2-Hexenoyl-CoA##0.00062##678385##Rattus norvegicus (rat)	R03989;K07512;1.3.1.38;MECR##NRBF1;trans-phytenoyl-CoA##0.018##673644##Homo sapiens (human)	R03991;K07513;2.3.1.16;ACAA1;3-oxodecanoyl-CoA##0.0018##486412##Sus scrofa (pig)	R04737;K07514;5.3.3.8;EHHADH;trans-2-Hexenoyl-CoA##0.00062##678385##Rattus norvegicus (rat)	R04738;K07514;5.3.3.8;EHHADH;trans-2-Hexenoyl-CoA##0.00062##678385##Rattus norvegicus (rat)	R01279;K00249;1.3.99.3;E1.3.99.3##ACADM##acd;linoleoyl-CoA##0.00021##674476##Homo sapiens (human)	R01280;K15013;6.2.1.3;ACSBG;CoA##0.00053##740##Rattus norvegicus (rat)
2-trans-Dodecenoyl-CoA##(2E)-Dodec-2-enoyl-CoA##(2E)-Dodecenoyl-CoA	C03221	10	R03857;R03858;R04739;R04740;R03990;R03991;R04737;R04738;R01278;R01274	R03857;K00249;1.3.99.3;E1.3.99.3##ACADM##acd;linoleoyl-CoA##0.00021##674476##Homo sapiens (human)	R03858;K07513;2.3.1.16;ACAA1;3-oxodecanoyl-CoA##0.0018##486412##Sus scrofa (pig)	R04739;K07514;5.3.3.8;EHHADH;trans-2-Hexenoyl-CoA##0.00062##678385##Rattus norvegicus (rat)	R04740;K07514;5.3.3.8;EHHADH;trans-2-Hexenoyl-CoA##0.00062##678385##Rattus norvegicus (rat)	R03990;K00249;1.3.99.3;E1.3.99.3##ACADM##acd;linoleoyl-CoA##0.00021##674476##Homo sapiens (human)	R03991;K07513;2.3.1.16;ACAA1;3-oxodecanoyl-CoA##0.0018##486412##Sus scrofa (pig)	R04737;K07514;5.3.3.8;EHHADH;trans-2-Hexenoyl-CoA##0.00062##678385##Rattus norvegicus (rat)	R04738;K07514;5.3.3.8;EHHADH;trans-2-Hexenoyl-CoA##0.00062##678385##Rattus norvegicus (rat)	R01278;K07512;1.3.1.38;MECR##NRBF1;trans-phytenoyl-CoA##0.018##673644##Homo sapiens (human)	R01274;K01068;3.1.2.2;E3.1.2.2;eicosanoyl-CoA##0.0004##646143##Mycobacterium smegmatis
2-trans-Dodecenoyl-CoA##(2E)-Dodec-2-enoyl-CoA##(2E)-Dodecenoyl-CoA	C03221	10	R03857;R03858;R04739;R04740;R03990;R03991;R04737;R04738;R01278;R01280	R03857;K00249;1.3.99.3;E1.3.99.3##ACADM##acd;linoleoyl-CoA##0.00021##674476##Homo sapiens (human)	R03858;K07513;2.3.1.16;ACAA1;3-oxodecanoyl-CoA##0.0018##486412##Sus scrofa (pig)	R04739;K07514;5.3.3.8;EHHADH;trans-2-Hexenoyl-CoA##0.00062##678385##Rattus norvegicus (rat)	R04740;K07514;5.3.3.8;EHHADH;trans-2-Hexenoyl-CoA##0.00062##678385##Rattus norvegicus (rat)	R03990;K00249;1.3.99.3;E1.3.99.3##ACADM##acd;linoleoyl-CoA##0.00021##674476##Homo sapiens (human)	R03991;K07513;2.3.1.16;ACAA1;3-oxodecanoyl-CoA##0.0018##486412##Sus scrofa (pig)	R04737;K07514;5.3.3.8;EHHADH;trans-2-Hexenoyl-CoA##0.00062##678385##Rattus norvegicus (rat)	R04738;K07514;5.3.3.8;EHHADH;trans-2-Hexenoyl-CoA##0.00062##678385##Rattus norvegicus (rat)	R01278;K07512;1.3.1.38;MECR##NRBF1;trans-phytenoyl-CoA##0.018##673644##Homo sapiens (human)	R01280;K15013;6.2.1.3;ACSBG;CoA##0.00053##740##Rattus norvegicus (rat)
2-trans-Dodecenoyl-CoA##(2E)-Dodec-2-enoyl-CoA##(2E)-Dodecenoyl-CoA	C03221	10	R03857;R03858;R04739;R04740;R03990;R03991;R04737;R04738;R01279;R01274	R03857;K00249;1.3.99.3;E1.3.99.3##ACADM##acd;linoleoyl-CoA##0.00021##674476##Homo sapiens (human)	R03858;K07513;2.3.1.16;ACAA1;3-oxodecanoyl-CoA##0.0018##486412##Sus scrofa (pig)	R04739;K07514;5.3.3.8;EHHADH;trans-2-Hexenoyl-CoA##0.00062##678385##Rattus norvegicus (rat)	R04740;K07514;5.3.3.8;EHHADH;trans-2-Hexenoyl-CoA##0.00062##678385##Rattus norvegicus (rat)	R03990;K00249;1.3.99.3;E1.3.99.3##ACADM##acd;linoleoyl-CoA##0.00021##674476##Homo sapiens (human)	R03991;K07513;2.3.1.16;ACAA1;3-oxodecanoyl-CoA##0.0018##486412##Sus scrofa (pig)	R04737;K07514;5.3.3.8;EHHADH;trans-2-Hexenoyl-CoA##0.00062##678385##Rattus norvegicus (rat)	R04738;K07514;5.3.3.8;EHHADH;trans-2-Hexenoyl-CoA##0.00062##678385##Rattus norvegicus (rat)	R01279;K00249;1.3.99.3;E1.3.99.3##ACADM##acd;linoleoyl-CoA##0.00021##674476##Homo sapiens (human)	R01274;K01068;3.1.2.2;E3.1.2.2;eicosanoyl-CoA##0.0004##646143##Mycobacterium smegmatis
2-trans-Dodecenoyl-CoA##(2E)-Dodec-2-enoyl-CoA##(2E)-Dodecenoyl-CoA	C03221	10	R03857;R03858;R04739;R04740;R03990;R03991;R04737;R04738;R01279;R01280	R03857;K00249;1.3.99.3;E1.3.99.3##ACADM##acd;linoleoyl-CoA##0.00021##674476##Homo sapiens (human)	R03858;K07513;2.3.1.16;ACAA1;3-oxodecanoyl-CoA##0.0018##486412##Sus scrofa (pig)	R04739;K07514;5.3.3.8;EHHADH;trans-2-Hexenoyl-CoA##0.00062##678385##Rattus norvegicus (rat)	R04740;K07514;5.3.3.8;EHHADH;trans-2-Hexenoyl-CoA##0.00062##678385##Rattus norvegicus (rat)	R03990;K00249;1.3.99.3;E1.3.99.3##ACADM##acd;linoleoyl-CoA##0.00021##674476##Homo sapiens (human)	R03991;K07513;2.3.1.16;ACAA1;3-oxodecanoyl-CoA##0.0018##486412##Sus scrofa (pig)	R04737;K07514;5.3.3.8;EHHADH;trans-2-Hexenoyl-CoA##0.00062##678385##Rattus norvegicus (rat)	R04738;K07514;5.3.3.8;EHHADH;trans-2-Hexenoyl-CoA##0.00062##678385##Rattus norvegicus (rat)	R01279;K00249;1.3.99.3;E1.3.99.3##ACADM##acd;linoleoyl-CoA##0.00021##674476##Homo sapiens (human)	R01280;K15013;6.2.1.3;ACSBG;CoA##0.00053##740##Rattus norvegicus (rat)
5alpha-Cholestan-3-one	C03238	10	R02610;R01459;R01451;R03310;R03353;R07498;R03765;R03200;R02874;R06223	R02610;No information of KEGG othology	R01459;K03333;1.1.3.6;E1.1.3.6;beta-sitosterol##0.25##287653##Schizophyllum commune	R01451;K00213;1.3.1.21;DHCR7;Ergosterol##0.21##349274##Rattus norvegicus (rat)	R01451;K00213;1.3.1.21;DHCR7;7-dehydrocholesterol##1.14##349267##Mus musculus (mouse)	R03310;K00227;1.14.21.6;SC5DL;5alpha-Cholest-7-en-3beta-ol##0.032##390939##Arabidopsis thaliana (thale cress)	R03353;K01824;5.3.3.5;EBP;Zymosterol##0.05##649741##Homo sapiens (human)	R07498;K09828;1.3.1.72;DHCR24;5alpha-cholesta-7,24-dien-3beta-ol##0.037##288496##Rattus norvegicus (rat)	R03765;No information of KEGG othology	R03200;K01853;5.4.99.8;E5.4.99.8;No information about KM-value	R02874;K00511;1.14.99.7;E1.14.99.7##SQLE##ERG1;FAD##0.00043##438198##Rattus norvegicus (rat)	R06223;K00801;2.5.1.21;FDFT1;farnesyl diphosphate##0.0004##489847##Sus scrofa (pig)	R06223;K00801;2.5.1.21;FDFT1;trans-farnesyl diphosphate##0.001##489842##Rattus norvegicus (rat)
5alpha-Cholestan-3-one	C03238	10	R02610;R01459;R01456;R07215;R03353;R07498;R03765;R03200;R02874;R06223	R02610;No information of KEGG othology	R01459;K03333;1.1.3.6;E1.1.3.6;beta-sitosterol##0.25##287653##Schizophyllum commune	R01456;K00213;1.3.1.21;DHCR7;Ergosterol##0.21##349274##Rattus norvegicus (rat)	R01456;K00213;1.3.1.21;DHCR7;7-dehydrocholesterol##1.14##349267##Mus musculus (mouse)	R07215;K00227;1.14.21.6;SC5DL;5alpha-Cholest-7-en-3beta-ol##0.032##390939##Arabidopsis thaliana (thale cress)	R03353;K01824;5.3.3.5;EBP;Zymosterol##0.05##649741##Homo sapiens (human)	R07498;K09828;1.3.1.72;DHCR24;5alpha-cholesta-7,24-dien-3beta-ol##0.037##288496##Rattus norvegicus (rat)	R03765;No information of KEGG othology	R03200;K01853;5.4.99.8;E5.4.99.8;No information about KM-value	R02874;K00511;1.14.99.7;E1.14.99.7##SQLE##ERG1;FAD##0.00043##438198##Rattus norvegicus (rat)	R06223;K00801;2.5.1.21;FDFT1;farnesyl diphosphate##0.0004##489847##Sus scrofa (pig)	R06223;K00801;2.5.1.21;FDFT1;trans-farnesyl diphosphate##0.001##489842##Rattus norvegicus (rat)
5alpha-Cholestan-3-one	C03238	10	R02610;R01459;R01456;R07215;R05703;R04804;R03765;R03200;R02874;R06223	R02610;No information of KEGG othology	R01459;K03333;1.1.3.6;E1.1.3.6;beta-sitosterol##0.25##287653##Schizophyllum commune	R01456;K00213;1.3.1.21;DHCR7;Ergosterol##0.21##349274##Rattus norvegicus (rat)	R01456;K00213;1.3.1.21;DHCR7;7-dehydrocholesterol##1.14##349267##Mus musculus (mouse)	R07215;K00227;1.14.21.6;SC5DL;5alpha-Cholest-7-en-3beta-ol##0.032##390939##Arabidopsis thaliana (thale cress)	R05703;K09828;1.3.1.72;DHCR24;5alpha-cholesta-7,24-dien-3beta-ol##0.037##288496##Rattus norvegicus (rat)	R04804;K01824;5.3.3.5;EBP;Zymosterol##0.05##649741##Homo sapiens (human)	R03765;No information of KEGG othology	R03200;K01853;5.4.99.8;E5.4.99.8;No information about KM-value	R02874;K00511;1.14.99.7;E1.14.99.7##SQLE##ERG1;FAD##0.00043##438198##Rattus norvegicus (rat)	R06223;K00801;2.5.1.21;FDFT1;farnesyl diphosphate##0.0004##489847##Sus scrofa (pig)	R06223;K00801;2.5.1.21;FDFT1;trans-farnesyl diphosphate##0.001##489842##Rattus norvegicus (rat)
5alpha-Cholestan-3-one	C03238	10	R02610;R01459;R08131;R03310;R03353;R07498;R03765;R03200;R02874;R06223	R02610;No information of KEGG othology	R01459;K03333;1.1.3.6;E1.1.3.6;beta-sitosterol##0.25##287653##Schizophyllum commune	R08131;K14938;None;nvd;None	R03310;K00227;1.14.21.6;SC5DL;5alpha-Cholest-7-en-3beta-ol##0.032##390939##Arabidopsis thaliana (thale cress)	R03353;K01824;5.3.3.5;EBP;Zymosterol##0.05##649741##Homo sapiens (human)	R07498;K09828;1.3.1.72;DHCR24;5alpha-cholesta-7,24-dien-3beta-ol##0.037##288496##Rattus norvegicus (rat)	R03765;No information of KEGG othology	R03200;K01853;5.4.99.8;E5.4.99.8;No information about KM-value	R02874;K00511;1.14.99.7;E1.14.99.7##SQLE##ERG1;FAD##0.00043##438198##Rattus norvegicus (rat)	R06223;K00801;2.5.1.21;FDFT1;farnesyl diphosphate##0.0004##489847##Sus scrofa (pig)	R06223;K00801;2.5.1.21;FDFT1;trans-farnesyl diphosphate##0.001##489842##Rattus norvegicus (rat)
5alpha-Cholestan-3-one	C03238	10	R02610;R01459;R08131;R03310;R05703;R04804;R03765;R03200;R02874;R06223	R02610;No information of KEGG othology	R01459;K03333;1.1.3.6;E1.1.3.6;beta-sitosterol##0.25##287653##Schizophyllum commune	R08131;K14938;None;nvd;None	R03310;K00227;1.14.21.6;SC5DL;5alpha-Cholest-7-en-3beta-ol##0.032##390939##Arabidopsis thaliana (thale cress)	R05703;K09828;1.3.1.72;DHCR24;5alpha-cholesta-7,24-dien-3beta-ol##0.037##288496##Rattus norvegicus (rat)	R04804;K01824;5.3.3.5;EBP;Zymosterol##0.05##649741##Homo sapiens (human)	R03765;No information of KEGG othology	R03200;K01853;5.4.99.8;E5.4.99.8;No information about KM-value	R02874;K00511;1.14.99.7;E1.14.99.7##SQLE##ERG1;FAD##0.00043##438198##Rattus norvegicus (rat)	R06223;K00801;2.5.1.21;FDFT1;farnesyl diphosphate##0.0004##489847##Sus scrofa (pig)	R06223;K00801;2.5.1.21;FDFT1;trans-farnesyl diphosphate##0.001##489842##Rattus norvegicus (rat)
5alpha-Cholestan-3-one	C03238	10	R02610;R01459;R08131;R07215;R03353;R07498;R03765;R03200;R02874;R06223	R02610;No information of KEGG othology	R01459;K03333;1.1.3.6;E1.1.3.6;beta-sitosterol##0.25##287653##Schizophyllum commune	R08131;K14938;None;nvd;None	R07215;K00227;1.14.21.6;SC5DL;5alpha-Cholest-7-en-3beta-ol##0.032##390939##Arabidopsis thaliana (thale cress)	R03353;K01824;5.3.3.5;EBP;Zymosterol##0.05##649741##Homo sapiens (human)	R07498;K09828;1.3.1.72;DHCR24;5alpha-cholesta-7,24-dien-3beta-ol##0.037##288496##Rattus norvegicus (rat)	R03765;No information of KEGG othology	R03200;K01853;5.4.99.8;E5.4.99.8;No information about KM-value	R02874;K00511;1.14.99.7;E1.14.99.7##SQLE##ERG1;FAD##0.00043##438198##Rattus norvegicus (rat)	R06223;K00801;2.5.1.21;FDFT1;farnesyl diphosphate##0.0004##489847##Sus scrofa (pig)	R06223;K00801;2.5.1.21;FDFT1;trans-farnesyl diphosphate##0.001##489842##Rattus norvegicus (rat)
5alpha-Cholestan-3-one	C03238	10	R02610;R01459;R08131;R07215;R05703;R04804;R03765;R03200;R02874;R06223	R02610;No information of KEGG othology	R01459;K03333;1.1.3.6;E1.1.3.6;beta-sitosterol##0.25##287653##Schizophyllum commune	R08131;K14938;None;nvd;None	R07215;K00227;1.14.21.6;SC5DL;5alpha-Cholest-7-en-3beta-ol##0.032##390939##Arabidopsis thaliana (thale cress)	R05703;K09828;1.3.1.72;DHCR24;5alpha-cholesta-7,24-dien-3beta-ol##0.037##288496##Rattus norvegicus (rat)	R04804;K01824;5.3.3.5;EBP;Zymosterol##0.05##649741##Homo sapiens (human)	R03765;No information of KEGG othology	R03200;K01853;5.4.99.8;E5.4.99.8;No information about KM-value	R02874;K00511;1.14.99.7;E1.14.99.7##SQLE##ERG1;FAD##0.00043##438198##Rattus norvegicus (rat)	R06223;K00801;2.5.1.21;FDFT1;farnesyl diphosphate##0.0004##489847##Sus scrofa (pig)	R06223;K00801;2.5.1.21;FDFT1;trans-farnesyl diphosphate##0.001##489842##Rattus norvegicus (rat)
5alpha-Cholestan-3-one	C03238	10	R02610;R01459;R01451;R03310;R05703;R04804;R03765;R03200;R02874;R06223	R02610;No information of KEGG othology	R01459;K03333;1.1.3.6;E1.1.3.6;beta-sitosterol##0.25##287653##Schizophyllum commune	R01451;K00213;1.3.1.21;DHCR7;Ergosterol##0.21##349274##Rattus norvegicus (rat)	R01451;K00213;1.3.1.21;DHCR7;7-dehydrocholesterol##1.14##349267##Mus musculus (mouse)	R03310;K00227;1.14.21.6;SC5DL;5alpha-Cholest-7-en-3beta-ol##0.032##390939##Arabidopsis thaliana (thale cress)	R05703;K09828;1.3.1.72;DHCR24;5alpha-cholesta-7,24-dien-3beta-ol##0.037##288496##Rattus norvegicus (rat)	R04804;K01824;5.3.3.5;EBP;Zymosterol##0.05##649741##Homo sapiens (human)	R03765;No information of KEGG othology	R03200;K01853;5.4.99.8;E5.4.99.8;No information about KM-value	R02874;K00511;1.14.99.7;E1.14.99.7##SQLE##ERG1;FAD##0.00043##438198##Rattus norvegicus (rat)	R06223;K00801;2.5.1.21;FDFT1;farnesyl diphosphate##0.0004##489847##Sus scrofa (pig)	R06223;K00801;2.5.1.21;FDFT1;trans-farnesyl diphosphate##0.001##489842##Rattus norvegicus (rat)
5alpha-Cholestan-3-one	C03238	10	R02610;R01459;R01451;R07215;R03353;R07498;R03765;R03200;R02874;R06223	R02610;No information of KEGG othology	R01459;K03333;1.1.3.6;E1.1.3.6;beta-sitosterol##0.25##287653##Schizophyllum commune	R01451;K00213;1.3.1.21;DHCR7;Ergosterol##0.21##349274##Rattus norvegicus (rat)	R01451;K00213;1.3.1.21;DHCR7;7-dehydrocholesterol##1.14##349267##Mus musculus (mouse)	R07215;K00227;1.14.21.6;SC5DL;5alpha-Cholest-7-en-3beta-ol##0.032##390939##Arabidopsis thaliana (thale cress)	R03353;K01824;5.3.3.5;EBP;Zymosterol##0.05##649741##Homo sapiens (human)	R07498;K09828;1.3.1.72;DHCR24;5alpha-cholesta-7,24-dien-3beta-ol##0.037##288496##Rattus norvegicus (rat)	R03765;No information of KEGG othology	R03200;K01853;5.4.99.8;E5.4.99.8;No information about KM-value	R02874;K00511;1.14.99.7;E1.14.99.7##SQLE##ERG1;FAD##0.00043##438198##Rattus norvegicus (rat)	R06223;K00801;2.5.1.21;FDFT1;farnesyl diphosphate##0.0004##489847##Sus scrofa (pig)	R06223;K00801;2.5.1.21;FDFT1;trans-farnesyl diphosphate##0.001##489842##Rattus norvegicus (rat)
5alpha-Cholestan-3-one	C03238	10	R02610;R01459;R01451;R07215;R05703;R04804;R03765;R03200;R02874;R06223	R02610;No information of KEGG othology	R01459;K03333;1.1.3.6;E1.1.3.6;beta-sitosterol##0.25##287653##Schizophyllum commune	R01451;K00213;1.3.1.21;DHCR7;Ergosterol##0.21##349274##Rattus norvegicus (rat)	R01451;K00213;1.3.1.21;DHCR7;7-dehydrocholesterol##1.14##349267##Mus musculus (mouse)	R07215;K00227;1.14.21.6;SC5DL;5alpha-Cholest-7-en-3beta-ol##0.032##390939##Arabidopsis thaliana (thale cress)	R05703;K09828;1.3.1.72;DHCR24;5alpha-cholesta-7,24-dien-3beta-ol##0.037##288496##Rattus norvegicus (rat)	R04804;K01824;5.3.3.5;EBP;Zymosterol##0.05##649741##Homo sapiens (human)	R03765;No information of KEGG othology	R03200;K01853;5.4.99.8;E5.4.99.8;No information about KM-value	R02874;K00511;1.14.99.7;E1.14.99.7##SQLE##ERG1;FAD##0.00043##438198##Rattus norvegicus (rat)	R06223;K00801;2.5.1.21;FDFT1;farnesyl diphosphate##0.0004##489847##Sus scrofa (pig)	R06223;K00801;2.5.1.21;FDFT1;trans-farnesyl diphosphate##0.001##489842##Rattus norvegicus (rat)
5alpha-Cholestan-3-one	C03238	10	R02610;R01459;R01456;R03310;R03353;R07498;R03765;R03200;R02874;R06223	R02610;No information of KEGG othology	R01459;K03333;1.1.3.6;E1.1.3.6;beta-sitosterol##0.25##287653##Schizophyllum commune	R01456;K00213;1.3.1.21;DHCR7;Ergosterol##0.21##349274##Rattus norvegicus (rat)	R01456;K00213;1.3.1.21;DHCR7;7-dehydrocholesterol##1.14##349267##Mus musculus (mouse)	R03310;K00227;1.14.21.6;SC5DL;5alpha-Cholest-7-en-3beta-ol##0.032##390939##Arabidopsis thaliana (thale cress)	R03353;K01824;5.3.3.5;EBP;Zymosterol##0.05##649741##Homo sapiens (human)	R07498;K09828;1.3.1.72;DHCR24;5alpha-cholesta-7,24-dien-3beta-ol##0.037##288496##Rattus norvegicus (rat)	R03765;No information of KEGG othology	R03200;K01853;5.4.99.8;E5.4.99.8;No information about KM-value	R02874;K00511;1.14.99.7;E1.14.99.7##SQLE##ERG1;FAD##0.00043##438198##Rattus norvegicus (rat)	R06223;K00801;2.5.1.21;FDFT1;farnesyl diphosphate##0.0004##489847##Sus scrofa (pig)	R06223;K00801;2.5.1.21;FDFT1;trans-farnesyl diphosphate##0.001##489842##Rattus norvegicus (rat)
5alpha-Cholestan-3-one	C03238	10	R02610;R01459;R01456;R03310;R05703;R04804;R03765;R03200;R02874;R06223	R02610;No information of KEGG othology	R01459;K03333;1.1.3.6;E1.1.3.6;beta-sitosterol##0.25##287653##Schizophyllum commune	R01456;K00213;1.3.1.21;DHCR7;Ergosterol##0.21##349274##Rattus norvegicus (rat)	R01456;K00213;1.3.1.21;DHCR7;7-dehydrocholesterol##1.14##349267##Mus musculus (mouse)	R03310;K00227;1.14.21.6;SC5DL;5alpha-Cholest-7-en-3beta-ol##0.032##390939##Arabidopsis thaliana (thale cress)	R05703;K09828;1.3.1.72;DHCR24;5alpha-cholesta-7,24-dien-3beta-ol##0.037##288496##Rattus norvegicus (rat)	R04804;K01824;5.3.3.5;EBP;Zymosterol##0.05##649741##Homo sapiens (human)	R03765;No information of KEGG othology	R03200;K01853;5.4.99.8;E5.4.99.8;No information about KM-value	R02874;K00511;1.14.99.7;E1.14.99.7##SQLE##ERG1;FAD##0.00043##438198##Rattus norvegicus (rat)	R06223;K00801;2.5.1.21;FDFT1;farnesyl diphosphate##0.0004##489847##Sus scrofa (pig)	R06223;K00801;2.5.1.21;FDFT1;trans-farnesyl diphosphate##0.001##489842##Rattus norvegicus (rat)
Quercetin 3,3',7-trissulfate	C03897	10	R03289;R02632;R02159;R02160;R03124;R02444;R02446;R01613;R01616;R00737	R03289;No information of KEGG othology	R02632;No information of KEGG othology	R02159;K13270;2.8.2.25;E2.8.2.25;No information about KM-value	R02160;K05278;1.14.11.23;E1.14.11.23##FLS;No information about KM-value	R03124;K05280;1.14.13.21;E1.14.13.21;No information about KM-value	R02444;K00475;1.14.11.9;E1.14.11.9;No information about KM-value	R02446;K01859;5.5.1.6;E5.5.1.6;No information about KM-value	R01613;K00660;2.3.1.74;E2.3.1.74##bcsA;p-Coumaroyl-CoA##0.048##676378##Physcomitrella patens subsp. patens	R01616;K01904;6.2.1.12;E6.2.1.12;ATP##0.004##653536##Arabidopsis thaliana (thale cress)	R00737;K10774;4.3.1.23;E4.3.1.23;L-tyrosine##0.016##651293##Rhodobacter capsulatus	R00737;K13064;4.3.1.25;PTAL;L-tyrosine##0.044##679588##Phanerochaete chrysosporium	R00737;K10774;4.3.1.23;E4.3.1.23;L-phenylalanine##1.28##651293##Rhodobacter capsulatus
Quercetin 3,3',7-trissulfate	C03897	10	R03289;R02632;R02159;R06538;R03126;R02444;R02446;R01613;R08767;R01300	R03289;No information of KEGG othology	R02632;No information of KEGG othology	R02159;K13270;2.8.2.25;E2.8.2.25;No information about KM-value	R06538;K05280;1.14.13.21;E1.14.13.21;No information about KM-value	R03126;K05278;1.14.11.23;E1.14.11.23##FLS;No information about KM-value	R02444;K00475;1.14.11.9;E1.14.11.9;No information about KM-value	R02446;K01859;5.5.1.6;E5.5.1.6;No information about KM-value	R01613;K00660;2.3.1.74;E2.3.1.74##bcsA;p-Coumaroyl-CoA##0.048##676378##Physcomitrella patens subsp. patens	R08767;No information of KEGG othology	R01300;K04105;6.2.1.27;hbaA;No information about KM-value
Quercetin 3,3',7-trissulfate	C03897	10	R03289;R02632;R02159;R06538;R03126;R02444;R02446;R01613;R08767;R01301	R03289;No information of KEGG othology	R02632;No information of KEGG othology	R02159;K13270;2.8.2.25;E2.8.2.25;No information about KM-value	R06538;K05280;1.14.13.21;E1.14.13.21;No information about KM-value	R03126;K05278;1.14.11.23;E1.14.11.23##FLS;No information about KM-value	R02444;K00475;1.14.11.9;E1.14.11.9;No information about KM-value	R02446;K01859;5.5.1.6;E5.5.1.6;No information about KM-value	R01613;K00660;2.3.1.74;E2.3.1.74##bcsA;p-Coumaroyl-CoA##0.048##676378##Physcomitrella patens subsp. patens	R08767;No information of KEGG othology	R01301;K01075;3.1.2.23;E3.1.2.23;No information about KM-value
Quercetin 3,3',7-trissulfate	C03897	10	R03289;R02632;R02159;R02160;R03640;R07991;R07988;R07436;R08767;R01300	R03289;No information of KEGG othology	R02632;No information of KEGG othology	R02159;K13270;2.8.2.25;E2.8.2.25;No information about KM-value	R02160;K05278;1.14.11.23;E1.14.11.23##FLS;No information about KM-value	R03640;K00475;1.14.11.9;E1.14.11.9;No information about KM-value	R07991;No information of KEGG othology	R07988;K00660;2.3.1.74;E2.3.1.74##bcsA;p-Coumaroyl-CoA##0.048##676378##Physcomitrella patens subsp. patens	R07436;K09754;1.14.13.-;CYP98A##C3H;No information about KM-value	R08767;No information of KEGG othology	R01300;K04105;6.2.1.27;hbaA;No information about KM-value
Quercetin 3,3',7-trissulfate	C03897	10	R03289;R02632;R02159;R02160;R03640;R07991;R07988;R07436;R08767;R01301	R03289;No information of KEGG othology	R02632;No information of KEGG othology	R02159;K13270;2.8.2.25;E2.8.2.25;No information about KM-value	R02160;K05278;1.14.11.23;E1.14.11.23##FLS;No information about KM-value	R03640;K00475;1.14.11.9;E1.14.11.9;No information about KM-value	R07991;No information of KEGG othology	R07988;K00660;2.3.1.74;E2.3.1.74##bcsA;p-Coumaroyl-CoA##0.048##676378##Physcomitrella patens subsp. patens	R07436;K09754;1.14.13.-;CYP98A##C3H;No information about KM-value	R08767;No information of KEGG othology	R01301;K01075;3.1.2.23;E3.1.2.23;No information about KM-value
Quercetin 3,3',7-trissulfate	C03897	10	R03289;R02632;R02159;R02160;R03640;R02442;R02446;R01613;R01616;R01308	R03289;No information of KEGG othology	R02632;No information of KEGG othology	R02159;K13270;2.8.2.25;E2.8.2.25;No information about KM-value	R02160;K05278;1.14.11.23;E1.14.11.23##FLS;No information about KM-value	R03640;K00475;1.14.11.9;E1.14.11.9;No information about KM-value	R02442;K05280;1.14.13.21;E1.14.13.21;No information about KM-value	R02446;K01859;5.5.1.6;E5.5.1.6;No information about KM-value	R01613;K00660;2.3.1.74;E2.3.1.74##bcsA;p-Coumaroyl-CoA##0.048##676378##Physcomitrella patens subsp. patens	R01616;K01904;6.2.1.12;E6.2.1.12;ATP##0.004##653536##Arabidopsis thaliana (thale cress)	R01308;No information of KEGG othology
Quercetin 3,3',7-trissulfate	C03897	10	R03289;R02632;R02159;R02160;R03640;R02442;R02446;R01613;R08767;R01300	R03289;No information of KEGG othology	R02632;No information of KEGG othology	R02159;K13270;2.8.2.25;E2.8.2.25;No information about KM-value	R02160;K05278;1.14.11.23;E1.14.11.23##FLS;No information about KM-value	R03640;K00475;1.14.11.9;E1.14.11.9;No information about KM-value	R02442;K05280;1.14.13.21;E1.14.13.21;No information about KM-value	R02446;K01859;5.5.1.6;E5.5.1.6;No information about KM-value	R01613;K00660;2.3.1.74;E2.3.1.74##bcsA;p-Coumaroyl-CoA##0.048##676378##Physcomitrella patens subsp. patens	R08767;No information of KEGG othology	R01300;K04105;6.2.1.27;hbaA;No information about KM-value
Quercetin 3,3',7-trissulfate	C03897	10	R03289;R02632;R02159;R02160;R03640;R02442;R02446;R01613;R08767;R01301	R03289;No information of KEGG othology	R02632;No information of KEGG othology	R02159;K13270;2.8.2.25;E2.8.2.25;No information about KM-value	R02160;K05278;1.14.11.23;E1.14.11.23##FLS;No information about KM-value	R03640;K00475;1.14.11.9;E1.14.11.9;No information about KM-value	R02442;K05280;1.14.13.21;E1.14.13.21;No information about KM-value	R02446;K01859;5.5.1.6;E5.5.1.6;No information about KM-value	R01613;K00660;2.3.1.74;E2.3.1.74##bcsA;p-Coumaroyl-CoA##0.048##676378##Physcomitrella patens subsp. patens	R08767;No information of KEGG othology	R01301;K01075;3.1.2.23;E3.1.2.23;No information about KM-value
Quercetin 3,3',7-trissulfate	C03897	10	R03289;R02632;R02159;R02160;R03640;R07991;R07988;R01943;R07826;R00737	R03289;No information of KEGG othology	R02632;No information of KEGG othology	R02159;K13270;2.8.2.25;E2.8.2.25;No information about KM-value	R02160;K05278;1.14.11.23;E1.14.11.23##FLS;No information about KM-value	R03640;K00475;1.14.11.9;E1.14.11.9;No information about KM-value	R07991;No information of KEGG othology	R07988;K00660;2.3.1.74;E2.3.1.74##bcsA;p-Coumaroyl-CoA##0.048##676378##Physcomitrella patens subsp. patens	R01943;K01904;6.2.1.12;E6.2.1.12;ATP##0.004##653536##Arabidopsis thaliana (thale cress)	R07826;K09754;1.14.13.-;CYP98A##C3H;No information about KM-value	R00737;K10774;4.3.1.23;E4.3.1.23;L-tyrosine##0.016##651293##Rhodobacter capsulatus	R00737;K13064;4.3.1.25;PTAL;L-tyrosine##0.044##679588##Phanerochaete chrysosporium	R00737;K10774;4.3.1.23;E4.3.1.23;L-phenylalanine##1.28##651293##Rhodobacter capsulatus
Quercetin 3,3',7-trissulfate	C03897	10	R03289;R02632;R02159;R02160;R03124;R02444;R02446;R01613;R01616;R01308	R03289;No information of KEGG othology	R02632;No information of KEGG othology	R02159;K13270;2.8.2.25;E2.8.2.25;No information about KM-value	R02160;K05278;1.14.11.23;E1.14.11.23##FLS;No information about KM-value	R03124;K05280;1.14.13.21;E1.14.13.21;No information about KM-value	R02444;K00475;1.14.11.9;E1.14.11.9;No information about KM-value	R02446;K01859;5.5.1.6;E5.5.1.6;No information about KM-value	R01613;K00660;2.3.1.74;E2.3.1.74##bcsA;p-Coumaroyl-CoA##0.048##676378##Physcomitrella patens subsp. patens	R01616;K01904;6.2.1.12;E6.2.1.12;ATP##0.004##653536##Arabidopsis thaliana (thale cress)	R01308;No information of KEGG othology
Quercetin 3,3',7-trissulfate	C03897	10	R03289;R02632;R02159;R02160;R03640;R07991;R07988;R01943;R07826;R01308	R03289;No information of KEGG othology	R02632;No information of KEGG othology	R02159;K13270;2.8.2.25;E2.8.2.25;No information about KM-value	R02160;K05278;1.14.11.23;E1.14.11.23##FLS;No information about KM-value	R03640;K00475;1.14.11.9;E1.14.11.9;No information about KM-value	R07991;No information of KEGG othology	R07988;K00660;2.3.1.74;E2.3.1.74##bcsA;p-Coumaroyl-CoA##0.048##676378##Physcomitrella patens subsp. patens	R01943;K01904;6.2.1.12;E6.2.1.12;ATP##0.004##653536##Arabidopsis thaliana (thale cress)	R07826;K09754;1.14.13.-;CYP98A##C3H;No information about KM-value	R01308;No information of KEGG othology
Quercetin 3,3',7-trissulfate	C03897	10	R03289;R02632;R02159;R02160;R03124;R02444;R02446;R01613;R08767;R01300	R03289;No information of KEGG othology	R02632;No information of KEGG othology	R02159;K13270;2.8.2.25;E2.8.2.25;No information about KM-value	R02160;K05278;1.14.11.23;E1.14.11.23##FLS;No information about KM-value	R03124;K05280;1.14.13.21;E1.14.13.21;No information about KM-value	R02444;K00475;1.14.11.9;E1.14.11.9;No information about KM-value	R02446;K01859;5.5.1.6;E5.5.1.6;No information about KM-value	R01613;K00660;2.3.1.74;E2.3.1.74##bcsA;p-Coumaroyl-CoA##0.048##676378##Physcomitrella patens subsp. patens	R08767;No information of KEGG othology	R01300;K04105;6.2.1.27;hbaA;No information about KM-value
Quercetin 3,3',7-trissulfate	C03897	10	R03289;R02632;R02159;R02160;R03124;R02444;R02446;R01613;R08767;R01301	R03289;No information of KEGG othology	R02632;No information of KEGG othology	R02159;K13270;2.8.2.25;E2.8.2.25;No information about KM-value	R02160;K05278;1.14.11.23;E1.14.11.23##FLS;No information about KM-value	R03124;K05280;1.14.13.21;E1.14.13.21;No information about KM-value	R02444;K00475;1.14.11.9;E1.14.11.9;No information about KM-value	R02446;K01859;5.5.1.6;E5.5.1.6;No information about KM-value	R01613;K00660;2.3.1.74;E2.3.1.74##bcsA;p-Coumaroyl-CoA##0.048##676378##Physcomitrella patens subsp. patens	R08767;No information of KEGG othology	R01301;K01075;3.1.2.23;E3.1.2.23;No information about KM-value
Quercetin 3,3',7-trissulfate	C03897	10	R03289;R02632;R02159;R02160;R03640;R02442;R02446;R01613;R01616;R00737	R03289;No information of KEGG othology	R02632;No information of KEGG othology	R02159;K13270;2.8.2.25;E2.8.2.25;No information about KM-value	R02160;K05278;1.14.11.23;E1.14.11.23##FLS;No information about KM-value	R03640;K00475;1.14.11.9;E1.14.11.9;No information about KM-value	R02442;K05280;1.14.13.21;E1.14.13.21;No information about KM-value	R02446;K01859;5.5.1.6;E5.5.1.6;No information about KM-value	R01613;K00660;2.3.1.74;E2.3.1.74##bcsA;p-Coumaroyl-CoA##0.048##676378##Physcomitrella patens subsp. patens	R01616;K01904;6.2.1.12;E6.2.1.12;ATP##0.004##653536##Arabidopsis thaliana (thale cress)	R00737;K10774;4.3.1.23;E4.3.1.23;L-tyrosine##0.016##651293##Rhodobacter capsulatus	R00737;K13064;4.3.1.25;PTAL;L-tyrosine##0.044##679588##Phanerochaete chrysosporium	R00737;K10774;4.3.1.23;E4.3.1.23;L-phenylalanine##1.28##651293##Rhodobacter capsulatus
Quercetin 3,3',7-trissulfate	C03897	10	R03289;R02632;R02159;R02160;R03640;R07991;R07988;R07436;R01616;R00737	R03289;No information of KEGG othology	R02632;No information of KEGG othology	R02159;K13270;2.8.2.25;E2.8.2.25;No information about KM-value	R02160;K05278;1.14.11.23;E1.14.11.23##FLS;No information about KM-value	R03640;K00475;1.14.11.9;E1.14.11.9;No information about KM-value	R07991;No information of KEGG othology	R07988;K00660;2.3.1.74;E2.3.1.74##bcsA;p-Coumaroyl-CoA##0.048##676378##Physcomitrella patens subsp. patens	R07436;K09754;1.14.13.-;CYP98A##C3H;No information about KM-value	R01616;K01904;6.2.1.12;E6.2.1.12;ATP##0.004##653536##Arabidopsis thaliana (thale cress)	R00737;K10774;4.3.1.23;E4.3.1.23;L-tyrosine##0.016##651293##Rhodobacter capsulatus	R00737;K13064;4.3.1.25;PTAL;L-tyrosine##0.044##679588##Phanerochaete chrysosporium	R00737;K10774;4.3.1.23;E4.3.1.23;L-phenylalanine##1.28##651293##Rhodobacter capsulatus
Quercetin 3,3',7-trissulfate	C03897	10	R03289;R02632;R02159;R02160;R03640;R07991;R07988;R07436;R01616;R01308	R03289;No information of KEGG othology	R02632;No information of KEGG othology	R02159;K13270;2.8.2.25;E2.8.2.25;No information about KM-value	R02160;K05278;1.14.11.23;E1.14.11.23##FLS;No information about KM-value	R03640;K00475;1.14.11.9;E1.14.11.9;No information about KM-value	R07991;No information of KEGG othology	R07988;K00660;2.3.1.74;E2.3.1.74##bcsA;p-Coumaroyl-CoA##0.048##676378##Physcomitrella patens subsp. patens	R07436;K09754;1.14.13.-;CYP98A##C3H;No information about KM-value	R01616;K01904;6.2.1.12;E6.2.1.12;ATP##0.004##653536##Arabidopsis thaliana (thale cress)	R01308;No information of KEGG othology
Quercetin 3,3',7-trissulfate	C03897	10	R03289;R02632;R02159;R06538;R03126;R02444;R02446;R01613;R01616;R00737	R03289;No information of KEGG othology	R02632;No information of KEGG othology	R02159;K13270;2.8.2.25;E2.8.2.25;No information about KM-value	R06538;K05280;1.14.13.21;E1.14.13.21;No information about KM-value	R03126;K05278;1.14.11.23;E1.14.11.23##FLS;No information about KM-value	R02444;K00475;1.14.11.9;E1.14.11.9;No information about KM-value	R02446;K01859;5.5.1.6;E5.5.1.6;No information about KM-value	R01613;K00660;2.3.1.74;E2.3.1.74##bcsA;p-Coumaroyl-CoA##0.048##676378##Physcomitrella patens subsp. patens	R01616;K01904;6.2.1.12;E6.2.1.12;ATP##0.004##653536##Arabidopsis thaliana (thale cress)	R00737;K10774;4.3.1.23;E4.3.1.23;L-tyrosine##0.016##651293##Rhodobacter capsulatus	R00737;K13064;4.3.1.25;PTAL;L-tyrosine##0.044##679588##Phanerochaete chrysosporium	R00737;K10774;4.3.1.23;E4.3.1.23;L-phenylalanine##1.28##651293##Rhodobacter capsulatus
Quercetin 3,3',7-trissulfate	C03897	10	R03289;R02632;R02159;R06538;R03126;R02444;R02446;R01613;R01616;R01308	R03289;No information of KEGG othology	R02632;No information of KEGG othology	R02159;K13270;2.8.2.25;E2.8.2.25;No information about KM-value	R06538;K05280;1.14.13.21;E1.14.13.21;No information about KM-value	R03126;K05278;1.14.11.23;E1.14.11.23##FLS;No information about KM-value	R02444;K00475;1.14.11.9;E1.14.11.9;No information about KM-value	R02446;K01859;5.5.1.6;E5.5.1.6;No information about KM-value	R01613;K00660;2.3.1.74;E2.3.1.74##bcsA;p-Coumaroyl-CoA##0.048##676378##Physcomitrella patens subsp. patens	R01616;K01904;6.2.1.12;E6.2.1.12;ATP##0.004##653536##Arabidopsis thaliana (thale cress)	R01308;No information of KEGG othology
Quercetin 3,4',7-trissulfate	C03898	10	R06809;R02633;R02159;R02160;R03124;R02444;R02446;R01613;R01616;R00737	R06809;No information of KEGG othology	R02633;K13271;2.8.2.27;E2.8.2.27;No information about KM-value	R02159;K13270;2.8.2.25;E2.8.2.25;No information about KM-value	R02160;K05278;1.14.11.23;E1.14.11.23##FLS;No information about KM-value	R03124;K05280;1.14.13.21;E1.14.13.21;No information about KM-value	R02444;K00475;1.14.11.9;E1.14.11.9;No information about KM-value	R02446;K01859;5.5.1.6;E5.5.1.6;No information about KM-value	R01613;K00660;2.3.1.74;E2.3.1.74##bcsA;p-Coumaroyl-CoA##0.048##676378##Physcomitrella patens subsp. patens	R01616;K01904;6.2.1.12;E6.2.1.12;ATP##0.004##653536##Arabidopsis thaliana (thale cress)	R00737;K10774;4.3.1.23;E4.3.1.23;L-tyrosine##0.016##651293##Rhodobacter capsulatus	R00737;K13064;4.3.1.25;PTAL;L-tyrosine##0.044##679588##Phanerochaete chrysosporium	R00737;K10774;4.3.1.23;E4.3.1.23;L-phenylalanine##1.28##651293##Rhodobacter capsulatus
Quercetin 3,4',7-trissulfate	C03898	10	R06809;R02633;R02159;R06538;R03126;R02444;R02446;R01613;R08767;R01300	R06809;No information of KEGG othology	R02633;K13271;2.8.2.27;E2.8.2.27;No information about KM-value	R02159;K13270;2.8.2.25;E2.8.2.25;No information about KM-value	R06538;K05280;1.14.13.21;E1.14.13.21;No information about KM-value	R03126;K05278;1.14.11.23;E1.14.11.23##FLS;No information about KM-value	R02444;K00475;1.14.11.9;E1.14.11.9;No information about KM-value	R02446;K01859;5.5.1.6;E5.5.1.6;No information about KM-value	R01613;K00660;2.3.1.74;E2.3.1.74##bcsA;p-Coumaroyl-CoA##0.048##676378##Physcomitrella patens subsp. patens	R08767;No information of KEGG othology	R01300;K04105;6.2.1.27;hbaA;No information about KM-value
Quercetin 3,4',7-trissulfate	C03898	10	R06809;R02633;R02159;R06538;R03126;R02444;R02446;R01613;R08767;R01301	R06809;No information of KEGG othology	R02633;K13271;2.8.2.27;E2.8.2.27;No information about KM-value	R02159;K13270;2.8.2.25;E2.8.2.25;No information about KM-value	R06538;K05280;1.14.13.21;E1.14.13.21;No information about KM-value	R03126;K05278;1.14.11.23;E1.14.11.23##FLS;No information about KM-value	R02444;K00475;1.14.11.9;E1.14.11.9;No information about KM-value	R02446;K01859;5.5.1.6;E5.5.1.6;No information about KM-value	R01613;K00660;2.3.1.74;E2.3.1.74##bcsA;p-Coumaroyl-CoA##0.048##676378##Physcomitrella patens subsp. patens	R08767;No information of KEGG othology	R01301;K01075;3.1.2.23;E3.1.2.23;No information about KM-value
Quercetin 3,4',7-trissulfate	C03898	10	R06809;R02633;R02159;R02160;R03640;R07991;R07988;R07436;R08767;R01300	R06809;No information of KEGG othology	R02633;K13271;2.8.2.27;E2.8.2.27;No information about KM-value	R02159;K13270;2.8.2.25;E2.8.2.25;No information about KM-value	R02160;K05278;1.14.11.23;E1.14.11.23##FLS;No information about KM-value	R03640;K00475;1.14.11.9;E1.14.11.9;No information about KM-value	R07991;No information of KEGG othology	R07988;K00660;2.3.1.74;E2.3.1.74##bcsA;p-Coumaroyl-CoA##0.048##676378##Physcomitrella patens subsp. patens	R07436;K09754;1.14.13.-;CYP98A##C3H;No information about KM-value	R08767;No information of KEGG othology	R01300;K04105;6.2.1.27;hbaA;No information about KM-value
Quercetin 3,4',7-trissulfate	C03898	10	R06809;R02633;R02159;R02160;R03640;R07991;R07988;R07436;R08767;R01301	R06809;No information of KEGG othology	R02633;K13271;2.8.2.27;E2.8.2.27;No information about KM-value	R02159;K13270;2.8.2.25;E2.8.2.25;No information about KM-value	R02160;K05278;1.14.11.23;E1.14.11.23##FLS;No information about KM-value	R03640;K00475;1.14.11.9;E1.14.11.9;No information about KM-value	R07991;No information of KEGG othology	R07988;K00660;2.3.1.74;E2.3.1.74##bcsA;p-Coumaroyl-CoA##0.048##676378##Physcomitrella patens subsp. patens	R07436;K09754;1.14.13.-;CYP98A##C3H;No information about KM-value	R08767;No information of KEGG othology	R01301;K01075;3.1.2.23;E3.1.2.23;No information about KM-value
Quercetin 3,4',7-trissulfate	C03898	10	R06809;R02633;R02159;R02160;R03640;R02442;R02446;R01613;R01616;R01308	R06809;No information of KEGG othology	R02633;K13271;2.8.2.27;E2.8.2.27;No information about KM-value	R02159;K13270;2.8.2.25;E2.8.2.25;No information about KM-value	R02160;K05278;1.14.11.23;E1.14.11.23##FLS;No information about KM-value	R03640;K00475;1.14.11.9;E1.14.11.9;No information about KM-value	R02442;K05280;1.14.13.21;E1.14.13.21;No information about KM-value	R02446;K01859;5.5.1.6;E5.5.1.6;No information about KM-value	R01613;K00660;2.3.1.74;E2.3.1.74##bcsA;p-Coumaroyl-CoA##0.048##676378##Physcomitrella patens subsp. patens	R01616;K01904;6.2.1.12;E6.2.1.12;ATP##0.004##653536##Arabidopsis thaliana (thale cress)	R01308;No information of KEGG othology
Quercetin 3,4',7-trissulfate	C03898	10	R06809;R02633;R02159;R02160;R03640;R02442;R02446;R01613;R08767;R01300	R06809;No information of KEGG othology	R02633;K13271;2.8.2.27;E2.8.2.27;No information about KM-value	R02159;K13270;2.8.2.25;E2.8.2.25;No information about KM-value	R02160;K05278;1.14.11.23;E1.14.11.23##FLS;No information about KM-value	R03640;K00475;1.14.11.9;E1.14.11.9;No information about KM-value	R02442;K05280;1.14.13.21;E1.14.13.21;No information about KM-value	R02446;K01859;5.5.1.6;E5.5.1.6;No information about KM-value	R01613;K00660;2.3.1.74;E2.3.1.74##bcsA;p-Coumaroyl-CoA##0.048##676378##Physcomitrella patens subsp. patens	R08767;No information of KEGG othology	R01300;K04105;6.2.1.27;hbaA;No information about KM-value
Quercetin 3,4',7-trissulfate	C03898	10	R06809;R02633;R02159;R02160;R03640;R02442;R02446;R01613;R08767;R01301	R06809;No information of KEGG othology	R02633;K13271;2.8.2.27;E2.8.2.27;No information about KM-value	R02159;K13270;2.8.2.25;E2.8.2.25;No information about KM-value	R02160;K05278;1.14.11.23;E1.14.11.23##FLS;No information about KM-value	R03640;K00475;1.14.11.9;E1.14.11.9;No information about KM-value	R02442;K05280;1.14.13.21;E1.14.13.21;No information about KM-value	R02446;K01859;5.5.1.6;E5.5.1.6;No information about KM-value	R01613;K00660;2.3.1.74;E2.3.1.74##bcsA;p-Coumaroyl-CoA##0.048##676378##Physcomitrella patens subsp. patens	R08767;No information of KEGG othology	R01301;K01075;3.1.2.23;E3.1.2.23;No information about KM-value
Quercetin 3,4',7-trissulfate	C03898	10	R06809;R02633;R02159;R02160;R03640;R07991;R07988;R01943;R07826;R00737	R06809;No information of KEGG othology	R02633;K13271;2.8.2.27;E2.8.2.27;No information about KM-value	R02159;K13270;2.8.2.25;E2.8.2.25;No information about KM-value	R02160;K05278;1.14.11.23;E1.14.11.23##FLS;No information about KM-value	R03640;K00475;1.14.11.9;E1.14.11.9;No information about KM-value	R07991;No information of KEGG othology	R07988;K00660;2.3.1.74;E2.3.1.74##bcsA;p-Coumaroyl-CoA##0.048##676378##Physcomitrella patens subsp. patens	R01943;K01904;6.2.1.12;E6.2.1.12;ATP##0.004##653536##Arabidopsis thaliana (thale cress)	R07826;K09754;1.14.13.-;CYP98A##C3H;No information about KM-value	R00737;K10774;4.3.1.23;E4.3.1.23;L-tyrosine##0.016##651293##Rhodobacter capsulatus	R00737;K13064;4.3.1.25;PTAL;L-tyrosine##0.044##679588##Phanerochaete chrysosporium	R00737;K10774;4.3.1.23;E4.3.1.23;L-phenylalanine##1.28##651293##Rhodobacter capsulatus
Quercetin 3,4',7-trissulfate	C03898	10	R06809;R02633;R02159;R02160;R03124;R02444;R02446;R01613;R01616;R01308	R06809;No information of KEGG othology	R02633;K13271;2.8.2.27;E2.8.2.27;No information about KM-value	R02159;K13270;2.8.2.25;E2.8.2.25;No information about KM-value	R02160;K05278;1.14.11.23;E1.14.11.23##FLS;No information about KM-value	R03124;K05280;1.14.13.21;E1.14.13.21;No information about KM-value	R02444;K00475;1.14.11.9;E1.14.11.9;No information about KM-value	R02446;K01859;5.5.1.6;E5.5.1.6;No information about KM-value	R01613;K00660;2.3.1.74;E2.3.1.74##bcsA;p-Coumaroyl-CoA##0.048##676378##Physcomitrella patens subsp. patens	R01616;K01904;6.2.1.12;E6.2.1.12;ATP##0.004##653536##Arabidopsis thaliana (thale cress)	R01308;No information of KEGG othology
Quercetin 3,4',7-trissulfate	C03898	10	R06809;R02633;R02159;R02160;R03640;R07991;R07988;R01943;R07826;R01308	R06809;No information of KEGG othology	R02633;K13271;2.8.2.27;E2.8.2.27;No information about KM-value	R02159;K13270;2.8.2.25;E2.8.2.25;No information about KM-value	R02160;K05278;1.14.11.23;E1.14.11.23##FLS;No information about KM-value	R03640;K00475;1.14.11.9;E1.14.11.9;No information about KM-value	R07991;No information of KEGG othology	R07988;K00660;2.3.1.74;E2.3.1.74##bcsA;p-Coumaroyl-CoA##0.048##676378##Physcomitrella patens subsp. patens	R01943;K01904;6.2.1.12;E6.2.1.12;ATP##0.004##653536##Arabidopsis thaliana (thale cress)	R07826;K09754;1.14.13.-;CYP98A##C3H;No information about KM-value	R01308;No information of KEGG othology
Quercetin 3,4',7-trissulfate	C03898	10	R06809;R02633;R02159;R02160;R03124;R02444;R02446;R01613;R08767;R01300	R06809;No information of KEGG othology	R02633;K13271;2.8.2.27;E2.8.2.27;No information about KM-value	R02159;K13270;2.8.2.25;E2.8.2.25;No information about KM-value	R02160;K05278;1.14.11.23;E1.14.11.23##FLS;No information about KM-value	R03124;K05280;1.14.13.21;E1.14.13.21;No information about KM-value	R02444;K00475;1.14.11.9;E1.14.11.9;No information about KM-value	R02446;K01859;5.5.1.6;E5.5.1.6;No information about KM-value	R01613;K00660;2.3.1.74;E2.3.1.74##bcsA;p-Coumaroyl-CoA##0.048##676378##Physcomitrella patens subsp. patens	R08767;No information of KEGG othology	R01300;K04105;6.2.1.27;hbaA;No information about KM-value
Quercetin 3,4',7-trissulfate	C03898	10	R06809;R02633;R02159;R02160;R03124;R02444;R02446;R01613;R08767;R01301	R06809;No information of KEGG othology	R02633;K13271;2.8.2.27;E2.8.2.27;No information about KM-value	R02159;K13270;2.8.2.25;E2.8.2.25;No information about KM-value	R02160;K05278;1.14.11.23;E1.14.11.23##FLS;No information about KM-value	R03124;K05280;1.14.13.21;E1.14.13.21;No information about KM-value	R02444;K00475;1.14.11.9;E1.14.11.9;No information about KM-value	R02446;K01859;5.5.1.6;E5.5.1.6;No information about KM-value	R01613;K00660;2.3.1.74;E2.3.1.74##bcsA;p-Coumaroyl-CoA##0.048##676378##Physcomitrella patens subsp. patens	R08767;No information of KEGG othology	R01301;K01075;3.1.2.23;E3.1.2.23;No information about KM-value
Quercetin 3,4',7-trissulfate	C03898	10	R06809;R02633;R02159;R02160;R03640;R02442;R02446;R01613;R01616;R00737	R06809;No information of KEGG othology	R02633;K13271;2.8.2.27;E2.8.2.27;No information about KM-value	R02159;K13270;2.8.2.25;E2.8.2.25;No information about KM-value	R02160;K05278;1.14.11.23;E1.14.11.23##FLS;No information about KM-value	R03640;K00475;1.14.11.9;E1.14.11.9;No information about KM-value	R02442;K05280;1.14.13.21;E1.14.13.21;No information about KM-value	R02446;K01859;5.5.1.6;E5.5.1.6;No information about KM-value	R01613;K00660;2.3.1.74;E2.3.1.74##bcsA;p-Coumaroyl-CoA##0.048##676378##Physcomitrella patens subsp. patens	R01616;K01904;6.2.1.12;E6.2.1.12;ATP##0.004##653536##Arabidopsis thaliana (thale cress)	R00737;K10774;4.3.1.23;E4.3.1.23;L-tyrosine##0.016##651293##Rhodobacter capsulatus	R00737;K13064;4.3.1.25;PTAL;L-tyrosine##0.044##679588##Phanerochaete chrysosporium	R00737;K10774;4.3.1.23;E4.3.1.23;L-phenylalanine##1.28##651293##Rhodobacter capsulatus
Quercetin 3,4',7-trissulfate	C03898	10	R06809;R02633;R02159;R02160;R03640;R07991;R07988;R07436;R01616;R00737	R06809;No information of KEGG othology	R02633;K13271;2.8.2.27;E2.8.2.27;No information about KM-value	R02159;K13270;2.8.2.25;E2.8.2.25;No information about KM-value	R02160;K05278;1.14.11.23;E1.14.11.23##FLS;No information about KM-value	R03640;K00475;1.14.11.9;E1.14.11.9;No information about KM-value	R07991;No information of KEGG othology	R07988;K00660;2.3.1.74;E2.3.1.74##bcsA;p-Coumaroyl-CoA##0.048##676378##Physcomitrella patens subsp. patens	R07436;K09754;1.14.13.-;CYP98A##C3H;No information about KM-value	R01616;K01904;6.2.1.12;E6.2.1.12;ATP##0.004##653536##Arabidopsis thaliana (thale cress)	R00737;K10774;4.3.1.23;E4.3.1.23;L-tyrosine##0.016##651293##Rhodobacter capsulatus	R00737;K13064;4.3.1.25;PTAL;L-tyrosine##0.044##679588##Phanerochaete chrysosporium	R00737;K10774;4.3.1.23;E4.3.1.23;L-phenylalanine##1.28##651293##Rhodobacter capsulatus
Quercetin 3,4',7-trissulfate	C03898	10	R06809;R02633;R02159;R02160;R03640;R07991;R07988;R07436;R01616;R01308	R06809;No information of KEGG othology	R02633;K13271;2.8.2.27;E2.8.2.27;No information about KM-value	R02159;K13270;2.8.2.25;E2.8.2.25;No information about KM-value	R02160;K05278;1.14.11.23;E1.14.11.23##FLS;No information about KM-value	R03640;K00475;1.14.11.9;E1.14.11.9;No information about KM-value	R07991;No information of KEGG othology	R07988;K00660;2.3.1.74;E2.3.1.74##bcsA;p-Coumaroyl-CoA##0.048##676378##Physcomitrella patens subsp. patens	R07436;K09754;1.14.13.-;CYP98A##C3H;No information about KM-value	R01616;K01904;6.2.1.12;E6.2.1.12;ATP##0.004##653536##Arabidopsis thaliana (thale cress)	R01308;No information of KEGG othology
Quercetin 3,4',7-trissulfate	C03898	10	R06809;R02633;R02159;R06538;R03126;R02444;R02446;R01613;R01616;R00737	R06809;No information of KEGG othology	R02633;K13271;2.8.2.27;E2.8.2.27;No information about KM-value	R02159;K13270;2.8.2.25;E2.8.2.25;No information about KM-value	R06538;K05280;1.14.13.21;E1.14.13.21;No information about KM-value	R03126;K05278;1.14.11.23;E1.14.11.23##FLS;No information about KM-value	R02444;K00475;1.14.11.9;E1.14.11.9;No information about KM-value	R02446;K01859;5.5.1.6;E5.5.1.6;No information about KM-value	R01613;K00660;2.3.1.74;E2.3.1.74##bcsA;p-Coumaroyl-CoA##0.048##676378##Physcomitrella patens subsp. patens	R01616;K01904;6.2.1.12;E6.2.1.12;ATP##0.004##653536##Arabidopsis thaliana (thale cress)	R00737;K10774;4.3.1.23;E4.3.1.23;L-tyrosine##0.016##651293##Rhodobacter capsulatus	R00737;K13064;4.3.1.25;PTAL;L-tyrosine##0.044##679588##Phanerochaete chrysosporium	R00737;K10774;4.3.1.23;E4.3.1.23;L-phenylalanine##1.28##651293##Rhodobacter capsulatus
Quercetin 3,4',7-trissulfate	C03898	10	R06809;R02633;R02159;R06538;R03126;R02444;R02446;R01613;R01616;R01308	R06809;No information of KEGG othology	R02633;K13271;2.8.2.27;E2.8.2.27;No information about KM-value	R02159;K13270;2.8.2.25;E2.8.2.25;No information about KM-value	R06538;K05280;1.14.13.21;E1.14.13.21;No information about KM-value	R03126;K05278;1.14.11.23;E1.14.11.23##FLS;No information about KM-value	R02444;K00475;1.14.11.9;E1.14.11.9;No information about KM-value	R02446;K01859;5.5.1.6;E5.5.1.6;No information about KM-value	R01613;K00660;2.3.1.74;E2.3.1.74##bcsA;p-Coumaroyl-CoA##0.048##676378##Physcomitrella patens subsp. patens	R01616;K01904;6.2.1.12;E6.2.1.12;ATP##0.004##653536##Arabidopsis thaliana (thale cress)	R01308;No information of KEGG othology
(24R,24'R)-Fucosterol epoxide##(24R,28R)-Fucosterol epoxide	C03910	10	R03723;R01457;R01451;R03310;R03353;R07498;R03765;R03200;R02874;R06223	R03723;No information of KEGG othology	R01457;K09828;1.3.1.72;DHCR24;5alpha-cholesta-7,24-dien-3beta-ol##0.037##288496##Rattus norvegicus (rat)	R01451;K00213;1.3.1.21;DHCR7;Ergosterol##0.21##349274##Rattus norvegicus (rat)	R01451;K00213;1.3.1.21;DHCR7;7-dehydrocholesterol##1.14##349267##Mus musculus (mouse)	R03310;K00227;1.14.21.6;SC5DL;5alpha-Cholest-7-en-3beta-ol##0.032##390939##Arabidopsis thaliana (thale cress)	R03353;K01824;5.3.3.5;EBP;Zymosterol##0.05##649741##Homo sapiens (human)	R07498;K09828;1.3.1.72;DHCR24;5alpha-cholesta-7,24-dien-3beta-ol##0.037##288496##Rattus norvegicus (rat)	R03765;No information of KEGG othology	R03200;K01853;5.4.99.8;E5.4.99.8;No information about KM-value	R02874;K00511;1.14.99.7;E1.14.99.7##SQLE##ERG1;FAD##0.00043##438198##Rattus norvegicus (rat)	R06223;K00801;2.5.1.21;FDFT1;farnesyl diphosphate##0.0004##489847##Sus scrofa (pig)	R06223;K00801;2.5.1.21;FDFT1;trans-farnesyl diphosphate##0.001##489842##Rattus norvegicus (rat)
(24R,24'R)-Fucosterol epoxide##(24R,28R)-Fucosterol epoxide	C03910	10	R03723;R01457;R01456;R07215;R03353;R07498;R03765;R03200;R02874;R06223	R03723;No information of KEGG othology	R01457;K09828;1.3.1.72;DHCR24;5alpha-cholesta-7,24-dien-3beta-ol##0.037##288496##Rattus norvegicus (rat)	R01456;K00213;1.3.1.21;DHCR7;Ergosterol##0.21##349274##Rattus norvegicus (rat)	R01456;K00213;1.3.1.21;DHCR7;7-dehydrocholesterol##1.14##349267##Mus musculus (mouse)	R07215;K00227;1.14.21.6;SC5DL;5alpha-Cholest-7-en-3beta-ol##0.032##390939##Arabidopsis thaliana (thale cress)	R03353;K01824;5.3.3.5;EBP;Zymosterol##0.05##649741##Homo sapiens (human)	R07498;K09828;1.3.1.72;DHCR24;5alpha-cholesta-7,24-dien-3beta-ol##0.037##288496##Rattus norvegicus (rat)	R03765;No information of KEGG othology	R03200;K01853;5.4.99.8;E5.4.99.8;No information about KM-value	R02874;K00511;1.14.99.7;E1.14.99.7##SQLE##ERG1;FAD##0.00043##438198##Rattus norvegicus (rat)	R06223;K00801;2.5.1.21;FDFT1;farnesyl diphosphate##0.0004##489847##Sus scrofa (pig)	R06223;K00801;2.5.1.21;FDFT1;trans-farnesyl diphosphate##0.001##489842##Rattus norvegicus (rat)
(24R,24'R)-Fucosterol epoxide##(24R,28R)-Fucosterol epoxide	C03910	10	R03723;R01457;R01456;R07215;R05703;R04804;R03765;R03200;R02874;R06223	R03723;No information of KEGG othology	R01457;K09828;1.3.1.72;DHCR24;5alpha-cholesta-7,24-dien-3beta-ol##0.037##288496##Rattus norvegicus (rat)	R01456;K00213;1.3.1.21;DHCR7;Ergosterol##0.21##349274##Rattus norvegicus (rat)	R01456;K00213;1.3.1.21;DHCR7;7-dehydrocholesterol##1.14##349267##Mus musculus (mouse)	R07215;K00227;1.14.21.6;SC5DL;5alpha-Cholest-7-en-3beta-ol##0.032##390939##Arabidopsis thaliana (thale cress)	R05703;K09828;1.3.1.72;DHCR24;5alpha-cholesta-7,24-dien-3beta-ol##0.037##288496##Rattus norvegicus (rat)	R04804;K01824;5.3.3.5;EBP;Zymosterol##0.05##649741##Homo sapiens (human)	R03765;No information of KEGG othology	R03200;K01853;5.4.99.8;E5.4.99.8;No information about KM-value	R02874;K00511;1.14.99.7;E1.14.99.7##SQLE##ERG1;FAD##0.00043##438198##Rattus norvegicus (rat)	R06223;K00801;2.5.1.21;FDFT1;farnesyl diphosphate##0.0004##489847##Sus scrofa (pig)	R06223;K00801;2.5.1.21;FDFT1;trans-farnesyl diphosphate##0.001##489842##Rattus norvegicus (rat)
(24R,24'R)-Fucosterol epoxide##(24R,28R)-Fucosterol epoxide	C03910	10	R03723;R01457;R08131;R03310;R03353;R07498;R03765;R03200;R02874;R06223	R03723;No information of KEGG othology	R01457;K09828;1.3.1.72;DHCR24;5alpha-cholesta-7,24-dien-3beta-ol##0.037##288496##Rattus norvegicus (rat)	R08131;K14938;None;nvd;None	R03310;K00227;1.14.21.6;SC5DL;5alpha-Cholest-7-en-3beta-ol##0.032##390939##Arabidopsis thaliana (thale cress)	R03353;K01824;5.3.3.5;EBP;Zymosterol##0.05##649741##Homo sapiens (human)	R07498;K09828;1.3.1.72;DHCR24;5alpha-cholesta-7,24-dien-3beta-ol##0.037##288496##Rattus norvegicus (rat)	R03765;No information of KEGG othology	R03200;K01853;5.4.99.8;E5.4.99.8;No information about KM-value	R02874;K00511;1.14.99.7;E1.14.99.7##SQLE##ERG1;FAD##0.00043##438198##Rattus norvegicus (rat)	R06223;K00801;2.5.1.21;FDFT1;farnesyl diphosphate##0.0004##489847##Sus scrofa (pig)	R06223;K00801;2.5.1.21;FDFT1;trans-farnesyl diphosphate##0.001##489842##Rattus norvegicus (rat)
(24R,24'R)-Fucosterol epoxide##(24R,28R)-Fucosterol epoxide	C03910	10	R03723;R03725;R07492;R07491;R07497;R04427;R03765;R03200;R02874;R06223	R03723;No information of KEGG othology	R03725;No information of KEGG othology	R07492;K00213;1.3.1.21;DHCR7;Ergosterol##0.21##349274##Rattus norvegicus (rat)	R07492;K00213;1.3.1.21;DHCR7;7-dehydrocholesterol##1.14##349267##Mus musculus (mouse)	R07491;K00227;1.14.21.6;SC5DL;5alpha-Cholest-7-en-3beta-ol##0.032##390939##Arabidopsis thaliana (thale cress)	R07497;K09829;5.-.-.-;ERG2;No information about KM-value	R04427;K00559;2.1.1.41;E2.1.1.41##SMT1##ERG6;No information about KM-value	R03765;No information of KEGG othology	R03200;K01853;5.4.99.8;E5.4.99.8;No information about KM-value	R02874;K00511;1.14.99.7;E1.14.99.7##SQLE##ERG1;FAD##0.00043##438198##Rattus norvegicus (rat)	R06223;K00801;2.5.1.21;FDFT1;farnesyl diphosphate##0.0004##489847##Sus scrofa (pig)	R06223;K00801;2.5.1.21;FDFT1;trans-farnesyl diphosphate##0.001##489842##Rattus norvegicus (rat)
(24R,24'R)-Fucosterol epoxide##(24R,28R)-Fucosterol epoxide	C03910	10	R03723;R04763;R07506;R07505;R07497;R04427;R03765;R03200;R02874;R06223	R03723;No information of KEGG othology	R04763;No information of KEGG othology	R07506;K09831;1.14.14.-;ERG5;No information about KM-value	R07505;K09830;1.3.3.-;ERG3;No information about KM-value	R07497;K09829;5.-.-.-;ERG2;No information about KM-value	R04427;K00559;2.1.1.41;E2.1.1.41##SMT1##ERG6;No information about KM-value	R03765;No information of KEGG othology	R03200;K01853;5.4.99.8;E5.4.99.8;No information about KM-value	R02874;K00511;1.14.99.7;E1.14.99.7##SQLE##ERG1;FAD##0.00043##438198##Rattus norvegicus (rat)	R06223;K00801;2.5.1.21;FDFT1;farnesyl diphosphate##0.0004##489847##Sus scrofa (pig)	R06223;K00801;2.5.1.21;FDFT1;trans-farnesyl diphosphate##0.001##489842##Rattus norvegicus (rat)
(24R,24'R)-Fucosterol epoxide##(24R,28R)-Fucosterol epoxide	C03910	10	R03723;R01457;R08131;R03310;R05703;R04804;R03765;R03200;R02874;R06223	R03723;No information of KEGG othology	R01457;K09828;1.3.1.72;DHCR24;5alpha-cholesta-7,24-dien-3beta-ol##0.037##288496##Rattus norvegicus (rat)	R08131;K14938;None;nvd;None	R03310;K00227;1.14.21.6;SC5DL;5alpha-Cholest-7-en-3beta-ol##0.032##390939##Arabidopsis thaliana (thale cress)	R05703;K09828;1.3.1.72;DHCR24;5alpha-cholesta-7,24-dien-3beta-ol##0.037##288496##Rattus norvegicus (rat)	R04804;K01824;5.3.3.5;EBP;Zymosterol##0.05##649741##Homo sapiens (human)	R03765;No information of KEGG othology	R03200;K01853;5.4.99.8;E5.4.99.8;No information about KM-value	R02874;K00511;1.14.99.7;E1.14.99.7##SQLE##ERG1;FAD##0.00043##438198##Rattus norvegicus (rat)	R06223;K00801;2.5.1.21;FDFT1;farnesyl diphosphate##0.0004##489847##Sus scrofa (pig)	R06223;K00801;2.5.1.21;FDFT1;trans-farnesyl diphosphate##0.001##489842##Rattus norvegicus (rat)
(24R,24'R)-Fucosterol epoxide##(24R,28R)-Fucosterol epoxide	C03910	10	R03723;R01457;R08131;R07215;R03353;R07498;R03765;R03200;R02874;R06223	R03723;No information of KEGG othology	R01457;K09828;1.3.1.72;DHCR24;5alpha-cholesta-7,24-dien-3beta-ol##0.037##288496##Rattus norvegicus (rat)	R08131;K14938;None;nvd;None	R07215;K00227;1.14.21.6;SC5DL;5alpha-Cholest-7-en-3beta-ol##0.032##390939##Arabidopsis thaliana (thale cress)	R03353;K01824;5.3.3.5;EBP;Zymosterol##0.05##649741##Homo sapiens (human)	R07498;K09828;1.3.1.72;DHCR24;5alpha-cholesta-7,24-dien-3beta-ol##0.037##288496##Rattus norvegicus (rat)	R03765;No information of KEGG othology	R03200;K01853;5.4.99.8;E5.4.99.8;No information about KM-value	R02874;K00511;1.14.99.7;E1.14.99.7##SQLE##ERG1;FAD##0.00043##438198##Rattus norvegicus (rat)	R06223;K00801;2.5.1.21;FDFT1;farnesyl diphosphate##0.0004##489847##Sus scrofa (pig)	R06223;K00801;2.5.1.21;FDFT1;trans-farnesyl diphosphate##0.001##489842##Rattus norvegicus (rat)
(24R,24'R)-Fucosterol epoxide##(24R,28R)-Fucosterol epoxide	C03910	10	R03723;R01457;R08131;R07215;R05703;R04804;R03765;R03200;R02874;R06223	R03723;No information of KEGG othology	R01457;K09828;1.3.1.72;DHCR24;5alpha-cholesta-7,24-dien-3beta-ol##0.037##288496##Rattus norvegicus (rat)	R08131;K14938;None;nvd;None	R07215;K00227;1.14.21.6;SC5DL;5alpha-Cholest-7-en-3beta-ol##0.032##390939##Arabidopsis thaliana (thale cress)	R05703;K09828;1.3.1.72;DHCR24;5alpha-cholesta-7,24-dien-3beta-ol##0.037##288496##Rattus norvegicus (rat)	R04804;K01824;5.3.3.5;EBP;Zymosterol##0.05##649741##Homo sapiens (human)	R03765;No information of KEGG othology	R03200;K01853;5.4.99.8;E5.4.99.8;No information about KM-value	R02874;K00511;1.14.99.7;E1.14.99.7##SQLE##ERG1;FAD##0.00043##438198##Rattus norvegicus (rat)	R06223;K00801;2.5.1.21;FDFT1;farnesyl diphosphate##0.0004##489847##Sus scrofa (pig)	R06223;K00801;2.5.1.21;FDFT1;trans-farnesyl diphosphate##0.001##489842##Rattus norvegicus (rat)
(24R,24'R)-Fucosterol epoxide##(24R,28R)-Fucosterol epoxide	C03910	10	R03723;R01457;R01451;R03310;R05703;R04804;R03765;R03200;R02874;R06223	R03723;No information of KEGG othology	R01457;K09828;1.3.1.72;DHCR24;5alpha-cholesta-7,24-dien-3beta-ol##0.037##288496##Rattus norvegicus (rat)	R01451;K00213;1.3.1.21;DHCR7;Ergosterol##0.21##349274##Rattus norvegicus (rat)	R01451;K00213;1.3.1.21;DHCR7;7-dehydrocholesterol##1.14##349267##Mus musculus (mouse)	R03310;K00227;1.14.21.6;SC5DL;5alpha-Cholest-7-en-3beta-ol##0.032##390939##Arabidopsis thaliana (thale cress)	R05703;K09828;1.3.1.72;DHCR24;5alpha-cholesta-7,24-dien-3beta-ol##0.037##288496##Rattus norvegicus (rat)	R04804;K01824;5.3.3.5;EBP;Zymosterol##0.05##649741##Homo sapiens (human)	R03765;No information of KEGG othology	R03200;K01853;5.4.99.8;E5.4.99.8;No information about KM-value	R02874;K00511;1.14.99.7;E1.14.99.7##SQLE##ERG1;FAD##0.00043##438198##Rattus norvegicus (rat)	R06223;K00801;2.5.1.21;FDFT1;farnesyl diphosphate##0.0004##489847##Sus scrofa (pig)	R06223;K00801;2.5.1.21;FDFT1;trans-farnesyl diphosphate##0.001##489842##Rattus norvegicus (rat)
(24R,24'R)-Fucosterol epoxide##(24R,28R)-Fucosterol epoxide	C03910	10	R03723;R01457;R01451;R07215;R03353;R07498;R03765;R03200;R02874;R06223	R03723;No information of KEGG othology	R01457;K09828;1.3.1.72;DHCR24;5alpha-cholesta-7,24-dien-3beta-ol##0.037##288496##Rattus norvegicus (rat)	R01451;K00213;1.3.1.21;DHCR7;Ergosterol##0.21##349274##Rattus norvegicus (rat)	R01451;K00213;1.3.1.21;DHCR7;7-dehydrocholesterol##1.14##349267##Mus musculus (mouse)	R07215;K00227;1.14.21.6;SC5DL;5alpha-Cholest-7-en-3beta-ol##0.032##390939##Arabidopsis thaliana (thale cress)	R03353;K01824;5.3.3.5;EBP;Zymosterol##0.05##649741##Homo sapiens (human)	R07498;K09828;1.3.1.72;DHCR24;5alpha-cholesta-7,24-dien-3beta-ol##0.037##288496##Rattus norvegicus (rat)	R03765;No information of KEGG othology	R03200;K01853;5.4.99.8;E5.4.99.8;No information about KM-value	R02874;K00511;1.14.99.7;E1.14.99.7##SQLE##ERG1;FAD##0.00043##438198##Rattus norvegicus (rat)	R06223;K00801;2.5.1.21;FDFT1;farnesyl diphosphate##0.0004##489847##Sus scrofa (pig)	R06223;K00801;2.5.1.21;FDFT1;trans-farnesyl diphosphate##0.001##489842##Rattus norvegicus (rat)
(24R,24'R)-Fucosterol epoxide##(24R,28R)-Fucosterol epoxide	C03910	10	R03723;R01457;R01451;R07215;R05703;R04804;R03765;R03200;R02874;R06223	R03723;No information of KEGG othology	R01457;K09828;1.3.1.72;DHCR24;5alpha-cholesta-7,24-dien-3beta-ol##0.037##288496##Rattus norvegicus (rat)	R01451;K00213;1.3.1.21;DHCR7;Ergosterol##0.21##349274##Rattus norvegicus (rat)	R01451;K00213;1.3.1.21;DHCR7;7-dehydrocholesterol##1.14##349267##Mus musculus (mouse)	R07215;K00227;1.14.21.6;SC5DL;5alpha-Cholest-7-en-3beta-ol##0.032##390939##Arabidopsis thaliana (thale cress)	R05703;K09828;1.3.1.72;DHCR24;5alpha-cholesta-7,24-dien-3beta-ol##0.037##288496##Rattus norvegicus (rat)	R04804;K01824;5.3.3.5;EBP;Zymosterol##0.05##649741##Homo sapiens (human)	R03765;No information of KEGG othology	R03200;K01853;5.4.99.8;E5.4.99.8;No information about KM-value	R02874;K00511;1.14.99.7;E1.14.99.7##SQLE##ERG1;FAD##0.00043##438198##Rattus norvegicus (rat)	R06223;K00801;2.5.1.21;FDFT1;farnesyl diphosphate##0.0004##489847##Sus scrofa (pig)	R06223;K00801;2.5.1.21;FDFT1;trans-farnesyl diphosphate##0.001##489842##Rattus norvegicus (rat)
(24R,24'R)-Fucosterol epoxide##(24R,28R)-Fucosterol epoxide	C03910	10	R03723;R01457;R01456;R03310;R03353;R07498;R03765;R03200;R02874;R06223	R03723;No information of KEGG othology	R01457;K09828;1.3.1.72;DHCR24;5alpha-cholesta-7,24-dien-3beta-ol##0.037##288496##Rattus norvegicus (rat)	R01456;K00213;1.3.1.21;DHCR7;Ergosterol##0.21##349274##Rattus norvegicus (rat)	R01456;K00213;1.3.1.21;DHCR7;7-dehydrocholesterol##1.14##349267##Mus musculus (mouse)	R03310;K00227;1.14.21.6;SC5DL;5alpha-Cholest-7-en-3beta-ol##0.032##390939##Arabidopsis thaliana (thale cress)	R03353;K01824;5.3.3.5;EBP;Zymosterol##0.05##649741##Homo sapiens (human)	R07498;K09828;1.3.1.72;DHCR24;5alpha-cholesta-7,24-dien-3beta-ol##0.037##288496##Rattus norvegicus (rat)	R03765;No information of KEGG othology	R03200;K01853;5.4.99.8;E5.4.99.8;No information about KM-value	R02874;K00511;1.14.99.7;E1.14.99.7##SQLE##ERG1;FAD##0.00043##438198##Rattus norvegicus (rat)	R06223;K00801;2.5.1.21;FDFT1;farnesyl diphosphate##0.0004##489847##Sus scrofa (pig)	R06223;K00801;2.5.1.21;FDFT1;trans-farnesyl diphosphate##0.001##489842##Rattus norvegicus (rat)
(24R,24'R)-Fucosterol epoxide##(24R,28R)-Fucosterol epoxide	C03910	10	R03723;R01457;R01456;R03310;R05703;R04804;R03765;R03200;R02874;R06223	R03723;No information of KEGG othology	R01457;K09828;1.3.1.72;DHCR24;5alpha-cholesta-7,24-dien-3beta-ol##0.037##288496##Rattus norvegicus (rat)	R01456;K00213;1.3.1.21;DHCR7;Ergosterol##0.21##349274##Rattus norvegicus (rat)	R01456;K00213;1.3.1.21;DHCR7;7-dehydrocholesterol##1.14##349267##Mus musculus (mouse)	R03310;K00227;1.14.21.6;SC5DL;5alpha-Cholest-7-en-3beta-ol##0.032##390939##Arabidopsis thaliana (thale cress)	R05703;K09828;1.3.1.72;DHCR24;5alpha-cholesta-7,24-dien-3beta-ol##0.037##288496##Rattus norvegicus (rat)	R04804;K01824;5.3.3.5;EBP;Zymosterol##0.05##649741##Homo sapiens (human)	R03765;No information of KEGG othology	R03200;K01853;5.4.99.8;E5.4.99.8;No information about KM-value	R02874;K00511;1.14.99.7;E1.14.99.7##SQLE##ERG1;FAD##0.00043##438198##Rattus norvegicus (rat)	R06223;K00801;2.5.1.21;FDFT1;farnesyl diphosphate##0.0004##489847##Sus scrofa (pig)	R06223;K00801;2.5.1.21;FDFT1;trans-farnesyl diphosphate##0.001##489842##Rattus norvegicus (rat)
(1-Hydroxycyclohexan-1-yl)acetyl-CoA	C04316	10	R02232;R02231;R03751;R05231;R05099;R06944;R06943;R06942;R06941;R00829	R02232;No information of KEGG othology	R02231;K03379;1.14.13.22;E1.14.13.22;No information about KM-value	R03751;K01053;3.1.1.17;E3.1.1.17;more##-999##80773##Zymomonas mobilis	R03751;K01053;3.1.1.17;E3.1.1.17;glucono-1,5-lactone##6.2##80763##Sus scrofa (pig)	R05231;K00002;1.1.1.2;E1.1.1.2##adh;p-hydroxyphenylglycolaldehyde##0.0007##286166##Sus scrofa (pig)	R05099;K14519;1.2.1.4;aldH;trans-2-nonenal##0.012##673477##Homo sapiens (human)	R06944;K01913;None;E6.2.1.-;None	R06943;K06446;1.3.99.-;DCAA;No information about KM-value	R06942;K07514;5.3.3.8;EHHADH;trans-2-Hexenoyl-CoA##0.00062##678385##Rattus norvegicus (rat)	R06941;K07514;5.3.3.8;EHHADH;trans-2-Hexenoyl-CoA##0.00062##678385##Rattus norvegicus (rat)	R00829;K07513;2.3.1.16;ACAA1;3-oxodecanoyl-CoA##0.0018##486412##Sus scrofa (pig)
(1-Hydroxycyclohexan-1-yl)acetyl-CoA	C04316	10	R02232;R02231;R03751;R05283;R05099;R06944;R06943;R06942;R06941;R00829	R02232;No information of KEGG othology	R02231;K03379;1.14.13.22;E1.14.13.22;No information about KM-value	R03751;K01053;3.1.1.17;E3.1.1.17;more##-999##80773##Zymomonas mobilis	R03751;K01053;3.1.1.17;E3.1.1.17;glucono-1,5-lactone##6.2##80763##Sus scrofa (pig)	R05283;No information of KEGG othology	R05099;K14519;1.2.1.4;aldH;trans-2-nonenal##0.012##673477##Homo sapiens (human)	R06944;K01913;None;E6.2.1.-;None	R06943;K06446;1.3.99.-;DCAA;No information about KM-value	R06942;K07514;5.3.3.8;EHHADH;trans-2-Hexenoyl-CoA##0.00062##678385##Rattus norvegicus (rat)	R06941;K07514;5.3.3.8;EHHADH;trans-2-Hexenoyl-CoA##0.00062##678385##Rattus norvegicus (rat)	R00829;K07513;2.3.1.16;ACAA1;3-oxodecanoyl-CoA##0.0018##486412##Sus scrofa (pig)
5alpha-Ergosta-7,22-diene-3beta,5-diol	C04416	10	R03675;R05641;R07506;R07505;R07497;R04427;R03765;R03200;R02874;R06223	R03675;No information of KEGG othology	R05641;K00223;1.3.1.71;ERG4;No information about KM-value	R07506;K09831;1.14.14.-;ERG5;No information about KM-value	R07505;K09830;1.3.3.-;ERG3;No information about KM-value	R07497;K09829;5.-.-.-;ERG2;No information about KM-value	R04427;K00559;2.1.1.41;E2.1.1.41##SMT1##ERG6;No information about KM-value	R03765;No information of KEGG othology	R03200;K01853;5.4.99.8;E5.4.99.8;No information about KM-value	R02874;K00511;1.14.99.7;E1.14.99.7##SQLE##ERG1;FAD##0.00043##438198##Rattus norvegicus (rat)	R06223;K00801;2.5.1.21;FDFT1;farnesyl diphosphate##0.0004##489847##Sus scrofa (pig)	R06223;K00801;2.5.1.21;FDFT1;trans-farnesyl diphosphate##0.001##489842##Rattus norvegicus (rat)
3',5-Dihydroxy-3,4',7-trimethoxyflavone##3,7,4'-Tri-O-methylquercetin	C04444	10	R03456;R05323;R02157;R02160;R03124;R02444;R02446;R01613;R01616;R00737	R03456;No information of KEGG othology	R05323;No information of KEGG othology	R02157;K05279;2.1.1.76;E2.1.1.76;No information about KM-value	R02160;K05278;1.14.11.23;E1.14.11.23##FLS;No information about KM-value	R03124;K05280;1.14.13.21;E1.14.13.21;No information about KM-value	R02444;K00475;1.14.11.9;E1.14.11.9;No information about KM-value	R02446;K01859;5.5.1.6;E5.5.1.6;No information about KM-value	R01613;K00660;2.3.1.74;E2.3.1.74##bcsA;p-Coumaroyl-CoA##0.048##676378##Physcomitrella patens subsp. patens	R01616;K01904;6.2.1.12;E6.2.1.12;ATP##0.004##653536##Arabidopsis thaliana (thale cress)	R00737;K10774;4.3.1.23;E4.3.1.23;L-tyrosine##0.016##651293##Rhodobacter capsulatus	R00737;K13064;4.3.1.25;PTAL;L-tyrosine##0.044##679588##Phanerochaete chrysosporium	R00737;K10774;4.3.1.23;E4.3.1.23;L-phenylalanine##1.28##651293##Rhodobacter capsulatus
3',5-Dihydroxy-3,4',7-trimethoxyflavone##3,7,4'-Tri-O-methylquercetin	C04444	10	R03456;R05323;R02157;R06538;R03126;R02444;R02446;R01613;R08767;R01300	R03456;No information of KEGG othology	R05323;No information of KEGG othology	R02157;K05279;2.1.1.76;E2.1.1.76;No information about KM-value	R06538;K05280;1.14.13.21;E1.14.13.21;No information about KM-value	R03126;K05278;1.14.11.23;E1.14.11.23##FLS;No information about KM-value	R02444;K00475;1.14.11.9;E1.14.11.9;No information about KM-value	R02446;K01859;5.5.1.6;E5.5.1.6;No information about KM-value	R01613;K00660;2.3.1.74;E2.3.1.74##bcsA;p-Coumaroyl-CoA##0.048##676378##Physcomitrella patens subsp. patens	R08767;No information of KEGG othology	R01300;K04105;6.2.1.27;hbaA;No information about KM-value
3',5-Dihydroxy-3,4',7-trimethoxyflavone##3,7,4'-Tri-O-methylquercetin	C04444	10	R03456;R05323;R02157;R06538;R03126;R02444;R02446;R01613;R08767;R01301	R03456;No information of KEGG othology	R05323;No information of KEGG othology	R02157;K05279;2.1.1.76;E2.1.1.76;No information about KM-value	R06538;K05280;1.14.13.21;E1.14.13.21;No information about KM-value	R03126;K05278;1.14.11.23;E1.14.11.23##FLS;No information about KM-value	R02444;K00475;1.14.11.9;E1.14.11.9;No information about KM-value	R02446;K01859;5.5.1.6;E5.5.1.6;No information about KM-value	R01613;K00660;2.3.1.74;E2.3.1.74##bcsA;p-Coumaroyl-CoA##0.048##676378##Physcomitrella patens subsp. patens	R08767;No information of KEGG othology	R01301;K01075;3.1.2.23;E3.1.2.23;No information about KM-value
3',5-Dihydroxy-3,4',7-trimethoxyflavone##3,7,4'-Tri-O-methylquercetin	C04444	10	R03456;R05323;R02157;R02160;R03640;R07991;R07988;R07436;R08767;R01300	R03456;No information of KEGG othology	R05323;No information of KEGG othology	R02157;K05279;2.1.1.76;E2.1.1.76;No information about KM-value	R02160;K05278;1.14.11.23;E1.14.11.23##FLS;No information about KM-value	R03640;K00475;1.14.11.9;E1.14.11.9;No information about KM-value	R07991;No information of KEGG othology	R07988;K00660;2.3.1.74;E2.3.1.74##bcsA;p-Coumaroyl-CoA##0.048##676378##Physcomitrella patens subsp. patens	R07436;K09754;1.14.13.-;CYP98A##C3H;No information about KM-value	R08767;No information of KEGG othology	R01300;K04105;6.2.1.27;hbaA;No information about KM-value
3',5-Dihydroxy-3,4',7-trimethoxyflavone##3,7,4'-Tri-O-methylquercetin	C04444	10	R03456;R05323;R02157;R02160;R03640;R07991;R07988;R07436;R08767;R01301	R03456;No information of KEGG othology	R05323;No information of KEGG othology	R02157;K05279;2.1.1.76;E2.1.1.76;No information about KM-value	R02160;K05278;1.14.11.23;E1.14.11.23##FLS;No information about KM-value	R03640;K00475;1.14.11.9;E1.14.11.9;No information about KM-value	R07991;No information of KEGG othology	R07988;K00660;2.3.1.74;E2.3.1.74##bcsA;p-Coumaroyl-CoA##0.048##676378##Physcomitrella patens subsp. patens	R07436;K09754;1.14.13.-;CYP98A##C3H;No information about KM-value	R08767;No information of KEGG othology	R01301;K01075;3.1.2.23;E3.1.2.23;No information about KM-value
3',5-Dihydroxy-3,4',7-trimethoxyflavone##3,7,4'-Tri-O-methylquercetin	C04444	10	R03456;R05323;R02157;R02160;R03640;R02442;R02446;R01613;R01616;R01308	R03456;No information of KEGG othology	R05323;No information of KEGG othology	R02157;K05279;2.1.1.76;E2.1.1.76;No information about KM-value	R02160;K05278;1.14.11.23;E1.14.11.23##FLS;No information about KM-value	R03640;K00475;1.14.11.9;E1.14.11.9;No information about KM-value	R02442;K05280;1.14.13.21;E1.14.13.21;No information about KM-value	R02446;K01859;5.5.1.6;E5.5.1.6;No information about KM-value	R01613;K00660;2.3.1.74;E2.3.1.74##bcsA;p-Coumaroyl-CoA##0.048##676378##Physcomitrella patens subsp. patens	R01616;K01904;6.2.1.12;E6.2.1.12;ATP##0.004##653536##Arabidopsis thaliana (thale cress)	R01308;No information of KEGG othology
3',5-Dihydroxy-3,4',7-trimethoxyflavone##3,7,4'-Tri-O-methylquercetin	C04444	10	R03456;R05323;R02157;R02160;R03640;R02442;R02446;R01613;R08767;R01300	R03456;No information of KEGG othology	R05323;No information of KEGG othology	R02157;K05279;2.1.1.76;E2.1.1.76;No information about KM-value	R02160;K05278;1.14.11.23;E1.14.11.23##FLS;No information about KM-value	R03640;K00475;1.14.11.9;E1.14.11.9;No information about KM-value	R02442;K05280;1.14.13.21;E1.14.13.21;No information about KM-value	R02446;K01859;5.5.1.6;E5.5.1.6;No information about KM-value	R01613;K00660;2.3.1.74;E2.3.1.74##bcsA;p-Coumaroyl-CoA##0.048##676378##Physcomitrella patens subsp. patens	R08767;No information of KEGG othology	R01300;K04105;6.2.1.27;hbaA;No information about KM-value
3',5-Dihydroxy-3,4',7-trimethoxyflavone##3,7,4'-Tri-O-methylquercetin	C04444	10	R03456;R05323;R02157;R02160;R03640;R02442;R02446;R01613;R08767;R01301	R03456;No information of KEGG othology	R05323;No information of KEGG othology	R02157;K05279;2.1.1.76;E2.1.1.76;No information about KM-value	R02160;K05278;1.14.11.23;E1.14.11.23##FLS;No information about KM-value	R03640;K00475;1.14.11.9;E1.14.11.9;No information about KM-value	R02442;K05280;1.14.13.21;E1.14.13.21;No information about KM-value	R02446;K01859;5.5.1.6;E5.5.1.6;No information about KM-value	R01613;K00660;2.3.1.74;E2.3.1.74##bcsA;p-Coumaroyl-CoA##0.048##676378##Physcomitrella patens subsp. patens	R08767;No information of KEGG othology	R01301;K01075;3.1.2.23;E3.1.2.23;No information about KM-value
3',5-Dihydroxy-3,4',7-trimethoxyflavone##3,7,4'-Tri-O-methylquercetin	C04444	10	R03456;R05323;R02157;R02160;R03640;R07991;R07988;R01943;R07826;R00737	R03456;No information of KEGG othology	R05323;No information of KEGG othology	R02157;K05279;2.1.1.76;E2.1.1.76;No information about KM-value	R02160;K05278;1.14.11.23;E1.14.11.23##FLS;No information about KM-value	R03640;K00475;1.14.11.9;E1.14.11.9;No information about KM-value	R07991;No information of KEGG othology	R07988;K00660;2.3.1.74;E2.3.1.74##bcsA;p-Coumaroyl-CoA##0.048##676378##Physcomitrella patens subsp. patens	R01943;K01904;6.2.1.12;E6.2.1.12;ATP##0.004##653536##Arabidopsis thaliana (thale cress)	R07826;K09754;1.14.13.-;CYP98A##C3H;No information about KM-value	R00737;K10774;4.3.1.23;E4.3.1.23;L-tyrosine##0.016##651293##Rhodobacter capsulatus	R00737;K13064;4.3.1.25;PTAL;L-tyrosine##0.044##679588##Phanerochaete chrysosporium	R00737;K10774;4.3.1.23;E4.3.1.23;L-phenylalanine##1.28##651293##Rhodobacter capsulatus
3',5-Dihydroxy-3,4',7-trimethoxyflavone##3,7,4'-Tri-O-methylquercetin	C04444	10	R03456;R05323;R02157;R02160;R03124;R02444;R02446;R01613;R01616;R01308	R03456;No information of KEGG othology	R05323;No information of KEGG othology	R02157;K05279;2.1.1.76;E2.1.1.76;No information about KM-value	R02160;K05278;1.14.11.23;E1.14.11.23##FLS;No information about KM-value	R03124;K05280;1.14.13.21;E1.14.13.21;No information about KM-value	R02444;K00475;1.14.11.9;E1.14.11.9;No information about KM-value	R02446;K01859;5.5.1.6;E5.5.1.6;No information about KM-value	R01613;K00660;2.3.1.74;E2.3.1.74##bcsA;p-Coumaroyl-CoA##0.048##676378##Physcomitrella patens subsp. patens	R01616;K01904;6.2.1.12;E6.2.1.12;ATP##0.004##653536##Arabidopsis thaliana (thale cress)	R01308;No information of KEGG othology
3',5-Dihydroxy-3,4',7-trimethoxyflavone##3,7,4'-Tri-O-methylquercetin	C04444	10	R03456;R05323;R02157;R02160;R03640;R07991;R07988;R01943;R07826;R01308	R03456;No information of KEGG othology	R05323;No information of KEGG othology	R02157;K05279;2.1.1.76;E2.1.1.76;No information about KM-value	R02160;K05278;1.14.11.23;E1.14.11.23##FLS;No information about KM-value	R03640;K00475;1.14.11.9;E1.14.11.9;No information about KM-value	R07991;No information of KEGG othology	R07988;K00660;2.3.1.74;E2.3.1.74##bcsA;p-Coumaroyl-CoA##0.048##676378##Physcomitrella patens subsp. patens	R01943;K01904;6.2.1.12;E6.2.1.12;ATP##0.004##653536##Arabidopsis thaliana (thale cress)	R07826;K09754;1.14.13.-;CYP98A##C3H;No information about KM-value	R01308;No information of KEGG othology
3',5-Dihydroxy-3,4',7-trimethoxyflavone##3,7,4'-Tri-O-methylquercetin	C04444	10	R03456;R05323;R02157;R02160;R03124;R02444;R02446;R01613;R08767;R01300	R03456;No information of KEGG othology	R05323;No information of KEGG othology	R02157;K05279;2.1.1.76;E2.1.1.76;No information about KM-value	R02160;K05278;1.14.11.23;E1.14.11.23##FLS;No information about KM-value	R03124;K05280;1.14.13.21;E1.14.13.21;No information about KM-value	R02444;K00475;1.14.11.9;E1.14.11.9;No information about KM-value	R02446;K01859;5.5.1.6;E5.5.1.6;No information about KM-value	R01613;K00660;2.3.1.74;E2.3.1.74##bcsA;p-Coumaroyl-CoA##0.048##676378##Physcomitrella patens subsp. patens	R08767;No information of KEGG othology	R01300;K04105;6.2.1.27;hbaA;No information about KM-value
3',5-Dihydroxy-3,4',7-trimethoxyflavone##3,7,4'-Tri-O-methylquercetin	C04444	10	R03456;R05323;R02157;R02160;R03124;R02444;R02446;R01613;R08767;R01301	R03456;No information of KEGG othology	R05323;No information of KEGG othology	R02157;K05279;2.1.1.76;E2.1.1.76;No information about KM-value	R02160;K05278;1.14.11.23;E1.14.11.23##FLS;No information about KM-value	R03124;K05280;1.14.13.21;E1.14.13.21;No information about KM-value	R02444;K00475;1.14.11.9;E1.14.11.9;No information about KM-value	R02446;K01859;5.5.1.6;E5.5.1.6;No information about KM-value	R01613;K00660;2.3.1.74;E2.3.1.74##bcsA;p-Coumaroyl-CoA##0.048##676378##Physcomitrella patens subsp. patens	R08767;No information of KEGG othology	R01301;K01075;3.1.2.23;E3.1.2.23;No information about KM-value
3',5-Dihydroxy-3,4',7-trimethoxyflavone##3,7,4'-Tri-O-methylquercetin	C04444	10	R03456;R05323;R02157;R02160;R03640;R02442;R02446;R01613;R01616;R00737	R03456;No information of KEGG othology	R05323;No information of KEGG othology	R02157;K05279;2.1.1.76;E2.1.1.76;No information about KM-value	R02160;K05278;1.14.11.23;E1.14.11.23##FLS;No information about KM-value	R03640;K00475;1.14.11.9;E1.14.11.9;No information about KM-value	R02442;K05280;1.14.13.21;E1.14.13.21;No information about KM-value	R02446;K01859;5.5.1.6;E5.5.1.6;No information about KM-value	R01613;K00660;2.3.1.74;E2.3.1.74##bcsA;p-Coumaroyl-CoA##0.048##676378##Physcomitrella patens subsp. patens	R01616;K01904;6.2.1.12;E6.2.1.12;ATP##0.004##653536##Arabidopsis thaliana (thale cress)	R00737;K10774;4.3.1.23;E4.3.1.23;L-tyrosine##0.016##651293##Rhodobacter capsulatus	R00737;K13064;4.3.1.25;PTAL;L-tyrosine##0.044##679588##Phanerochaete chrysosporium	R00737;K10774;4.3.1.23;E4.3.1.23;L-phenylalanine##1.28##651293##Rhodobacter capsulatus
3',5-Dihydroxy-3,4',7-trimethoxyflavone##3,7,4'-Tri-O-methylquercetin	C04444	10	R03456;R05323;R02157;R02160;R03640;R07991;R07988;R07436;R01616;R00737	R03456;No information of KEGG othology	R05323;No information of KEGG othology	R02157;K05279;2.1.1.76;E2.1.1.76;No information about KM-value	R02160;K05278;1.14.11.23;E1.14.11.23##FLS;No information about KM-value	R03640;K00475;1.14.11.9;E1.14.11.9;No information about KM-value	R07991;No information of KEGG othology	R07988;K00660;2.3.1.74;E2.3.1.74##bcsA;p-Coumaroyl-CoA##0.048##676378##Physcomitrella patens subsp. patens	R07436;K09754;1.14.13.-;CYP98A##C3H;No information about KM-value	R01616;K01904;6.2.1.12;E6.2.1.12;ATP##0.004##653536##Arabidopsis thaliana (thale cress)	R00737;K10774;4.3.1.23;E4.3.1.23;L-tyrosine##0.016##651293##Rhodobacter capsulatus	R00737;K13064;4.3.1.25;PTAL;L-tyrosine##0.044##679588##Phanerochaete chrysosporium	R00737;K10774;4.3.1.23;E4.3.1.23;L-phenylalanine##1.28##651293##Rhodobacter capsulatus
3',5-Dihydroxy-3,4',7-trimethoxyflavone##3,7,4'-Tri-O-methylquercetin	C04444	10	R03456;R05323;R02157;R02160;R03640;R07991;R07988;R07436;R01616;R01308	R03456;No information of KEGG othology	R05323;No information of KEGG othology	R02157;K05279;2.1.1.76;E2.1.1.76;No information about KM-value	R02160;K05278;1.14.11.23;E1.14.11.23##FLS;No information about KM-value	R03640;K00475;1.14.11.9;E1.14.11.9;No information about KM-value	R07991;No information of KEGG othology	R07988;K00660;2.3.1.74;E2.3.1.74##bcsA;p-Coumaroyl-CoA##0.048##676378##Physcomitrella patens subsp. patens	R07436;K09754;1.14.13.-;CYP98A##C3H;No information about KM-value	R01616;K01904;6.2.1.12;E6.2.1.12;ATP##0.004##653536##Arabidopsis thaliana (thale cress)	R01308;No information of KEGG othology
3',5-Dihydroxy-3,4',7-trimethoxyflavone##3,7,4'-Tri-O-methylquercetin	C04444	10	R03456;R05323;R02157;R06538;R03126;R02444;R02446;R01613;R01616;R00737	R03456;No information of KEGG othology	R05323;No information of KEGG othology	R02157;K05279;2.1.1.76;E2.1.1.76;No information about KM-value	R06538;K05280;1.14.13.21;E1.14.13.21;No information about KM-value	R03126;K05278;1.14.11.23;E1.14.11.23##FLS;No information about KM-value	R02444;K00475;1.14.11.9;E1.14.11.9;No information about KM-value	R02446;K01859;5.5.1.6;E5.5.1.6;No information about KM-value	R01613;K00660;2.3.1.74;E2.3.1.74##bcsA;p-Coumaroyl-CoA##0.048##676378##Physcomitrella patens subsp. patens	R01616;K01904;6.2.1.12;E6.2.1.12;ATP##0.004##653536##Arabidopsis thaliana (thale cress)	R00737;K10774;4.3.1.23;E4.3.1.23;L-tyrosine##0.016##651293##Rhodobacter capsulatus	R00737;K13064;4.3.1.25;PTAL;L-tyrosine##0.044##679588##Phanerochaete chrysosporium	R00737;K10774;4.3.1.23;E4.3.1.23;L-phenylalanine##1.28##651293##Rhodobacter capsulatus
3',5-Dihydroxy-3,4',7-trimethoxyflavone##3,7,4'-Tri-O-methylquercetin	C04444	10	R03456;R05323;R02157;R06538;R03126;R02444;R02446;R01613;R01616;R01308	R03456;No information of KEGG othology	R05323;No information of KEGG othology	R02157;K05279;2.1.1.76;E2.1.1.76;No information about KM-value	R06538;K05280;1.14.13.21;E1.14.13.21;No information about KM-value	R03126;K05278;1.14.11.23;E1.14.11.23##FLS;No information about KM-value	R02444;K00475;1.14.11.9;E1.14.11.9;No information about KM-value	R02446;K01859;5.5.1.6;E5.5.1.6;No information about KM-value	R01613;K00660;2.3.1.74;E2.3.1.74##bcsA;p-Coumaroyl-CoA##0.048##676378##Physcomitrella patens subsp. patens	R01616;K01904;6.2.1.12;E6.2.1.12;ATP##0.004##653536##Arabidopsis thaliana (thale cress)	R01308;No information of KEGG othology
(3S,4S)-3-Hydroxytetradecane-1,3,4-tricarboxylate	C04529	10	R03859;R03858;R04739;R04740;R03989;R03991;R04737;R04738;R01278;R01274	R03859;No information of KEGG othology	R03858;K07513;2.3.1.16;ACAA1;3-oxodecanoyl-CoA##0.0018##486412##Sus scrofa (pig)	R04739;K07514;5.3.3.8;EHHADH;trans-2-Hexenoyl-CoA##0.00062##678385##Rattus norvegicus (rat)	R04740;K07514;5.3.3.8;EHHADH;trans-2-Hexenoyl-CoA##0.00062##678385##Rattus norvegicus (rat)	R03989;K07512;1.3.1.38;MECR##NRBF1;trans-phytenoyl-CoA##0.018##673644##Homo sapiens (human)	R03991;K07513;2.3.1.16;ACAA1;3-oxodecanoyl-CoA##0.0018##486412##Sus scrofa (pig)	R04737;K07514;5.3.3.8;EHHADH;trans-2-Hexenoyl-CoA##0.00062##678385##Rattus norvegicus (rat)	R04738;K07514;5.3.3.8;EHHADH;trans-2-Hexenoyl-CoA##0.00062##678385##Rattus norvegicus (rat)	R01278;K07512;1.3.1.38;MECR##NRBF1;trans-phytenoyl-CoA##0.018##673644##Homo sapiens (human)	R01274;K01068;3.1.2.2;E3.1.2.2;eicosanoyl-CoA##0.0004##646143##Mycobacterium smegmatis
(3S,4S)-3-Hydroxytetradecane-1,3,4-tricarboxylate	C04529	10	R03859;R03858;R04739;R04740;R03989;R03991;R04737;R04738;R01278;R01280	R03859;No information of KEGG othology	R03858;K07513;2.3.1.16;ACAA1;3-oxodecanoyl-CoA##0.0018##486412##Sus scrofa (pig)	R04739;K07514;5.3.3.8;EHHADH;trans-2-Hexenoyl-CoA##0.00062##678385##Rattus norvegicus (rat)	R04740;K07514;5.3.3.8;EHHADH;trans-2-Hexenoyl-CoA##0.00062##678385##Rattus norvegicus (rat)	R03989;K07512;1.3.1.38;MECR##NRBF1;trans-phytenoyl-CoA##0.018##673644##Homo sapiens (human)	R03991;K07513;2.3.1.16;ACAA1;3-oxodecanoyl-CoA##0.0018##486412##Sus scrofa (pig)	R04737;K07514;5.3.3.8;EHHADH;trans-2-Hexenoyl-CoA##0.00062##678385##Rattus norvegicus (rat)	R04738;K07514;5.3.3.8;EHHADH;trans-2-Hexenoyl-CoA##0.00062##678385##Rattus norvegicus (rat)	R01278;K07512;1.3.1.38;MECR##NRBF1;trans-phytenoyl-CoA##0.018##673644##Homo sapiens (human)	R01280;K15013;6.2.1.3;ACSBG;CoA##0.00053##740##Rattus norvegicus (rat)
(3S,4S)-3-Hydroxytetradecane-1,3,4-tricarboxylate	C04529	10	R03859;R03858;R04739;R04740;R03989;R03991;R04737;R04738;R01279;R01274	R03859;No information of KEGG othology	R03858;K07513;2.3.1.16;ACAA1;3-oxodecanoyl-CoA##0.0018##486412##Sus scrofa (pig)	R04739;K07514;5.3.3.8;EHHADH;trans-2-Hexenoyl-CoA##0.00062##678385##Rattus norvegicus (rat)	R04740;K07514;5.3.3.8;EHHADH;trans-2-Hexenoyl-CoA##0.00062##678385##Rattus norvegicus (rat)	R03989;K07512;1.3.1.38;MECR##NRBF1;trans-phytenoyl-CoA##0.018##673644##Homo sapiens (human)	R03991;K07513;2.3.1.16;ACAA1;3-oxodecanoyl-CoA##0.0018##486412##Sus scrofa (pig)	R04737;K07514;5.3.3.8;EHHADH;trans-2-Hexenoyl-CoA##0.00062##678385##Rattus norvegicus (rat)	R04738;K07514;5.3.3.8;EHHADH;trans-2-Hexenoyl-CoA##0.00062##678385##Rattus norvegicus (rat)	R01279;K00249;1.3.99.3;E1.3.99.3##ACADM##acd;linoleoyl-CoA##0.00021##674476##Homo sapiens (human)	R01274;K01068;3.1.2.2;E3.1.2.2;eicosanoyl-CoA##0.0004##646143##Mycobacterium smegmatis
(3S,4S)-3-Hydroxytetradecane-1,3,4-tricarboxylate	C04529	10	R03859;R03858;R04739;R04740;R03989;R03991;R04737;R04738;R01279;R01280	R03859;No information of KEGG othology	R03858;K07513;2.3.1.16;ACAA1;3-oxodecanoyl-CoA##0.0018##486412##Sus scrofa (pig)	R04739;K07514;5.3.3.8;EHHADH;trans-2-Hexenoyl-CoA##0.00062##678385##Rattus norvegicus (rat)	R04740;K07514;5.3.3.8;EHHADH;trans-2-Hexenoyl-CoA##0.00062##678385##Rattus norvegicus (rat)	R03989;K07512;1.3.1.38;MECR##NRBF1;trans-phytenoyl-CoA##0.018##673644##Homo sapiens (human)	R03991;K07513;2.3.1.16;ACAA1;3-oxodecanoyl-CoA##0.0018##486412##Sus scrofa (pig)	R04737;K07514;5.3.3.8;EHHADH;trans-2-Hexenoyl-CoA##0.00062##678385##Rattus norvegicus (rat)	R04738;K07514;5.3.3.8;EHHADH;trans-2-Hexenoyl-CoA##0.00062##678385##Rattus norvegicus (rat)	R01279;K00249;1.3.99.3;E1.3.99.3##ACADM##acd;linoleoyl-CoA##0.00021##674476##Homo sapiens (human)	R01280;K15013;6.2.1.3;ACSBG;CoA##0.00053##740##Rattus norvegicus (rat)
(3S,4S)-3-Hydroxytetradecane-1,3,4-tricarboxylate	C04529	10	R03859;R03858;R04739;R04740;R03990;R03991;R04737;R04738;R01278;R01274	R03859;No information of KEGG othology	R03858;K07513;2.3.1.16;ACAA1;3-oxodecanoyl-CoA##0.0018##486412##Sus scrofa (pig)	R04739;K07514;5.3.3.8;EHHADH;trans-2-Hexenoyl-CoA##0.00062##678385##Rattus norvegicus (rat)	R04740;K07514;5.3.3.8;EHHADH;trans-2-Hexenoyl-CoA##0.00062##678385##Rattus norvegicus (rat)	R03990;K00249;1.3.99.3;E1.3.99.3##ACADM##acd;linoleoyl-CoA##0.00021##674476##Homo sapiens (human)	R03991;K07513;2.3.1.16;ACAA1;3-oxodecanoyl-CoA##0.0018##486412##Sus scrofa (pig)	R04737;K07514;5.3.3.8;EHHADH;trans-2-Hexenoyl-CoA##0.00062##678385##Rattus norvegicus (rat)	R04738;K07514;5.3.3.8;EHHADH;trans-2-Hexenoyl-CoA##0.00062##678385##Rattus norvegicus (rat)	R01278;K07512;1.3.1.38;MECR##NRBF1;trans-phytenoyl-CoA##0.018##673644##Homo sapiens (human)	R01274;K01068;3.1.2.2;E3.1.2.2;eicosanoyl-CoA##0.0004##646143##Mycobacterium smegmatis
(3S,4S)-3-Hydroxytetradecane-1,3,4-tricarboxylate	C04529	10	R03859;R03858;R04739;R04740;R03990;R03991;R04737;R04738;R01278;R01280	R03859;No information of KEGG othology	R03858;K07513;2.3.1.16;ACAA1;3-oxodecanoyl-CoA##0.0018##486412##Sus scrofa (pig)	R04739;K07514;5.3.3.8;EHHADH;trans-2-Hexenoyl-CoA##0.00062##678385##Rattus norvegicus (rat)	R04740;K07514;5.3.3.8;EHHADH;trans-2-Hexenoyl-CoA##0.00062##678385##Rattus norvegicus (rat)	R03990;K00249;1.3.99.3;E1.3.99.3##ACADM##acd;linoleoyl-CoA##0.00021##674476##Homo sapiens (human)	R03991;K07513;2.3.1.16;ACAA1;3-oxodecanoyl-CoA##0.0018##486412##Sus scrofa (pig)	R04737;K07514;5.3.3.8;EHHADH;trans-2-Hexenoyl-CoA##0.00062##678385##Rattus norvegicus (rat)	R04738;K07514;5.3.3.8;EHHADH;trans-2-Hexenoyl-CoA##0.00062##678385##Rattus norvegicus (rat)	R01278;K07512;1.3.1.38;MECR##NRBF1;trans-phytenoyl-CoA##0.018##673644##Homo sapiens (human)	R01280;K15013;6.2.1.3;ACSBG;CoA##0.00053##740##Rattus norvegicus (rat)
(3S,4S)-3-Hydroxytetradecane-1,3,4-tricarboxylate	C04529	10	R03859;R03858;R04739;R04740;R03990;R03991;R04737;R04738;R01279;R01274	R03859;No information of KEGG othology	R03858;K07513;2.3.1.16;ACAA1;3-oxodecanoyl-CoA##0.0018##486412##Sus scrofa (pig)	R04739;K07514;5.3.3.8;EHHADH;trans-2-Hexenoyl-CoA##0.00062##678385##Rattus norvegicus (rat)	R04740;K07514;5.3.3.8;EHHADH;trans-2-Hexenoyl-CoA##0.00062##678385##Rattus norvegicus (rat)	R03990;K00249;1.3.99.3;E1.3.99.3##ACADM##acd;linoleoyl-CoA##0.00021##674476##Homo sapiens (human)	R03991;K07513;2.3.1.16;ACAA1;3-oxodecanoyl-CoA##0.0018##486412##Sus scrofa (pig)	R04737;K07514;5.3.3.8;EHHADH;trans-2-Hexenoyl-CoA##0.00062##678385##Rattus norvegicus (rat)	R04738;K07514;5.3.3.8;EHHADH;trans-2-Hexenoyl-CoA##0.00062##678385##Rattus norvegicus (rat)	R01279;K00249;1.3.99.3;E1.3.99.3##ACADM##acd;linoleoyl-CoA##0.00021##674476##Homo sapiens (human)	R01274;K01068;3.1.2.2;E3.1.2.2;eicosanoyl-CoA##0.0004##646143##Mycobacterium smegmatis
(3S,4S)-3-Hydroxytetradecane-1,3,4-tricarboxylate	C04529	10	R03859;R03858;R04739;R04740;R03990;R03991;R04737;R04738;R01279;R01280	R03859;No information of KEGG othology	R03858;K07513;2.3.1.16;ACAA1;3-oxodecanoyl-CoA##0.0018##486412##Sus scrofa (pig)	R04739;K07514;5.3.3.8;EHHADH;trans-2-Hexenoyl-CoA##0.00062##678385##Rattus norvegicus (rat)	R04740;K07514;5.3.3.8;EHHADH;trans-2-Hexenoyl-CoA##0.00062##678385##Rattus norvegicus (rat)	R03990;K00249;1.3.99.3;E1.3.99.3##ACADM##acd;linoleoyl-CoA##0.00021##674476##Homo sapiens (human)	R03991;K07513;2.3.1.16;ACAA1;3-oxodecanoyl-CoA##0.0018##486412##Sus scrofa (pig)	R04737;K07514;5.3.3.8;EHHADH;trans-2-Hexenoyl-CoA##0.00062##678385##Rattus norvegicus (rat)	R04738;K07514;5.3.3.8;EHHADH;trans-2-Hexenoyl-CoA##0.00062##678385##Rattus norvegicus (rat)	R01279;K00249;1.3.99.3;E1.3.99.3##ACADM##acd;linoleoyl-CoA##0.00021##674476##Homo sapiens (human)	R01280;K15013;6.2.1.3;ACSBG;CoA##0.00053##740##Rattus norvegicus (rat)
DDT##1,1,1-Trichloro-2,2-bis(4-chlorophenyl)ethane##1,1,1-Trichloro-2,2-bis-(4'-chlorophenyl)ethane##Clofenotane##Dichlorodiphenyltrichloroethane	C04623	10	R05492;R05395;R05257;R05472;R05252;R05344;R05480;R05474;R08971;R00042	R05492;K00516;None;E1.14.99.-;None	R05395;K00224;None;E1.3.1.-;None	R05257;K00465;None;E1.13.11.-;None	R05472;No information of KEGG othology	R05252;K00206;None;E1.2.-.-;None	R05344;No information of KEGG othology	R05480;No information of KEGG othology	R05474;No information of KEGG othology	R08971;No information of KEGG othology	R00042;No information of KEGG othology
DDT##1,1,1-Trichloro-2,2-bis(4-chlorophenyl)ethane##1,1,1-Trichloro-2,2-bis-(4'-chlorophenyl)ethane##Clofenotane##Dichlorodiphenyltrichloroethane	C04623	10	R05492;R05396;R05257;R05472;R05252;R05344;R05480;R05474;R08971;R00042	R05492;K00516;None;E1.14.99.-;None	R05396;K00224;None;E1.3.1.-;None	R05257;K00465;None;E1.13.11.-;None	R05472;No information of KEGG othology	R05252;K00206;None;E1.2.-.-;None	R05344;No information of KEGG othology	R05480;No information of KEGG othology	R05474;No information of KEGG othology	R08971;No information of KEGG othology	R00042;No information of KEGG othology
(2S,3S)-2-Hydroxytridecane-1,2,3-tricarboxylate	C04655	10	R03735;R03858;R04739;R04740;R03989;R03991;R04737;R04738;R01278;R01274	R03735;No information of KEGG othology	R03858;K07513;2.3.1.16;ACAA1;3-oxodecanoyl-CoA##0.0018##486412##Sus scrofa (pig)	R04739;K07514;5.3.3.8;EHHADH;trans-2-Hexenoyl-CoA##0.00062##678385##Rattus norvegicus (rat)	R04740;K07514;5.3.3.8;EHHADH;trans-2-Hexenoyl-CoA##0.00062##678385##Rattus norvegicus (rat)	R03989;K07512;1.3.1.38;MECR##NRBF1;trans-phytenoyl-CoA##0.018##673644##Homo sapiens (human)	R03991;K07513;2.3.1.16;ACAA1;3-oxodecanoyl-CoA##0.0018##486412##Sus scrofa (pig)	R04737;K07514;5.3.3.8;EHHADH;trans-2-Hexenoyl-CoA##0.00062##678385##Rattus norvegicus (rat)	R04738;K07514;5.3.3.8;EHHADH;trans-2-Hexenoyl-CoA##0.00062##678385##Rattus norvegicus (rat)	R01278;K07512;1.3.1.38;MECR##NRBF1;trans-phytenoyl-CoA##0.018##673644##Homo sapiens (human)	R01274;K01068;3.1.2.2;E3.1.2.2;eicosanoyl-CoA##0.0004##646143##Mycobacterium smegmatis
(2S,3S)-2-Hydroxytridecane-1,2,3-tricarboxylate	C04655	10	R03735;R03858;R04739;R04740;R03989;R03991;R04737;R04738;R01278;R01280	R03735;No information of KEGG othology	R03858;K07513;2.3.1.16;ACAA1;3-oxodecanoyl-CoA##0.0018##486412##Sus scrofa (pig)	R04739;K07514;5.3.3.8;EHHADH;trans-2-Hexenoyl-CoA##0.00062##678385##Rattus norvegicus (rat)	R04740;K07514;5.3.3.8;EHHADH;trans-2-Hexenoyl-CoA##0.00062##678385##Rattus norvegicus (rat)	R03989;K07512;1.3.1.38;MECR##NRBF1;trans-phytenoyl-CoA##0.018##673644##Homo sapiens (human)	R03991;K07513;2.3.1.16;ACAA1;3-oxodecanoyl-CoA##0.0018##486412##Sus scrofa (pig)	R04737;K07514;5.3.3.8;EHHADH;trans-2-Hexenoyl-CoA##0.00062##678385##Rattus norvegicus (rat)	R04738;K07514;5.3.3.8;EHHADH;trans-2-Hexenoyl-CoA##0.00062##678385##Rattus norvegicus (rat)	R01278;K07512;1.3.1.38;MECR##NRBF1;trans-phytenoyl-CoA##0.018##673644##Homo sapiens (human)	R01280;K15013;6.2.1.3;ACSBG;CoA##0.00053##740##Rattus norvegicus (rat)
(2S,3S)-2-Hydroxytridecane-1,2,3-tricarboxylate	C04655	10	R03735;R03858;R04739;R04740;R03989;R03991;R04737;R04738;R01279;R01274	R03735;No information of KEGG othology	R03858;K07513;2.3.1.16;ACAA1;3-oxodecanoyl-CoA##0.0018##486412##Sus scrofa (pig)	R04739;K07514;5.3.3.8;EHHADH;trans-2-Hexenoyl-CoA##0.00062##678385##Rattus norvegicus (rat)	R04740;K07514;5.3.3.8;EHHADH;trans-2-Hexenoyl-CoA##0.00062##678385##Rattus norvegicus (rat)	R03989;K07512;1.3.1.38;MECR##NRBF1;trans-phytenoyl-CoA##0.018##673644##Homo sapiens (human)	R03991;K07513;2.3.1.16;ACAA1;3-oxodecanoyl-CoA##0.0018##486412##Sus scrofa (pig)	R04737;K07514;5.3.3.8;EHHADH;trans-2-Hexenoyl-CoA##0.00062##678385##Rattus norvegicus (rat)	R04738;K07514;5.3.3.8;EHHADH;trans-2-Hexenoyl-CoA##0.00062##678385##Rattus norvegicus (rat)	R01279;K00249;1.3.99.3;E1.3.99.3##ACADM##acd;linoleoyl-CoA##0.00021##674476##Homo sapiens (human)	R01274;K01068;3.1.2.2;E3.1.2.2;eicosanoyl-CoA##0.0004##646143##Mycobacterium smegmatis
(2S,3S)-2-Hydroxytridecane-1,2,3-tricarboxylate	C04655	10	R03735;R03858;R04739;R04740;R03989;R03991;R04737;R04738;R01279;R01280	R03735;No information of KEGG othology	R03858;K07513;2.3.1.16;ACAA1;3-oxodecanoyl-CoA##0.0018##486412##Sus scrofa (pig)	R04739;K07514;5.3.3.8;EHHADH;trans-2-Hexenoyl-CoA##0.00062##678385##Rattus norvegicus (rat)	R04740;K07514;5.3.3.8;EHHADH;trans-2-Hexenoyl-CoA##0.00062##678385##Rattus norvegicus (rat)	R03989;K07512;1.3.1.38;MECR##NRBF1;trans-phytenoyl-CoA##0.018##673644##Homo sapiens (human)	R03991;K07513;2.3.1.16;ACAA1;3-oxodecanoyl-CoA##0.0018##486412##Sus scrofa (pig)	R04737;K07514;5.3.3.8;EHHADH;trans-2-Hexenoyl-CoA##0.00062##678385##Rattus norvegicus (rat)	R04738;K07514;5.3.3.8;EHHADH;trans-2-Hexenoyl-CoA##0.00062##678385##Rattus norvegicus (rat)	R01279;K00249;1.3.99.3;E1.3.99.3##ACADM##acd;linoleoyl-CoA##0.00021##674476##Homo sapiens (human)	R01280;K15013;6.2.1.3;ACSBG;CoA##0.00053##740##Rattus norvegicus (rat)
(2S,3S)-2-Hydroxytridecane-1,2,3-tricarboxylate	C04655	10	R03735;R03858;R04739;R04740;R03990;R03991;R04737;R04738;R01278;R01274	R03735;No information of KEGG othology	R03858;K07513;2.3.1.16;ACAA1;3-oxodecanoyl-CoA##0.0018##486412##Sus scrofa (pig)	R04739;K07514;5.3.3.8;EHHADH;trans-2-Hexenoyl-CoA##0.00062##678385##Rattus norvegicus (rat)	R04740;K07514;5.3.3.8;EHHADH;trans-2-Hexenoyl-CoA##0.00062##678385##Rattus norvegicus (rat)	R03990;K00249;1.3.99.3;E1.3.99.3##ACADM##acd;linoleoyl-CoA##0.00021##674476##Homo sapiens (human)	R03991;K07513;2.3.1.16;ACAA1;3-oxodecanoyl-CoA##0.0018##486412##Sus scrofa (pig)	R04737;K07514;5.3.3.8;EHHADH;trans-2-Hexenoyl-CoA##0.00062##678385##Rattus norvegicus (rat)	R04738;K07514;5.3.3.8;EHHADH;trans-2-Hexenoyl-CoA##0.00062##678385##Rattus norvegicus (rat)	R01278;K07512;1.3.1.38;MECR##NRBF1;trans-phytenoyl-CoA##0.018##673644##Homo sapiens (human)	R01274;K01068;3.1.2.2;E3.1.2.2;eicosanoyl-CoA##0.0004##646143##Mycobacterium smegmatis
(2S,3S)-2-Hydroxytridecane-1,2,3-tricarboxylate	C04655	10	R03735;R03858;R04739;R04740;R03990;R03991;R04737;R04738;R01278;R01280	R03735;No information of KEGG othology	R03858;K07513;2.3.1.16;ACAA1;3-oxodecanoyl-CoA##0.0018##486412##Sus scrofa (pig)	R04739;K07514;5.3.3.8;EHHADH;trans-2-Hexenoyl-CoA##0.00062##678385##Rattus norvegicus (rat)	R04740;K07514;5.3.3.8;EHHADH;trans-2-Hexenoyl-CoA##0.00062##678385##Rattus norvegicus (rat)	R03990;K00249;1.3.99.3;E1.3.99.3##ACADM##acd;linoleoyl-CoA##0.00021##674476##Homo sapiens (human)	R03991;K07513;2.3.1.16;ACAA1;3-oxodecanoyl-CoA##0.0018##486412##Sus scrofa (pig)	R04737;K07514;5.3.3.8;EHHADH;trans-2-Hexenoyl-CoA##0.00062##678385##Rattus norvegicus (rat)	R04738;K07514;5.3.3.8;EHHADH;trans-2-Hexenoyl-CoA##0.00062##678385##Rattus norvegicus (rat)	R01278;K07512;1.3.1.38;MECR##NRBF1;trans-phytenoyl-CoA##0.018##673644##Homo sapiens (human)	R01280;K15013;6.2.1.3;ACSBG;CoA##0.00053##740##Rattus norvegicus (rat)
(2S,3S)-2-Hydroxytridecane-1,2,3-tricarboxylate	C04655	10	R03735;R03858;R04739;R04740;R03990;R03991;R04737;R04738;R01279;R01274	R03735;No information of KEGG othology	R03858;K07513;2.3.1.16;ACAA1;3-oxodecanoyl-CoA##0.0018##486412##Sus scrofa (pig)	R04739;K07514;5.3.3.8;EHHADH;trans-2-Hexenoyl-CoA##0.00062##678385##Rattus norvegicus (rat)	R04740;K07514;5.3.3.8;EHHADH;trans-2-Hexenoyl-CoA##0.00062##678385##Rattus norvegicus (rat)	R03990;K00249;1.3.99.3;E1.3.99.3##ACADM##acd;linoleoyl-CoA##0.00021##674476##Homo sapiens (human)	R03991;K07513;2.3.1.16;ACAA1;3-oxodecanoyl-CoA##0.0018##486412##Sus scrofa (pig)	R04737;K07514;5.3.3.8;EHHADH;trans-2-Hexenoyl-CoA##0.00062##678385##Rattus norvegicus (rat)	R04738;K07514;5.3.3.8;EHHADH;trans-2-Hexenoyl-CoA##0.00062##678385##Rattus norvegicus (rat)	R01279;K00249;1.3.99.3;E1.3.99.3##ACADM##acd;linoleoyl-CoA##0.00021##674476##Homo sapiens (human)	R01274;K01068;3.1.2.2;E3.1.2.2;eicosanoyl-CoA##0.0004##646143##Mycobacterium smegmatis
(2S,3S)-2-Hydroxytridecane-1,2,3-tricarboxylate	C04655	10	R03735;R03858;R04739;R04740;R03990;R03991;R04737;R04738;R01279;R01280	R03735;No information of KEGG othology	R03858;K07513;2.3.1.16;ACAA1;3-oxodecanoyl-CoA##0.0018##486412##Sus scrofa (pig)	R04739;K07514;5.3.3.8;EHHADH;trans-2-Hexenoyl-CoA##0.00062##678385##Rattus norvegicus (rat)	R04740;K07514;5.3.3.8;EHHADH;trans-2-Hexenoyl-CoA##0.00062##678385##Rattus norvegicus (rat)	R03990;K00249;1.3.99.3;E1.3.99.3##ACADM##acd;linoleoyl-CoA##0.00021##674476##Homo sapiens (human)	R03991;K07513;2.3.1.16;ACAA1;3-oxodecanoyl-CoA##0.0018##486412##Sus scrofa (pig)	R04737;K07514;5.3.3.8;EHHADH;trans-2-Hexenoyl-CoA##0.00062##678385##Rattus norvegicus (rat)	R04738;K07514;5.3.3.8;EHHADH;trans-2-Hexenoyl-CoA##0.00062##678385##Rattus norvegicus (rat)	R01279;K00249;1.3.99.3;E1.3.99.3##ACADM##acd;linoleoyl-CoA##0.00021##674476##Homo sapiens (human)	R01280;K15013;6.2.1.3;ACSBG;CoA##0.00053##740##Rattus norvegicus (rat)
3beta,5alpha,6beta-Cholestanetriol##Cholestane-3beta-5alpha,6beta-triol	C05425	10	R04792;R01453;R01451;R03310;R03353;R07498;R03765;R03200;R02874;R06223	R04792;No information of KEGG othology	R01453;No information of KEGG othology	R01451;K00213;1.3.1.21;DHCR7;Ergosterol##0.21##349274##Rattus norvegicus (rat)	R01451;K00213;1.3.1.21;DHCR7;7-dehydrocholesterol##1.14##349267##Mus musculus (mouse)	R03310;K00227;1.14.21.6;SC5DL;5alpha-Cholest-7-en-3beta-ol##0.032##390939##Arabidopsis thaliana (thale cress)	R03353;K01824;5.3.3.5;EBP;Zymosterol##0.05##649741##Homo sapiens (human)	R07498;K09828;1.3.1.72;DHCR24;5alpha-cholesta-7,24-dien-3beta-ol##0.037##288496##Rattus norvegicus (rat)	R03765;No information of KEGG othology	R03200;K01853;5.4.99.8;E5.4.99.8;No information about KM-value	R02874;K00511;1.14.99.7;E1.14.99.7##SQLE##ERG1;FAD##0.00043##438198##Rattus norvegicus (rat)	R06223;K00801;2.5.1.21;FDFT1;farnesyl diphosphate##0.0004##489847##Sus scrofa (pig)	R06223;K00801;2.5.1.21;FDFT1;trans-farnesyl diphosphate##0.001##489842##Rattus norvegicus (rat)
3beta,5alpha,6beta-Cholestanetriol##Cholestane-3beta-5alpha,6beta-triol	C05425	10	R04792;R01453;R01456;R07215;R03353;R07498;R03765;R03200;R02874;R06223	R04792;No information of KEGG othology	R01453;No information of KEGG othology	R01456;K00213;1.3.1.21;DHCR7;Ergosterol##0.21##349274##Rattus norvegicus (rat)	R01456;K00213;1.3.1.21;DHCR7;7-dehydrocholesterol##1.14##349267##Mus musculus (mouse)	R07215;K00227;1.14.21.6;SC5DL;5alpha-Cholest-7-en-3beta-ol##0.032##390939##Arabidopsis thaliana (thale cress)	R03353;K01824;5.3.3.5;EBP;Zymosterol##0.05##649741##Homo sapiens (human)	R07498;K09828;1.3.1.72;DHCR24;5alpha-cholesta-7,24-dien-3beta-ol##0.037##288496##Rattus norvegicus (rat)	R03765;No information of KEGG othology	R03200;K01853;5.4.99.8;E5.4.99.8;No information about KM-value	R02874;K00511;1.14.99.7;E1.14.99.7##SQLE##ERG1;FAD##0.00043##438198##Rattus norvegicus (rat)	R06223;K00801;2.5.1.21;FDFT1;farnesyl diphosphate##0.0004##489847##Sus scrofa (pig)	R06223;K00801;2.5.1.21;FDFT1;trans-farnesyl diphosphate##0.001##489842##Rattus norvegicus (rat)
3beta,5alpha,6beta-Cholestanetriol##Cholestane-3beta-5alpha,6beta-triol	C05425	10	R04792;R01453;R01456;R07215;R05703;R04804;R03765;R03200;R02874;R06223	R04792;No information of KEGG othology	R01453;No information of KEGG othology	R01456;K00213;1.3.1.21;DHCR7;Ergosterol##0.21##349274##Rattus norvegicus (rat)	R01456;K00213;1.3.1.21;DHCR7;7-dehydrocholesterol##1.14##349267##Mus musculus (mouse)	R07215;K00227;1.14.21.6;SC5DL;5alpha-Cholest-7-en-3beta-ol##0.032##390939##Arabidopsis thaliana (thale cress)	R05703;K09828;1.3.1.72;DHCR24;5alpha-cholesta-7,24-dien-3beta-ol##0.037##288496##Rattus norvegicus (rat)	R04804;K01824;5.3.3.5;EBP;Zymosterol##0.05##649741##Homo sapiens (human)	R03765;No information of KEGG othology	R03200;K01853;5.4.99.8;E5.4.99.8;No information about KM-value	R02874;K00511;1.14.99.7;E1.14.99.7##SQLE##ERG1;FAD##0.00043##438198##Rattus norvegicus (rat)	R06223;K00801;2.5.1.21;FDFT1;farnesyl diphosphate##0.0004##489847##Sus scrofa (pig)	R06223;K00801;2.5.1.21;FDFT1;trans-farnesyl diphosphate##0.001##489842##Rattus norvegicus (rat)
3beta,5alpha,6beta-Cholestanetriol##Cholestane-3beta-5alpha,6beta-triol	C05425	10	R04792;R01453;R08131;R03310;R03353;R07498;R03765;R03200;R02874;R06223	R04792;No information of KEGG othology	R01453;No information of KEGG othology	R08131;K14938;None;nvd;None	R03310;K00227;1.14.21.6;SC5DL;5alpha-Cholest-7-en-3beta-ol##0.032##390939##Arabidopsis thaliana (thale cress)	R03353;K01824;5.3.3.5;EBP;Zymosterol##0.05##649741##Homo sapiens (human)	R07498;K09828;1.3.1.72;DHCR24;5alpha-cholesta-7,24-dien-3beta-ol##0.037##288496##Rattus norvegicus (rat)	R03765;No information of KEGG othology	R03200;K01853;5.4.99.8;E5.4.99.8;No information about KM-value	R02874;K00511;1.14.99.7;E1.14.99.7##SQLE##ERG1;FAD##0.00043##438198##Rattus norvegicus (rat)	R06223;K00801;2.5.1.21;FDFT1;farnesyl diphosphate##0.0004##489847##Sus scrofa (pig)	R06223;K00801;2.5.1.21;FDFT1;trans-farnesyl diphosphate##0.001##489842##Rattus norvegicus (rat)
3beta,5alpha,6beta-Cholestanetriol##Cholestane-3beta-5alpha,6beta-triol	C05425	10	R04792;R01453;R08131;R03310;R05703;R04804;R03765;R03200;R02874;R06223	R04792;No information of KEGG othology	R01453;No information of KEGG othology	R08131;K14938;None;nvd;None	R03310;K00227;1.14.21.6;SC5DL;5alpha-Cholest-7-en-3beta-ol##0.032##390939##Arabidopsis thaliana (thale cress)	R05703;K09828;1.3.1.72;DHCR24;5alpha-cholesta-7,24-dien-3beta-ol##0.037##288496##Rattus norvegicus (rat)	R04804;K01824;5.3.3.5;EBP;Zymosterol##0.05##649741##Homo sapiens (human)	R03765;No information of KEGG othology	R03200;K01853;5.4.99.8;E5.4.99.8;No information about KM-value	R02874;K00511;1.14.99.7;E1.14.99.7##SQLE##ERG1;FAD##0.00043##438198##Rattus norvegicus (rat)	R06223;K00801;2.5.1.21;FDFT1;farnesyl diphosphate##0.0004##489847##Sus scrofa (pig)	R06223;K00801;2.5.1.21;FDFT1;trans-farnesyl diphosphate##0.001##489842##Rattus norvegicus (rat)
3beta,5alpha,6beta-Cholestanetriol##Cholestane-3beta-5alpha,6beta-triol	C05425	10	R04792;R01453;R08131;R07215;R03353;R07498;R03765;R03200;R02874;R06223	R04792;No information of KEGG othology	R01453;No information of KEGG othology	R08131;K14938;None;nvd;None	R07215;K00227;1.14.21.6;SC5DL;5alpha-Cholest-7-en-3beta-ol##0.032##390939##Arabidopsis thaliana (thale cress)	R03353;K01824;5.3.3.5;EBP;Zymosterol##0.05##649741##Homo sapiens (human)	R07498;K09828;1.3.1.72;DHCR24;5alpha-cholesta-7,24-dien-3beta-ol##0.037##288496##Rattus norvegicus (rat)	R03765;No information of KEGG othology	R03200;K01853;5.4.99.8;E5.4.99.8;No information about KM-value	R02874;K00511;1.14.99.7;E1.14.99.7##SQLE##ERG1;FAD##0.00043##438198##Rattus norvegicus (rat)	R06223;K00801;2.5.1.21;FDFT1;farnesyl diphosphate##0.0004##489847##Sus scrofa (pig)	R06223;K00801;2.5.1.21;FDFT1;trans-farnesyl diphosphate##0.001##489842##Rattus norvegicus (rat)
3beta,5alpha,6beta-Cholestanetriol##Cholestane-3beta-5alpha,6beta-triol	C05425	10	R04792;R01453;R08131;R07215;R05703;R04804;R03765;R03200;R02874;R06223	R04792;No information of KEGG othology	R01453;No information of KEGG othology	R08131;K14938;None;nvd;None	R07215;K00227;1.14.21.6;SC5DL;5alpha-Cholest-7-en-3beta-ol##0.032##390939##Arabidopsis thaliana (thale cress)	R05703;K09828;1.3.1.72;DHCR24;5alpha-cholesta-7,24-dien-3beta-ol##0.037##288496##Rattus norvegicus (rat)	R04804;K01824;5.3.3.5;EBP;Zymosterol##0.05##649741##Homo sapiens (human)	R03765;No information of KEGG othology	R03200;K01853;5.4.99.8;E5.4.99.8;No information about KM-value	R02874;K00511;1.14.99.7;E1.14.99.7##SQLE##ERG1;FAD##0.00043##438198##Rattus norvegicus (rat)	R06223;K00801;2.5.1.21;FDFT1;farnesyl diphosphate##0.0004##489847##Sus scrofa (pig)	R06223;K00801;2.5.1.21;FDFT1;trans-farnesyl diphosphate##0.001##489842##Rattus norvegicus (rat)
3beta,5alpha,6beta-Cholestanetriol##Cholestane-3beta-5alpha,6beta-triol	C05425	10	R04792;R01453;R01451;R03310;R05703;R04804;R03765;R03200;R02874;R06223	R04792;No information of KEGG othology	R01453;No information of KEGG othology	R01451;K00213;1.3.1.21;DHCR7;Ergosterol##0.21##349274##Rattus norvegicus (rat)	R01451;K00213;1.3.1.21;DHCR7;7-dehydrocholesterol##1.14##349267##Mus musculus (mouse)	R03310;K00227;1.14.21.6;SC5DL;5alpha-Cholest-7-en-3beta-ol##0.032##390939##Arabidopsis thaliana (thale cress)	R05703;K09828;1.3.1.72;DHCR24;5alpha-cholesta-7,24-dien-3beta-ol##0.037##288496##Rattus norvegicus (rat)	R04804;K01824;5.3.3.5;EBP;Zymosterol##0.05##649741##Homo sapiens (human)	R03765;No information of KEGG othology	R03200;K01853;5.4.99.8;E5.4.99.8;No information about KM-value	R02874;K00511;1.14.99.7;E1.14.99.7##SQLE##ERG1;FAD##0.00043##438198##Rattus norvegicus (rat)	R06223;K00801;2.5.1.21;FDFT1;farnesyl diphosphate##0.0004##489847##Sus scrofa (pig)	R06223;K00801;2.5.1.21;FDFT1;trans-farnesyl diphosphate##0.001##489842##Rattus norvegicus (rat)
3beta,5alpha,6beta-Cholestanetriol##Cholestane-3beta-5alpha,6beta-triol	C05425	10	R04792;R01453;R01451;R07215;R03353;R07498;R03765;R03200;R02874;R06223	R04792;No information of KEGG othology	R01453;No information of KEGG othology	R01451;K00213;1.3.1.21;DHCR7;Ergosterol##0.21##349274##Rattus norvegicus (rat)	R01451;K00213;1.3.1.21;DHCR7;7-dehydrocholesterol##1.14##349267##Mus musculus (mouse)	R07215;K00227;1.14.21.6;SC5DL;5alpha-Cholest-7-en-3beta-ol##0.032##390939##Arabidopsis thaliana (thale cress)	R03353;K01824;5.3.3.5;EBP;Zymosterol##0.05##649741##Homo sapiens (human)	R07498;K09828;1.3.1.72;DHCR24;5alpha-cholesta-7,24-dien-3beta-ol##0.037##288496##Rattus norvegicus (rat)	R03765;No information of KEGG othology	R03200;K01853;5.4.99.8;E5.4.99.8;No information about KM-value	R02874;K00511;1.14.99.7;E1.14.99.7##SQLE##ERG1;FAD##0.00043##438198##Rattus norvegicus (rat)	R06223;K00801;2.5.1.21;FDFT1;farnesyl diphosphate##0.0004##489847##Sus scrofa (pig)	R06223;K00801;2.5.1.21;FDFT1;trans-farnesyl diphosphate##0.001##489842##Rattus norvegicus (rat)
3beta,5alpha,6beta-Cholestanetriol##Cholestane-3beta-5alpha,6beta-triol	C05425	10	R04792;R01453;R01451;R07215;R05703;R04804;R03765;R03200;R02874;R06223	R04792;No information of KEGG othology	R01453;No information of KEGG othology	R01451;K00213;1.3.1.21;DHCR7;Ergosterol##0.21##349274##Rattus norvegicus (rat)	R01451;K00213;1.3.1.21;DHCR7;7-dehydrocholesterol##1.14##349267##Mus musculus (mouse)	R07215;K00227;1.14.21.6;SC5DL;5alpha-Cholest-7-en-3beta-ol##0.032##390939##Arabidopsis thaliana (thale cress)	R05703;K09828;1.3.1.72;DHCR24;5alpha-cholesta-7,24-dien-3beta-ol##0.037##288496##Rattus norvegicus (rat)	R04804;K01824;5.3.3.5;EBP;Zymosterol##0.05##649741##Homo sapiens (human)	R03765;No information of KEGG othology	R03200;K01853;5.4.99.8;E5.4.99.8;No information about KM-value	R02874;K00511;1.14.99.7;E1.14.99.7##SQLE##ERG1;FAD##0.00043##438198##Rattus norvegicus (rat)	R06223;K00801;2.5.1.21;FDFT1;farnesyl diphosphate##0.0004##489847##Sus scrofa (pig)	R06223;K00801;2.5.1.21;FDFT1;trans-farnesyl diphosphate##0.001##489842##Rattus norvegicus (rat)
3beta,5alpha,6beta-Cholestanetriol##Cholestane-3beta-5alpha,6beta-triol	C05425	10	R04792;R01453;R01456;R03310;R03353;R07498;R03765;R03200;R02874;R06223	R04792;No information of KEGG othology	R01453;No information of KEGG othology	R01456;K00213;1.3.1.21;DHCR7;Ergosterol##0.21##349274##Rattus norvegicus (rat)	R01456;K00213;1.3.1.21;DHCR7;7-dehydrocholesterol##1.14##349267##Mus musculus (mouse)	R03310;K00227;1.14.21.6;SC5DL;5alpha-Cholest-7-en-3beta-ol##0.032##390939##Arabidopsis thaliana (thale cress)	R03353;K01824;5.3.3.5;EBP;Zymosterol##0.05##649741##Homo sapiens (human)	R07498;K09828;1.3.1.72;DHCR24;5alpha-cholesta-7,24-dien-3beta-ol##0.037##288496##Rattus norvegicus (rat)	R03765;No information of KEGG othology	R03200;K01853;5.4.99.8;E5.4.99.8;No information about KM-value	R02874;K00511;1.14.99.7;E1.14.99.7##SQLE##ERG1;FAD##0.00043##438198##Rattus norvegicus (rat)	R06223;K00801;2.5.1.21;FDFT1;farnesyl diphosphate##0.0004##489847##Sus scrofa (pig)	R06223;K00801;2.5.1.21;FDFT1;trans-farnesyl diphosphate##0.001##489842##Rattus norvegicus (rat)
3beta,5alpha,6beta-Cholestanetriol##Cholestane-3beta-5alpha,6beta-triol	C05425	10	R04792;R01453;R01456;R03310;R05703;R04804;R03765;R03200;R02874;R06223	R04792;No information of KEGG othology	R01453;No information of KEGG othology	R01456;K00213;1.3.1.21;DHCR7;Ergosterol##0.21##349274##Rattus norvegicus (rat)	R01456;K00213;1.3.1.21;DHCR7;7-dehydrocholesterol##1.14##349267##Mus musculus (mouse)	R03310;K00227;1.14.21.6;SC5DL;5alpha-Cholest-7-en-3beta-ol##0.032##390939##Arabidopsis thaliana (thale cress)	R05703;K09828;1.3.1.72;DHCR24;5alpha-cholesta-7,24-dien-3beta-ol##0.037##288496##Rattus norvegicus (rat)	R04804;K01824;5.3.3.5;EBP;Zymosterol##0.05##649741##Homo sapiens (human)	R03765;No information of KEGG othology	R03200;K01853;5.4.99.8;E5.4.99.8;No information about KM-value	R02874;K00511;1.14.99.7;E1.14.99.7##SQLE##ERG1;FAD##0.00043##438198##Rattus norvegicus (rat)	R06223;K00801;2.5.1.21;FDFT1;farnesyl diphosphate##0.0004##489847##Sus scrofa (pig)	R06223;K00801;2.5.1.21;FDFT1;trans-farnesyl diphosphate##0.001##489842##Rattus norvegicus (rat)
3beta,5alpha,6beta-Cholestanetriol##Cholestane-3beta-5alpha,6beta-triol	C05425	10	R07597;R01452;R01451;R03310;R03353;R07498;R03765;R03200;R02874;R06223	R07597;No information of KEGG othology	R01452;No information of KEGG othology	R01451;K00213;1.3.1.21;DHCR7;Ergosterol##0.21##349274##Rattus norvegicus (rat)	R01451;K00213;1.3.1.21;DHCR7;7-dehydrocholesterol##1.14##349267##Mus musculus (mouse)	R03310;K00227;1.14.21.6;SC5DL;5alpha-Cholest-7-en-3beta-ol##0.032##390939##Arabidopsis thaliana (thale cress)	R03353;K01824;5.3.3.5;EBP;Zymosterol##0.05##649741##Homo sapiens (human)	R07498;K09828;1.3.1.72;DHCR24;5alpha-cholesta-7,24-dien-3beta-ol##0.037##288496##Rattus norvegicus (rat)	R03765;No information of KEGG othology	R03200;K01853;5.4.99.8;E5.4.99.8;No information about KM-value	R02874;K00511;1.14.99.7;E1.14.99.7##SQLE##ERG1;FAD##0.00043##438198##Rattus norvegicus (rat)	R06223;K00801;2.5.1.21;FDFT1;farnesyl diphosphate##0.0004##489847##Sus scrofa (pig)	R06223;K00801;2.5.1.21;FDFT1;trans-farnesyl diphosphate##0.001##489842##Rattus norvegicus (rat)
3beta,5alpha,6beta-Cholestanetriol##Cholestane-3beta-5alpha,6beta-triol	C05425	10	R07597;R01452;R01456;R07215;R03353;R07498;R03765;R03200;R02874;R06223	R07597;No information of KEGG othology	R01452;No information of KEGG othology	R01456;K00213;1.3.1.21;DHCR7;Ergosterol##0.21##349274##Rattus norvegicus (rat)	R01456;K00213;1.3.1.21;DHCR7;7-dehydrocholesterol##1.14##349267##Mus musculus (mouse)	R07215;K00227;1.14.21.6;SC5DL;5alpha-Cholest-7-en-3beta-ol##0.032##390939##Arabidopsis thaliana (thale cress)	R03353;K01824;5.3.3.5;EBP;Zymosterol##0.05##649741##Homo sapiens (human)	R07498;K09828;1.3.1.72;DHCR24;5alpha-cholesta-7,24-dien-3beta-ol##0.037##288496##Rattus norvegicus (rat)	R03765;No information of KEGG othology	R03200;K01853;5.4.99.8;E5.4.99.8;No information about KM-value	R02874;K00511;1.14.99.7;E1.14.99.7##SQLE##ERG1;FAD##0.00043##438198##Rattus norvegicus (rat)	R06223;K00801;2.5.1.21;FDFT1;farnesyl diphosphate##0.0004##489847##Sus scrofa (pig)	R06223;K00801;2.5.1.21;FDFT1;trans-farnesyl diphosphate##0.001##489842##Rattus norvegicus (rat)
3beta,5alpha,6beta-Cholestanetriol##Cholestane-3beta-5alpha,6beta-triol	C05425	10	R07597;R01452;R01456;R07215;R05703;R04804;R03765;R03200;R02874;R06223	R07597;No information of KEGG othology	R01452;No information of KEGG othology	R01456;K00213;1.3.1.21;DHCR7;Ergosterol##0.21##349274##Rattus norvegicus (rat)	R01456;K00213;1.3.1.21;DHCR7;7-dehydrocholesterol##1.14##349267##Mus musculus (mouse)	R07215;K00227;1.14.21.6;SC5DL;5alpha-Cholest-7-en-3beta-ol##0.032##390939##Arabidopsis thaliana (thale cress)	R05703;K09828;1.3.1.72;DHCR24;5alpha-cholesta-7,24-dien-3beta-ol##0.037##288496##Rattus norvegicus (rat)	R04804;K01824;5.3.3.5;EBP;Zymosterol##0.05##649741##Homo sapiens (human)	R03765;No information of KEGG othology	R03200;K01853;5.4.99.8;E5.4.99.8;No information about KM-value	R02874;K00511;1.14.99.7;E1.14.99.7##SQLE##ERG1;FAD##0.00043##438198##Rattus norvegicus (rat)	R06223;K00801;2.5.1.21;FDFT1;farnesyl diphosphate##0.0004##489847##Sus scrofa (pig)	R06223;K00801;2.5.1.21;FDFT1;trans-farnesyl diphosphate##0.001##489842##Rattus norvegicus (rat)
3beta,5alpha,6beta-Cholestanetriol##Cholestane-3beta-5alpha,6beta-triol	C05425	10	R07597;R01452;R08131;R03310;R03353;R07498;R03765;R03200;R02874;R06223	R07597;No information of KEGG othology	R01452;No information of KEGG othology	R08131;K14938;None;nvd;None	R03310;K00227;1.14.21.6;SC5DL;5alpha-Cholest-7-en-3beta-ol##0.032##390939##Arabidopsis thaliana (thale cress)	R03353;K01824;5.3.3.5;EBP;Zymosterol##0.05##649741##Homo sapiens (human)	R07498;K09828;1.3.1.72;DHCR24;5alpha-cholesta-7,24-dien-3beta-ol##0.037##288496##Rattus norvegicus (rat)	R03765;No information of KEGG othology	R03200;K01853;5.4.99.8;E5.4.99.8;No information about KM-value	R02874;K00511;1.14.99.7;E1.14.99.7##SQLE##ERG1;FAD##0.00043##438198##Rattus norvegicus (rat)	R06223;K00801;2.5.1.21;FDFT1;farnesyl diphosphate##0.0004##489847##Sus scrofa (pig)	R06223;K00801;2.5.1.21;FDFT1;trans-farnesyl diphosphate##0.001##489842##Rattus norvegicus (rat)
3beta,5alpha,6beta-Cholestanetriol##Cholestane-3beta-5alpha,6beta-triol	C05425	10	R07597;R01452;R08131;R03310;R05703;R04804;R03765;R03200;R02874;R06223	R07597;No information of KEGG othology	R01452;No information of KEGG othology	R08131;K14938;None;nvd;None	R03310;K00227;1.14.21.6;SC5DL;5alpha-Cholest-7-en-3beta-ol##0.032##390939##Arabidopsis thaliana (thale cress)	R05703;K09828;1.3.1.72;DHCR24;5alpha-cholesta-7,24-dien-3beta-ol##0.037##288496##Rattus norvegicus (rat)	R04804;K01824;5.3.3.5;EBP;Zymosterol##0.05##649741##Homo sapiens (human)	R03765;No information of KEGG othology	R03200;K01853;5.4.99.8;E5.4.99.8;No information about KM-value	R02874;K00511;1.14.99.7;E1.14.99.7##SQLE##ERG1;FAD##0.00043##438198##Rattus norvegicus (rat)	R06223;K00801;2.5.1.21;FDFT1;farnesyl diphosphate##0.0004##489847##Sus scrofa (pig)	R06223;K00801;2.5.1.21;FDFT1;trans-farnesyl diphosphate##0.001##489842##Rattus norvegicus (rat)
3beta,5alpha,6beta-Cholestanetriol##Cholestane-3beta-5alpha,6beta-triol	C05425	10	R07597;R01452;R08131;R07215;R03353;R07498;R03765;R03200;R02874;R06223	R07597;No information of KEGG othology	R01452;No information of KEGG othology	R08131;K14938;None;nvd;None	R07215;K00227;1.14.21.6;SC5DL;5alpha-Cholest-7-en-3beta-ol##0.032##390939##Arabidopsis thaliana (thale cress)	R03353;K01824;5.3.3.5;EBP;Zymosterol##0.05##649741##Homo sapiens (human)	R07498;K09828;1.3.1.72;DHCR24;5alpha-cholesta-7,24-dien-3beta-ol##0.037##288496##Rattus norvegicus (rat)	R03765;No information of KEGG othology	R03200;K01853;5.4.99.8;E5.4.99.8;No information about KM-value	R02874;K00511;1.14.99.7;E1.14.99.7##SQLE##ERG1;FAD##0.00043##438198##Rattus norvegicus (rat)	R06223;K00801;2.5.1.21;FDFT1;farnesyl diphosphate##0.0004##489847##Sus scrofa (pig)	R06223;K00801;2.5.1.21;FDFT1;trans-farnesyl diphosphate##0.001##489842##Rattus norvegicus (rat)
3beta,5alpha,6beta-Cholestanetriol##Cholestane-3beta-5alpha,6beta-triol	C05425	10	R07597;R01452;R08131;R07215;R05703;R04804;R03765;R03200;R02874;R06223	R07597;No information of KEGG othology	R01452;No information of KEGG othology	R08131;K14938;None;nvd;None	R07215;K00227;1.14.21.6;SC5DL;5alpha-Cholest-7-en-3beta-ol##0.032##390939##Arabidopsis thaliana (thale cress)	R05703;K09828;1.3.1.72;DHCR24;5alpha-cholesta-7,24-dien-3beta-ol##0.037##288496##Rattus norvegicus (rat)	R04804;K01824;5.3.3.5;EBP;Zymosterol##0.05##649741##Homo sapiens (human)	R03765;No information of KEGG othology	R03200;K01853;5.4.99.8;E5.4.99.8;No information about KM-value	R02874;K00511;1.14.99.7;E1.14.99.7##SQLE##ERG1;FAD##0.00043##438198##Rattus norvegicus (rat)	R06223;K00801;2.5.1.21;FDFT1;farnesyl diphosphate##0.0004##489847##Sus scrofa (pig)	R06223;K00801;2.5.1.21;FDFT1;trans-farnesyl diphosphate##0.001##489842##Rattus norvegicus (rat)
3beta,5alpha,6beta-Cholestanetriol##Cholestane-3beta-5alpha,6beta-triol	C05425	10	R07597;R01452;R01451;R03310;R05703;R04804;R03765;R03200;R02874;R06223	R07597;No information of KEGG othology	R01452;No information of KEGG othology	R01451;K00213;1.3.1.21;DHCR7;Ergosterol##0.21##349274##Rattus norvegicus (rat)	R01451;K00213;1.3.1.21;DHCR7;7-dehydrocholesterol##1.14##349267##Mus musculus (mouse)	R03310;K00227;1.14.21.6;SC5DL;5alpha-Cholest-7-en-3beta-ol##0.032##390939##Arabidopsis thaliana (thale cress)	R05703;K09828;1.3.1.72;DHCR24;5alpha-cholesta-7,24-dien-3beta-ol##0.037##288496##Rattus norvegicus (rat)	R04804;K01824;5.3.3.5;EBP;Zymosterol##0.05##649741##Homo sapiens (human)	R03765;No information of KEGG othology	R03200;K01853;5.4.99.8;E5.4.99.8;No information about KM-value	R02874;K00511;1.14.99.7;E1.14.99.7##SQLE##ERG1;FAD##0.00043##438198##Rattus norvegicus (rat)	R06223;K00801;2.5.1.21;FDFT1;farnesyl diphosphate##0.0004##489847##Sus scrofa (pig)	R06223;K00801;2.5.1.21;FDFT1;trans-farnesyl diphosphate##0.001##489842##Rattus norvegicus (rat)
3beta,5alpha,6beta-Cholestanetriol##Cholestane-3beta-5alpha,6beta-triol	C05425	10	R07597;R01452;R01451;R07215;R03353;R07498;R03765;R03200;R02874;R06223	R07597;No information of KEGG othology	R01452;No information of KEGG othology	R01451;K00213;1.3.1.21;DHCR7;Ergosterol##0.21##349274##Rattus norvegicus (rat)	R01451;K00213;1.3.1.21;DHCR7;7-dehydrocholesterol##1.14##349267##Mus musculus (mouse)	R07215;K00227;1.14.21.6;SC5DL;5alpha-Cholest-7-en-3beta-ol##0.032##390939##Arabidopsis thaliana (thale cress)	R03353;K01824;5.3.3.5;EBP;Zymosterol##0.05##649741##Homo sapiens (human)	R07498;K09828;1.3.1.72;DHCR24;5alpha-cholesta-7,24-dien-3beta-ol##0.037##288496##Rattus norvegicus (rat)	R03765;No information of KEGG othology	R03200;K01853;5.4.99.8;E5.4.99.8;No information about KM-value	R02874;K00511;1.14.99.7;E1.14.99.7##SQLE##ERG1;FAD##0.00043##438198##Rattus norvegicus (rat)	R06223;K00801;2.5.1.21;FDFT1;farnesyl diphosphate##0.0004##489847##Sus scrofa (pig)	R06223;K00801;2.5.1.21;FDFT1;trans-farnesyl diphosphate##0.001##489842##Rattus norvegicus (rat)
3beta,5alpha,6beta-Cholestanetriol##Cholestane-3beta-5alpha,6beta-triol	C05425	10	R07597;R01452;R01451;R07215;R05703;R04804;R03765;R03200;R02874;R06223	R07597;No information of KEGG othology	R01452;No information of KEGG othology	R01451;K00213;1.3.1.21;DHCR7;Ergosterol##0.21##349274##Rattus norvegicus (rat)	R01451;K00213;1.3.1.21;DHCR7;7-dehydrocholesterol##1.14##349267##Mus musculus (mouse)	R07215;K00227;1.14.21.6;SC5DL;5alpha-Cholest-7-en-3beta-ol##0.032##390939##Arabidopsis thaliana (thale cress)	R05703;K09828;1.3.1.72;DHCR24;5alpha-cholesta-7,24-dien-3beta-ol##0.037##288496##Rattus norvegicus (rat)	R04804;K01824;5.3.3.5;EBP;Zymosterol##0.05##649741##Homo sapiens (human)	R03765;No information of KEGG othology	R03200;K01853;5.4.99.8;E5.4.99.8;No information about KM-value	R02874;K00511;1.14.99.7;E1.14.99.7##SQLE##ERG1;FAD##0.00043##438198##Rattus norvegicus (rat)	R06223;K00801;2.5.1.21;FDFT1;farnesyl diphosphate##0.0004##489847##Sus scrofa (pig)	R06223;K00801;2.5.1.21;FDFT1;trans-farnesyl diphosphate##0.001##489842##Rattus norvegicus (rat)
3beta,5alpha,6beta-Cholestanetriol##Cholestane-3beta-5alpha,6beta-triol	C05425	10	R07597;R01452;R01456;R03310;R03353;R07498;R03765;R03200;R02874;R06223	R07597;No information of KEGG othology	R01452;No information of KEGG othology	R01456;K00213;1.3.1.21;DHCR7;Ergosterol##0.21##349274##Rattus norvegicus (rat)	R01456;K00213;1.3.1.21;DHCR7;7-dehydrocholesterol##1.14##349267##Mus musculus (mouse)	R03310;K00227;1.14.21.6;SC5DL;5alpha-Cholest-7-en-3beta-ol##0.032##390939##Arabidopsis thaliana (thale cress)	R03353;K01824;5.3.3.5;EBP;Zymosterol##0.05##649741##Homo sapiens (human)	R07498;K09828;1.3.1.72;DHCR24;5alpha-cholesta-7,24-dien-3beta-ol##0.037##288496##Rattus norvegicus (rat)	R03765;No information of KEGG othology	R03200;K01853;5.4.99.8;E5.4.99.8;No information about KM-value	R02874;K00511;1.14.99.7;E1.14.99.7##SQLE##ERG1;FAD##0.00043##438198##Rattus norvegicus (rat)	R06223;K00801;2.5.1.21;FDFT1;farnesyl diphosphate##0.0004##489847##Sus scrofa (pig)	R06223;K00801;2.5.1.21;FDFT1;trans-farnesyl diphosphate##0.001##489842##Rattus norvegicus (rat)
3beta,5alpha,6beta-Cholestanetriol##Cholestane-3beta-5alpha,6beta-triol	C05425	10	R07597;R01452;R01456;R03310;R05703;R04804;R03765;R03200;R02874;R06223	R07597;No information of KEGG othology	R01452;No information of KEGG othology	R01456;K00213;1.3.1.21;DHCR7;Ergosterol##0.21##349274##Rattus norvegicus (rat)	R01456;K00213;1.3.1.21;DHCR7;7-dehydrocholesterol##1.14##349267##Mus musculus (mouse)	R03310;K00227;1.14.21.6;SC5DL;5alpha-Cholest-7-en-3beta-ol##0.032##390939##Arabidopsis thaliana (thale cress)	R05703;K09828;1.3.1.72;DHCR24;5alpha-cholesta-7,24-dien-3beta-ol##0.037##288496##Rattus norvegicus (rat)	R04804;K01824;5.3.3.5;EBP;Zymosterol##0.05##649741##Homo sapiens (human)	R03765;No information of KEGG othology	R03200;K01853;5.4.99.8;E5.4.99.8;No information about KM-value	R02874;K00511;1.14.99.7;E1.14.99.7##SQLE##ERG1;FAD##0.00043##438198##Rattus norvegicus (rat)	R06223;K00801;2.5.1.21;FDFT1;farnesyl diphosphate##0.0004##489847##Sus scrofa (pig)	R06223;K00801;2.5.1.21;FDFT1;trans-farnesyl diphosphate##0.001##489842##Rattus norvegicus (rat)
beta-Zeacarotene	C05434	10	R04801;R06960;R06961;R06963;R07512;R07511;R07510;R04218;R02065;R02061	R04801;K06443;1.14.-.-;lcyB##crtL1##crtY;No information about KM-value	R06960;K06444;1.14.-.-;lcyE##crtL2;No information about KM-value	R06961;K00514;1.14.99.30;E1.14.99.30##crtQ##zds;No information about KM-value	R06963;K06444;1.14.-.-;lcyE##crtL2;No information about KM-value	R07512;K09835;5.-.-.-;crtH##crtISO;No information about KM-value	R07511;K00514;1.14.99.30;E1.14.99.30##crtQ##zds;No information about KM-value	R07510;K02293;1.14.99.-;PDS##crtP;No information about KM-value	R04218;No information of KEGG othology	R02065;K02291;2.5.1.32;crtB;No information about KM-value	R02061;K13789;2.5.1.29;GGPS;farnesyl diphosphate##0.0005##638761##Ricinus communis (castor bean)
7alpha-Hydroxycholest-4-en-3-one	C05455	10	R04263;R01463;R01451;R03310;R03353;R07498;R03765;R03200;R02874;R06223	R04263;K12408;1.1.1.181;HSD3B7;No information about KM-value	R01463;K00489;1.14.13.17;CYP7A1;more##-999##285307##Rattus norvegicus (rat)	R01463;K00489;1.14.13.17;CYP7A1;cholesterol##0.015##285309##Rattus norvegicus (rat)	R01463;K00489;1.14.13.17;CYP7A1;O2##0.02##285297##Rattus norvegicus (rat)	R01451;K00213;1.3.1.21;DHCR7;Ergosterol##0.21##349274##Rattus norvegicus (rat)	R01451;K00213;1.3.1.21;DHCR7;7-dehydrocholesterol##1.14##349267##Mus musculus (mouse)	R03310;K00227;1.14.21.6;SC5DL;5alpha-Cholest-7-en-3beta-ol##0.032##390939##Arabidopsis thaliana (thale cress)	R03353;K01824;5.3.3.5;EBP;Zymosterol##0.05##649741##Homo sapiens (human)	R07498;K09828;1.3.1.72;DHCR24;5alpha-cholesta-7,24-dien-3beta-ol##0.037##288496##Rattus norvegicus (rat)	R03765;No information of KEGG othology	R03200;K01853;5.4.99.8;E5.4.99.8;No information about KM-value	R02874;K00511;1.14.99.7;E1.14.99.7##SQLE##ERG1;FAD##0.00043##438198##Rattus norvegicus (rat)	R06223;K00801;2.5.1.21;FDFT1;farnesyl diphosphate##0.0004##489847##Sus scrofa (pig)	R06223;K00801;2.5.1.21;FDFT1;trans-farnesyl diphosphate##0.001##489842##Rattus norvegicus (rat)
7alpha-Hydroxycholest-4-en-3-one	C05455	10	R04263;R01463;R01456;R07215;R03353;R07498;R03765;R03200;R02874;R06223	R04263;K12408;1.1.1.181;HSD3B7;No information about KM-value	R01463;K00489;1.14.13.17;CYP7A1;more##-999##285307##Rattus norvegicus (rat)	R01463;K00489;1.14.13.17;CYP7A1;cholesterol##0.015##285309##Rattus norvegicus (rat)	R01463;K00489;1.14.13.17;CYP7A1;O2##0.02##285297##Rattus norvegicus (rat)	R01456;K00213;1.3.1.21;DHCR7;Ergosterol##0.21##349274##Rattus norvegicus (rat)	R01456;K00213;1.3.1.21;DHCR7;7-dehydrocholesterol##1.14##349267##Mus musculus (mouse)	R07215;K00227;1.14.21.6;SC5DL;5alpha-Cholest-7-en-3beta-ol##0.032##390939##Arabidopsis thaliana (thale cress)	R03353;K01824;5.3.3.5;EBP;Zymosterol##0.05##649741##Homo sapiens (human)	R07498;K09828;1.3.1.72;DHCR24;5alpha-cholesta-7,24-dien-3beta-ol##0.037##288496##Rattus norvegicus (rat)	R03765;No information of KEGG othology	R03200;K01853;5.4.99.8;E5.4.99.8;No information about KM-value	R02874;K00511;1.14.99.7;E1.14.99.7##SQLE##ERG1;FAD##0.00043##438198##Rattus norvegicus (rat)	R06223;K00801;2.5.1.21;FDFT1;farnesyl diphosphate##0.0004##489847##Sus scrofa (pig)	R06223;K00801;2.5.1.21;FDFT1;trans-farnesyl diphosphate##0.001##489842##Rattus norvegicus (rat)
7alpha-Hydroxycholest-4-en-3-one	C05455	10	R04263;R01463;R01456;R07215;R05703;R04804;R03765;R03200;R02874;R06223	R04263;K12408;1.1.1.181;HSD3B7;No information about KM-value	R01463;K00489;1.14.13.17;CYP7A1;more##-999##285307##Rattus norvegicus (rat)	R01463;K00489;1.14.13.17;CYP7A1;cholesterol##0.015##285309##Rattus norvegicus (rat)	R01463;K00489;1.14.13.17;CYP7A1;O2##0.02##285297##Rattus norvegicus (rat)	R01456;K00213;1.3.1.21;DHCR7;Ergosterol##0.21##349274##Rattus norvegicus (rat)	R01456;K00213;1.3.1.21;DHCR7;7-dehydrocholesterol##1.14##349267##Mus musculus (mouse)	R07215;K00227;1.14.21.6;SC5DL;5alpha-Cholest-7-en-3beta-ol##0.032##390939##Arabidopsis thaliana (thale cress)	R05703;K09828;1.3.1.72;DHCR24;5alpha-cholesta-7,24-dien-3beta-ol##0.037##288496##Rattus norvegicus (rat)	R04804;K01824;5.3.3.5;EBP;Zymosterol##0.05##649741##Homo sapiens (human)	R03765;No information of KEGG othology	R03200;K01853;5.4.99.8;E5.4.99.8;No information about KM-value	R02874;K00511;1.14.99.7;E1.14.99.7##SQLE##ERG1;FAD##0.00043##438198##Rattus norvegicus (rat)	R06223;K00801;2.5.1.21;FDFT1;farnesyl diphosphate##0.0004##489847##Sus scrofa (pig)	R06223;K00801;2.5.1.21;FDFT1;trans-farnesyl diphosphate##0.001##489842##Rattus norvegicus (rat)
7alpha-Hydroxycholest-4-en-3-one	C05455	10	R04263;R01463;R08131;R03310;R03353;R07498;R03765;R03200;R02874;R06223	R04263;K12408;1.1.1.181;HSD3B7;No information about KM-value	R01463;K00489;1.14.13.17;CYP7A1;more##-999##285307##Rattus norvegicus (rat)	R01463;K00489;1.14.13.17;CYP7A1;cholesterol##0.015##285309##Rattus norvegicus (rat)	R01463;K00489;1.14.13.17;CYP7A1;O2##0.02##285297##Rattus norvegicus (rat)	R08131;K14938;None;nvd;None	R03310;K00227;1.14.21.6;SC5DL;5alpha-Cholest-7-en-3beta-ol##0.032##390939##Arabidopsis thaliana (thale cress)	R03353;K01824;5.3.3.5;EBP;Zymosterol##0.05##649741##Homo sapiens (human)	R07498;K09828;1.3.1.72;DHCR24;5alpha-cholesta-7,24-dien-3beta-ol##0.037##288496##Rattus norvegicus (rat)	R03765;No information of KEGG othology	R03200;K01853;5.4.99.8;E5.4.99.8;No information about KM-value	R02874;K00511;1.14.99.7;E1.14.99.7##SQLE##ERG1;FAD##0.00043##438198##Rattus norvegicus (rat)	R06223;K00801;2.5.1.21;FDFT1;farnesyl diphosphate##0.0004##489847##Sus scrofa (pig)	R06223;K00801;2.5.1.21;FDFT1;trans-farnesyl diphosphate##0.001##489842##Rattus norvegicus (rat)
7alpha-Hydroxycholest-4-en-3-one	C05455	10	R04263;R01463;R08131;R03310;R05703;R04804;R03765;R03200;R02874;R06223	R04263;K12408;1.1.1.181;HSD3B7;No information about KM-value	R01463;K00489;1.14.13.17;CYP7A1;more##-999##285307##Rattus norvegicus (rat)	R01463;K00489;1.14.13.17;CYP7A1;cholesterol##0.015##285309##Rattus norvegicus (rat)	R01463;K00489;1.14.13.17;CYP7A1;O2##0.02##285297##Rattus norvegicus (rat)	R08131;K14938;None;nvd;None	R03310;K00227;1.14.21.6;SC5DL;5alpha-Cholest-7-en-3beta-ol##0.032##390939##Arabidopsis thaliana (thale cress)	R05703;K09828;1.3.1.72;DHCR24;5alpha-cholesta-7,24-dien-3beta-ol##0.037##288496##Rattus norvegicus (rat)	R04804;K01824;5.3.3.5;EBP;Zymosterol##0.05##649741##Homo sapiens (human)	R03765;No information of KEGG othology	R03200;K01853;5.4.99.8;E5.4.99.8;No information about KM-value	R02874;K00511;1.14.99.7;E1.14.99.7##SQLE##ERG1;FAD##0.00043##438198##Rattus norvegicus (rat)	R06223;K00801;2.5.1.21;FDFT1;farnesyl diphosphate##0.0004##489847##Sus scrofa (pig)	R06223;K00801;2.5.1.21;FDFT1;trans-farnesyl diphosphate##0.001##489842##Rattus norvegicus (rat)
7alpha-Hydroxycholest-4-en-3-one	C05455	10	R04263;R01463;R08131;R07215;R03353;R07498;R03765;R03200;R02874;R06223	R04263;K12408;1.1.1.181;HSD3B7;No information about KM-value	R01463;K00489;1.14.13.17;CYP7A1;more##-999##285307##Rattus norvegicus (rat)	R01463;K00489;1.14.13.17;CYP7A1;cholesterol##0.015##285309##Rattus norvegicus (rat)	R01463;K00489;1.14.13.17;CYP7A1;O2##0.02##285297##Rattus norvegicus (rat)	R08131;K14938;None;nvd;None	R07215;K00227;1.14.21.6;SC5DL;5alpha-Cholest-7-en-3beta-ol##0.032##390939##Arabidopsis thaliana (thale cress)	R03353;K01824;5.3.3.5;EBP;Zymosterol##0.05##649741##Homo sapiens (human)	R07498;K09828;1.3.1.72;DHCR24;5alpha-cholesta-7,24-dien-3beta-ol##0.037##288496##Rattus norvegicus (rat)	R03765;No information of KEGG othology	R03200;K01853;5.4.99.8;E5.4.99.8;No information about KM-value	R02874;K00511;1.14.99.7;E1.14.99.7##SQLE##ERG1;FAD##0.00043##438198##Rattus norvegicus (rat)	R06223;K00801;2.5.1.21;FDFT1;farnesyl diphosphate##0.0004##489847##Sus scrofa (pig)	R06223;K00801;2.5.1.21;FDFT1;trans-farnesyl diphosphate##0.001##489842##Rattus norvegicus (rat)
7alpha-Hydroxycholest-4-en-3-one	C05455	10	R04263;R01463;R08131;R07215;R05703;R04804;R03765;R03200;R02874;R06223	R04263;K12408;1.1.1.181;HSD3B7;No information about KM-value	R01463;K00489;1.14.13.17;CYP7A1;more##-999##285307##Rattus norvegicus (rat)	R01463;K00489;1.14.13.17;CYP7A1;cholesterol##0.015##285309##Rattus norvegicus (rat)	R01463;K00489;1.14.13.17;CYP7A1;O2##0.02##285297##Rattus norvegicus (rat)	R08131;K14938;None;nvd;None	R07215;K00227;1.14.21.6;SC5DL;5alpha-Cholest-7-en-3beta-ol##0.032##390939##Arabidopsis thaliana (thale cress)	R05703;K09828;1.3.1.72;DHCR24;5alpha-cholesta-7,24-dien-3beta-ol##0.037##288496##Rattus norvegicus (rat)	R04804;K01824;5.3.3.5;EBP;Zymosterol##0.05##649741##Homo sapiens (human)	R03765;No information of KEGG othology	R03200;K01853;5.4.99.8;E5.4.99.8;No information about KM-value	R02874;K00511;1.14.99.7;E1.14.99.7##SQLE##ERG1;FAD##0.00043##438198##Rattus norvegicus (rat)	R06223;K00801;2.5.1.21;FDFT1;farnesyl diphosphate##0.0004##489847##Sus scrofa (pig)	R06223;K00801;2.5.1.21;FDFT1;trans-farnesyl diphosphate##0.001##489842##Rattus norvegicus (rat)
7alpha-Hydroxycholest-4-en-3-one	C05455	10	R04263;R01463;R01451;R03310;R05703;R04804;R03765;R03200;R02874;R06223	R04263;K12408;1.1.1.181;HSD3B7;No information about KM-value	R01463;K00489;1.14.13.17;CYP7A1;more##-999##285307##Rattus norvegicus (rat)	R01463;K00489;1.14.13.17;CYP7A1;cholesterol##0.015##285309##Rattus norvegicus (rat)	R01463;K00489;1.14.13.17;CYP7A1;O2##0.02##285297##Rattus norvegicus (rat)	R01451;K00213;1.3.1.21;DHCR7;Ergosterol##0.21##349274##Rattus norvegicus (rat)	R01451;K00213;1.3.1.21;DHCR7;7-dehydrocholesterol##1.14##349267##Mus musculus (mouse)	R03310;K00227;1.14.21.6;SC5DL;5alpha-Cholest-7-en-3beta-ol##0.032##390939##Arabidopsis thaliana (thale cress)	R05703;K09828;1.3.1.72;DHCR24;5alpha-cholesta-7,24-dien-3beta-ol##0.037##288496##Rattus norvegicus (rat)	R04804;K01824;5.3.3.5;EBP;Zymosterol##0.05##649741##Homo sapiens (human)	R03765;No information of KEGG othology	R03200;K01853;5.4.99.8;E5.4.99.8;No information about KM-value	R02874;K00511;1.14.99.7;E1.14.99.7##SQLE##ERG1;FAD##0.00043##438198##Rattus norvegicus (rat)	R06223;K00801;2.5.1.21;FDFT1;farnesyl diphosphate##0.0004##489847##Sus scrofa (pig)	R06223;K00801;2.5.1.21;FDFT1;trans-farnesyl diphosphate##0.001##489842##Rattus norvegicus (rat)
7alpha-Hydroxycholest-4-en-3-one	C05455	10	R04263;R01463;R01451;R07215;R03353;R07498;R03765;R03200;R02874;R06223	R04263;K12408;1.1.1.181;HSD3B7;No information about KM-value	R01463;K00489;1.14.13.17;CYP7A1;more##-999##285307##Rattus norvegicus (rat)	R01463;K00489;1.14.13.17;CYP7A1;cholesterol##0.015##285309##Rattus norvegicus (rat)	R01463;K00489;1.14.13.17;CYP7A1;O2##0.02##285297##Rattus norvegicus (rat)	R01451;K00213;1.3.1.21;DHCR7;Ergosterol##0.21##349274##Rattus norvegicus (rat)	R01451;K00213;1.3.1.21;DHCR7;7-dehydrocholesterol##1.14##349267##Mus musculus (mouse)	R07215;K00227;1.14.21.6;SC5DL;5alpha-Cholest-7-en-3beta-ol##0.032##390939##Arabidopsis thaliana (thale cress)	R03353;K01824;5.3.3.5;EBP;Zymosterol##0.05##649741##Homo sapiens (human)	R07498;K09828;1.3.1.72;DHCR24;5alpha-cholesta-7,24-dien-3beta-ol##0.037##288496##Rattus norvegicus (rat)	R03765;No information of KEGG othology	R03200;K01853;5.4.99.8;E5.4.99.8;No information about KM-value	R02874;K00511;1.14.99.7;E1.14.99.7##SQLE##ERG1;FAD##0.00043##438198##Rattus norvegicus (rat)	R06223;K00801;2.5.1.21;FDFT1;farnesyl diphosphate##0.0004##489847##Sus scrofa (pig)	R06223;K00801;2.5.1.21;FDFT1;trans-farnesyl diphosphate##0.001##489842##Rattus norvegicus (rat)
7alpha-Hydroxycholest-4-en-3-one	C05455	10	R04263;R01463;R01451;R07215;R05703;R04804;R03765;R03200;R02874;R06223	R04263;K12408;1.1.1.181;HSD3B7;No information about KM-value	R01463;K00489;1.14.13.17;CYP7A1;more##-999##285307##Rattus norvegicus (rat)	R01463;K00489;1.14.13.17;CYP7A1;cholesterol##0.015##285309##Rattus norvegicus (rat)	R01463;K00489;1.14.13.17;CYP7A1;O2##0.02##285297##Rattus norvegicus (rat)	R01451;K00213;1.3.1.21;DHCR7;Ergosterol##0.21##349274##Rattus norvegicus (rat)	R01451;K00213;1.3.1.21;DHCR7;7-dehydrocholesterol##1.14##349267##Mus musculus (mouse)	R07215;K00227;1.14.21.6;SC5DL;5alpha-Cholest-7-en-3beta-ol##0.032##390939##Arabidopsis thaliana (thale cress)	R05703;K09828;1.3.1.72;DHCR24;5alpha-cholesta-7,24-dien-3beta-ol##0.037##288496##Rattus norvegicus (rat)	R04804;K01824;5.3.3.5;EBP;Zymosterol##0.05##649741##Homo sapiens (human)	R03765;No information of KEGG othology	R03200;K01853;5.4.99.8;E5.4.99.8;No information about KM-value	R02874;K00511;1.14.99.7;E1.14.99.7##SQLE##ERG1;FAD##0.00043##438198##Rattus norvegicus (rat)	R06223;K00801;2.5.1.21;FDFT1;farnesyl diphosphate##0.0004##489847##Sus scrofa (pig)	R06223;K00801;2.5.1.21;FDFT1;trans-farnesyl diphosphate##0.001##489842##Rattus norvegicus (rat)
7alpha-Hydroxycholest-4-en-3-one	C05455	10	R04263;R01463;R01456;R03310;R03353;R07498;R03765;R03200;R02874;R06223	R04263;K12408;1.1.1.181;HSD3B7;No information about KM-value	R01463;K00489;1.14.13.17;CYP7A1;more##-999##285307##Rattus norvegicus (rat)	R01463;K00489;1.14.13.17;CYP7A1;cholesterol##0.015##285309##Rattus norvegicus (rat)	R01463;K00489;1.14.13.17;CYP7A1;O2##0.02##285297##Rattus norvegicus (rat)	R01456;K00213;1.3.1.21;DHCR7;Ergosterol##0.21##349274##Rattus norvegicus (rat)	R01456;K00213;1.3.1.21;DHCR7;7-dehydrocholesterol##1.14##349267##Mus musculus (mouse)	R03310;K00227;1.14.21.6;SC5DL;5alpha-Cholest-7-en-3beta-ol##0.032##390939##Arabidopsis thaliana (thale cress)	R03353;K01824;5.3.3.5;EBP;Zymosterol##0.05##649741##Homo sapiens (human)	R07498;K09828;1.3.1.72;DHCR24;5alpha-cholesta-7,24-dien-3beta-ol##0.037##288496##Rattus norvegicus (rat)	R03765;No information of KEGG othology	R03200;K01853;5.4.99.8;E5.4.99.8;No information about KM-value	R02874;K00511;1.14.99.7;E1.14.99.7##SQLE##ERG1;FAD##0.00043##438198##Rattus norvegicus (rat)	R06223;K00801;2.5.1.21;FDFT1;farnesyl diphosphate##0.0004##489847##Sus scrofa (pig)	R06223;K00801;2.5.1.21;FDFT1;trans-farnesyl diphosphate##0.001##489842##Rattus norvegicus (rat)
7alpha-Hydroxycholest-4-en-3-one	C05455	10	R04263;R01463;R01456;R03310;R05703;R04804;R03765;R03200;R02874;R06223	R04263;K12408;1.1.1.181;HSD3B7;No information about KM-value	R01463;K00489;1.14.13.17;CYP7A1;more##-999##285307##Rattus norvegicus (rat)	R01463;K00489;1.14.13.17;CYP7A1;cholesterol##0.015##285309##Rattus norvegicus (rat)	R01463;K00489;1.14.13.17;CYP7A1;O2##0.02##285297##Rattus norvegicus (rat)	R01456;K00213;1.3.1.21;DHCR7;Ergosterol##0.21##349274##Rattus norvegicus (rat)	R01456;K00213;1.3.1.21;DHCR7;7-dehydrocholesterol##1.14##349267##Mus musculus (mouse)	R03310;K00227;1.14.21.6;SC5DL;5alpha-Cholest-7-en-3beta-ol##0.032##390939##Arabidopsis thaliana (thale cress)	R05703;K09828;1.3.1.72;DHCR24;5alpha-cholesta-7,24-dien-3beta-ol##0.037##288496##Rattus norvegicus (rat)	R04804;K01824;5.3.3.5;EBP;Zymosterol##0.05##649741##Homo sapiens (human)	R03765;No information of KEGG othology	R03200;K01853;5.4.99.8;E5.4.99.8;No information about KM-value	R02874;K00511;1.14.99.7;E1.14.99.7##SQLE##ERG1;FAD##0.00043##438198##Rattus norvegicus (rat)	R06223;K00801;2.5.1.21;FDFT1;farnesyl diphosphate##0.0004##489847##Sus scrofa (pig)	R06223;K00801;2.5.1.21;FDFT1;trans-farnesyl diphosphate##0.001##489842##Rattus norvegicus (rat)
7alpha-Hydroxycholest-4-en-3-one	C05455	10	R04264;R01463;R01451;R03310;R03353;R07498;R03765;R03200;R02874;R06223	R04264;No information of KEGG othology	R01463;K00489;1.14.13.17;CYP7A1;more##-999##285307##Rattus norvegicus (rat)	R01463;K00489;1.14.13.17;CYP7A1;cholesterol##0.015##285309##Rattus norvegicus (rat)	R01463;K00489;1.14.13.17;CYP7A1;O2##0.02##285297##Rattus norvegicus (rat)	R01451;K00213;1.3.1.21;DHCR7;Ergosterol##0.21##349274##Rattus norvegicus (rat)	R01451;K00213;1.3.1.21;DHCR7;7-dehydrocholesterol##1.14##349267##Mus musculus (mouse)	R03310;K00227;1.14.21.6;SC5DL;5alpha-Cholest-7-en-3beta-ol##0.032##390939##Arabidopsis thaliana (thale cress)	R03353;K01824;5.3.3.5;EBP;Zymosterol##0.05##649741##Homo sapiens (human)	R07498;K09828;1.3.1.72;DHCR24;5alpha-cholesta-7,24-dien-3beta-ol##0.037##288496##Rattus norvegicus (rat)	R03765;No information of KEGG othology	R03200;K01853;5.4.99.8;E5.4.99.8;No information about KM-value	R02874;K00511;1.14.99.7;E1.14.99.7##SQLE##ERG1;FAD##0.00043##438198##Rattus norvegicus (rat)	R06223;K00801;2.5.1.21;FDFT1;farnesyl diphosphate##0.0004##489847##Sus scrofa (pig)	R06223;K00801;2.5.1.21;FDFT1;trans-farnesyl diphosphate##0.001##489842##Rattus norvegicus (rat)
7alpha-Hydroxycholest-4-en-3-one	C05455	10	R04264;R01463;R01456;R07215;R03353;R07498;R03765;R03200;R02874;R06223	R04264;No information of KEGG othology	R01463;K00489;1.14.13.17;CYP7A1;more##-999##285307##Rattus norvegicus (rat)	R01463;K00489;1.14.13.17;CYP7A1;cholesterol##0.015##285309##Rattus norvegicus (rat)	R01463;K00489;1.14.13.17;CYP7A1;O2##0.02##285297##Rattus norvegicus (rat)	R01456;K00213;1.3.1.21;DHCR7;Ergosterol##0.21##349274##Rattus norvegicus (rat)	R01456;K00213;1.3.1.21;DHCR7;7-dehydrocholesterol##1.14##349267##Mus musculus (mouse)	R07215;K00227;1.14.21.6;SC5DL;5alpha-Cholest-7-en-3beta-ol##0.032##390939##Arabidopsis thaliana (thale cress)	R03353;K01824;5.3.3.5;EBP;Zymosterol##0.05##649741##Homo sapiens (human)	R07498;K09828;1.3.1.72;DHCR24;5alpha-cholesta-7,24-dien-3beta-ol##0.037##288496##Rattus norvegicus (rat)	R03765;No information of KEGG othology	R03200;K01853;5.4.99.8;E5.4.99.8;No information about KM-value	R02874;K00511;1.14.99.7;E1.14.99.7##SQLE##ERG1;FAD##0.00043##438198##Rattus norvegicus (rat)	R06223;K00801;2.5.1.21;FDFT1;farnesyl diphosphate##0.0004##489847##Sus scrofa (pig)	R06223;K00801;2.5.1.21;FDFT1;trans-farnesyl diphosphate##0.001##489842##Rattus norvegicus (rat)
7alpha-Hydroxycholest-4-en-3-one	C05455	10	R04264;R01463;R01456;R07215;R05703;R04804;R03765;R03200;R02874;R06223	R04264;No information of KEGG othology	R01463;K00489;1.14.13.17;CYP7A1;more##-999##285307##Rattus norvegicus (rat)	R01463;K00489;1.14.13.17;CYP7A1;cholesterol##0.015##285309##Rattus norvegicus (rat)	R01463;K00489;1.14.13.17;CYP7A1;O2##0.02##285297##Rattus norvegicus (rat)	R01456;K00213;1.3.1.21;DHCR7;Ergosterol##0.21##349274##Rattus norvegicus (rat)	R01456;K00213;1.3.1.21;DHCR7;7-dehydrocholesterol##1.14##349267##Mus musculus (mouse)	R07215;K00227;1.14.21.6;SC5DL;5alpha-Cholest-7-en-3beta-ol##0.032##390939##Arabidopsis thaliana (thale cress)	R05703;K09828;1.3.1.72;DHCR24;5alpha-cholesta-7,24-dien-3beta-ol##0.037##288496##Rattus norvegicus (rat)	R04804;K01824;5.3.3.5;EBP;Zymosterol##0.05##649741##Homo sapiens (human)	R03765;No information of KEGG othology	R03200;K01853;5.4.99.8;E5.4.99.8;No information about KM-value	R02874;K00511;1.14.99.7;E1.14.99.7##SQLE##ERG1;FAD##0.00043##438198##Rattus norvegicus (rat)	R06223;K00801;2.5.1.21;FDFT1;farnesyl diphosphate##0.0004##489847##Sus scrofa (pig)	R06223;K00801;2.5.1.21;FDFT1;trans-farnesyl diphosphate##0.001##489842##Rattus norvegicus (rat)
7alpha-Hydroxycholest-4-en-3-one	C05455	10	R04264;R01463;R08131;R03310;R03353;R07498;R03765;R03200;R02874;R06223	R04264;No information of KEGG othology	R01463;K00489;1.14.13.17;CYP7A1;more##-999##285307##Rattus norvegicus (rat)	R01463;K00489;1.14.13.17;CYP7A1;cholesterol##0.015##285309##Rattus norvegicus (rat)	R01463;K00489;1.14.13.17;CYP7A1;O2##0.02##285297##Rattus norvegicus (rat)	R08131;K14938;None;nvd;None	R03310;K00227;1.14.21.6;SC5DL;5alpha-Cholest-7-en-3beta-ol##0.032##390939##Arabidopsis thaliana (thale cress)	R03353;K01824;5.3.3.5;EBP;Zymosterol##0.05##649741##Homo sapiens (human)	R07498;K09828;1.3.1.72;DHCR24;5alpha-cholesta-7,24-dien-3beta-ol##0.037##288496##Rattus norvegicus (rat)	R03765;No information of KEGG othology	R03200;K01853;5.4.99.8;E5.4.99.8;No information about KM-value	R02874;K00511;1.14.99.7;E1.14.99.7##SQLE##ERG1;FAD##0.00043##438198##Rattus norvegicus (rat)	R06223;K00801;2.5.1.21;FDFT1;farnesyl diphosphate##0.0004##489847##Sus scrofa (pig)	R06223;K00801;2.5.1.21;FDFT1;trans-farnesyl diphosphate##0.001##489842##Rattus norvegicus (rat)
7alpha-Hydroxycholest-4-en-3-one	C05455	10	R04264;R01463;R08131;R03310;R05703;R04804;R03765;R03200;R02874;R06223	R04264;No information of KEGG othology	R01463;K00489;1.14.13.17;CYP7A1;more##-999##285307##Rattus norvegicus (rat)	R01463;K00489;1.14.13.17;CYP7A1;cholesterol##0.015##285309##Rattus norvegicus (rat)	R01463;K00489;1.14.13.17;CYP7A1;O2##0.02##285297##Rattus norvegicus (rat)	R08131;K14938;None;nvd;None	R03310;K00227;1.14.21.6;SC5DL;5alpha-Cholest-7-en-3beta-ol##0.032##390939##Arabidopsis thaliana (thale cress)	R05703;K09828;1.3.1.72;DHCR24;5alpha-cholesta-7,24-dien-3beta-ol##0.037##288496##Rattus norvegicus (rat)	R04804;K01824;5.3.3.5;EBP;Zymosterol##0.05##649741##Homo sapiens (human)	R03765;No information of KEGG othology	R03200;K01853;5.4.99.8;E5.4.99.8;No information about KM-value	R02874;K00511;1.14.99.7;E1.14.99.7##SQLE##ERG1;FAD##0.00043##438198##Rattus norvegicus (rat)	R06223;K00801;2.5.1.21;FDFT1;farnesyl diphosphate##0.0004##489847##Sus scrofa (pig)	R06223;K00801;2.5.1.21;FDFT1;trans-farnesyl diphosphate##0.001##489842##Rattus norvegicus (rat)
7alpha-Hydroxycholest-4-en-3-one	C05455	10	R04264;R01463;R08131;R07215;R03353;R07498;R03765;R03200;R02874;R06223	R04264;No information of KEGG othology	R01463;K00489;1.14.13.17;CYP7A1;more##-999##285307##Rattus norvegicus (rat)	R01463;K00489;1.14.13.17;CYP7A1;cholesterol##0.015##285309##Rattus norvegicus (rat)	R01463;K00489;1.14.13.17;CYP7A1;O2##0.02##285297##Rattus norvegicus (rat)	R08131;K14938;None;nvd;None	R07215;K00227;1.14.21.6;SC5DL;5alpha-Cholest-7-en-3beta-ol##0.032##390939##Arabidopsis thaliana (thale cress)	R03353;K01824;5.3.3.5;EBP;Zymosterol##0.05##649741##Homo sapiens (human)	R07498;K09828;1.3.1.72;DHCR24;5alpha-cholesta-7,24-dien-3beta-ol##0.037##288496##Rattus norvegicus (rat)	R03765;No information of KEGG othology	R03200;K01853;5.4.99.8;E5.4.99.8;No information about KM-value	R02874;K00511;1.14.99.7;E1.14.99.7##SQLE##ERG1;FAD##0.00043##438198##Rattus norvegicus (rat)	R06223;K00801;2.5.1.21;FDFT1;farnesyl diphosphate##0.0004##489847##Sus scrofa (pig)	R06223;K00801;2.5.1.21;FDFT1;trans-farnesyl diphosphate##0.001##489842##Rattus norvegicus (rat)
7alpha-Hydroxycholest-4-en-3-one	C05455	10	R04264;R01463;R08131;R07215;R05703;R04804;R03765;R03200;R02874;R06223	R04264;No information of KEGG othology	R01463;K00489;1.14.13.17;CYP7A1;more##-999##285307##Rattus norvegicus (rat)	R01463;K00489;1.14.13.17;CYP7A1;cholesterol##0.015##285309##Rattus norvegicus (rat)	R01463;K00489;1.14.13.17;CYP7A1;O2##0.02##285297##Rattus norvegicus (rat)	R08131;K14938;None;nvd;None	R07215;K00227;1.14.21.6;SC5DL;5alpha-Cholest-7-en-3beta-ol##0.032##390939##Arabidopsis thaliana (thale cress)	R05703;K09828;1.3.1.72;DHCR24;5alpha-cholesta-7,24-dien-3beta-ol##0.037##288496##Rattus norvegicus (rat)	R04804;K01824;5.3.3.5;EBP;Zymosterol##0.05##649741##Homo sapiens (human)	R03765;No information of KEGG othology	R03200;K01853;5.4.99.8;E5.4.99.8;No information about KM-value	R02874;K00511;1.14.99.7;E1.14.99.7##SQLE##ERG1;FAD##0.00043##438198##Rattus norvegicus (rat)	R06223;K00801;2.5.1.21;FDFT1;farnesyl diphosphate##0.0004##489847##Sus scrofa (pig)	R06223;K00801;2.5.1.21;FDFT1;trans-farnesyl diphosphate##0.001##489842##Rattus norvegicus (rat)
7alpha-Hydroxycholest-4-en-3-one	C05455	10	R04264;R01463;R01451;R03310;R05703;R04804;R03765;R03200;R02874;R06223	R04264;No information of KEGG othology	R01463;K00489;1.14.13.17;CYP7A1;more##-999##285307##Rattus norvegicus (rat)	R01463;K00489;1.14.13.17;CYP7A1;cholesterol##0.015##285309##Rattus norvegicus (rat)	R01463;K00489;1.14.13.17;CYP7A1;O2##0.02##285297##Rattus norvegicus (rat)	R01451;K00213;1.3.1.21;DHCR7;Ergosterol##0.21##349274##Rattus norvegicus (rat)	R01451;K00213;1.3.1.21;DHCR7;7-dehydrocholesterol##1.14##349267##Mus musculus (mouse)	R03310;K00227;1.14.21.6;SC5DL;5alpha-Cholest-7-en-3beta-ol##0.032##390939##Arabidopsis thaliana (thale cress)	R05703;K09828;1.3.1.72;DHCR24;5alpha-cholesta-7,24-dien-3beta-ol##0.037##288496##Rattus norvegicus (rat)	R04804;K01824;5.3.3.5;EBP;Zymosterol##0.05##649741##Homo sapiens (human)	R03765;No information of KEGG othology	R03200;K01853;5.4.99.8;E5.4.99.8;No information about KM-value	R02874;K00511;1.14.99.7;E1.14.99.7##SQLE##ERG1;FAD##0.00043##438198##Rattus norvegicus (rat)	R06223;K00801;2.5.1.21;FDFT1;farnesyl diphosphate##0.0004##489847##Sus scrofa (pig)	R06223;K00801;2.5.1.21;FDFT1;trans-farnesyl diphosphate##0.001##489842##Rattus norvegicus (rat)
7alpha-Hydroxycholest-4-en-3-one	C05455	10	R04264;R01463;R01451;R07215;R03353;R07498;R03765;R03200;R02874;R06223	R04264;No information of KEGG othology	R01463;K00489;1.14.13.17;CYP7A1;more##-999##285307##Rattus norvegicus (rat)	R01463;K00489;1.14.13.17;CYP7A1;cholesterol##0.015##285309##Rattus norvegicus (rat)	R01463;K00489;1.14.13.17;CYP7A1;O2##0.02##285297##Rattus norvegicus (rat)	R01451;K00213;1.3.1.21;DHCR7;Ergosterol##0.21##349274##Rattus norvegicus (rat)	R01451;K00213;1.3.1.21;DHCR7;7-dehydrocholesterol##1.14##349267##Mus musculus (mouse)	R07215;K00227;1.14.21.6;SC5DL;5alpha-Cholest-7-en-3beta-ol##0.032##390939##Arabidopsis thaliana (thale cress)	R03353;K01824;5.3.3.5;EBP;Zymosterol##0.05##649741##Homo sapiens (human)	R07498;K09828;1.3.1.72;DHCR24;5alpha-cholesta-7,24-dien-3beta-ol##0.037##288496##Rattus norvegicus (rat)	R03765;No information of KEGG othology	R03200;K01853;5.4.99.8;E5.4.99.8;No information about KM-value	R02874;K00511;1.14.99.7;E1.14.99.7##SQLE##ERG1;FAD##0.00043##438198##Rattus norvegicus (rat)	R06223;K00801;2.5.1.21;FDFT1;farnesyl diphosphate##0.0004##489847##Sus scrofa (pig)	R06223;K00801;2.5.1.21;FDFT1;trans-farnesyl diphosphate##0.001##489842##Rattus norvegicus (rat)
7alpha-Hydroxycholest-4-en-3-one	C05455	10	R04264;R01463;R01451;R07215;R05703;R04804;R03765;R03200;R02874;R06223	R04264;No information of KEGG othology	R01463;K00489;1.14.13.17;CYP7A1;more##-999##285307##Rattus norvegicus (rat)	R01463;K00489;1.14.13.17;CYP7A1;cholesterol##0.015##285309##Rattus norvegicus (rat)	R01463;K00489;1.14.13.17;CYP7A1;O2##0.02##285297##Rattus norvegicus (rat)	R01451;K00213;1.3.1.21;DHCR7;Ergosterol##0.21##349274##Rattus norvegicus (rat)	R01451;K00213;1.3.1.21;DHCR7;7-dehydrocholesterol##1.14##349267##Mus musculus (mouse)	R07215;K00227;1.14.21.6;SC5DL;5alpha-Cholest-7-en-3beta-ol##0.032##390939##Arabidopsis thaliana (thale cress)	R05703;K09828;1.3.1.72;DHCR24;5alpha-cholesta-7,24-dien-3beta-ol##0.037##288496##Rattus norvegicus (rat)	R04804;K01824;5.3.3.5;EBP;Zymosterol##0.05##649741##Homo sapiens (human)	R03765;No information of KEGG othology	R03200;K01853;5.4.99.8;E5.4.99.8;No information about KM-value	R02874;K00511;1.14.99.7;E1.14.99.7##SQLE##ERG1;FAD##0.00043##438198##Rattus norvegicus (rat)	R06223;K00801;2.5.1.21;FDFT1;farnesyl diphosphate##0.0004##489847##Sus scrofa (pig)	R06223;K00801;2.5.1.21;FDFT1;trans-farnesyl diphosphate##0.001##489842##Rattus norvegicus (rat)
7alpha-Hydroxycholest-4-en-3-one	C05455	10	R04264;R01463;R01456;R03310;R03353;R07498;R03765;R03200;R02874;R06223	R04264;No information of KEGG othology	R01463;K00489;1.14.13.17;CYP7A1;more##-999##285307##Rattus norvegicus (rat)	R01463;K00489;1.14.13.17;CYP7A1;cholesterol##0.015##285309##Rattus norvegicus (rat)	R01463;K00489;1.14.13.17;CYP7A1;O2##0.02##285297##Rattus norvegicus (rat)	R01456;K00213;1.3.1.21;DHCR7;Ergosterol##0.21##349274##Rattus norvegicus (rat)	R01456;K00213;1.3.1.21;DHCR7;7-dehydrocholesterol##1.14##349267##Mus musculus (mouse)	R03310;K00227;1.14.21.6;SC5DL;5alpha-Cholest-7-en-3beta-ol##0.032##390939##Arabidopsis thaliana (thale cress)	R03353;K01824;5.3.3.5;EBP;Zymosterol##0.05##649741##Homo sapiens (human)	R07498;K09828;1.3.1.72;DHCR24;5alpha-cholesta-7,24-dien-3beta-ol##0.037##288496##Rattus norvegicus (rat)	R03765;No information of KEGG othology	R03200;K01853;5.4.99.8;E5.4.99.8;No information about KM-value	R02874;K00511;1.14.99.7;E1.14.99.7##SQLE##ERG1;FAD##0.00043##438198##Rattus norvegicus (rat)	R06223;K00801;2.5.1.21;FDFT1;farnesyl diphosphate##0.0004##489847##Sus scrofa (pig)	R06223;K00801;2.5.1.21;FDFT1;trans-farnesyl diphosphate##0.001##489842##Rattus norvegicus (rat)
7alpha-Hydroxycholest-4-en-3-one	C05455	10	R04264;R01463;R01456;R03310;R05703;R04804;R03765;R03200;R02874;R06223	R04264;No information of KEGG othology	R01463;K00489;1.14.13.17;CYP7A1;more##-999##285307##Rattus norvegicus (rat)	R01463;K00489;1.14.13.17;CYP7A1;cholesterol##0.015##285309##Rattus norvegicus (rat)	R01463;K00489;1.14.13.17;CYP7A1;O2##0.02##285297##Rattus norvegicus (rat)	R01456;K00213;1.3.1.21;DHCR7;Ergosterol##0.21##349274##Rattus norvegicus (rat)	R01456;K00213;1.3.1.21;DHCR7;7-dehydrocholesterol##1.14##349267##Mus musculus (mouse)	R03310;K00227;1.14.21.6;SC5DL;5alpha-Cholest-7-en-3beta-ol##0.032##390939##Arabidopsis thaliana (thale cress)	R05703;K09828;1.3.1.72;DHCR24;5alpha-cholesta-7,24-dien-3beta-ol##0.037##288496##Rattus norvegicus (rat)	R04804;K01824;5.3.3.5;EBP;Zymosterol##0.05##649741##Homo sapiens (human)	R03765;No information of KEGG othology	R03200;K01853;5.4.99.8;E5.4.99.8;No information about KM-value	R02874;K00511;1.14.99.7;E1.14.99.7##SQLE##ERG1;FAD##0.00043##438198##Rattus norvegicus (rat)	R06223;K00801;2.5.1.21;FDFT1;farnesyl diphosphate##0.0004##489847##Sus scrofa (pig)	R06223;K00801;2.5.1.21;FDFT1;trans-farnesyl diphosphate##0.001##489842##Rattus norvegicus (rat)
Lumirhodopsin	C05915	10	R06194;R02127;R00032;R03823;R07512;R07511;R07510;R04218;R02065;R02061	R06194;No information of KEGG othology	R02127;No information of KEGG othology	R00032;K00515;1.14.99.36;BCMO1##BCDO1;beta-carotene##0.0009##674463##Mus musculus (mouse)	R03823;No information of KEGG othology	R07512;K09835;5.-.-.-;crtH##crtISO;No information about KM-value	R07511;K00514;1.14.99.30;E1.14.99.30##crtQ##zds;No information about KM-value	R07510;K02293;1.14.99.-;PDS##crtP;No information about KM-value	R04218;No information of KEGG othology	R02065;K02291;2.5.1.32;crtB;No information about KM-value	R02061;K13789;2.5.1.29;GGPS;farnesyl diphosphate##0.0005##638761##Ricinus communis (castor bean)
11-cis-Dehydroretinal	C05919	10	R05043;R02129;R00032;R03823;R07512;R07511;R07510;R04218;R02065;R02061	R05043;No information of KEGG othology	R02129;No information of KEGG othology	R00032;K00515;1.14.99.36;BCMO1##BCDO1;beta-carotene##0.0009##674463##Mus musculus (mouse)	R03823;No information of KEGG othology	R07512;K09835;5.-.-.-;crtH##crtISO;No information about KM-value	R07511;K00514;1.14.99.30;E1.14.99.30##crtQ##zds;No information about KM-value	R07510;K02293;1.14.99.-;PDS##crtP;No information about KM-value	R04218;No information of KEGG othology	R02065;K02291;2.5.1.32;crtB;No information about KM-value	R02061;K13789;2.5.1.29;GGPS;farnesyl diphosphate##0.0005##638761##Ricinus communis (castor bean)
Porphyropsin	C05920	10	R05044;R02129;R00032;R03823;R07512;R07511;R07510;R04218;R02065;R02061	R05044;No information of KEGG othology	R02129;No information of KEGG othology	R00032;K00515;1.14.99.36;BCMO1##BCDO1;beta-carotene##0.0009##674463##Mus musculus (mouse)	R03823;No information of KEGG othology	R07512;K09835;5.-.-.-;crtH##crtISO;No information about KM-value	R07511;K00514;1.14.99.30;E1.14.99.30##crtQ##zds;No information about KM-value	R07510;K02293;1.14.99.-;PDS##crtP;No information about KM-value	R04218;No information of KEGG othology	R02065;K02291;2.5.1.32;crtB;No information about KM-value	R02061;K13789;2.5.1.29;GGPS;farnesyl diphosphate##0.0005##638761##Ricinus communis (castor bean)
Gibberellin A53	C06094	10	R06329;R06297;R06295;R06294;R06293;R06292;R06291;R05092;R02068;R02061	R06329;No information of KEGG othology	R06297;K04123;1.14.13.79;KAO;No information about KM-value	R06295;K04123;1.14.13.79;KAO;No information about KM-value	R06294;K04123;1.14.13.79;KAO;No information about KM-value	R06293;K04122;1.14.13.78;E1.14.13.78;No information about KM-value	R06292;K04122;1.14.13.78;E1.14.13.78;No information about KM-value	R06291;K04122;1.14.13.78;E1.14.13.78;No information about KM-value	R05092;K04121;4.2.3.19;E4.2.3.19;[15-3H]ent-copalyl diphosphate##0.0003##680358##Arabidopsis thaliana (thale cress)	R02068;K04120;5.5.1.13;E5.5.1.13;No information about KM-value	R02061;K13789;2.5.1.29;GGPS;farnesyl diphosphate##0.0005##638761##Ricinus communis (castor bean)
Gibberellin A53	C06094	10	R06340;R06328;R06295;R06294;R06293;R06292;R06291;R05092;R02068;R02061	R06340;No information of KEGG othology	R06328;No information of KEGG othology	R06295;K04123;1.14.13.79;KAO;No information about KM-value	R06294;K04123;1.14.13.79;KAO;No information about KM-value	R06293;K04122;1.14.13.78;E1.14.13.78;No information about KM-value	R06292;K04122;1.14.13.78;E1.14.13.78;No information about KM-value	R06291;K04122;1.14.13.78;E1.14.13.78;No information about KM-value	R05092;K04121;4.2.3.19;E4.2.3.19;[15-3H]ent-copalyl diphosphate##0.0003##680358##Arabidopsis thaliana (thale cress)	R02068;K04120;5.5.1.13;E5.5.1.13;No information about KM-value	R02061;K13789;2.5.1.29;GGPS;farnesyl diphosphate##0.0005##638761##Ricinus communis (castor bean)
7alpha,27-Dihydroxycholesterol##Cholest-5-ene-3beta,7alpha,26-triol##Cholest-5-ene-3beta,7alpha,27-triol	C06341	10	R07372;R08505;R01451;R03310;R03353;R07498;R03765;R03200;R02874;R06223	R07372;K07430;1.14.13.100;CYP7B;cholest-5-ene-3beta,25-diol##0.001##657806##Rattus norvegicus (rat)	R08505;K00488;1.14.13.15;CYP27A;5beta-Cholestane-3alpha,7alpha,12alpha-triol##0.0045##439029##Rattus norvegicus (rat)	R01451;K00213;1.3.1.21;DHCR7;Ergosterol##0.21##349274##Rattus norvegicus (rat)	R01451;K00213;1.3.1.21;DHCR7;7-dehydrocholesterol##1.14##349267##Mus musculus (mouse)	R03310;K00227;1.14.21.6;SC5DL;5alpha-Cholest-7-en-3beta-ol##0.032##390939##Arabidopsis thaliana (thale cress)	R03353;K01824;5.3.3.5;EBP;Zymosterol##0.05##649741##Homo sapiens (human)	R07498;K09828;1.3.1.72;DHCR24;5alpha-cholesta-7,24-dien-3beta-ol##0.037##288496##Rattus norvegicus (rat)	R03765;No information of KEGG othology	R03200;K01853;5.4.99.8;E5.4.99.8;No information about KM-value	R02874;K00511;1.14.99.7;E1.14.99.7##SQLE##ERG1;FAD##0.00043##438198##Rattus norvegicus (rat)	R06223;K00801;2.5.1.21;FDFT1;farnesyl diphosphate##0.0004##489847##Sus scrofa (pig)	R06223;K00801;2.5.1.21;FDFT1;trans-farnesyl diphosphate##0.001##489842##Rattus norvegicus (rat)
7alpha,27-Dihydroxycholesterol##Cholest-5-ene-3beta,7alpha,26-triol##Cholest-5-ene-3beta,7alpha,27-triol	C06341	10	R07372;R08505;R01456;R07215;R03353;R07498;R03765;R03200;R02874;R06223	R07372;K07430;1.14.13.100;CYP7B;cholest-5-ene-3beta,25-diol##0.001##657806##Rattus norvegicus (rat)	R08505;K00488;1.14.13.15;CYP27A;5beta-Cholestane-3alpha,7alpha,12alpha-triol##0.0045##439029##Rattus norvegicus (rat)	R01456;K00213;1.3.1.21;DHCR7;Ergosterol##0.21##349274##Rattus norvegicus (rat)	R01456;K00213;1.3.1.21;DHCR7;7-dehydrocholesterol##1.14##349267##Mus musculus (mouse)	R07215;K00227;1.14.21.6;SC5DL;5alpha-Cholest-7-en-3beta-ol##0.032##390939##Arabidopsis thaliana (thale cress)	R03353;K01824;5.3.3.5;EBP;Zymosterol##0.05##649741##Homo sapiens (human)	R07498;K09828;1.3.1.72;DHCR24;5alpha-cholesta-7,24-dien-3beta-ol##0.037##288496##Rattus norvegicus (rat)	R03765;No information of KEGG othology	R03200;K01853;5.4.99.8;E5.4.99.8;No information about KM-value	R02874;K00511;1.14.99.7;E1.14.99.7##SQLE##ERG1;FAD##0.00043##438198##Rattus norvegicus (rat)	R06223;K00801;2.5.1.21;FDFT1;farnesyl diphosphate##0.0004##489847##Sus scrofa (pig)	R06223;K00801;2.5.1.21;FDFT1;trans-farnesyl diphosphate##0.001##489842##Rattus norvegicus (rat)
7alpha,27-Dihydroxycholesterol##Cholest-5-ene-3beta,7alpha,26-triol##Cholest-5-ene-3beta,7alpha,27-triol	C06341	10	R07372;R08505;R01456;R07215;R05703;R04804;R03765;R03200;R02874;R06223	R07372;K07430;1.14.13.100;CYP7B;cholest-5-ene-3beta,25-diol##0.001##657806##Rattus norvegicus (rat)	R08505;K00488;1.14.13.15;CYP27A;5beta-Cholestane-3alpha,7alpha,12alpha-triol##0.0045##439029##Rattus norvegicus (rat)	R01456;K00213;1.3.1.21;DHCR7;Ergosterol##0.21##349274##Rattus norvegicus (rat)	R01456;K00213;1.3.1.21;DHCR7;7-dehydrocholesterol##1.14##349267##Mus musculus (mouse)	R07215;K00227;1.14.21.6;SC5DL;5alpha-Cholest-7-en-3beta-ol##0.032##390939##Arabidopsis thaliana (thale cress)	R05703;K09828;1.3.1.72;DHCR24;5alpha-cholesta-7,24-dien-3beta-ol##0.037##288496##Rattus norvegicus (rat)	R04804;K01824;5.3.3.5;EBP;Zymosterol##0.05##649741##Homo sapiens (human)	R03765;No information of KEGG othology	R03200;K01853;5.4.99.8;E5.4.99.8;No information about KM-value	R02874;K00511;1.14.99.7;E1.14.99.7##SQLE##ERG1;FAD##0.00043##438198##Rattus norvegicus (rat)	R06223;K00801;2.5.1.21;FDFT1;farnesyl diphosphate##0.0004##489847##Sus scrofa (pig)	R06223;K00801;2.5.1.21;FDFT1;trans-farnesyl diphosphate##0.001##489842##Rattus norvegicus (rat)
7alpha,27-Dihydroxycholesterol##Cholest-5-ene-3beta,7alpha,26-triol##Cholest-5-ene-3beta,7alpha,27-triol	C06341	10	R07372;R08505;R08131;R03310;R03353;R07498;R03765;R03200;R02874;R06223	R07372;K07430;1.14.13.100;CYP7B;cholest-5-ene-3beta,25-diol##0.001##657806##Rattus norvegicus (rat)	R08505;K00488;1.14.13.15;CYP27A;5beta-Cholestane-3alpha,7alpha,12alpha-triol##0.0045##439029##Rattus norvegicus (rat)	R08131;K14938;None;nvd;None	R03310;K00227;1.14.21.6;SC5DL;5alpha-Cholest-7-en-3beta-ol##0.032##390939##Arabidopsis thaliana (thale cress)	R03353;K01824;5.3.3.5;EBP;Zymosterol##0.05##649741##Homo sapiens (human)	R07498;K09828;1.3.1.72;DHCR24;5alpha-cholesta-7,24-dien-3beta-ol##0.037##288496##Rattus norvegicus (rat)	R03765;No information of KEGG othology	R03200;K01853;5.4.99.8;E5.4.99.8;No information about KM-value	R02874;K00511;1.14.99.7;E1.14.99.7##SQLE##ERG1;FAD##0.00043##438198##Rattus norvegicus (rat)	R06223;K00801;2.5.1.21;FDFT1;farnesyl diphosphate##0.0004##489847##Sus scrofa (pig)	R06223;K00801;2.5.1.21;FDFT1;trans-farnesyl diphosphate##0.001##489842##Rattus norvegicus (rat)
7alpha,27-Dihydroxycholesterol##Cholest-5-ene-3beta,7alpha,26-triol##Cholest-5-ene-3beta,7alpha,27-triol	C06341	10	R07372;R08505;R08131;R03310;R05703;R04804;R03765;R03200;R02874;R06223	R07372;K07430;1.14.13.100;CYP7B;cholest-5-ene-3beta,25-diol##0.001##657806##Rattus norvegicus (rat)	R08505;K00488;1.14.13.15;CYP27A;5beta-Cholestane-3alpha,7alpha,12alpha-triol##0.0045##439029##Rattus norvegicus (rat)	R08131;K14938;None;nvd;None	R03310;K00227;1.14.21.6;SC5DL;5alpha-Cholest-7-en-3beta-ol##0.032##390939##Arabidopsis thaliana (thale cress)	R05703;K09828;1.3.1.72;DHCR24;5alpha-cholesta-7,24-dien-3beta-ol##0.037##288496##Rattus norvegicus (rat)	R04804;K01824;5.3.3.5;EBP;Zymosterol##0.05##649741##Homo sapiens (human)	R03765;No information of KEGG othology	R03200;K01853;5.4.99.8;E5.4.99.8;No information about KM-value	R02874;K00511;1.14.99.7;E1.14.99.7##SQLE##ERG1;FAD##0.00043##438198##Rattus norvegicus (rat)	R06223;K00801;2.5.1.21;FDFT1;farnesyl diphosphate##0.0004##489847##Sus scrofa (pig)	R06223;K00801;2.5.1.21;FDFT1;trans-farnesyl diphosphate##0.001##489842##Rattus norvegicus (rat)
7alpha,27-Dihydroxycholesterol##Cholest-5-ene-3beta,7alpha,26-triol##Cholest-5-ene-3beta,7alpha,27-triol	C06341	10	R07372;R08505;R08131;R07215;R03353;R07498;R03765;R03200;R02874;R06223	R07372;K07430;1.14.13.100;CYP7B;cholest-5-ene-3beta,25-diol##0.001##657806##Rattus norvegicus (rat)	R08505;K00488;1.14.13.15;CYP27A;5beta-Cholestane-3alpha,7alpha,12alpha-triol##0.0045##439029##Rattus norvegicus (rat)	R08131;K14938;None;nvd;None	R07215;K00227;1.14.21.6;SC5DL;5alpha-Cholest-7-en-3beta-ol##0.032##390939##Arabidopsis thaliana (thale cress)	R03353;K01824;5.3.3.5;EBP;Zymosterol##0.05##649741##Homo sapiens (human)	R07498;K09828;1.3.1.72;DHCR24;5alpha-cholesta-7,24-dien-3beta-ol##0.037##288496##Rattus norvegicus (rat)	R03765;No information of KEGG othology	R03200;K01853;5.4.99.8;E5.4.99.8;No information about KM-value	R02874;K00511;1.14.99.7;E1.14.99.7##SQLE##ERG1;FAD##0.00043##438198##Rattus norvegicus (rat)	R06223;K00801;2.5.1.21;FDFT1;farnesyl diphosphate##0.0004##489847##Sus scrofa (pig)	R06223;K00801;2.5.1.21;FDFT1;trans-farnesyl diphosphate##0.001##489842##Rattus norvegicus (rat)
7alpha,27-Dihydroxycholesterol##Cholest-5-ene-3beta,7alpha,26-triol##Cholest-5-ene-3beta,7alpha,27-triol	C06341	10	R07372;R08505;R08131;R07215;R05703;R04804;R03765;R03200;R02874;R06223	R07372;K07430;1.14.13.100;CYP7B;cholest-5-ene-3beta,25-diol##0.001##657806##Rattus norvegicus (rat)	R08505;K00488;1.14.13.15;CYP27A;5beta-Cholestane-3alpha,7alpha,12alpha-triol##0.0045##439029##Rattus norvegicus (rat)	R08131;K14938;None;nvd;None	R07215;K00227;1.14.21.6;SC5DL;5alpha-Cholest-7-en-3beta-ol##0.032##390939##Arabidopsis thaliana (thale cress)	R05703;K09828;1.3.1.72;DHCR24;5alpha-cholesta-7,24-dien-3beta-ol##0.037##288496##Rattus norvegicus (rat)	R04804;K01824;5.3.3.5;EBP;Zymosterol##0.05##649741##Homo sapiens (human)	R03765;No information of KEGG othology	R03200;K01853;5.4.99.8;E5.4.99.8;No information about KM-value	R02874;K00511;1.14.99.7;E1.14.99.7##SQLE##ERG1;FAD##0.00043##438198##Rattus norvegicus (rat)	R06223;K00801;2.5.1.21;FDFT1;farnesyl diphosphate##0.0004##489847##Sus scrofa (pig)	R06223;K00801;2.5.1.21;FDFT1;trans-farnesyl diphosphate##0.001##489842##Rattus norvegicus (rat)
7alpha,27-Dihydroxycholesterol##Cholest-5-ene-3beta,7alpha,26-triol##Cholest-5-ene-3beta,7alpha,27-triol	C06341	10	R07372;R08505;R01451;R03310;R05703;R04804;R03765;R03200;R02874;R06223	R07372;K07430;1.14.13.100;CYP7B;cholest-5-ene-3beta,25-diol##0.001##657806##Rattus norvegicus (rat)	R08505;K00488;1.14.13.15;CYP27A;5beta-Cholestane-3alpha,7alpha,12alpha-triol##0.0045##439029##Rattus norvegicus (rat)	R01451;K00213;1.3.1.21;DHCR7;Ergosterol##0.21##349274##Rattus norvegicus (rat)	R01451;K00213;1.3.1.21;DHCR7;7-dehydrocholesterol##1.14##349267##Mus musculus (mouse)	R03310;K00227;1.14.21.6;SC5DL;5alpha-Cholest-7-en-3beta-ol##0.032##390939##Arabidopsis thaliana (thale cress)	R05703;K09828;1.3.1.72;DHCR24;5alpha-cholesta-7,24-dien-3beta-ol##0.037##288496##Rattus norvegicus (rat)	R04804;K01824;5.3.3.5;EBP;Zymosterol##0.05##649741##Homo sapiens (human)	R03765;No information of KEGG othology	R03200;K01853;5.4.99.8;E5.4.99.8;No information about KM-value	R02874;K00511;1.14.99.7;E1.14.99.7##SQLE##ERG1;FAD##0.00043##438198##Rattus norvegicus (rat)	R06223;K00801;2.5.1.21;FDFT1;farnesyl diphosphate##0.0004##489847##Sus scrofa (pig)	R06223;K00801;2.5.1.21;FDFT1;trans-farnesyl diphosphate##0.001##489842##Rattus norvegicus (rat)
7alpha,27-Dihydroxycholesterol##Cholest-5-ene-3beta,7alpha,26-triol##Cholest-5-ene-3beta,7alpha,27-triol	C06341	10	R07372;R08505;R01451;R07215;R03353;R07498;R03765;R03200;R02874;R06223	R07372;K07430;1.14.13.100;CYP7B;cholest-5-ene-3beta,25-diol##0.001##657806##Rattus norvegicus (rat)	R08505;K00488;1.14.13.15;CYP27A;5beta-Cholestane-3alpha,7alpha,12alpha-triol##0.0045##439029##Rattus norvegicus (rat)	R01451;K00213;1.3.1.21;DHCR7;Ergosterol##0.21##349274##Rattus norvegicus (rat)	R01451;K00213;1.3.1.21;DHCR7;7-dehydrocholesterol##1.14##349267##Mus musculus (mouse)	R07215;K00227;1.14.21.6;SC5DL;5alpha-Cholest-7-en-3beta-ol##0.032##390939##Arabidopsis thaliana (thale cress)	R03353;K01824;5.3.3.5;EBP;Zymosterol##0.05##649741##Homo sapiens (human)	R07498;K09828;1.3.1.72;DHCR24;5alpha-cholesta-7,24-dien-3beta-ol##0.037##288496##Rattus norvegicus (rat)	R03765;No information of KEGG othology	R03200;K01853;5.4.99.8;E5.4.99.8;No information about KM-value	R02874;K00511;1.14.99.7;E1.14.99.7##SQLE##ERG1;FAD##0.00043##438198##Rattus norvegicus (rat)	R06223;K00801;2.5.1.21;FDFT1;farnesyl diphosphate##0.0004##489847##Sus scrofa (pig)	R06223;K00801;2.5.1.21;FDFT1;trans-farnesyl diphosphate##0.001##489842##Rattus norvegicus (rat)
7alpha,27-Dihydroxycholesterol##Cholest-5-ene-3beta,7alpha,26-triol##Cholest-5-ene-3beta,7alpha,27-triol	C06341	10	R07372;R08505;R01451;R07215;R05703;R04804;R03765;R03200;R02874;R06223	R07372;K07430;1.14.13.100;CYP7B;cholest-5-ene-3beta,25-diol##0.001##657806##Rattus norvegicus (rat)	R08505;K00488;1.14.13.15;CYP27A;5beta-Cholestane-3alpha,7alpha,12alpha-triol##0.0045##439029##Rattus norvegicus (rat)	R01451;K00213;1.3.1.21;DHCR7;Ergosterol##0.21##349274##Rattus norvegicus (rat)	R01451;K00213;1.3.1.21;DHCR7;7-dehydrocholesterol##1.14##349267##Mus musculus (mouse)	R07215;K00227;1.14.21.6;SC5DL;5alpha-Cholest-7-en-3beta-ol##0.032##390939##Arabidopsis thaliana (thale cress)	R05703;K09828;1.3.1.72;DHCR24;5alpha-cholesta-7,24-dien-3beta-ol##0.037##288496##Rattus norvegicus (rat)	R04804;K01824;5.3.3.5;EBP;Zymosterol##0.05##649741##Homo sapiens (human)	R03765;No information of KEGG othology	R03200;K01853;5.4.99.8;E5.4.99.8;No information about KM-value	R02874;K00511;1.14.99.7;E1.14.99.7##SQLE##ERG1;FAD##0.00043##438198##Rattus norvegicus (rat)	R06223;K00801;2.5.1.21;FDFT1;farnesyl diphosphate##0.0004##489847##Sus scrofa (pig)	R06223;K00801;2.5.1.21;FDFT1;trans-farnesyl diphosphate##0.001##489842##Rattus norvegicus (rat)
7alpha,27-Dihydroxycholesterol##Cholest-5-ene-3beta,7alpha,26-triol##Cholest-5-ene-3beta,7alpha,27-triol	C06341	10	R07372;R08505;R01456;R03310;R03353;R07498;R03765;R03200;R02874;R06223	R07372;K07430;1.14.13.100;CYP7B;cholest-5-ene-3beta,25-diol##0.001##657806##Rattus norvegicus (rat)	R08505;K00488;1.14.13.15;CYP27A;5beta-Cholestane-3alpha,7alpha,12alpha-triol##0.0045##439029##Rattus norvegicus (rat)	R01456;K00213;1.3.1.21;DHCR7;Ergosterol##0.21##349274##Rattus norvegicus (rat)	R01456;K00213;1.3.1.21;DHCR7;7-dehydrocholesterol##1.14##349267##Mus musculus (mouse)	R03310;K00227;1.14.21.6;SC5DL;5alpha-Cholest-7-en-3beta-ol##0.032##390939##Arabidopsis thaliana (thale cress)	R03353;K01824;5.3.3.5;EBP;Zymosterol##0.05##649741##Homo sapiens (human)	R07498;K09828;1.3.1.72;DHCR24;5alpha-cholesta-7,24-dien-3beta-ol##0.037##288496##Rattus norvegicus (rat)	R03765;No information of KEGG othology	R03200;K01853;5.4.99.8;E5.4.99.8;No information about KM-value	R02874;K00511;1.14.99.7;E1.14.99.7##SQLE##ERG1;FAD##0.00043##438198##Rattus norvegicus (rat)	R06223;K00801;2.5.1.21;FDFT1;farnesyl diphosphate##0.0004##489847##Sus scrofa (pig)	R06223;K00801;2.5.1.21;FDFT1;trans-farnesyl diphosphate##0.001##489842##Rattus norvegicus (rat)
7alpha,27-Dihydroxycholesterol##Cholest-5-ene-3beta,7alpha,26-triol##Cholest-5-ene-3beta,7alpha,27-triol	C06341	10	R07372;R08505;R01456;R03310;R05703;R04804;R03765;R03200;R02874;R06223	R07372;K07430;1.14.13.100;CYP7B;cholest-5-ene-3beta,25-diol##0.001##657806##Rattus norvegicus (rat)	R08505;K00488;1.14.13.15;CYP27A;5beta-Cholestane-3alpha,7alpha,12alpha-triol##0.0045##439029##Rattus norvegicus (rat)	R01456;K00213;1.3.1.21;DHCR7;Ergosterol##0.21##349274##Rattus norvegicus (rat)	R01456;K00213;1.3.1.21;DHCR7;7-dehydrocholesterol##1.14##349267##Mus musculus (mouse)	R03310;K00227;1.14.21.6;SC5DL;5alpha-Cholest-7-en-3beta-ol##0.032##390939##Arabidopsis thaliana (thale cress)	R05703;K09828;1.3.1.72;DHCR24;5alpha-cholesta-7,24-dien-3beta-ol##0.037##288496##Rattus norvegicus (rat)	R04804;K01824;5.3.3.5;EBP;Zymosterol##0.05##649741##Homo sapiens (human)	R03765;No information of KEGG othology	R03200;K01853;5.4.99.8;E5.4.99.8;No information about KM-value	R02874;K00511;1.14.99.7;E1.14.99.7##SQLE##ERG1;FAD##0.00043##438198##Rattus norvegicus (rat)	R06223;K00801;2.5.1.21;FDFT1;farnesyl diphosphate##0.0004##489847##Sus scrofa (pig)	R06223;K00801;2.5.1.21;FDFT1;trans-farnesyl diphosphate##0.001##489842##Rattus norvegicus (rat)
Solanidine	C06543	10	R08508;R08505;R01451;R03310;R03353;R07498;R03765;R03200;R02874;R06223	R08508;No information of KEGG othology	R08505;K00488;1.14.13.15;CYP27A;5beta-Cholestane-3alpha,7alpha,12alpha-triol##0.0045##439029##Rattus norvegicus (rat)	R01451;K00213;1.3.1.21;DHCR7;Ergosterol##0.21##349274##Rattus norvegicus (rat)	R01451;K00213;1.3.1.21;DHCR7;7-dehydrocholesterol##1.14##349267##Mus musculus (mouse)	R03310;K00227;1.14.21.6;SC5DL;5alpha-Cholest-7-en-3beta-ol##0.032##390939##Arabidopsis thaliana (thale cress)	R03353;K01824;5.3.3.5;EBP;Zymosterol##0.05##649741##Homo sapiens (human)	R07498;K09828;1.3.1.72;DHCR24;5alpha-cholesta-7,24-dien-3beta-ol##0.037##288496##Rattus norvegicus (rat)	R03765;No information of KEGG othology	R03200;K01853;5.4.99.8;E5.4.99.8;No information about KM-value	R02874;K00511;1.14.99.7;E1.14.99.7##SQLE##ERG1;FAD##0.00043##438198##Rattus norvegicus (rat)	R06223;K00801;2.5.1.21;FDFT1;farnesyl diphosphate##0.0004##489847##Sus scrofa (pig)	R06223;K00801;2.5.1.21;FDFT1;trans-farnesyl diphosphate##0.001##489842##Rattus norvegicus (rat)
Solanidine	C06543	10	R08508;R08505;R01456;R07215;R03353;R07498;R03765;R03200;R02874;R06223	R08508;No information of KEGG othology	R08505;K00488;1.14.13.15;CYP27A;5beta-Cholestane-3alpha,7alpha,12alpha-triol##0.0045##439029##Rattus norvegicus (rat)	R01456;K00213;1.3.1.21;DHCR7;Ergosterol##0.21##349274##Rattus norvegicus (rat)	R01456;K00213;1.3.1.21;DHCR7;7-dehydrocholesterol##1.14##349267##Mus musculus (mouse)	R07215;K00227;1.14.21.6;SC5DL;5alpha-Cholest-7-en-3beta-ol##0.032##390939##Arabidopsis thaliana (thale cress)	R03353;K01824;5.3.3.5;EBP;Zymosterol##0.05##649741##Homo sapiens (human)	R07498;K09828;1.3.1.72;DHCR24;5alpha-cholesta-7,24-dien-3beta-ol##0.037##288496##Rattus norvegicus (rat)	R03765;No information of KEGG othology	R03200;K01853;5.4.99.8;E5.4.99.8;No information about KM-value	R02874;K00511;1.14.99.7;E1.14.99.7##SQLE##ERG1;FAD##0.00043##438198##Rattus norvegicus (rat)	R06223;K00801;2.5.1.21;FDFT1;farnesyl diphosphate##0.0004##489847##Sus scrofa (pig)	R06223;K00801;2.5.1.21;FDFT1;trans-farnesyl diphosphate##0.001##489842##Rattus norvegicus (rat)
Solanidine	C06543	10	R08508;R08505;R01456;R07215;R05703;R04804;R03765;R03200;R02874;R06223	R08508;No information of KEGG othology	R08505;K00488;1.14.13.15;CYP27A;5beta-Cholestane-3alpha,7alpha,12alpha-triol##0.0045##439029##Rattus norvegicus (rat)	R01456;K00213;1.3.1.21;DHCR7;Ergosterol##0.21##349274##Rattus norvegicus (rat)	R01456;K00213;1.3.1.21;DHCR7;7-dehydrocholesterol##1.14##349267##Mus musculus (mouse)	R07215;K00227;1.14.21.6;SC5DL;5alpha-Cholest-7-en-3beta-ol##0.032##390939##Arabidopsis thaliana (thale cress)	R05703;K09828;1.3.1.72;DHCR24;5alpha-cholesta-7,24-dien-3beta-ol##0.037##288496##Rattus norvegicus (rat)	R04804;K01824;5.3.3.5;EBP;Zymosterol##0.05##649741##Homo sapiens (human)	R03765;No information of KEGG othology	R03200;K01853;5.4.99.8;E5.4.99.8;No information about KM-value	R02874;K00511;1.14.99.7;E1.14.99.7##SQLE##ERG1;FAD##0.00043##438198##Rattus norvegicus (rat)	R06223;K00801;2.5.1.21;FDFT1;farnesyl diphosphate##0.0004##489847##Sus scrofa (pig)	R06223;K00801;2.5.1.21;FDFT1;trans-farnesyl diphosphate##0.001##489842##Rattus norvegicus (rat)
Solanidine	C06543	10	R08508;R08505;R08131;R03310;R03353;R07498;R03765;R03200;R02874;R06223	R08508;No information of KEGG othology	R08505;K00488;1.14.13.15;CYP27A;5beta-Cholestane-3alpha,7alpha,12alpha-triol##0.0045##439029##Rattus norvegicus (rat)	R08131;K14938;None;nvd;None	R03310;K00227;1.14.21.6;SC5DL;5alpha-Cholest-7-en-3beta-ol##0.032##390939##Arabidopsis thaliana (thale cress)	R03353;K01824;5.3.3.5;EBP;Zymosterol##0.05##649741##Homo sapiens (human)	R07498;K09828;1.3.1.72;DHCR24;5alpha-cholesta-7,24-dien-3beta-ol##0.037##288496##Rattus norvegicus (rat)	R03765;No information of KEGG othology	R03200;K01853;5.4.99.8;E5.4.99.8;No information about KM-value	R02874;K00511;1.14.99.7;E1.14.99.7##SQLE##ERG1;FAD##0.00043##438198##Rattus norvegicus (rat)	R06223;K00801;2.5.1.21;FDFT1;farnesyl diphosphate##0.0004##489847##Sus scrofa (pig)	R06223;K00801;2.5.1.21;FDFT1;trans-farnesyl diphosphate##0.001##489842##Rattus norvegicus (rat)
Solanidine	C06543	10	R08508;R08505;R08131;R03310;R05703;R04804;R03765;R03200;R02874;R06223	R08508;No information of KEGG othology	R08505;K00488;1.14.13.15;CYP27A;5beta-Cholestane-3alpha,7alpha,12alpha-triol##0.0045##439029##Rattus norvegicus (rat)	R08131;K14938;None;nvd;None	R03310;K00227;1.14.21.6;SC5DL;5alpha-Cholest-7-en-3beta-ol##0.032##390939##Arabidopsis thaliana (thale cress)	R05703;K09828;1.3.1.72;DHCR24;5alpha-cholesta-7,24-dien-3beta-ol##0.037##288496##Rattus norvegicus (rat)	R04804;K01824;5.3.3.5;EBP;Zymosterol##0.05##649741##Homo sapiens (human)	R03765;No information of KEGG othology	R03200;K01853;5.4.99.8;E5.4.99.8;No information about KM-value	R02874;K00511;1.14.99.7;E1.14.99.7##SQLE##ERG1;FAD##0.00043##438198##Rattus norvegicus (rat)	R06223;K00801;2.5.1.21;FDFT1;farnesyl diphosphate##0.0004##489847##Sus scrofa (pig)	R06223;K00801;2.5.1.21;FDFT1;trans-farnesyl diphosphate##0.001##489842##Rattus norvegicus (rat)
Solanidine	C06543	10	R08508;R08505;R08131;R07215;R03353;R07498;R03765;R03200;R02874;R06223	R08508;No information of KEGG othology	R08505;K00488;1.14.13.15;CYP27A;5beta-Cholestane-3alpha,7alpha,12alpha-triol##0.0045##439029##Rattus norvegicus (rat)	R08131;K14938;None;nvd;None	R07215;K00227;1.14.21.6;SC5DL;5alpha-Cholest-7-en-3beta-ol##0.032##390939##Arabidopsis thaliana (thale cress)	R03353;K01824;5.3.3.5;EBP;Zymosterol##0.05##649741##Homo sapiens (human)	R07498;K09828;1.3.1.72;DHCR24;5alpha-cholesta-7,24-dien-3beta-ol##0.037##288496##Rattus norvegicus (rat)	R03765;No information of KEGG othology	R03200;K01853;5.4.99.8;E5.4.99.8;No information about KM-value	R02874;K00511;1.14.99.7;E1.14.99.7##SQLE##ERG1;FAD##0.00043##438198##Rattus norvegicus (rat)	R06223;K00801;2.5.1.21;FDFT1;farnesyl diphosphate##0.0004##489847##Sus scrofa (pig)	R06223;K00801;2.5.1.21;FDFT1;trans-farnesyl diphosphate##0.001##489842##Rattus norvegicus (rat)
Solanidine	C06543	10	R08508;R08505;R08131;R07215;R05703;R04804;R03765;R03200;R02874;R06223	R08508;No information of KEGG othology	R08505;K00488;1.14.13.15;CYP27A;5beta-Cholestane-3alpha,7alpha,12alpha-triol##0.0045##439029##Rattus norvegicus (rat)	R08131;K14938;None;nvd;None	R07215;K00227;1.14.21.6;SC5DL;5alpha-Cholest-7-en-3beta-ol##0.032##390939##Arabidopsis thaliana (thale cress)	R05703;K09828;1.3.1.72;DHCR24;5alpha-cholesta-7,24-dien-3beta-ol##0.037##288496##Rattus norvegicus (rat)	R04804;K01824;5.3.3.5;EBP;Zymosterol##0.05##649741##Homo sapiens (human)	R03765;No information of KEGG othology	R03200;K01853;5.4.99.8;E5.4.99.8;No information about KM-value	R02874;K00511;1.14.99.7;E1.14.99.7##SQLE##ERG1;FAD##0.00043##438198##Rattus norvegicus (rat)	R06223;K00801;2.5.1.21;FDFT1;farnesyl diphosphate##0.0004##489847##Sus scrofa (pig)	R06223;K00801;2.5.1.21;FDFT1;trans-farnesyl diphosphate##0.001##489842##Rattus norvegicus (rat)
Solanidine	C06543	10	R08508;R08505;R01451;R03310;R05703;R04804;R03765;R03200;R02874;R06223	R08508;No information of KEGG othology	R08505;K00488;1.14.13.15;CYP27A;5beta-Cholestane-3alpha,7alpha,12alpha-triol##0.0045##439029##Rattus norvegicus (rat)	R01451;K00213;1.3.1.21;DHCR7;Ergosterol##0.21##349274##Rattus norvegicus (rat)	R01451;K00213;1.3.1.21;DHCR7;7-dehydrocholesterol##1.14##349267##Mus musculus (mouse)	R03310;K00227;1.14.21.6;SC5DL;5alpha-Cholest-7-en-3beta-ol##0.032##390939##Arabidopsis thaliana (thale cress)	R05703;K09828;1.3.1.72;DHCR24;5alpha-cholesta-7,24-dien-3beta-ol##0.037##288496##Rattus norvegicus (rat)	R04804;K01824;5.3.3.5;EBP;Zymosterol##0.05##649741##Homo sapiens (human)	R03765;No information of KEGG othology	R03200;K01853;5.4.99.8;E5.4.99.8;No information about KM-value	R02874;K00511;1.14.99.7;E1.14.99.7##SQLE##ERG1;FAD##0.00043##438198##Rattus norvegicus (rat)	R06223;K00801;2.5.1.21;FDFT1;farnesyl diphosphate##0.0004##489847##Sus scrofa (pig)	R06223;K00801;2.5.1.21;FDFT1;trans-farnesyl diphosphate##0.001##489842##Rattus norvegicus (rat)
Solanidine	C06543	10	R08508;R08505;R01451;R07215;R03353;R07498;R03765;R03200;R02874;R06223	R08508;No information of KEGG othology	R08505;K00488;1.14.13.15;CYP27A;5beta-Cholestane-3alpha,7alpha,12alpha-triol##0.0045##439029##Rattus norvegicus (rat)	R01451;K00213;1.3.1.21;DHCR7;Ergosterol##0.21##349274##Rattus norvegicus (rat)	R01451;K00213;1.3.1.21;DHCR7;7-dehydrocholesterol##1.14##349267##Mus musculus (mouse)	R07215;K00227;1.14.21.6;SC5DL;5alpha-Cholest-7-en-3beta-ol##0.032##390939##Arabidopsis thaliana (thale cress)	R03353;K01824;5.3.3.5;EBP;Zymosterol##0.05##649741##Homo sapiens (human)	R07498;K09828;1.3.1.72;DHCR24;5alpha-cholesta-7,24-dien-3beta-ol##0.037##288496##Rattus norvegicus (rat)	R03765;No information of KEGG othology	R03200;K01853;5.4.99.8;E5.4.99.8;No information about KM-value	R02874;K00511;1.14.99.7;E1.14.99.7##SQLE##ERG1;FAD##0.00043##438198##Rattus norvegicus (rat)	R06223;K00801;2.5.1.21;FDFT1;farnesyl diphosphate##0.0004##489847##Sus scrofa (pig)	R06223;K00801;2.5.1.21;FDFT1;trans-farnesyl diphosphate##0.001##489842##Rattus norvegicus (rat)
Solanidine	C06543	10	R08508;R08505;R01451;R07215;R05703;R04804;R03765;R03200;R02874;R06223	R08508;No information of KEGG othology	R08505;K00488;1.14.13.15;CYP27A;5beta-Cholestane-3alpha,7alpha,12alpha-triol##0.0045##439029##Rattus norvegicus (rat)	R01451;K00213;1.3.1.21;DHCR7;Ergosterol##0.21##349274##Rattus norvegicus (rat)	R01451;K00213;1.3.1.21;DHCR7;7-dehydrocholesterol##1.14##349267##Mus musculus (mouse)	R07215;K00227;1.14.21.6;SC5DL;5alpha-Cholest-7-en-3beta-ol##0.032##390939##Arabidopsis thaliana (thale cress)	R05703;K09828;1.3.1.72;DHCR24;5alpha-cholesta-7,24-dien-3beta-ol##0.037##288496##Rattus norvegicus (rat)	R04804;K01824;5.3.3.5;EBP;Zymosterol##0.05##649741##Homo sapiens (human)	R03765;No information of KEGG othology	R03200;K01853;5.4.99.8;E5.4.99.8;No information about KM-value	R02874;K00511;1.14.99.7;E1.14.99.7##SQLE##ERG1;FAD##0.00043##438198##Rattus norvegicus (rat)	R06223;K00801;2.5.1.21;FDFT1;farnesyl diphosphate##0.0004##489847##Sus scrofa (pig)	R06223;K00801;2.5.1.21;FDFT1;trans-farnesyl diphosphate##0.001##489842##Rattus norvegicus (rat)
Solanidine	C06543	10	R08508;R08505;R01456;R03310;R03353;R07498;R03765;R03200;R02874;R06223	R08508;No information of KEGG othology	R08505;K00488;1.14.13.15;CYP27A;5beta-Cholestane-3alpha,7alpha,12alpha-triol##0.0045##439029##Rattus norvegicus (rat)	R01456;K00213;1.3.1.21;DHCR7;Ergosterol##0.21##349274##Rattus norvegicus (rat)	R01456;K00213;1.3.1.21;DHCR7;7-dehydrocholesterol##1.14##349267##Mus musculus (mouse)	R03310;K00227;1.14.21.6;SC5DL;5alpha-Cholest-7-en-3beta-ol##0.032##390939##Arabidopsis thaliana (thale cress)	R03353;K01824;5.3.3.5;EBP;Zymosterol##0.05##649741##Homo sapiens (human)	R07498;K09828;1.3.1.72;DHCR24;5alpha-cholesta-7,24-dien-3beta-ol##0.037##288496##Rattus norvegicus (rat)	R03765;No information of KEGG othology	R03200;K01853;5.4.99.8;E5.4.99.8;No information about KM-value	R02874;K00511;1.14.99.7;E1.14.99.7##SQLE##ERG1;FAD##0.00043##438198##Rattus norvegicus (rat)	R06223;K00801;2.5.1.21;FDFT1;farnesyl diphosphate##0.0004##489847##Sus scrofa (pig)	R06223;K00801;2.5.1.21;FDFT1;trans-farnesyl diphosphate##0.001##489842##Rattus norvegicus (rat)
Solanidine	C06543	10	R08508;R08505;R01456;R03310;R05703;R04804;R03765;R03200;R02874;R06223	R08508;No information of KEGG othology	R08505;K00488;1.14.13.15;CYP27A;5beta-Cholestane-3alpha,7alpha,12alpha-triol##0.0045##439029##Rattus norvegicus (rat)	R01456;K00213;1.3.1.21;DHCR7;Ergosterol##0.21##349274##Rattus norvegicus (rat)	R01456;K00213;1.3.1.21;DHCR7;7-dehydrocholesterol##1.14##349267##Mus musculus (mouse)	R03310;K00227;1.14.21.6;SC5DL;5alpha-Cholest-7-en-3beta-ol##0.032##390939##Arabidopsis thaliana (thale cress)	R05703;K09828;1.3.1.72;DHCR24;5alpha-cholesta-7,24-dien-3beta-ol##0.037##288496##Rattus norvegicus (rat)	R04804;K01824;5.3.3.5;EBP;Zymosterol##0.05##649741##Homo sapiens (human)	R03765;No information of KEGG othology	R03200;K01853;5.4.99.8;E5.4.99.8;No information about KM-value	R02874;K00511;1.14.99.7;E1.14.99.7##SQLE##ERG1;FAD##0.00043##438198##Rattus norvegicus (rat)	R06223;K00801;2.5.1.21;FDFT1;farnesyl diphosphate##0.0004##489847##Sus scrofa (pig)	R06223;K00801;2.5.1.21;FDFT1;trans-farnesyl diphosphate##0.001##489842##Rattus norvegicus (rat)
Antheraxanthin	C08579	10	R06946;R07559;R07558;R03823;R07512;R07511;R07510;R04218;R02065;R02061	R06946;K09838;1.14.13.90;E1.14.13.90##ABA1;No information about KM-value	R07559;K02294;1.14.13.-;crtR##crtZ;No information about KM-value	R07558;K02294;1.14.13.-;crtR##crtZ;No information about KM-value	R03823;No information of KEGG othology	R07512;K09835;5.-.-.-;crtH##crtISO;No information about KM-value	R07511;K00514;1.14.99.30;E1.14.99.30##crtQ##zds;No information about KM-value	R07510;K02293;1.14.99.-;PDS##crtP;No information about KM-value	R04218;No information of KEGG othology	R02065;K02291;2.5.1.32;crtB;No information about KM-value	R02061;K13789;2.5.1.29;GGPS;farnesyl diphosphate##0.0005##638761##Ricinus communis (castor bean)
Antheraxanthin	C08579	10	R07199;R07559;R07558;R03823;R07512;R07511;R07510;R04218;R02065;R02061	R07199;K09838;1.14.13.90;E1.14.13.90##ABA1;No information about KM-value	R07559;K02294;1.14.13.-;crtR##crtZ;No information about KM-value	R07558;K02294;1.14.13.-;crtR##crtZ;No information about KM-value	R03823;No information of KEGG othology	R07512;K09835;5.-.-.-;crtH##crtISO;No information about KM-value	R07511;K00514;1.14.99.30;E1.14.99.30##crtQ##zds;No information about KM-value	R07510;K02293;1.14.99.-;PDS##crtP;No information about KM-value	R04218;No information of KEGG othology	R02065;K02291;2.5.1.32;crtB;No information about KM-value	R02061;K13789;2.5.1.29;GGPS;farnesyl diphosphate##0.0005##638761##Ricinus communis (castor bean)
Cyanin##Cyanidin 3,5-di-O-glucoside##Cyanidin 3,5-O-diglucoside	C08639	10	R06546;R06535;R05036;R03636;R03124;R02444;R02446;R01613;R01616;R00737	R06546;K12338;2.4.1.-;UGT75C1;No information about KM-value	R06535;K12930;2.4.1.115;BZ1;quercetin##0.015##489569##Vitis vinifera (wine grape)	R05036;K05277;1.14.11.19;E1.14.11.19;No information about KM-value	R03636;K00091;1.1.1.219;E1.1.1.219;No information about KM-value	R03124;K05280;1.14.13.21;E1.14.13.21;No information about KM-value	R02444;K00475;1.14.11.9;E1.14.11.9;No information about KM-value	R02446;K01859;5.5.1.6;E5.5.1.6;No information about KM-value	R01613;K00660;2.3.1.74;E2.3.1.74##bcsA;p-Coumaroyl-CoA##0.048##676378##Physcomitrella patens subsp. patens	R01616;K01904;6.2.1.12;E6.2.1.12;ATP##0.004##653536##Arabidopsis thaliana (thale cress)	R00737;K10774;4.3.1.23;E4.3.1.23;L-tyrosine##0.016##651293##Rhodobacter capsulatus	R00737;K13064;4.3.1.25;PTAL;L-tyrosine##0.044##679588##Phanerochaete chrysosporium	R00737;K10774;4.3.1.23;E4.3.1.23;L-phenylalanine##1.28##651293##Rhodobacter capsulatus
Cyanin##Cyanidin 3,5-di-O-glucoside##Cyanidin 3,5-O-diglucoside	C08639	10	R06546;R06535;R05036;R05723;R03640;R07991;R07988;R07436;R08767;R01301	R06546;K12338;2.4.1.-;UGT75C1;No information about KM-value	R06535;K12930;2.4.1.115;BZ1;quercetin##0.015##489569##Vitis vinifera (wine grape)	R05036;K05277;1.14.11.19;E1.14.11.19;No information about KM-value	R05723;K05277;1.14.11.19;E1.14.11.19;No information about KM-value	R03640;K00475;1.14.11.9;E1.14.11.9;No information about KM-value	R07991;No information of KEGG othology	R07988;K00660;2.3.1.74;E2.3.1.74##bcsA;p-Coumaroyl-CoA##0.048##676378##Physcomitrella patens subsp. patens	R07436;K09754;1.14.13.-;CYP98A##C3H;No information about KM-value	R08767;No information of KEGG othology	R01301;K01075;3.1.2.23;E3.1.2.23;No information about KM-value
Cyanin##Cyanidin 3,5-di-O-glucoside##Cyanidin 3,5-O-diglucoside	C08639	10	R06546;R06535;R05036;R05723;R03640;R02442;R02446;R01613;R01616;R01308	R06546;K12338;2.4.1.-;UGT75C1;No information about KM-value	R06535;K12930;2.4.1.115;BZ1;quercetin##0.015##489569##Vitis vinifera (wine grape)	R05036;K05277;1.14.11.19;E1.14.11.19;No information about KM-value	R05723;K05277;1.14.11.19;E1.14.11.19;No information about KM-value	R03640;K00475;1.14.11.9;E1.14.11.9;No information about KM-value	R02442;K05280;1.14.13.21;E1.14.13.21;No information about KM-value	R02446;K01859;5.5.1.6;E5.5.1.6;No information about KM-value	R01613;K00660;2.3.1.74;E2.3.1.74##bcsA;p-Coumaroyl-CoA##0.048##676378##Physcomitrella patens subsp. patens	R01616;K01904;6.2.1.12;E6.2.1.12;ATP##0.004##653536##Arabidopsis thaliana (thale cress)	R01308;No information of KEGG othology
Cyanin##Cyanidin 3,5-di-O-glucoside##Cyanidin 3,5-O-diglucoside	C08639	10	R06546;R06535;R05036;R05723;R03640;R02442;R02446;R01613;R08767;R01300	R06546;K12338;2.4.1.-;UGT75C1;No information about KM-value	R06535;K12930;2.4.1.115;BZ1;quercetin##0.015##489569##Vitis vinifera (wine grape)	R05036;K05277;1.14.11.19;E1.14.11.19;No information about KM-value	R05723;K05277;1.14.11.19;E1.14.11.19;No information about KM-value	R03640;K00475;1.14.11.9;E1.14.11.9;No information about KM-value	R02442;K05280;1.14.13.21;E1.14.13.21;No information about KM-value	R02446;K01859;5.5.1.6;E5.5.1.6;No information about KM-value	R01613;K00660;2.3.1.74;E2.3.1.74##bcsA;p-Coumaroyl-CoA##0.048##676378##Physcomitrella patens subsp. patens	R08767;No information of KEGG othology	R01300;K04105;6.2.1.27;hbaA;No information about KM-value
Cyanin##Cyanidin 3,5-di-O-glucoside##Cyanidin 3,5-O-diglucoside	C08639	10	R06546;R06535;R05036;R03636;R03640;R07991;R07988;R07436;R08767;R01300	R06546;K12338;2.4.1.-;UGT75C1;No information about KM-value	R06535;K12930;2.4.1.115;BZ1;quercetin##0.015##489569##Vitis vinifera (wine grape)	R05036;K05277;1.14.11.19;E1.14.11.19;No information about KM-value	R03636;K00091;1.1.1.219;E1.1.1.219;No information about KM-value	R03640;K00475;1.14.11.9;E1.14.11.9;No information about KM-value	R07991;No information of KEGG othology	R07988;K00660;2.3.1.74;E2.3.1.74##bcsA;p-Coumaroyl-CoA##0.048##676378##Physcomitrella patens subsp. patens	R07436;K09754;1.14.13.-;CYP98A##C3H;No information about KM-value	R08767;No information of KEGG othology	R01300;K04105;6.2.1.27;hbaA;No information about KM-value
Cyanin##Cyanidin 3,5-di-O-glucoside##Cyanidin 3,5-O-diglucoside	C08639	10	R06546;R06535;R05036;R05723;R03640;R02442;R02446;R01613;R08767;R01301	R06546;K12338;2.4.1.-;UGT75C1;No information about KM-value	R06535;K12930;2.4.1.115;BZ1;quercetin##0.015##489569##Vitis vinifera (wine grape)	R05036;K05277;1.14.11.19;E1.14.11.19;No information about KM-value	R05723;K05277;1.14.11.19;E1.14.11.19;No information about KM-value	R03640;K00475;1.14.11.9;E1.14.11.9;No information about KM-value	R02442;K05280;1.14.13.21;E1.14.13.21;No information about KM-value	R02446;K01859;5.5.1.6;E5.5.1.6;No information about KM-value	R01613;K00660;2.3.1.74;E2.3.1.74##bcsA;p-Coumaroyl-CoA##0.048##676378##Physcomitrella patens subsp. patens	R08767;No information of KEGG othology	R01301;K01075;3.1.2.23;E3.1.2.23;No information about KM-value
Cyanin##Cyanidin 3,5-di-O-glucoside##Cyanidin 3,5-O-diglucoside	C08639	10	R06546;R06535;R05036;R05723;R03640;R07991;R07988;R01943;R07826;R00737	R06546;K12338;2.4.1.-;UGT75C1;No information about KM-value	R06535;K12930;2.4.1.115;BZ1;quercetin##0.015##489569##Vitis vinifera (wine grape)	R05036;K05277;1.14.11.19;E1.14.11.19;No information about KM-value	R05723;K05277;1.14.11.19;E1.14.11.19;No information about KM-value	R03640;K00475;1.14.11.9;E1.14.11.9;No information about KM-value	R07991;No information of KEGG othology	R07988;K00660;2.3.1.74;E2.3.1.74##bcsA;p-Coumaroyl-CoA##0.048##676378##Physcomitrella patens subsp. patens	R01943;K01904;6.2.1.12;E6.2.1.12;ATP##0.004##653536##Arabidopsis thaliana (thale cress)	R07826;K09754;1.14.13.-;CYP98A##C3H;No information about KM-value	R00737;K10774;4.3.1.23;E4.3.1.23;L-tyrosine##0.016##651293##Rhodobacter capsulatus	R00737;K13064;4.3.1.25;PTAL;L-tyrosine##0.044##679588##Phanerochaete chrysosporium	R00737;K10774;4.3.1.23;E4.3.1.23;L-phenylalanine##1.28##651293##Rhodobacter capsulatus
Cyanin##Cyanidin 3,5-di-O-glucoside##Cyanidin 3,5-O-diglucoside	C08639	10	R06546;R06535;R05036;R05723;R03124;R02444;R02446;R01613;R01616;R01308	R06546;K12338;2.4.1.-;UGT75C1;No information about KM-value	R06535;K12930;2.4.1.115;BZ1;quercetin##0.015##489569##Vitis vinifera (wine grape)	R05036;K05277;1.14.11.19;E1.14.11.19;No information about KM-value	R05723;K05277;1.14.11.19;E1.14.11.19;No information about KM-value	R03124;K05280;1.14.13.21;E1.14.13.21;No information about KM-value	R02444;K00475;1.14.11.9;E1.14.11.9;No information about KM-value	R02446;K01859;5.5.1.6;E5.5.1.6;No information about KM-value	R01613;K00660;2.3.1.74;E2.3.1.74##bcsA;p-Coumaroyl-CoA##0.048##676378##Physcomitrella patens subsp. patens	R01616;K01904;6.2.1.12;E6.2.1.12;ATP##0.004##653536##Arabidopsis thaliana (thale cress)	R01308;No information of KEGG othology
Cyanin##Cyanidin 3,5-di-O-glucoside##Cyanidin 3,5-O-diglucoside	C08639	10	R06546;R06535;R05036;R05723;R03640;R07991;R07988;R01943;R07826;R01308	R06546;K12338;2.4.1.-;UGT75C1;No information about KM-value	R06535;K12930;2.4.1.115;BZ1;quercetin##0.015##489569##Vitis vinifera (wine grape)	R05036;K05277;1.14.11.19;E1.14.11.19;No information about KM-value	R05723;K05277;1.14.11.19;E1.14.11.19;No information about KM-value	R03640;K00475;1.14.11.9;E1.14.11.9;No information about KM-value	R07991;No information of KEGG othology	R07988;K00660;2.3.1.74;E2.3.1.74##bcsA;p-Coumaroyl-CoA##0.048##676378##Physcomitrella patens subsp. patens	R01943;K01904;6.2.1.12;E6.2.1.12;ATP##0.004##653536##Arabidopsis thaliana (thale cress)	R07826;K09754;1.14.13.-;CYP98A##C3H;No information about KM-value	R01308;No information of KEGG othology
Cyanin##Cyanidin 3,5-di-O-glucoside##Cyanidin 3,5-O-diglucoside	C08639	10	R06546;R06535;R05036;R03636;R03640;R07991;R07988;R01943;R07826;R00737	R06546;K12338;2.4.1.-;UGT75C1;No information about KM-value	R06535;K12930;2.4.1.115;BZ1;quercetin##0.015##489569##Vitis vinifera (wine grape)	R05036;K05277;1.14.11.19;E1.14.11.19;No information about KM-value	R03636;K00091;1.1.1.219;E1.1.1.219;No information about KM-value	R03640;K00475;1.14.11.9;E1.14.11.9;No information about KM-value	R07991;No information of KEGG othology	R07988;K00660;2.3.1.74;E2.3.1.74##bcsA;p-Coumaroyl-CoA##0.048##676378##Physcomitrella patens subsp. patens	R01943;K01904;6.2.1.12;E6.2.1.12;ATP##0.004##653536##Arabidopsis thaliana (thale cress)	R07826;K09754;1.14.13.-;CYP98A##C3H;No information about KM-value	R00737;K10774;4.3.1.23;E4.3.1.23;L-tyrosine##0.016##651293##Rhodobacter capsulatus	R00737;K13064;4.3.1.25;PTAL;L-tyrosine##0.044##679588##Phanerochaete chrysosporium	R00737;K10774;4.3.1.23;E4.3.1.23;L-phenylalanine##1.28##651293##Rhodobacter capsulatus
Cyanin##Cyanidin 3,5-di-O-glucoside##Cyanidin 3,5-O-diglucoside	C08639	10	R06546;R06535;R05036;R05723;R03124;R02444;R02446;R01613;R08767;R01300	R06546;K12338;2.4.1.-;UGT75C1;No information about KM-value	R06535;K12930;2.4.1.115;BZ1;quercetin##0.015##489569##Vitis vinifera (wine grape)	R05036;K05277;1.14.11.19;E1.14.11.19;No information about KM-value	R05723;K05277;1.14.11.19;E1.14.11.19;No information about KM-value	R03124;K05280;1.14.13.21;E1.14.13.21;No information about KM-value	R02444;K00475;1.14.11.9;E1.14.11.9;No information about KM-value	R02446;K01859;5.5.1.6;E5.5.1.6;No information about KM-value	R01613;K00660;2.3.1.74;E2.3.1.74##bcsA;p-Coumaroyl-CoA##0.048##676378##Physcomitrella patens subsp. patens	R08767;No information of KEGG othology	R01300;K04105;6.2.1.27;hbaA;No information about KM-value
Cyanin##Cyanidin 3,5-di-O-glucoside##Cyanidin 3,5-O-diglucoside	C08639	10	R06546;R06535;R05036;R05723;R03124;R02444;R02446;R01613;R08767;R01301	R06546;K12338;2.4.1.-;UGT75C1;No information about KM-value	R06535;K12930;2.4.1.115;BZ1;quercetin##0.015##489569##Vitis vinifera (wine grape)	R05036;K05277;1.14.11.19;E1.14.11.19;No information about KM-value	R05723;K05277;1.14.11.19;E1.14.11.19;No information about KM-value	R03124;K05280;1.14.13.21;E1.14.13.21;No information about KM-value	R02444;K00475;1.14.11.9;E1.14.11.9;No information about KM-value	R02446;K01859;5.5.1.6;E5.5.1.6;No information about KM-value	R01613;K00660;2.3.1.74;E2.3.1.74##bcsA;p-Coumaroyl-CoA##0.048##676378##Physcomitrella patens subsp. patens	R08767;No information of KEGG othology	R01301;K01075;3.1.2.23;E3.1.2.23;No information about KM-value
Cyanin##Cyanidin 3,5-di-O-glucoside##Cyanidin 3,5-O-diglucoside	C08639	10	R06546;R06535;R05036;R03636;R03640;R07991;R07988;R07436;R08767;R01301	R06546;K12338;2.4.1.-;UGT75C1;No information about KM-value	R06535;K12930;2.4.1.115;BZ1;quercetin##0.015##489569##Vitis vinifera (wine grape)	R05036;K05277;1.14.11.19;E1.14.11.19;No information about KM-value	R03636;K00091;1.1.1.219;E1.1.1.219;No information about KM-value	R03640;K00475;1.14.11.9;E1.14.11.9;No information about KM-value	R07991;No information of KEGG othology	R07988;K00660;2.3.1.74;E2.3.1.74##bcsA;p-Coumaroyl-CoA##0.048##676378##Physcomitrella patens subsp. patens	R07436;K09754;1.14.13.-;CYP98A##C3H;No information about KM-value	R08767;No information of KEGG othology	R01301;K01075;3.1.2.23;E3.1.2.23;No information about KM-value
Cyanin##Cyanidin 3,5-di-O-glucoside##Cyanidin 3,5-O-diglucoside	C08639	10	R06546;R06535;R05036;R05723;R03640;R02442;R02446;R01613;R01616;R00737	R06546;K12338;2.4.1.-;UGT75C1;No information about KM-value	R06535;K12930;2.4.1.115;BZ1;quercetin##0.015##489569##Vitis vinifera (wine grape)	R05036;K05277;1.14.11.19;E1.14.11.19;No information about KM-value	R05723;K05277;1.14.11.19;E1.14.11.19;No information about KM-value	R03640;K00475;1.14.11.9;E1.14.11.9;No information about KM-value	R02442;K05280;1.14.13.21;E1.14.13.21;No information about KM-value	R02446;K01859;5.5.1.6;E5.5.1.6;No information about KM-value	R01613;K00660;2.3.1.74;E2.3.1.74##bcsA;p-Coumaroyl-CoA##0.048##676378##Physcomitrella patens subsp. patens	R01616;K01904;6.2.1.12;E6.2.1.12;ATP##0.004##653536##Arabidopsis thaliana (thale cress)	R00737;K10774;4.3.1.23;E4.3.1.23;L-tyrosine##0.016##651293##Rhodobacter capsulatus	R00737;K13064;4.3.1.25;PTAL;L-tyrosine##0.044##679588##Phanerochaete chrysosporium	R00737;K10774;4.3.1.23;E4.3.1.23;L-phenylalanine##1.28##651293##Rhodobacter capsulatus
Cyanin##Cyanidin 3,5-di-O-glucoside##Cyanidin 3,5-O-diglucoside	C08639	10	R06546;R06535;R05036;R03636;R03640;R02442;R02446;R01613;R01616;R00737	R06546;K12338;2.4.1.-;UGT75C1;No information about KM-value	R06535;K12930;2.4.1.115;BZ1;quercetin##0.015##489569##Vitis vinifera (wine grape)	R05036;K05277;1.14.11.19;E1.14.11.19;No information about KM-value	R03636;K00091;1.1.1.219;E1.1.1.219;No information about KM-value	R03640;K00475;1.14.11.9;E1.14.11.9;No information about KM-value	R02442;K05280;1.14.13.21;E1.14.13.21;No information about KM-value	R02446;K01859;5.5.1.6;E5.5.1.6;No information about KM-value	R01613;K00660;2.3.1.74;E2.3.1.74##bcsA;p-Coumaroyl-CoA##0.048##676378##Physcomitrella patens subsp. patens	R01616;K01904;6.2.1.12;E6.2.1.12;ATP##0.004##653536##Arabidopsis thaliana (thale cress)	R00737;K10774;4.3.1.23;E4.3.1.23;L-tyrosine##0.016##651293##Rhodobacter capsulatus	R00737;K13064;4.3.1.25;PTAL;L-tyrosine##0.044##679588##Phanerochaete chrysosporium	R00737;K10774;4.3.1.23;E4.3.1.23;L-phenylalanine##1.28##651293##Rhodobacter capsulatus
Cyanin##Cyanidin 3,5-di-O-glucoside##Cyanidin 3,5-O-diglucoside	C08639	10	R06546;R06535;R05036;R05723;R03640;R07991;R07988;R07436;R01616;R00737	R06546;K12338;2.4.1.-;UGT75C1;No information about KM-value	R06535;K12930;2.4.1.115;BZ1;quercetin##0.015##489569##Vitis vinifera (wine grape)	R05036;K05277;1.14.11.19;E1.14.11.19;No information about KM-value	R05723;K05277;1.14.11.19;E1.14.11.19;No information about KM-value	R03640;K00475;1.14.11.9;E1.14.11.9;No information about KM-value	R07991;No information of KEGG othology	R07988;K00660;2.3.1.74;E2.3.1.74##bcsA;p-Coumaroyl-CoA##0.048##676378##Physcomitrella patens subsp. patens	R07436;K09754;1.14.13.-;CYP98A##C3H;No information about KM-value	R01616;K01904;6.2.1.12;E6.2.1.12;ATP##0.004##653536##Arabidopsis thaliana (thale cress)	R00737;K10774;4.3.1.23;E4.3.1.23;L-tyrosine##0.016##651293##Rhodobacter capsulatus	R00737;K13064;4.3.1.25;PTAL;L-tyrosine##0.044##679588##Phanerochaete chrysosporium	R00737;K10774;4.3.1.23;E4.3.1.23;L-phenylalanine##1.28##651293##Rhodobacter capsulatus
Cyanin##Cyanidin 3,5-di-O-glucoside##Cyanidin 3,5-O-diglucoside	C08639	10	R06546;R06535;R05036;R05723;R03640;R07991;R07988;R07436;R01616;R01308	R06546;K12338;2.4.1.-;UGT75C1;No information about KM-value	R06535;K12930;2.4.1.115;BZ1;quercetin##0.015##489569##Vitis vinifera (wine grape)	R05036;K05277;1.14.11.19;E1.14.11.19;No information about KM-value	R05723;K05277;1.14.11.19;E1.14.11.19;No information about KM-value	R03640;K00475;1.14.11.9;E1.14.11.9;No information about KM-value	R07991;No information of KEGG othology	R07988;K00660;2.3.1.74;E2.3.1.74##bcsA;p-Coumaroyl-CoA##0.048##676378##Physcomitrella patens subsp. patens	R07436;K09754;1.14.13.-;CYP98A##C3H;No information about KM-value	R01616;K01904;6.2.1.12;E6.2.1.12;ATP##0.004##653536##Arabidopsis thaliana (thale cress)	R01308;No information of KEGG othology
Cyanin##Cyanidin 3,5-di-O-glucoside##Cyanidin 3,5-O-diglucoside	C08639	10	R06546;R06535;R05036;R03636;R03640;R02442;R02446;R01613;R01616;R01308	R06546;K12338;2.4.1.-;UGT75C1;No information about KM-value	R06535;K12930;2.4.1.115;BZ1;quercetin##0.015##489569##Vitis vinifera (wine grape)	R05036;K05277;1.14.11.19;E1.14.11.19;No information about KM-value	R03636;K00091;1.1.1.219;E1.1.1.219;No information about KM-value	R03640;K00475;1.14.11.9;E1.14.11.9;No information about KM-value	R02442;K05280;1.14.13.21;E1.14.13.21;No information about KM-value	R02446;K01859;5.5.1.6;E5.5.1.6;No information about KM-value	R01613;K00660;2.3.1.74;E2.3.1.74##bcsA;p-Coumaroyl-CoA##0.048##676378##Physcomitrella patens subsp. patens	R01616;K01904;6.2.1.12;E6.2.1.12;ATP##0.004##653536##Arabidopsis thaliana (thale cress)	R01308;No information of KEGG othology
Cyanin##Cyanidin 3,5-di-O-glucoside##Cyanidin 3,5-O-diglucoside	C08639	10	R06546;R06535;R05036;R03636;R03124;R02444;R02446;R01613;R01616;R01308	R06546;K12338;2.4.1.-;UGT75C1;No information about KM-value	R06535;K12930;2.4.1.115;BZ1;quercetin##0.015##489569##Vitis vinifera (wine grape)	R05036;K05277;1.14.11.19;E1.14.11.19;No information about KM-value	R03636;K00091;1.1.1.219;E1.1.1.219;No information about KM-value	R03124;K05280;1.14.13.21;E1.14.13.21;No information about KM-value	R02444;K00475;1.14.11.9;E1.14.11.9;No information about KM-value	R02446;K01859;5.5.1.6;E5.5.1.6;No information about KM-value	R01613;K00660;2.3.1.74;E2.3.1.74##bcsA;p-Coumaroyl-CoA##0.048##676378##Physcomitrella patens subsp. patens	R01616;K01904;6.2.1.12;E6.2.1.12;ATP##0.004##653536##Arabidopsis thaliana (thale cress)	R01308;No information of KEGG othology
Cyanin##Cyanidin 3,5-di-O-glucoside##Cyanidin 3,5-O-diglucoside	C08639	10	R06546;R06535;R05036;R03636;R03640;R02442;R02446;R01613;R08767;R01300	R06546;K12338;2.4.1.-;UGT75C1;No information about KM-value	R06535;K12930;2.4.1.115;BZ1;quercetin##0.015##489569##Vitis vinifera (wine grape)	R05036;K05277;1.14.11.19;E1.14.11.19;No information about KM-value	R03636;K00091;1.1.1.219;E1.1.1.219;No information about KM-value	R03640;K00475;1.14.11.9;E1.14.11.9;No information about KM-value	R02442;K05280;1.14.13.21;E1.14.13.21;No information about KM-value	R02446;K01859;5.5.1.6;E5.5.1.6;No information about KM-value	R01613;K00660;2.3.1.74;E2.3.1.74##bcsA;p-Coumaroyl-CoA##0.048##676378##Physcomitrella patens subsp. patens	R08767;No information of KEGG othology	R01300;K04105;6.2.1.27;hbaA;No information about KM-value
Cyanin##Cyanidin 3,5-di-O-glucoside##Cyanidin 3,5-O-diglucoside	C08639	10	R06546;R06535;R05036;R03636;R03640;R02442;R02446;R01613;R08767;R01301	R06546;K12338;2.4.1.-;UGT75C1;No information about KM-value	R06535;K12930;2.4.1.115;BZ1;quercetin##0.015##489569##Vitis vinifera (wine grape)	R05036;K05277;1.14.11.19;E1.14.11.19;No information about KM-value	R03636;K00091;1.1.1.219;E1.1.1.219;No information about KM-value	R03640;K00475;1.14.11.9;E1.14.11.9;No information about KM-value	R02442;K05280;1.14.13.21;E1.14.13.21;No information about KM-value	R02446;K01859;5.5.1.6;E5.5.1.6;No information about KM-value	R01613;K00660;2.3.1.74;E2.3.1.74##bcsA;p-Coumaroyl-CoA##0.048##676378##Physcomitrella patens subsp. patens	R08767;No information of KEGG othology	R01301;K01075;3.1.2.23;E3.1.2.23;No information about KM-value
Cyanin##Cyanidin 3,5-di-O-glucoside##Cyanidin 3,5-O-diglucoside	C08639	10	R06546;R06535;R05036;R03636;R03640;R07991;R07988;R01943;R07826;R01308	R06546;K12338;2.4.1.-;UGT75C1;No information about KM-value	R06535;K12930;2.4.1.115;BZ1;quercetin##0.015##489569##Vitis vinifera (wine grape)	R05036;K05277;1.14.11.19;E1.14.11.19;No information about KM-value	R03636;K00091;1.1.1.219;E1.1.1.219;No information about KM-value	R03640;K00475;1.14.11.9;E1.14.11.9;No information about KM-value	R07991;No information of KEGG othology	R07988;K00660;2.3.1.74;E2.3.1.74##bcsA;p-Coumaroyl-CoA##0.048##676378##Physcomitrella patens subsp. patens	R01943;K01904;6.2.1.12;E6.2.1.12;ATP##0.004##653536##Arabidopsis thaliana (thale cress)	R07826;K09754;1.14.13.-;CYP98A##C3H;No information about KM-value	R01308;No information of KEGG othology
Cyanin##Cyanidin 3,5-di-O-glucoside##Cyanidin 3,5-O-diglucoside	C08639	10	R06546;R06535;R05036;R03636;R03124;R02444;R02446;R01613;R08767;R01300	R06546;K12338;2.4.1.-;UGT75C1;No information about KM-value	R06535;K12930;2.4.1.115;BZ1;quercetin##0.015##489569##Vitis vinifera (wine grape)	R05036;K05277;1.14.11.19;E1.14.11.19;No information about KM-value	R03636;K00091;1.1.1.219;E1.1.1.219;No information about KM-value	R03124;K05280;1.14.13.21;E1.14.13.21;No information about KM-value	R02444;K00475;1.14.11.9;E1.14.11.9;No information about KM-value	R02446;K01859;5.5.1.6;E5.5.1.6;No information about KM-value	R01613;K00660;2.3.1.74;E2.3.1.74##bcsA;p-Coumaroyl-CoA##0.048##676378##Physcomitrella patens subsp. patens	R08767;No information of KEGG othology	R01300;K04105;6.2.1.27;hbaA;No information about KM-value
Cyanin##Cyanidin 3,5-di-O-glucoside##Cyanidin 3,5-O-diglucoside	C08639	10	R06546;R06535;R05036;R03636;R03124;R02444;R02446;R01613;R08767;R01301	R06546;K12338;2.4.1.-;UGT75C1;No information about KM-value	R06535;K12930;2.4.1.115;BZ1;quercetin##0.015##489569##Vitis vinifera (wine grape)	R05036;K05277;1.14.11.19;E1.14.11.19;No information about KM-value	R03636;K00091;1.1.1.219;E1.1.1.219;No information about KM-value	R03124;K05280;1.14.13.21;E1.14.13.21;No information about KM-value	R02444;K00475;1.14.11.9;E1.14.11.9;No information about KM-value	R02446;K01859;5.5.1.6;E5.5.1.6;No information about KM-value	R01613;K00660;2.3.1.74;E2.3.1.74##bcsA;p-Coumaroyl-CoA##0.048##676378##Physcomitrella patens subsp. patens	R08767;No information of KEGG othology	R01301;K01075;3.1.2.23;E3.1.2.23;No information about KM-value
Cyanin##Cyanidin 3,5-di-O-glucoside##Cyanidin 3,5-O-diglucoside	C08639	10	R06546;R06535;R05036;R03636;R03640;R07991;R07988;R07436;R01616;R00737	R06546;K12338;2.4.1.-;UGT75C1;No information about KM-value	R06535;K12930;2.4.1.115;BZ1;quercetin##0.015##489569##Vitis vinifera (wine grape)	R05036;K05277;1.14.11.19;E1.14.11.19;No information about KM-value	R03636;K00091;1.1.1.219;E1.1.1.219;No information about KM-value	R03640;K00475;1.14.11.9;E1.14.11.9;No information about KM-value	R07991;No information of KEGG othology	R07988;K00660;2.3.1.74;E2.3.1.74##bcsA;p-Coumaroyl-CoA##0.048##676378##Physcomitrella patens subsp. patens	R07436;K09754;1.14.13.-;CYP98A##C3H;No information about KM-value	R01616;K01904;6.2.1.12;E6.2.1.12;ATP##0.004##653536##Arabidopsis thaliana (thale cress)	R00737;K10774;4.3.1.23;E4.3.1.23;L-tyrosine##0.016##651293##Rhodobacter capsulatus	R00737;K13064;4.3.1.25;PTAL;L-tyrosine##0.044##679588##Phanerochaete chrysosporium	R00737;K10774;4.3.1.23;E4.3.1.23;L-phenylalanine##1.28##651293##Rhodobacter capsulatus
Cyanin##Cyanidin 3,5-di-O-glucoside##Cyanidin 3,5-O-diglucoside	C08639	10	R06546;R06535;R05036;R03636;R03640;R07991;R07988;R07436;R01616;R01308	R06546;K12338;2.4.1.-;UGT75C1;No information about KM-value	R06535;K12930;2.4.1.115;BZ1;quercetin##0.015##489569##Vitis vinifera (wine grape)	R05036;K05277;1.14.11.19;E1.14.11.19;No information about KM-value	R03636;K00091;1.1.1.219;E1.1.1.219;No information about KM-value	R03640;K00475;1.14.11.9;E1.14.11.9;No information about KM-value	R07991;No information of KEGG othology	R07988;K00660;2.3.1.74;E2.3.1.74##bcsA;p-Coumaroyl-CoA##0.048##676378##Physcomitrella patens subsp. patens	R07436;K09754;1.14.13.-;CYP98A##C3H;No information about KM-value	R01616;K01904;6.2.1.12;E6.2.1.12;ATP##0.004##653536##Arabidopsis thaliana (thale cress)	R01308;No information of KEGG othology
Cyanin##Cyanidin 3,5-di-O-glucoside##Cyanidin 3,5-O-diglucoside	C08639	10	R06546;R06535;R05036;R05723;R03124;R02444;R02446;R01613;R01616;R00737	R06546;K12338;2.4.1.-;UGT75C1;No information about KM-value	R06535;K12930;2.4.1.115;BZ1;quercetin##0.015##489569##Vitis vinifera (wine grape)	R05036;K05277;1.14.11.19;E1.14.11.19;No information about KM-value	R05723;K05277;1.14.11.19;E1.14.11.19;No information about KM-value	R03124;K05280;1.14.13.21;E1.14.13.21;No information about KM-value	R02444;K00475;1.14.11.9;E1.14.11.9;No information about KM-value	R02446;K01859;5.5.1.6;E5.5.1.6;No information about KM-value	R01613;K00660;2.3.1.74;E2.3.1.74##bcsA;p-Coumaroyl-CoA##0.048##676378##Physcomitrella patens subsp. patens	R01616;K01904;6.2.1.12;E6.2.1.12;ATP##0.004##653536##Arabidopsis thaliana (thale cress)	R00737;K10774;4.3.1.23;E4.3.1.23;L-tyrosine##0.016##651293##Rhodobacter capsulatus	R00737;K13064;4.3.1.25;PTAL;L-tyrosine##0.044##679588##Phanerochaete chrysosporium	R00737;K10774;4.3.1.23;E4.3.1.23;L-phenylalanine##1.28##651293##Rhodobacter capsulatus
Cyanin##Cyanidin 3,5-di-O-glucoside##Cyanidin 3,5-O-diglucoside	C08639	10	R06546;R06535;R05036;R05723;R03640;R07991;R07988;R07436;R08767;R01300	R06546;K12338;2.4.1.-;UGT75C1;No information about KM-value	R06535;K12930;2.4.1.115;BZ1;quercetin##0.015##489569##Vitis vinifera (wine grape)	R05036;K05277;1.14.11.19;E1.14.11.19;No information about KM-value	R05723;K05277;1.14.11.19;E1.14.11.19;No information about KM-value	R03640;K00475;1.14.11.9;E1.14.11.9;No information about KM-value	R07991;No information of KEGG othology	R07988;K00660;2.3.1.74;E2.3.1.74##bcsA;p-Coumaroyl-CoA##0.048##676378##Physcomitrella patens subsp. patens	R07436;K09754;1.14.13.-;CYP98A##C3H;No information about KM-value	R08767;No information of KEGG othology	R01300;K04105;6.2.1.27;hbaA;No information about KM-value
Cyanin##Cyanidin 3,5-di-O-glucoside##Cyanidin 3,5-O-diglucoside	C08639	10	R07909;R07908;R05036;R03636;R03124;R02444;R02446;R01613;R01616;R00737	R07909;K12938;2.4.1.-;GT1;No information about KM-value	R07908;K12938;2.4.1.-;GT1;No information about KM-value	R05036;K05277;1.14.11.19;E1.14.11.19;No information about KM-value	R03636;K00091;1.1.1.219;E1.1.1.219;No information about KM-value	R03124;K05280;1.14.13.21;E1.14.13.21;No information about KM-value	R02444;K00475;1.14.11.9;E1.14.11.9;No information about KM-value	R02446;K01859;5.5.1.6;E5.5.1.6;No information about KM-value	R01613;K00660;2.3.1.74;E2.3.1.74##bcsA;p-Coumaroyl-CoA##0.048##676378##Physcomitrella patens subsp. patens	R01616;K01904;6.2.1.12;E6.2.1.12;ATP##0.004##653536##Arabidopsis thaliana (thale cress)	R00737;K10774;4.3.1.23;E4.3.1.23;L-tyrosine##0.016##651293##Rhodobacter capsulatus	R00737;K13064;4.3.1.25;PTAL;L-tyrosine##0.044##679588##Phanerochaete chrysosporium	R00737;K10774;4.3.1.23;E4.3.1.23;L-phenylalanine##1.28##651293##Rhodobacter capsulatus
Cyanin##Cyanidin 3,5-di-O-glucoside##Cyanidin 3,5-O-diglucoside	C08639	10	R07909;R07908;R05036;R05723;R03640;R07991;R07988;R07436;R08767;R01301	R07909;K12938;2.4.1.-;GT1;No information about KM-value	R07908;K12938;2.4.1.-;GT1;No information about KM-value	R05036;K05277;1.14.11.19;E1.14.11.19;No information about KM-value	R05723;K05277;1.14.11.19;E1.14.11.19;No information about KM-value	R03640;K00475;1.14.11.9;E1.14.11.9;No information about KM-value	R07991;No information of KEGG othology	R07988;K00660;2.3.1.74;E2.3.1.74##bcsA;p-Coumaroyl-CoA##0.048##676378##Physcomitrella patens subsp. patens	R07436;K09754;1.14.13.-;CYP98A##C3H;No information about KM-value	R08767;No information of KEGG othology	R01301;K01075;3.1.2.23;E3.1.2.23;No information about KM-value
Cyanin##Cyanidin 3,5-di-O-glucoside##Cyanidin 3,5-O-diglucoside	C08639	10	R07909;R07908;R05036;R05723;R03640;R02442;R02446;R01613;R01616;R01308	R07909;K12938;2.4.1.-;GT1;No information about KM-value	R07908;K12938;2.4.1.-;GT1;No information about KM-value	R05036;K05277;1.14.11.19;E1.14.11.19;No information about KM-value	R05723;K05277;1.14.11.19;E1.14.11.19;No information about KM-value	R03640;K00475;1.14.11.9;E1.14.11.9;No information about KM-value	R02442;K05280;1.14.13.21;E1.14.13.21;No information about KM-value	R02446;K01859;5.5.1.6;E5.5.1.6;No information about KM-value	R01613;K00660;2.3.1.74;E2.3.1.74##bcsA;p-Coumaroyl-CoA##0.048##676378##Physcomitrella patens subsp. patens	R01616;K01904;6.2.1.12;E6.2.1.12;ATP##0.004##653536##Arabidopsis thaliana (thale cress)	R01308;No information of KEGG othology
Cyanin##Cyanidin 3,5-di-O-glucoside##Cyanidin 3,5-O-diglucoside	C08639	10	R07909;R07908;R05036;R05723;R03640;R02442;R02446;R01613;R08767;R01300	R07909;K12938;2.4.1.-;GT1;No information about KM-value	R07908;K12938;2.4.1.-;GT1;No information about KM-value	R05036;K05277;1.14.11.19;E1.14.11.19;No information about KM-value	R05723;K05277;1.14.11.19;E1.14.11.19;No information about KM-value	R03640;K00475;1.14.11.9;E1.14.11.9;No information about KM-value	R02442;K05280;1.14.13.21;E1.14.13.21;No information about KM-value	R02446;K01859;5.5.1.6;E5.5.1.6;No information about KM-value	R01613;K00660;2.3.1.74;E2.3.1.74##bcsA;p-Coumaroyl-CoA##0.048##676378##Physcomitrella patens subsp. patens	R08767;No information of KEGG othology	R01300;K04105;6.2.1.27;hbaA;No information about KM-value
Cyanin##Cyanidin 3,5-di-O-glucoside##Cyanidin 3,5-O-diglucoside	C08639	10	R07909;R07908;R05036;R03636;R03640;R07991;R07988;R07436;R08767;R01300	R07909;K12938;2.4.1.-;GT1;No information about KM-value	R07908;K12938;2.4.1.-;GT1;No information about KM-value	R05036;K05277;1.14.11.19;E1.14.11.19;No information about KM-value	R03636;K00091;1.1.1.219;E1.1.1.219;No information about KM-value	R03640;K00475;1.14.11.9;E1.14.11.9;No information about KM-value	R07991;No information of KEGG othology	R07988;K00660;2.3.1.74;E2.3.1.74##bcsA;p-Coumaroyl-CoA##0.048##676378##Physcomitrella patens subsp. patens	R07436;K09754;1.14.13.-;CYP98A##C3H;No information about KM-value	R08767;No information of KEGG othology	R01300;K04105;6.2.1.27;hbaA;No information about KM-value
Cyanin##Cyanidin 3,5-di-O-glucoside##Cyanidin 3,5-O-diglucoside	C08639	10	R07909;R07908;R05036;R05723;R03640;R02442;R02446;R01613;R08767;R01301	R07909;K12938;2.4.1.-;GT1;No information about KM-value	R07908;K12938;2.4.1.-;GT1;No information about KM-value	R05036;K05277;1.14.11.19;E1.14.11.19;No information about KM-value	R05723;K05277;1.14.11.19;E1.14.11.19;No information about KM-value	R03640;K00475;1.14.11.9;E1.14.11.9;No information about KM-value	R02442;K05280;1.14.13.21;E1.14.13.21;No information about KM-value	R02446;K01859;5.5.1.6;E5.5.1.6;No information about KM-value	R01613;K00660;2.3.1.74;E2.3.1.74##bcsA;p-Coumaroyl-CoA##0.048##676378##Physcomitrella patens subsp. patens	R08767;No information of KEGG othology	R01301;K01075;3.1.2.23;E3.1.2.23;No information about KM-value
Cyanin##Cyanidin 3,5-di-O-glucoside##Cyanidin 3,5-O-diglucoside	C08639	10	R07909;R07908;R05036;R05723;R03640;R07991;R07988;R01943;R07826;R00737	R07909;K12938;2.4.1.-;GT1;No information about KM-value	R07908;K12938;2.4.1.-;GT1;No information about KM-value	R05036;K05277;1.14.11.19;E1.14.11.19;No information about KM-value	R05723;K05277;1.14.11.19;E1.14.11.19;No information about KM-value	R03640;K00475;1.14.11.9;E1.14.11.9;No information about KM-value	R07991;No information of KEGG othology	R07988;K00660;2.3.1.74;E2.3.1.74##bcsA;p-Coumaroyl-CoA##0.048##676378##Physcomitrella patens subsp. patens	R01943;K01904;6.2.1.12;E6.2.1.12;ATP##0.004##653536##Arabidopsis thaliana (thale cress)	R07826;K09754;1.14.13.-;CYP98A##C3H;No information about KM-value	R00737;K10774;4.3.1.23;E4.3.1.23;L-tyrosine##0.016##651293##Rhodobacter capsulatus	R00737;K13064;4.3.1.25;PTAL;L-tyrosine##0.044##679588##Phanerochaete chrysosporium	R00737;K10774;4.3.1.23;E4.3.1.23;L-phenylalanine##1.28##651293##Rhodobacter capsulatus
Cyanin##Cyanidin 3,5-di-O-glucoside##Cyanidin 3,5-O-diglucoside	C08639	10	R07909;R07908;R05036;R05723;R03124;R02444;R02446;R01613;R01616;R01308	R07909;K12938;2.4.1.-;GT1;No information about KM-value	R07908;K12938;2.4.1.-;GT1;No information about KM-value	R05036;K05277;1.14.11.19;E1.14.11.19;No information about KM-value	R05723;K05277;1.14.11.19;E1.14.11.19;No information about KM-value	R03124;K05280;1.14.13.21;E1.14.13.21;No information about KM-value	R02444;K00475;1.14.11.9;E1.14.11.9;No information about KM-value	R02446;K01859;5.5.1.6;E5.5.1.6;No information about KM-value	R01613;K00660;2.3.1.74;E2.3.1.74##bcsA;p-Coumaroyl-CoA##0.048##676378##Physcomitrella patens subsp. patens	R01616;K01904;6.2.1.12;E6.2.1.12;ATP##0.004##653536##Arabidopsis thaliana (thale cress)	R01308;No information of KEGG othology
Cyanin##Cyanidin 3,5-di-O-glucoside##Cyanidin 3,5-O-diglucoside	C08639	10	R07909;R07908;R05036;R05723;R03640;R07991;R07988;R01943;R07826;R01308	R07909;K12938;2.4.1.-;GT1;No information about KM-value	R07908;K12938;2.4.1.-;GT1;No information about KM-value	R05036;K05277;1.14.11.19;E1.14.11.19;No information about KM-value	R05723;K05277;1.14.11.19;E1.14.11.19;No information about KM-value	R03640;K00475;1.14.11.9;E1.14.11.9;No information about KM-value	R07991;No information of KEGG othology	R07988;K00660;2.3.1.74;E2.3.1.74##bcsA;p-Coumaroyl-CoA##0.048##676378##Physcomitrella patens subsp. patens	R01943;K01904;6.2.1.12;E6.2.1.12;ATP##0.004##653536##Arabidopsis thaliana (thale cress)	R07826;K09754;1.14.13.-;CYP98A##C3H;No information about KM-value	R01308;No information of KEGG othology
Cyanin##Cyanidin 3,5-di-O-glucoside##Cyanidin 3,5-O-diglucoside	C08639	10	R07909;R07908;R05036;R03636;R03640;R07991;R07988;R01943;R07826;R00737	R07909;K12938;2.4.1.-;GT1;No information about KM-value	R07908;K12938;2.4.1.-;GT1;No information about KM-value	R05036;K05277;1.14.11.19;E1.14.11.19;No information about KM-value	R03636;K00091;1.1.1.219;E1.1.1.219;No information about KM-value	R03640;K00475;1.14.11.9;E1.14.11.9;No information about KM-value	R07991;No information of KEGG othology	R07988;K00660;2.3.1.74;E2.3.1.74##bcsA;p-Coumaroyl-CoA##0.048##676378##Physcomitrella patens subsp. patens	R01943;K01904;6.2.1.12;E6.2.1.12;ATP##0.004##653536##Arabidopsis thaliana (thale cress)	R07826;K09754;1.14.13.-;CYP98A##C3H;No information about KM-value	R00737;K10774;4.3.1.23;E4.3.1.23;L-tyrosine##0.016##651293##Rhodobacter capsulatus	R00737;K13064;4.3.1.25;PTAL;L-tyrosine##0.044##679588##Phanerochaete chrysosporium	R00737;K10774;4.3.1.23;E4.3.1.23;L-phenylalanine##1.28##651293##Rhodobacter capsulatus
Cyanin##Cyanidin 3,5-di-O-glucoside##Cyanidin 3,5-O-diglucoside	C08639	10	R07909;R07908;R05036;R05723;R03124;R02444;R02446;R01613;R08767;R01300	R07909;K12938;2.4.1.-;GT1;No information about KM-value	R07908;K12938;2.4.1.-;GT1;No information about KM-value	R05036;K05277;1.14.11.19;E1.14.11.19;No information about KM-value	R05723;K05277;1.14.11.19;E1.14.11.19;No information about KM-value	R03124;K05280;1.14.13.21;E1.14.13.21;No information about KM-value	R02444;K00475;1.14.11.9;E1.14.11.9;No information about KM-value	R02446;K01859;5.5.1.6;E5.5.1.6;No information about KM-value	R01613;K00660;2.3.1.74;E2.3.1.74##bcsA;p-Coumaroyl-CoA##0.048##676378##Physcomitrella patens subsp. patens	R08767;No information of KEGG othology	R01300;K04105;6.2.1.27;hbaA;No information about KM-value
Cyanin##Cyanidin 3,5-di-O-glucoside##Cyanidin 3,5-O-diglucoside	C08639	10	R07909;R07908;R05036;R05723;R03124;R02444;R02446;R01613;R08767;R01301	R07909;K12938;2.4.1.-;GT1;No information about KM-value	R07908;K12938;2.4.1.-;GT1;No information about KM-value	R05036;K05277;1.14.11.19;E1.14.11.19;No information about KM-value	R05723;K05277;1.14.11.19;E1.14.11.19;No information about KM-value	R03124;K05280;1.14.13.21;E1.14.13.21;No information about KM-value	R02444;K00475;1.14.11.9;E1.14.11.9;No information about KM-value	R02446;K01859;5.5.1.6;E5.5.1.6;No information about KM-value	R01613;K00660;2.3.1.74;E2.3.1.74##bcsA;p-Coumaroyl-CoA##0.048##676378##Physcomitrella patens subsp. patens	R08767;No information of KEGG othology	R01301;K01075;3.1.2.23;E3.1.2.23;No information about KM-value
Cyanin##Cyanidin 3,5-di-O-glucoside##Cyanidin 3,5-O-diglucoside	C08639	10	R07909;R07908;R05036;R03636;R03640;R07991;R07988;R07436;R08767;R01301	R07909;K12938;2.4.1.-;GT1;No information about KM-value	R07908;K12938;2.4.1.-;GT1;No information about KM-value	R05036;K05277;1.14.11.19;E1.14.11.19;No information about KM-value	R03636;K00091;1.1.1.219;E1.1.1.219;No information about KM-value	R03640;K00475;1.14.11.9;E1.14.11.9;No information about KM-value	R07991;No information of KEGG othology	R07988;K00660;2.3.1.74;E2.3.1.74##bcsA;p-Coumaroyl-CoA##0.048##676378##Physcomitrella patens subsp. patens	R07436;K09754;1.14.13.-;CYP98A##C3H;No information about KM-value	R08767;No information of KEGG othology	R01301;K01075;3.1.2.23;E3.1.2.23;No information about KM-value
Cyanin##Cyanidin 3,5-di-O-glucoside##Cyanidin 3,5-O-diglucoside	C08639	10	R07909;R07908;R05036;R05723;R03640;R02442;R02446;R01613;R01616;R00737	R07909;K12938;2.4.1.-;GT1;No information about KM-value	R07908;K12938;2.4.1.-;GT1;No information about KM-value	R05036;K05277;1.14.11.19;E1.14.11.19;No information about KM-value	R05723;K05277;1.14.11.19;E1.14.11.19;No information about KM-value	R03640;K00475;1.14.11.9;E1.14.11.9;No information about KM-value	R02442;K05280;1.14.13.21;E1.14.13.21;No information about KM-value	R02446;K01859;5.5.1.6;E5.5.1.6;No information about KM-value	R01613;K00660;2.3.1.74;E2.3.1.74##bcsA;p-Coumaroyl-CoA##0.048##676378##Physcomitrella patens subsp. patens	R01616;K01904;6.2.1.12;E6.2.1.12;ATP##0.004##653536##Arabidopsis thaliana (thale cress)	R00737;K10774;4.3.1.23;E4.3.1.23;L-tyrosine##0.016##651293##Rhodobacter capsulatus	R00737;K13064;4.3.1.25;PTAL;L-tyrosine##0.044##679588##Phanerochaete chrysosporium	R00737;K10774;4.3.1.23;E4.3.1.23;L-phenylalanine##1.28##651293##Rhodobacter capsulatus
Cyanin##Cyanidin 3,5-di-O-glucoside##Cyanidin 3,5-O-diglucoside	C08639	10	R07909;R07908;R05036;R03636;R03640;R02442;R02446;R01613;R01616;R00737	R07909;K12938;2.4.1.-;GT1;No information about KM-value	R07908;K12938;2.4.1.-;GT1;No information about KM-value	R05036;K05277;1.14.11.19;E1.14.11.19;No information about KM-value	R03636;K00091;1.1.1.219;E1.1.1.219;No information about KM-value	R03640;K00475;1.14.11.9;E1.14.11.9;No information about KM-value	R02442;K05280;1.14.13.21;E1.14.13.21;No information about KM-value	R02446;K01859;5.5.1.6;E5.5.1.6;No information about KM-value	R01613;K00660;2.3.1.74;E2.3.1.74##bcsA;p-Coumaroyl-CoA##0.048##676378##Physcomitrella patens subsp. patens	R01616;K01904;6.2.1.12;E6.2.1.12;ATP##0.004##653536##Arabidopsis thaliana (thale cress)	R00737;K10774;4.3.1.23;E4.3.1.23;L-tyrosine##0.016##651293##Rhodobacter capsulatus	R00737;K13064;4.3.1.25;PTAL;L-tyrosine##0.044##679588##Phanerochaete chrysosporium	R00737;K10774;4.3.1.23;E4.3.1.23;L-phenylalanine##1.28##651293##Rhodobacter capsulatus
Cyanin##Cyanidin 3,5-di-O-glucoside##Cyanidin 3,5-O-diglucoside	C08639	10	R07909;R07908;R05036;R05723;R03640;R07991;R07988;R07436;R01616;R00737	R07909;K12938;2.4.1.-;GT1;No information about KM-value	R07908;K12938;2.4.1.-;GT1;No information about KM-value	R05036;K05277;1.14.11.19;E1.14.11.19;No information about KM-value	R05723;K05277;1.14.11.19;E1.14.11.19;No information about KM-value	R03640;K00475;1.14.11.9;E1.14.11.9;No information about KM-value	R07991;No information of KEGG othology	R07988;K00660;2.3.1.74;E2.3.1.74##bcsA;p-Coumaroyl-CoA##0.048##676378##Physcomitrella patens subsp. patens	R07436;K09754;1.14.13.-;CYP98A##C3H;No information about KM-value	R01616;K01904;6.2.1.12;E6.2.1.12;ATP##0.004##653536##Arabidopsis thaliana (thale cress)	R00737;K10774;4.3.1.23;E4.3.1.23;L-tyrosine##0.016##651293##Rhodobacter capsulatus	R00737;K13064;4.3.1.25;PTAL;L-tyrosine##0.044##679588##Phanerochaete chrysosporium	R00737;K10774;4.3.1.23;E4.3.1.23;L-phenylalanine##1.28##651293##Rhodobacter capsulatus
Cyanin##Cyanidin 3,5-di-O-glucoside##Cyanidin 3,5-O-diglucoside	C08639	10	R07909;R07908;R05036;R05723;R03640;R07991;R07988;R07436;R01616;R01308	R07909;K12938;2.4.1.-;GT1;No information about KM-value	R07908;K12938;2.4.1.-;GT1;No information about KM-value	R05036;K05277;1.14.11.19;E1.14.11.19;No information about KM-value	R05723;K05277;1.14.11.19;E1.14.11.19;No information about KM-value	R03640;K00475;1.14.11.9;E1.14.11.9;No information about KM-value	R07991;No information of KEGG othology	R07988;K00660;2.3.1.74;E2.3.1.74##bcsA;p-Coumaroyl-CoA##0.048##676378##Physcomitrella patens subsp. patens	R07436;K09754;1.14.13.-;CYP98A##C3H;No information about KM-value	R01616;K01904;6.2.1.12;E6.2.1.12;ATP##0.004##653536##Arabidopsis thaliana (thale cress)	R01308;No information of KEGG othology
Cyanin##Cyanidin 3,5-di-O-glucoside##Cyanidin 3,5-O-diglucoside	C08639	10	R07909;R07908;R05036;R03636;R03640;R02442;R02446;R01613;R01616;R01308	R07909;K12938;2.4.1.-;GT1;No information about KM-value	R07908;K12938;2.4.1.-;GT1;No information about KM-value	R05036;K05277;1.14.11.19;E1.14.11.19;No information about KM-value	R03636;K00091;1.1.1.219;E1.1.1.219;No information about KM-value	R03640;K00475;1.14.11.9;E1.14.11.9;No information about KM-value	R02442;K05280;1.14.13.21;E1.14.13.21;No information about KM-value	R02446;K01859;5.5.1.6;E5.5.1.6;No information about KM-value	R01613;K00660;2.3.1.74;E2.3.1.74##bcsA;p-Coumaroyl-CoA##0.048##676378##Physcomitrella patens subsp. patens	R01616;K01904;6.2.1.12;E6.2.1.12;ATP##0.004##653536##Arabidopsis thaliana (thale cress)	R01308;No information of KEGG othology
Cyanin##Cyanidin 3,5-di-O-glucoside##Cyanidin 3,5-O-diglucoside	C08639	10	R07909;R07908;R05036;R03636;R03124;R02444;R02446;R01613;R01616;R01308	R07909;K12938;2.4.1.-;GT1;No information about KM-value	R07908;K12938;2.4.1.-;GT1;No information about KM-value	R05036;K05277;1.14.11.19;E1.14.11.19;No information about KM-value	R03636;K00091;1.1.1.219;E1.1.1.219;No information about KM-value	R03124;K05280;1.14.13.21;E1.14.13.21;No information about KM-value	R02444;K00475;1.14.11.9;E1.14.11.9;No information about KM-value	R02446;K01859;5.5.1.6;E5.5.1.6;No information about KM-value	R01613;K00660;2.3.1.74;E2.3.1.74##bcsA;p-Coumaroyl-CoA##0.048##676378##Physcomitrella patens subsp. patens	R01616;K01904;6.2.1.12;E6.2.1.12;ATP##0.004##653536##Arabidopsis thaliana (thale cress)	R01308;No information of KEGG othology
Cyanin##Cyanidin 3,5-di-O-glucoside##Cyanidin 3,5-O-diglucoside	C08639	10	R07909;R07908;R05036;R03636;R03640;R02442;R02446;R01613;R08767;R01300	R07909;K12938;2.4.1.-;GT1;No information about KM-value	R07908;K12938;2.4.1.-;GT1;No information about KM-value	R05036;K05277;1.14.11.19;E1.14.11.19;No information about KM-value	R03636;K00091;1.1.1.219;E1.1.1.219;No information about KM-value	R03640;K00475;1.14.11.9;E1.14.11.9;No information about KM-value	R02442;K05280;1.14.13.21;E1.14.13.21;No information about KM-value	R02446;K01859;5.5.1.6;E5.5.1.6;No information about KM-value	R01613;K00660;2.3.1.74;E2.3.1.74##bcsA;p-Coumaroyl-CoA##0.048##676378##Physcomitrella patens subsp. patens	R08767;No information of KEGG othology	R01300;K04105;6.2.1.27;hbaA;No information about KM-value
Cyanin##Cyanidin 3,5-di-O-glucoside##Cyanidin 3,5-O-diglucoside	C08639	10	R07909;R07908;R05036;R03636;R03640;R02442;R02446;R01613;R08767;R01301	R07909;K12938;2.4.1.-;GT1;No information about KM-value	R07908;K12938;2.4.1.-;GT1;No information about KM-value	R05036;K05277;1.14.11.19;E1.14.11.19;No information about KM-value	R03636;K00091;1.1.1.219;E1.1.1.219;No information about KM-value	R03640;K00475;1.14.11.9;E1.14.11.9;No information about KM-value	R02442;K05280;1.14.13.21;E1.14.13.21;No information about KM-value	R02446;K01859;5.5.1.6;E5.5.1.6;No information about KM-value	R01613;K00660;2.3.1.74;E2.3.1.74##bcsA;p-Coumaroyl-CoA##0.048##676378##Physcomitrella patens subsp. patens	R08767;No information of KEGG othology	R01301;K01075;3.1.2.23;E3.1.2.23;No information about KM-value
Cyanin##Cyanidin 3,5-di-O-glucoside##Cyanidin 3,5-O-diglucoside	C08639	10	R07909;R07908;R05036;R03636;R03640;R07991;R07988;R01943;R07826;R01308	R07909;K12938;2.4.1.-;GT1;No information about KM-value	R07908;K12938;2.4.1.-;GT1;No information about KM-value	R05036;K05277;1.14.11.19;E1.14.11.19;No information about KM-value	R03636;K00091;1.1.1.219;E1.1.1.219;No information about KM-value	R03640;K00475;1.14.11.9;E1.14.11.9;No information about KM-value	R07991;No information of KEGG othology	R07988;K00660;2.3.1.74;E2.3.1.74##bcsA;p-Coumaroyl-CoA##0.048##676378##Physcomitrella patens subsp. patens	R01943;K01904;6.2.1.12;E6.2.1.12;ATP##0.004##653536##Arabidopsis thaliana (thale cress)	R07826;K09754;1.14.13.-;CYP98A##C3H;No information about KM-value	R01308;No information of KEGG othology
Cyanin##Cyanidin 3,5-di-O-glucoside##Cyanidin 3,5-O-diglucoside	C08639	10	R07909;R07908;R05036;R03636;R03124;R02444;R02446;R01613;R08767;R01300	R07909;K12938;2.4.1.-;GT1;No information about KM-value	R07908;K12938;2.4.1.-;GT1;No information about KM-value	R05036;K05277;1.14.11.19;E1.14.11.19;No information about KM-value	R03636;K00091;1.1.1.219;E1.1.1.219;No information about KM-value	R03124;K05280;1.14.13.21;E1.14.13.21;No information about KM-value	R02444;K00475;1.14.11.9;E1.14.11.9;No information about KM-value	R02446;K01859;5.5.1.6;E5.5.1.6;No information about KM-value	R01613;K00660;2.3.1.74;E2.3.1.74##bcsA;p-Coumaroyl-CoA##0.048##676378##Physcomitrella patens subsp. patens	R08767;No information of KEGG othology	R01300;K04105;6.2.1.27;hbaA;No information about KM-value
Cyanin##Cyanidin 3,5-di-O-glucoside##Cyanidin 3,5-O-diglucoside	C08639	10	R07909;R07908;R05036;R03636;R03124;R02444;R02446;R01613;R08767;R01301	R07909;K12938;2.4.1.-;GT1;No information about KM-value	R07908;K12938;2.4.1.-;GT1;No information about KM-value	R05036;K05277;1.14.11.19;E1.14.11.19;No information about KM-value	R03636;K00091;1.1.1.219;E1.1.1.219;No information about KM-value	R03124;K05280;1.14.13.21;E1.14.13.21;No information about KM-value	R02444;K00475;1.14.11.9;E1.14.11.9;No information about KM-value	R02446;K01859;5.5.1.6;E5.5.1.6;No information about KM-value	R01613;K00660;2.3.1.74;E2.3.1.74##bcsA;p-Coumaroyl-CoA##0.048##676378##Physcomitrella patens subsp. patens	R08767;No information of KEGG othology	R01301;K01075;3.1.2.23;E3.1.2.23;No information about KM-value
Cyanin##Cyanidin 3,5-di-O-glucoside##Cyanidin 3,5-O-diglucoside	C08639	10	R07909;R07908;R05036;R03636;R03640;R07991;R07988;R07436;R01616;R00737	R07909;K12938;2.4.1.-;GT1;No information about KM-value	R07908;K12938;2.4.1.-;GT1;No information about KM-value	R05036;K05277;1.14.11.19;E1.14.11.19;No information about KM-value	R03636;K00091;1.1.1.219;E1.1.1.219;No information about KM-value	R03640;K00475;1.14.11.9;E1.14.11.9;No information about KM-value	R07991;No information of KEGG othology	R07988;K00660;2.3.1.74;E2.3.1.74##bcsA;p-Coumaroyl-CoA##0.048##676378##Physcomitrella patens subsp. patens	R07436;K09754;1.14.13.-;CYP98A##C3H;No information about KM-value	R01616;K01904;6.2.1.12;E6.2.1.12;ATP##0.004##653536##Arabidopsis thaliana (thale cress)	R00737;K10774;4.3.1.23;E4.3.1.23;L-tyrosine##0.016##651293##Rhodobacter capsulatus	R00737;K13064;4.3.1.25;PTAL;L-tyrosine##0.044##679588##Phanerochaete chrysosporium	R00737;K10774;4.3.1.23;E4.3.1.23;L-phenylalanine##1.28##651293##Rhodobacter capsulatus
Cyanin##Cyanidin 3,5-di-O-glucoside##Cyanidin 3,5-O-diglucoside	C08639	10	R07909;R07908;R05036;R03636;R03640;R07991;R07988;R07436;R01616;R01308	R07909;K12938;2.4.1.-;GT1;No information about KM-value	R07908;K12938;2.4.1.-;GT1;No information about KM-value	R05036;K05277;1.14.11.19;E1.14.11.19;No information about KM-value	R03636;K00091;1.1.1.219;E1.1.1.219;No information about KM-value	R03640;K00475;1.14.11.9;E1.14.11.9;No information about KM-value	R07991;No information of KEGG othology	R07988;K00660;2.3.1.74;E2.3.1.74##bcsA;p-Coumaroyl-CoA##0.048##676378##Physcomitrella patens subsp. patens	R07436;K09754;1.14.13.-;CYP98A##C3H;No information about KM-value	R01616;K01904;6.2.1.12;E6.2.1.12;ATP##0.004##653536##Arabidopsis thaliana (thale cress)	R01308;No information of KEGG othology
Cyanin##Cyanidin 3,5-di-O-glucoside##Cyanidin 3,5-O-diglucoside	C08639	10	R07909;R07908;R05036;R05723;R03124;R02444;R02446;R01613;R01616;R00737	R07909;K12938;2.4.1.-;GT1;No information about KM-value	R07908;K12938;2.4.1.-;GT1;No information about KM-value	R05036;K05277;1.14.11.19;E1.14.11.19;No information about KM-value	R05723;K05277;1.14.11.19;E1.14.11.19;No information about KM-value	R03124;K05280;1.14.13.21;E1.14.13.21;No information about KM-value	R02444;K00475;1.14.11.9;E1.14.11.9;No information about KM-value	R02446;K01859;5.5.1.6;E5.5.1.6;No information about KM-value	R01613;K00660;2.3.1.74;E2.3.1.74##bcsA;p-Coumaroyl-CoA##0.048##676378##Physcomitrella patens subsp. patens	R01616;K01904;6.2.1.12;E6.2.1.12;ATP##0.004##653536##Arabidopsis thaliana (thale cress)	R00737;K10774;4.3.1.23;E4.3.1.23;L-tyrosine##0.016##651293##Rhodobacter capsulatus	R00737;K13064;4.3.1.25;PTAL;L-tyrosine##0.044##679588##Phanerochaete chrysosporium	R00737;K10774;4.3.1.23;E4.3.1.23;L-phenylalanine##1.28##651293##Rhodobacter capsulatus
Cyanin##Cyanidin 3,5-di-O-glucoside##Cyanidin 3,5-O-diglucoside	C08639	10	R07909;R07908;R05036;R05723;R03640;R07991;R07988;R07436;R08767;R01300	R07909;K12938;2.4.1.-;GT1;No information about KM-value	R07908;K12938;2.4.1.-;GT1;No information about KM-value	R05036;K05277;1.14.11.19;E1.14.11.19;No information about KM-value	R05723;K05277;1.14.11.19;E1.14.11.19;No information about KM-value	R03640;K00475;1.14.11.9;E1.14.11.9;No information about KM-value	R07991;No information of KEGG othology	R07988;K00660;2.3.1.74;E2.3.1.74##bcsA;p-Coumaroyl-CoA##0.048##676378##Physcomitrella patens subsp. patens	R07436;K09754;1.14.13.-;CYP98A##C3H;No information about KM-value	R08767;No information of KEGG othology	R01300;K04105;6.2.1.27;hbaA;No information about KM-value
Strigol	C09190	10	R08990;R08989;R08988;R03823;R07512;R07511;R07510;R04218;R02065;R02061	R08990;No information of KEGG othology	R08989;No information of KEGG othology	R08988;No information of KEGG othology	R03823;No information of KEGG othology	R07512;K09835;5.-.-.-;crtH##crtISO;No information about KM-value	R07511;K00514;1.14.99.30;E1.14.99.30##crtQ##zds;No information about KM-value	R07510;K02293;1.14.99.-;PDS##crtP;No information about KM-value	R04218;No information of KEGG othology	R02065;K02291;2.5.1.32;crtB;No information about KM-value	R02061;K13789;2.5.1.29;GGPS;farnesyl diphosphate##0.0005##638761##Ricinus communis (castor bean)
gamma-Coniceine	C10138	10	R08509;R08157;R04960;R04534;R04535;R04961;R04963;R04964;R04965;R04724	R08509;No information of KEGG othology	R08157;K10781;3.1.2.14;FATB;palmitoleoyl-[acyl-carrier protein]##0.00035##710244##Ricinus communis (castor bean)	R04960;K00665;2.3.1.85;FASN;acetyl-CoA##0.0005##669416##Homo sapiens (human)	R04534;K00665;2.3.1.85;FASN;acetyl-CoA##0.0005##669416##Homo sapiens (human)	R04535;K00665;2.3.1.85;FASN;acetyl-CoA##0.0005##669416##Homo sapiens (human)	R04961;K11533;2.3.1.-;fas;No information about KM-value	R04963;K00665;2.3.1.85;FASN;acetyl-CoA##0.0005##669416##Homo sapiens (human)	R04964;K00059;1.1.1.100;fabG;acetoacetyl-CoA##0.0012##669416##Homo sapiens (human)	R04965;K00665;2.3.1.85;FASN;acetyl-CoA##0.0005##669416##Homo sapiens (human)	R04724;K11533;2.3.1.-;fas;No information about KM-value
gamma-Coniceine	C10138	10	R08509;R08157;R04960;R04534;R04535;R04961;R04963;R04964;R04965;R04725	R08509;No information of KEGG othology	R08157;K10781;3.1.2.14;FATB;palmitoleoyl-[acyl-carrier protein]##0.00035##710244##Ricinus communis (castor bean)	R04960;K00665;2.3.1.85;FASN;acetyl-CoA##0.0005##669416##Homo sapiens (human)	R04534;K00665;2.3.1.85;FASN;acetyl-CoA##0.0005##669416##Homo sapiens (human)	R04535;K00665;2.3.1.85;FASN;acetyl-CoA##0.0005##669416##Homo sapiens (human)	R04961;K11533;2.3.1.-;fas;No information about KM-value	R04963;K00665;2.3.1.85;FASN;acetyl-CoA##0.0005##669416##Homo sapiens (human)	R04964;K00059;1.1.1.100;fabG;acetoacetyl-CoA##0.0012##669416##Homo sapiens (human)	R04965;K00665;2.3.1.85;FASN;acetyl-CoA##0.0005##669416##Homo sapiens (human)	R04725;K00665;2.3.1.85;FASN;acetyl-CoA##0.0005##669416##Homo sapiens (human)
gamma-Coniceine	C10138	10	R08509;R08157;R04960;R04534;R04535;R04962;R04963;R04964;R04965;R04724	R08509;No information of KEGG othology	R08157;K10781;3.1.2.14;FATB;palmitoleoyl-[acyl-carrier protein]##0.00035##710244##Ricinus communis (castor bean)	R04960;K00665;2.3.1.85;FASN;acetyl-CoA##0.0005##669416##Homo sapiens (human)	R04534;K00665;2.3.1.85;FASN;acetyl-CoA##0.0005##669416##Homo sapiens (human)	R04535;K00665;2.3.1.85;FASN;acetyl-CoA##0.0005##669416##Homo sapiens (human)	R04962;K00665;2.3.1.85;FASN;acetyl-CoA##0.0005##669416##Homo sapiens (human)	R04963;K00665;2.3.1.85;FASN;acetyl-CoA##0.0005##669416##Homo sapiens (human)	R04964;K00059;1.1.1.100;fabG;acetoacetyl-CoA##0.0012##669416##Homo sapiens (human)	R04965;K00665;2.3.1.85;FASN;acetyl-CoA##0.0005##669416##Homo sapiens (human)	R04724;K11533;2.3.1.-;fas;No information about KM-value
gamma-Coniceine	C10138	10	R08509;R08157;R04960;R04534;R04535;R04962;R04963;R04964;R04965;R04725	R08509;No information of KEGG othology	R08157;K10781;3.1.2.14;FATB;palmitoleoyl-[acyl-carrier protein]##0.00035##710244##Ricinus communis (castor bean)	R04960;K00665;2.3.1.85;FASN;acetyl-CoA##0.0005##669416##Homo sapiens (human)	R04534;K00665;2.3.1.85;FASN;acetyl-CoA##0.0005##669416##Homo sapiens (human)	R04535;K00665;2.3.1.85;FASN;acetyl-CoA##0.0005##669416##Homo sapiens (human)	R04962;K00665;2.3.1.85;FASN;acetyl-CoA##0.0005##669416##Homo sapiens (human)	R04963;K00665;2.3.1.85;FASN;acetyl-CoA##0.0005##669416##Homo sapiens (human)	R04964;K00059;1.1.1.100;fabG;acetoacetyl-CoA##0.0012##669416##Homo sapiens (human)	R04965;K00665;2.3.1.85;FASN;acetyl-CoA##0.0005##669416##Homo sapiens (human)	R04725;K00665;2.3.1.85;FASN;acetyl-CoA##0.0005##669416##Homo sapiens (human)
Solasodine	C10822	10	R08506;R08505;R01451;R03310;R03353;R07498;R03765;R03200;R02874;R06223	R08506;No information of KEGG othology	R08505;K00488;1.14.13.15;CYP27A;5beta-Cholestane-3alpha,7alpha,12alpha-triol##0.0045##439029##Rattus norvegicus (rat)	R01451;K00213;1.3.1.21;DHCR7;Ergosterol##0.21##349274##Rattus norvegicus (rat)	R01451;K00213;1.3.1.21;DHCR7;7-dehydrocholesterol##1.14##349267##Mus musculus (mouse)	R03310;K00227;1.14.21.6;SC5DL;5alpha-Cholest-7-en-3beta-ol##0.032##390939##Arabidopsis thaliana (thale cress)	R03353;K01824;5.3.3.5;EBP;Zymosterol##0.05##649741##Homo sapiens (human)	R07498;K09828;1.3.1.72;DHCR24;5alpha-cholesta-7,24-dien-3beta-ol##0.037##288496##Rattus norvegicus (rat)	R03765;No information of KEGG othology	R03200;K01853;5.4.99.8;E5.4.99.8;No information about KM-value	R02874;K00511;1.14.99.7;E1.14.99.7##SQLE##ERG1;FAD##0.00043##438198##Rattus norvegicus (rat)	R06223;K00801;2.5.1.21;FDFT1;farnesyl diphosphate##0.0004##489847##Sus scrofa (pig)	R06223;K00801;2.5.1.21;FDFT1;trans-farnesyl diphosphate##0.001##489842##Rattus norvegicus (rat)
Solasodine	C10822	10	R08506;R08505;R01456;R07215;R03353;R07498;R03765;R03200;R02874;R06223	R08506;No information of KEGG othology	R08505;K00488;1.14.13.15;CYP27A;5beta-Cholestane-3alpha,7alpha,12alpha-triol##0.0045##439029##Rattus norvegicus (rat)	R01456;K00213;1.3.1.21;DHCR7;Ergosterol##0.21##349274##Rattus norvegicus (rat)	R01456;K00213;1.3.1.21;DHCR7;7-dehydrocholesterol##1.14##349267##Mus musculus (mouse)	R07215;K00227;1.14.21.6;SC5DL;5alpha-Cholest-7-en-3beta-ol##0.032##390939##Arabidopsis thaliana (thale cress)	R03353;K01824;5.3.3.5;EBP;Zymosterol##0.05##649741##Homo sapiens (human)	R07498;K09828;1.3.1.72;DHCR24;5alpha-cholesta-7,24-dien-3beta-ol##0.037##288496##Rattus norvegicus (rat)	R03765;No information of KEGG othology	R03200;K01853;5.4.99.8;E5.4.99.8;No information about KM-value	R02874;K00511;1.14.99.7;E1.14.99.7##SQLE##ERG1;FAD##0.00043##438198##Rattus norvegicus (rat)	R06223;K00801;2.5.1.21;FDFT1;farnesyl diphosphate##0.0004##489847##Sus scrofa (pig)	R06223;K00801;2.5.1.21;FDFT1;trans-farnesyl diphosphate##0.001##489842##Rattus norvegicus (rat)
Solasodine	C10822	10	R08506;R08505;R01456;R07215;R05703;R04804;R03765;R03200;R02874;R06223	R08506;No information of KEGG othology	R08505;K00488;1.14.13.15;CYP27A;5beta-Cholestane-3alpha,7alpha,12alpha-triol##0.0045##439029##Rattus norvegicus (rat)	R01456;K00213;1.3.1.21;DHCR7;Ergosterol##0.21##349274##Rattus norvegicus (rat)	R01456;K00213;1.3.1.21;DHCR7;7-dehydrocholesterol##1.14##349267##Mus musculus (mouse)	R07215;K00227;1.14.21.6;SC5DL;5alpha-Cholest-7-en-3beta-ol##0.032##390939##Arabidopsis thaliana (thale cress)	R05703;K09828;1.3.1.72;DHCR24;5alpha-cholesta-7,24-dien-3beta-ol##0.037##288496##Rattus norvegicus (rat)	R04804;K01824;5.3.3.5;EBP;Zymosterol##0.05##649741##Homo sapiens (human)	R03765;No information of KEGG othology	R03200;K01853;5.4.99.8;E5.4.99.8;No information about KM-value	R02874;K00511;1.14.99.7;E1.14.99.7##SQLE##ERG1;FAD##0.00043##438198##Rattus norvegicus (rat)	R06223;K00801;2.5.1.21;FDFT1;farnesyl diphosphate##0.0004##489847##Sus scrofa (pig)	R06223;K00801;2.5.1.21;FDFT1;trans-farnesyl diphosphate##0.001##489842##Rattus norvegicus (rat)
Solasodine	C10822	10	R08506;R08505;R08131;R03310;R03353;R07498;R03765;R03200;R02874;R06223	R08506;No information of KEGG othology	R08505;K00488;1.14.13.15;CYP27A;5beta-Cholestane-3alpha,7alpha,12alpha-triol##0.0045##439029##Rattus norvegicus (rat)	R08131;K14938;None;nvd;None	R03310;K00227;1.14.21.6;SC5DL;5alpha-Cholest-7-en-3beta-ol##0.032##390939##Arabidopsis thaliana (thale cress)	R03353;K01824;5.3.3.5;EBP;Zymosterol##0.05##649741##Homo sapiens (human)	R07498;K09828;1.3.1.72;DHCR24;5alpha-cholesta-7,24-dien-3beta-ol##0.037##288496##Rattus norvegicus (rat)	R03765;No information of KEGG othology	R03200;K01853;5.4.99.8;E5.4.99.8;No information about KM-value	R02874;K00511;1.14.99.7;E1.14.99.7##SQLE##ERG1;FAD##0.00043##438198##Rattus norvegicus (rat)	R06223;K00801;2.5.1.21;FDFT1;farnesyl diphosphate##0.0004##489847##Sus scrofa (pig)	R06223;K00801;2.5.1.21;FDFT1;trans-farnesyl diphosphate##0.001##489842##Rattus norvegicus (rat)
Solasodine	C10822	10	R08506;R08505;R08131;R03310;R05703;R04804;R03765;R03200;R02874;R06223	R08506;No information of KEGG othology	R08505;K00488;1.14.13.15;CYP27A;5beta-Cholestane-3alpha,7alpha,12alpha-triol##0.0045##439029##Rattus norvegicus (rat)	R08131;K14938;None;nvd;None	R03310;K00227;1.14.21.6;SC5DL;5alpha-Cholest-7-en-3beta-ol##0.032##390939##Arabidopsis thaliana (thale cress)	R05703;K09828;1.3.1.72;DHCR24;5alpha-cholesta-7,24-dien-3beta-ol##0.037##288496##Rattus norvegicus (rat)	R04804;K01824;5.3.3.5;EBP;Zymosterol##0.05##649741##Homo sapiens (human)	R03765;No information of KEGG othology	R03200;K01853;5.4.99.8;E5.4.99.8;No information about KM-value	R02874;K00511;1.14.99.7;E1.14.99.7##SQLE##ERG1;FAD##0.00043##438198##Rattus norvegicus (rat)	R06223;K00801;2.5.1.21;FDFT1;farnesyl diphosphate##0.0004##489847##Sus scrofa (pig)	R06223;K00801;2.5.1.21;FDFT1;trans-farnesyl diphosphate##0.001##489842##Rattus norvegicus (rat)
Solasodine	C10822	10	R08506;R08505;R08131;R07215;R03353;R07498;R03765;R03200;R02874;R06223	R08506;No information of KEGG othology	R08505;K00488;1.14.13.15;CYP27A;5beta-Cholestane-3alpha,7alpha,12alpha-triol##0.0045##439029##Rattus norvegicus (rat)	R08131;K14938;None;nvd;None	R07215;K00227;1.14.21.6;SC5DL;5alpha-Cholest-7-en-3beta-ol##0.032##390939##Arabidopsis thaliana (thale cress)	R03353;K01824;5.3.3.5;EBP;Zymosterol##0.05##649741##Homo sapiens (human)	R07498;K09828;1.3.1.72;DHCR24;5alpha-cholesta-7,24-dien-3beta-ol##0.037##288496##Rattus norvegicus (rat)	R03765;No information of KEGG othology	R03200;K01853;5.4.99.8;E5.4.99.8;No information about KM-value	R02874;K00511;1.14.99.7;E1.14.99.7##SQLE##ERG1;FAD##0.00043##438198##Rattus norvegicus (rat)	R06223;K00801;2.5.1.21;FDFT1;farnesyl diphosphate##0.0004##489847##Sus scrofa (pig)	R06223;K00801;2.5.1.21;FDFT1;trans-farnesyl diphosphate##0.001##489842##Rattus norvegicus (rat)
Solasodine	C10822	10	R08506;R08505;R08131;R07215;R05703;R04804;R03765;R03200;R02874;R06223	R08506;No information of KEGG othology	R08505;K00488;1.14.13.15;CYP27A;5beta-Cholestane-3alpha,7alpha,12alpha-triol##0.0045##439029##Rattus norvegicus (rat)	R08131;K14938;None;nvd;None	R07215;K00227;1.14.21.6;SC5DL;5alpha-Cholest-7-en-3beta-ol##0.032##390939##Arabidopsis thaliana (thale cress)	R05703;K09828;1.3.1.72;DHCR24;5alpha-cholesta-7,24-dien-3beta-ol##0.037##288496##Rattus norvegicus (rat)	R04804;K01824;5.3.3.5;EBP;Zymosterol##0.05##649741##Homo sapiens (human)	R03765;No information of KEGG othology	R03200;K01853;5.4.99.8;E5.4.99.8;No information about KM-value	R02874;K00511;1.14.99.7;E1.14.99.7##SQLE##ERG1;FAD##0.00043##438198##Rattus norvegicus (rat)	R06223;K00801;2.5.1.21;FDFT1;farnesyl diphosphate##0.0004##489847##Sus scrofa (pig)	R06223;K00801;2.5.1.21;FDFT1;trans-farnesyl diphosphate##0.001##489842##Rattus norvegicus (rat)
Solasodine	C10822	10	R08506;R08505;R01451;R03310;R05703;R04804;R03765;R03200;R02874;R06223	R08506;No information of KEGG othology	R08505;K00488;1.14.13.15;CYP27A;5beta-Cholestane-3alpha,7alpha,12alpha-triol##0.0045##439029##Rattus norvegicus (rat)	R01451;K00213;1.3.1.21;DHCR7;Ergosterol##0.21##349274##Rattus norvegicus (rat)	R01451;K00213;1.3.1.21;DHCR7;7-dehydrocholesterol##1.14##349267##Mus musculus (mouse)	R03310;K00227;1.14.21.6;SC5DL;5alpha-Cholest-7-en-3beta-ol##0.032##390939##Arabidopsis thaliana (thale cress)	R05703;K09828;1.3.1.72;DHCR24;5alpha-cholesta-7,24-dien-3beta-ol##0.037##288496##Rattus norvegicus (rat)	R04804;K01824;5.3.3.5;EBP;Zymosterol##0.05##649741##Homo sapiens (human)	R03765;No information of KEGG othology	R03200;K01853;5.4.99.8;E5.4.99.8;No information about KM-value	R02874;K00511;1.14.99.7;E1.14.99.7##SQLE##ERG1;FAD##0.00043##438198##Rattus norvegicus (rat)	R06223;K00801;2.5.1.21;FDFT1;farnesyl diphosphate##0.0004##489847##Sus scrofa (pig)	R06223;K00801;2.5.1.21;FDFT1;trans-farnesyl diphosphate##0.001##489842##Rattus norvegicus (rat)
Solasodine	C10822	10	R08506;R08505;R01451;R07215;R03353;R07498;R03765;R03200;R02874;R06223	R08506;No information of KEGG othology	R08505;K00488;1.14.13.15;CYP27A;5beta-Cholestane-3alpha,7alpha,12alpha-triol##0.0045##439029##Rattus norvegicus (rat)	R01451;K00213;1.3.1.21;DHCR7;Ergosterol##0.21##349274##Rattus norvegicus (rat)	R01451;K00213;1.3.1.21;DHCR7;7-dehydrocholesterol##1.14##349267##Mus musculus (mouse)	R07215;K00227;1.14.21.6;SC5DL;5alpha-Cholest-7-en-3beta-ol##0.032##390939##Arabidopsis thaliana (thale cress)	R03353;K01824;5.3.3.5;EBP;Zymosterol##0.05##649741##Homo sapiens (human)	R07498;K09828;1.3.1.72;DHCR24;5alpha-cholesta-7,24-dien-3beta-ol##0.037##288496##Rattus norvegicus (rat)	R03765;No information of KEGG othology	R03200;K01853;5.4.99.8;E5.4.99.8;No information about KM-value	R02874;K00511;1.14.99.7;E1.14.99.7##SQLE##ERG1;FAD##0.00043##438198##Rattus norvegicus (rat)	R06223;K00801;2.5.1.21;FDFT1;farnesyl diphosphate##0.0004##489847##Sus scrofa (pig)	R06223;K00801;2.5.1.21;FDFT1;trans-farnesyl diphosphate##0.001##489842##Rattus norvegicus (rat)
Solasodine	C10822	10	R08506;R08505;R01451;R07215;R05703;R04804;R03765;R03200;R02874;R06223	R08506;No information of KEGG othology	R08505;K00488;1.14.13.15;CYP27A;5beta-Cholestane-3alpha,7alpha,12alpha-triol##0.0045##439029##Rattus norvegicus (rat)	R01451;K00213;1.3.1.21;DHCR7;Ergosterol##0.21##349274##Rattus norvegicus (rat)	R01451;K00213;1.3.1.21;DHCR7;7-dehydrocholesterol##1.14##349267##Mus musculus (mouse)	R07215;K00227;1.14.21.6;SC5DL;5alpha-Cholest-7-en-3beta-ol##0.032##390939##Arabidopsis thaliana (thale cress)	R05703;K09828;1.3.1.72;DHCR24;5alpha-cholesta-7,24-dien-3beta-ol##0.037##288496##Rattus norvegicus (rat)	R04804;K01824;5.3.3.5;EBP;Zymosterol##0.05##649741##Homo sapiens (human)	R03765;No information of KEGG othology	R03200;K01853;5.4.99.8;E5.4.99.8;No information about KM-value	R02874;K00511;1.14.99.7;E1.14.99.7##SQLE##ERG1;FAD##0.00043##438198##Rattus norvegicus (rat)	R06223;K00801;2.5.1.21;FDFT1;farnesyl diphosphate##0.0004##489847##Sus scrofa (pig)	R06223;K00801;2.5.1.21;FDFT1;trans-farnesyl diphosphate##0.001##489842##Rattus norvegicus (rat)
[truncated: 20,138 more rows]
[truncated: 11 more columns]

## Sheet: E.coli_maxBiomass
Compound name including synnonym separated by "##"	Compound ID	No. of heterologous reaction	List of heterologous reaction (separated by ";")	Reaction information (reaction ID;KEGG orthology ID;EC number;Gene;KM-value information from brenda*) --*substrate#Min. of KM#Literature (PMID)#organim
[truncated: 128 more rows]
