# Supplementary material for: An in silico platform for the design of heterologous pathways in nonnative metabolite production
Source: BMC Bioinformatics. 2012 May 11;13:93. doi: 10.1186/1471-2105-13-93 (PMC3506926; doi:10.1186/1471-2105-13-93)
Supplement: Additional file 6 — List of producible nonnative metabolites whenEscherichia coliwas used as the host.The sheet “E.coli_maxTarget” contains all of the producible metabolites under the target maximization condition, including heterologous reaction(s), information about gene(s) from the KEGG database and the minimum Km value from the BRENDA database (nonstandard format). The sheet “E.coli_maxBiomass” contains the producible metabolites under the biomass maximization condition, including heterologous reaction(s), information about gene(s) from the KEGG database and the minimum Km value from the BRENDA database. [file 1471-2105-13-93-S6.xls]

## Sheet: S.cerevisiae_maxTarget
Compound name including synnonym separated by "##"	Compound ID	No. of heterologous reaction	List of heterologous reaction (separated by ";")	Reaction information (reaction ID;KEGG orthology ID;EC number;Gene;KM-value information from brenda*) --*substrate#Min. of KM#Literature (PMID)#organim
UDP-N-acetyl-D-glucosamine##UDP-N-acetylglucosamine	C00043	1	R00418	R00418;K02473;5.1.3.7;E5.1.3.7##wbpP;No information about KM-value
UDP-N-acetyl-D-glucosamine##UDP-N-acetylglucosamine	C00043	1	R02335	R02335;K00698;2.4.1.16;CHS1;No information about KM-value
L-Ornithine##(S)-2,5-Diaminovaleric acid##(S)-2,5-Diaminopentanoic acid##(S)-2,5-Diaminopentanoate	C00077	1	R00551	R00551;K01476;3.5.3.1;E3.5.3.1##rocF##arg;4-guanidino-3-nitrobenzoic acid##0.007##654949##Rattus norvegicus (rat)
L-Ornithine##(S)-2,5-Diaminovaleric acid##(S)-2,5-Diaminopentanoic acid##(S)-2,5-Diaminopentanoate	C00077	1	R00665	R00665;No information of KEGG othology
L-Ornithine##(S)-2,5-Diaminovaleric acid##(S)-2,5-Diaminopentanoic acid##(S)-2,5-Diaminopentanoate	C00077	1	R00667	R00667;K00819;2.6.1.13;E2.6.1.13##rocD;2-oxoglutarate##0.191##637118##Rattus norvegicus (rat)
L-Ornithine##(S)-2,5-Diaminovaleric acid##(S)-2,5-Diaminopentanoic acid##(S)-2,5-Diaminopentanoate	C00077	1	R00670	R00670;K01581;4.1.1.17;E4.1.1.17##ODC1##speC##speF;L-Orn##0.0027##4037##Caenorhabditis elegans (nematode)
L-Ornithine##(S)-2,5-Diaminovaleric acid##(S)-2,5-Diaminopentanoic acid##(S)-2,5-Diaminopentanoate	C00077	1	R00671	R00671;K01750;4.3.1.12;E4.3.1.12##ocd;No information about KM-value
L-Ornithine##(S)-2,5-Diaminovaleric acid##(S)-2,5-Diaminopentanoic acid##(S)-2,5-Diaminopentanoate	C00077	1	R01398	R01398;K00611;2.1.3.3;OTC##argF##argI;No information about KM-value
Catechol##1,2-Benzenediol##o-Benzenediol##1,2-Dihydroxybenzene##Brenzcatechin##Pyrocatechol	C00090	1	R00823	R00823;K11311;None;antC;None
Catechol##1,2-Benzenediol##o-Benzenediol##1,2-Dihydroxybenzene##Brenzcatechin##Pyrocatechol	C00090	1	R00825	R00825;K11311;None;antC;None
D-Glyceraldehyde 3-phosphate##(2R)-2-Hydroxy-3-(phosphonooxy)-propanal##Glyceraldehyde 3-phosphate	C00118	1	R00845	R00845;No information of KEGG othology
D-Glyceraldehyde 3-phosphate##(2R)-2-Hydroxy-3-(phosphonooxy)-propanal##Glyceraldehyde 3-phosphate	C00118	1	R01015	R01015;K01803;5.3.1.1;TPI##tpiA;glycerone phosphate##0.26##2564##Homo sapiens (human)	R01015;K01803;5.3.1.1;TPI##tpiA;dihydroxyacetone phosphate##0.5##678177##Trypanosoma brucei
D-Glyceraldehyde 3-phosphate##(2R)-2-Hydroxy-3-(phosphonooxy)-propanal##Glyceraldehyde 3-phosphate	C00118	1	R01058	R01058;K00131;1.2.1.9;E1.2.1.9##gapN;DL-glyceraldehyde 3-phosphate##0.501##679719##Sulfolobus solfataricus
D-Glyceraldehyde 3-phosphate##(2R)-2-Hydroxy-3-(phosphonooxy)-propanal##Glyceraldehyde 3-phosphate	C00118	1	R01061	R01061;K10705;1.2.1.12;GAPDHS;3-phospho-D-glyceroyl phosphate##0.002##287913##Homo sapiens (human)
D-Glyceraldehyde 3-phosphate##(2R)-2-Hydroxy-3-(phosphonooxy)-propanal##Glyceraldehyde 3-phosphate	C00118	1	R01063	R01063;K05298;1.2.1.13;GAPA;NADPH##0.002##11539##Methanothermus fervidus
D-Glyceraldehyde 3-phosphate##(2R)-2-Hydroxy-3-(phosphonooxy)-propanal##Glyceraldehyde 3-phosphate	C00118	1	R01067	R01067;K00615;2.2.1.1;E2.2.1.1##tktA##tktB;No information about KM-value
D-Glyceraldehyde 3-phosphate##(2R)-2-Hydroxy-3-(phosphonooxy)-propanal##Glyceraldehyde 3-phosphate	C00118	1	R01068	R01068;K01624;4.1.2.13;FBA##fbaA;D-fructose 1,6-bisphosphate##0.00016##4947##Ricinus communis (castor bean)	R01068;K01624;4.1.2.13;FBA##fbaA;D-Xylulose 1-phosphate##0.0016##4933##Homo sapiens (human)	R01068;K01624;4.1.2.13;FBA##fbaA;D-Fructose 1-phosphate##0.0017##651313##Homo sapiens (human)
D-Glyceraldehyde 3-phosphate##(2R)-2-Hydroxy-3-(phosphonooxy)-propanal##Glyceraldehyde 3-phosphate	C00118	1	R01440	R01440;No information of KEGG othology
D-Glyceraldehyde 3-phosphate##(2R)-2-Hydroxy-3-(phosphonooxy)-propanal##Glyceraldehyde 3-phosphate	C00118	1	R02721	R02721;No information of KEGG othology
D-Glyceraldehyde 3-phosphate##(2R)-2-Hydroxy-3-(phosphonooxy)-propanal##Glyceraldehyde 3-phosphate	C00118	1	R02722	R02722;K06001;4.2.1.20;E4.2.1.20BB##trpB;No information about KM-value
Methanol##Methyl alcohol	C00132	1	R00602	R00602;K11188;1.11.1.7;PRDX6;2,2'-azino-bis(3-ethylbenzthiazoline)-sulfonic acid##0.000358##713470##Bos taurus (cow)
Methanol##Methyl alcohol	C00132	1	R00605	R00605;K00093;1.1.1.244;E1.1.1.244;No information about KM-value
Methanol##Methyl alcohol	C00132	1	R00608	R00608;No information of KEGG othology
Methanol##Methyl alcohol	C00132	1	R00614	R00614;No information of KEGG othology
D-Alanine##D-2-Aminopropionic acid##D-Ala	C00133	1	R00401	R00401;K01775;5.1.1.1;alr;Ala##8.5##2009##Enterococcus faecalis
D-Alanine##D-2-Aminopropionic acid##D-Ala	C00133	1	R05861	R05861;No information of KEGG othology
N-Acetyl-D-glucosamine##N-Acetylchitosamine##2-Acetamido-2-deoxy-D-glucose##GlcNAc	C00140	1	R01201	R01201;K00884;2.7.1.59;nagK##NAGK;MgATP2-##0.1##641697##Rattus norvegicus (rat)
Phenol##Benzenol##Hydroxybenzene##Phenic acid##Phenylic acid	C00146	1	R00728	R00728;K01668;4.1.99.2;E4.1.99.2;L-Tyr##0.054##33465##Symbiobacterium thermophilum
Phenol##Benzenol##Hydroxybenzene##Phenic acid##Phenylic acid	C00146	1	R01238	R01238;K01612;4.1.1.61;E4.1.1.61;more##-999##691579##Bacillus subtilis	R01238;K01612;4.1.1.61;E4.1.1.61;4-hydroxybenzoate##0.004##4741##Methanospirillum hungatei	R01238;K01612;4.1.1.61;E4.1.1.61;Phenol##0.125##4741##Methanospirillum hungatei
L-Amino acid##L-2-Amino acid	C00151	1	R01262	R01262;K00681;2.3.2.2;ggt;leukotriene C##0.0056##487928##Sus scrofa (pig)
Glycolate##Glycolic acid##Hydroxyacetic acid	C00160	1	R00465	R00465;K12972;1.1.1.79;ghrA;NADPH##0.0012##688090##Arabidopsis thaliana (thale cress)
Glycolate##Glycolic acid##Hydroxyacetic acid	C00160	1	R00475	R00475;K11517;1.1.3.15;HAO;(S)-Lactate##0.0052##712020##Rattus norvegicus (rat)
Glycolate##Glycolic acid##Hydroxyacetic acid	C00160	1	R00717	R00717;K00015;1.1.1.26;E1.1.1.26;NADPH##0.0026##685901##Arabidopsis thaliana (thale cress)
UDP-glucuronate##UDPglucuronate##UDP-D-glucuronate##UDP-alpha-D-glucuronate	C00167	1	R00286	R00286;K00012;1.1.1.22;UGDH##ugd;UDP-glucose##0.0092##685143##Homo sapiens (human)
Hydroxypyruvate##Hydroxypyruvic acid##3-Hydroxypyruvate##3-Hydroxypyruvic acid	C00168	1	R00581	R00581;No information of KEGG othology
Hydroxypyruvate##Hydroxypyruvic acid##3-Hydroxypyruvate##3-Hydroxypyruvic acid	C00168	1	R00585	R00585;K00830;2.6.1.51;AGXT;glyoxylate##0.01##640142##Rattus norvegicus (rat)
Hydroxypyruvate##Hydroxypyruvic acid##3-Hydroxypyruvate##3-Hydroxypyruvic acid	C00168	1	R00588	R00588;K00830;2.6.1.51;AGXT;glyoxylate##0.01##640142##Rattus norvegicus (rat)
Cyanide##Prussiate##CN-##Cyano	C00177	1	R00152	R00152;No information of KEGG othology
Agmatine##(4-Aminobutyl) guanidine	C00179	1	R00566	R00566;K02626;4.1.1.19;pdaD;No information about KM-value
Agmatine##(4-Aminobutyl) guanidine	C00179	1	R01157	R01157;K01480;3.5.3.11;E3.5.3.11##speB;agmatine##0.53##664200##Pyrococcus horikoshii
Benzoate##Benzoic acid##Benzenecarboxylic acid##Phenylformic acid##Dracylic acid	C00180	1	R01295	R01295;K07824;1.14.13.12;E1.14.13.12;3-Fluorobenzoate##0.086##440261##Aspergillus niger
Cellobiose##1-beta-D-Glucopyranosyl-4-D-glucopyranose	C00185	1	R00306	R00306;No information of KEGG othology
Cellobiose##1-beta-D-Glucopyranosyl-4-D-glucopyranose	C00185	1	R00952	R00952;K00702;2.4.1.20;E2.4.1.20;phosphate##0.15##637868##Thermotoga maritima
D-Glucuronate##Glucuronic acid##Glucuronate	C00191	1	R01184	R01184;K00469;1.13.99.1;MIOX;O2##0.0095##6870##Rattus norvegicus (rat)	R01184;K00469;1.13.99.1;MIOX;Inositol##0.2##6874##Sus scrofa (pig)	R01184;K00469;1.13.99.1;MIOX;myo-Inositol##3.3##657777##Mus musculus (mouse)
Hydroxylamine	C00192	1	R00143	R00143;K05601;1.7.99.1;E1.7.99.1;No information about KM-value
2,3-Dihydroxybenzoate##2,3-Dihydroxybenzoic acid	C00196	1	R00980	R00980;No information of KEGG othology
D-Glucono-1,5-lactone##Gluconic lactone##Gluconic acid lactone##1,5-Gluconolactone##delta-Gluconolactone##D-Gluconolactone##Gluconolactone	C00198	1	R00300	R00300;No information of KEGG othology
D-Glucono-1,5-lactone##Gluconic lactone##Gluconic acid lactone##1,5-Gluconolactone##delta-Gluconolactone##D-Gluconolactone##Gluconolactone	C00198	1	R00874	R00874;No information of KEGG othology
D-Glucono-1,5-lactone##Gluconic lactone##Gluconic acid lactone##1,5-Gluconolactone##delta-Gluconolactone##D-Gluconolactone##Gluconolactone	C00198	1	R07147	R07147;No information of KEGG othology
Acetone##Dimethyl ketone##2-Propanone	C00207	1	R01366	R01366;K01574;4.1.1.4;E4.1.1.4##adc;more##-999##4530##Clostridium acetobutylicum	R01366;K01574;4.1.1.4;E4.1.1.4##adc;3-oxo-3-phenylpropionic acid##10##4527##Clostridium acetobutylicum
Acetone##Dimethyl ketone##2-Propanone	C00207	1	R05735	R05735;No information of KEGG othology
Oxalate##Oxalic acid##Ethanedioic acid	C00209	1	R00273	R00273;No information of KEGG othology
Oxalate##Oxalic acid##Ethanedioic acid	C00209	1	R00338	R00338;No information of KEGG othology
Oxalate##Oxalic acid##Ethanedioic acid	C00209	1	R00466	R00466;No information of KEGG othology
Oxalate##Oxalic acid##Ethanedioic acid	C00209	1	R00522	R00522;K01569;4.1.1.2;oxdD;more##-999##678138##Bacillus subtilis	R00522;K01569;4.1.1.2;oxdD;oxalic acid##5##705343##Bacillus subtilis
Sarcosine##N-Methylglycine	C00213	1	R00367	R00367;K00552;2.1.1.20;GNMT;Gly##0.0122##657755##Homo sapiens (human)
Sarcosine##N-Methylglycine	C00213	1	R00610	R00610;K00306;1.5.3.7;PIPOX;L-proline##3##656324##Schizosaccharomyces pombe (fission yeast)	R00610;K00306;1.5.3.7;PIPOX;L-pipecolate##4.07##656324##Schizosaccharomyces pombe (fission yeast)	R00610;K00306;1.5.3.1;PIPOX;No information about KM-value
D-Glutamate##D-Glutamic acid##D-Glutaminic acid##D-2-Aminoglutaric acid	C00217	1	R00260	R00260;K01776;5.1.1.3;E5.1.1.3##murI;L-Glu##0.24##2104##Lactobacillus fermentum
D-Glutamate##D-Glutamic acid##D-Glutaminic acid##D-2-Aminoglutaric acid	C00217	1	R00279	R00279;No information of KEGG othology
D-Glutamate##D-Glutamic acid##D-Glutaminic acid##D-2-Aminoglutaric acid	C00217	1	R05839	R05839;No information of KEGG othology
Methylamine##Methanamine	C00218	1	R06154	R06154;K00276;1.4.3.21;E1.4.3.21##AOC2##AOC3##tynA;Benzylamine##0.00128##391910##Sus scrofa (pig)
beta-D-Glucose	C00221	1	R01600	R01600;K00844;2.7.1.1;HK;D-mannose##0.014##640240##Sus scrofa (pig)
3-Oxopropanoate##Malonate semialdehyde	C00222	1	R00705	R00705;K00140;1.2.1.27;E1.2.1.27##mmsA##iolA;2-Methyl-3-oxopropanoate##0.0025##390223##Rattus norvegicus (rat)
3-Oxopropanoate##Malonate semialdehyde	C00222	1	R00706	R00706;K00136;1.2.1.18;E1.2.1.18;3-Oxopropanoate##0.0045##288055##Rattus norvegicus (rat)
3-Oxopropanoate##Malonate semialdehyde	C00222	1	R00740	R00740;K00136;1.2.1.18;E1.2.1.18;3-Oxopropanoate##0.0045##288055##Rattus norvegicus (rat)
3-Oxopropanoate##Malonate semialdehyde	C00222	1	R00907	R00907;K00822;2.6.1.18;E2.6.1.18;No information about KM-value
3-Oxopropanoate##Malonate semialdehyde	C00222	1	R00908	R00908;K13524;2.6.1.19;ABAT;4-Oxobutanoate##0.014##704874##Arabidopsis thaliana (thale cress)
3-Oxopropanoate##Malonate semialdehyde	C00222	1	R06973	R06973;K14422;4.1.1.-;msaD;No information about KM-value
Acetyl phosphate	C00227	1	R00207	R00207;K00158;1.2.3.3;E1.2.3.3##poxL;No information about KM-value
Acetyl phosphate	C00227	1	R00230	R00230;K13788;2.3.1.8;pta;acetyl-CoA##0.0086##487522##Veillonella parvula
Acetyl phosphate	C00227	1	R00315	R00315;K00925;2.7.2.1;ackA;more##-999##691204##Thermotoga maritima	R00315;K00925;2.7.2.1;ackA;Propionyl phosphate##0.14##642181##Propionibacterium freudenreichii
Acetyl phosphate	C00227	1	R00317	R00317;K01512;3.6.1.7;acyP;1,3-diphosphoglycerate##0.12##246781##Homo sapiens (human)
Acetyl phosphate	C00227	1	R00320	R00320;No information of KEGG othology
Acetyl phosphate	C00227	1	R00761	R00761;K01632;4.1.2.22;E4.1.2.22;D-Xylulose 5-phosphate##45##651682##Bifidobacterium animalis subsp. lactis dsm 10140
Acetyl phosphate	C00227	1	R07226	R07226;No information of KEGG othology
3,4-Dihydroxybenzoate##3,4-Dihydroxybenzoic acid##Protocatechuate##Protocatechuic acid	C00230	1	R01296	R01296;No information of KEGG othology
3,4-Dihydroxybenzoate##3,4-Dihydroxybenzoic acid##Protocatechuate##Protocatechuic acid	C00230	1	R01298	R01298;K00481;1.14.13.2;pobA;NADH##0.0122##390036##Rhodococcus opacus	R01298;K00481;1.14.13.2;pobA;O2##0.037##390039##Klebsiella pneumoniae
3,4-Dihydroxybenzoate##3,4-Dihydroxybenzoic acid##Protocatechuate##Protocatechuic acid	C00230	1	R01627	R01627;K09483;4.2.1.-;quiC;No information about KM-value
3,4-Dihydroxybenzoate##3,4-Dihydroxybenzoic acid##Protocatechuate##Protocatechuic acid	C00230	1	R05280	R05280;K03384;None;E1.14.12.-;None
CO##Carbon monoxide	C00237	1	R00276	R00276;No information of KEGG othology
Lactose##1-beta-D-Galactopyranosyl-4-D-glucopyranose##beta-D-Gal-(1->4)-D-Glc##Milk sugar	C00243	1	R00503	R00503;K07967;2.4.1.38;B4GALT2;N-acetylglucosamine##0.0007##658111##Bos taurus (cow)
D-Gluconic acid##D-Gluconate##D-gluco-Hexonic acid	C00257	1	R01737	R01737;K00851;2.7.1.12;E2.7.1.12##gntK##idnK;No information about KM-value
D-Glycerate##Glycerate##(R)-Glycerate##Glyceric acid	C00258	1	R01511	R01511;No information of KEGG othology
D-Glycerate##Glycerate##(R)-Glycerate##Glyceric acid	C00258	1	R01514	R01514;K00865;2.7.1.31;E2.7.1.31##glxK;No information about KM-value
D-Glycerate##Glycerate##(R)-Glycerate##Glyceric acid	C00258	1	R01748	R01748;No information of KEGG othology
D-Glycerate##Glycerate##(R)-Glycerate##Glyceric acid	C00258	1	R08572	R08572;K11529;2.7.1.-;gk;No information about KM-value
alpha-D-Glucose	C00267	1	R00878	R00878;K01805;5.3.1.5;xylA;No information about KM-value
alpha-D-Glucose	C00267	1	R00947	R00947;K01085;3.1.3.10;agp;No information about KM-value
alpha-D-Glucose	C00267	1	R01787	R01787;K00011;1.1.1.21;E1.1.1.21##AKR1;5-Pregnene-3beta,20alpha-diol##0.0002##695881##Homo sapiens (human)
alpha-D-Glucose	C00267	1	R03115	R03115;K01210;3.2.1.58;E3.2.1.58;Laminaripentaose##0.0119##664523##Phanerochaete chrysosporium
alpha-D-Glucose	C00267	1	R07265	R07265;No information of KEGG othology
5-Dehydro-D-fructose	C00273	1	R08651	R08651;No information of KEGG othology
Hydrogen##H2	C00282	1	R00700	R00700;K00436;1.12.1.2;E1.12.1.2;reduced ferredoxin##0.00025##712281##Thermotoga maritima	R00700;K00436;1.12.1.2;E1.12.1.2;methyl viologen##0.05##439702##Rhodococcus opacus	R00700;K00436;1.12.1.2;E1.12.1.2;FAD##0.38##439702##Rhodococcus opacus
Hydrogen##H2	C00282	1	R07181	R07181;No information of KEGG othology
Aniline##Phenylamine##Benzenamine##Arylamine	C00292	1	R00990	R00990;No information of KEGG othology
Aniline##Phenylamine##Benzenamine##Arylamine	C00292	1	R01860	R01860;No information of KEGG othology
Quinate##Quinic acid##Kinic acid##Chinic acid##L-Quinic acid##L-Quinate##(-)-Quinic acid	C00296	1	R01872	R01872;K09484;1.1.1.24;quiB##qa-3;NAD+##0.031##286357##Aspergillus niger
Quinate##Quinic acid##Kinic acid##Chinic acid##L-Quinic acid##L-Quinate##(-)-Quinic acid	C00296	1	R06846	R06846;K05887;1.1.1.282;ydiB;quinate##0.783##694093##Pseudomonas putida kt2440
D-Ribulose##D-erythro-2-Pentulose##D-Arabinoketose##D-Arabinulose##D-Riboketose	C00309	1	R01081	R01081;No information of KEGG othology
D-Ribulose##D-erythro-2-Pentulose##D-Arabinoketose##D-Arabinulose##D-Riboketose	C00309	1	R01526	R01526;K00875;2.7.1.47;E2.7.1.47;No information about KM-value
Oxalyl-CoA	C00313	1	R00468	R00468;No information of KEGG othology
Thiosulfate##Hyposulfite	C00320	1	R01875	R01875;No information of KEGG othology
Thiosulfate##Hyposulfite	C00320	1	R02026	R02026;No information of KEGG othology
Thiosulfate##Hyposulfite	C00320	1	R04859	R04859;K13034;4.4.1.9;ATCYSC1;KCN##0.02##653464##Arabidopsis thaliana (thale cress)
Glycoprotein	C00326	1	R01536	R01536;No information of KEGG othology
D-Glucosamine##Chitosamine##2-Amino-2-deoxy-D-glucose	C00329	1	R01961	R01961;K00844;2.7.1.1;HK;D-mannose##0.014##640240##Sus scrofa (pig)
D-Glucosamine##Chitosamine##2-Amino-2-deoxy-D-glucose	C00329	1	R01964	R01964;No information of KEGG othology
D-Glucosamine##Chitosamine##2-Amino-2-deoxy-D-glucose	C00329	1	R01965	R01965;No information of KEGG othology
3,4-Dihydroxy-L-phenylalanine##L-Dopa##3-Hydroxy-L-tyrosine##L-beta-(3,4-Dihydroxyphenyl)alanine##Levodopa##Dihydroxy-L-phenylalanine	C00355	1	R00031	R00031;K00422;1.10.3.1;E1.10.3.1;D-Dopa##0.000219##657987##Bos taurus (cow)
3,4-Dihydroxy-L-phenylalanine##L-Dopa##3-Hydroxy-L-tyrosine##L-beta-(3,4-Dihydroxyphenyl)alanine##Levodopa##Dihydroxy-L-phenylalanine	C00355	1	R00731	R00731;K00505;1.14.18.1;E1.14.18.1;N-acetyl-3,4-dihydroxyphenethylamine##0.014##636402##Mus musculus (mouse)
Urate##Uric acid	C00366	1	R02103	R02103;K13482;1.17.1.4;xdhB;xanthine##0.0003##644588##Bos taurus (cow)
Urate##Uric acid	C00366	1	R02107	R02107;K00106;1.17.1.4;XDH;xanthine##0.0003##644588##Bos taurus (cow)
Sterol	C00370	1	R02116	R02116;No information of KEGG othology
Malonate##Malonic acid##Propanedioic acid	C00383	1	R00743	R00743;No information of KEGG othology
Carnosine##Nalpha-(beta-alanyl)-L-histidine	C00386	1	R01164	R01164;K14755;6.3.2.11;CRNS1##ATPGD1;L-His##0.0166##992##Mus musculus (mouse)
Carnosine##Nalpha-(beta-alanyl)-L-histidine	C00386	1	R01166	R01166;K05604;3.4.13.20;CNDP1;beta-Ala-4-nitroanilide##0.0039##708078##Ochrobactrum anthropi
1H-Imidazole-4-ethanamine##Histamine##2-(4-Imidazolyl)ethylamine	C00388	1	R01167	R01167;K01593;4.1.1.28;E4.1.1.28##DDC;Dopamine##0.00083##701921##Homo sapiens (human)
Mannitol##D-Mannitol	C00392	1	R00868	R00868;K00045;1.1.1.67;E1.1.1.67##mtlK;NADPH##0.17##695814##Thermotoga maritima
Mannitol##D-Mannitol	C00392	1	R00870	R00870;No information of KEGG othology
GDP-glucose##GDP-D-glucose##GDP-alpha-D-glucose	C00394	1	R00337	R00337;No information of KEGG othology
GDP-glucose##GDP-D-glucose##GDP-alpha-D-glucose	C00394	1	R00954	R00954;No information of KEGG othology
GDP-glucose##GDP-D-glucose##GDP-alpha-D-glucose	C00394	1	R01233	R01233;No information of KEGG othology
GDP-glucose##GDP-D-glucose##GDP-alpha-D-glucose	C00394	1	R02168	R02168;No information of KEGG othology
Tryptamine##3-(2-Aminoethyl)indole	C00398	1	R00685	R00685;K01593;4.1.1.28;E4.1.1.28##DDC;Dopamine##0.00083##701921##Homo sapiens (human)
Tryptamine##3-(2-Aminoethyl)indole	C00398	1	R02173	R02173;K11182;1.4.3.22;ABP1##AOC1;1,8-Diaminooctane##0.00036##654516##Bos taurus (cow)
D-Aspartate##D-Aspartic acid	C00402	1	R00359	R00359;K00272;1.4.3.1;DDO;O2##0.17##391719##Bos taurus (cow)
D-Aspartate##D-Aspartic acid	C00402	1	R00491	R00491;K01779;5.1.1.13;E5.1.1.13;L-aspartate##0.7##695052##Pyrococcus horikoshii
L-Pipecolate##Pipecolinic acid##Pipecolic acid##2-Piperidinecarboxylic acid	C00408	1	R00459	R00459;No information of KEGG othology
cis-Aconitate##cis-Aconitic acid	C00417	1	R01325	R01325;K01682;4.2.1.3;acnB;methyl-cis-aconitate##0.0089##33788##Bos taurus (cow)	R01325;K01682;4.2.1.3;acnB;Isocitrate##0.012##33788##Bos taurus (cow)	R01325;K01682;4.2.1.3;acnB;methylisocitrate##0.032##33788##Bos taurus (cow)
cis-Aconitate##cis-Aconitic acid	C00417	1	R01900	R01900;K01682;4.2.1.3;acnB;methyl-cis-aconitate##0.0089##33788##Bos taurus (cow)	R01900;K01682;4.2.1.3;acnB;Isocitrate##0.012##33788##Bos taurus (cow)	R01900;K01682;4.2.1.3;acnB;methylisocitrate##0.032##33788##Bos taurus (cow)
trans-Cinnamate##trans-Cinnamic acid##(E)-Cinnamate	C00423	1	R00697	R00697;K13064;4.3.1.25;PTAL;L-tyrosine##0.044##679588##Phanerochaete chrysosporium	R00697;K10775;4.3.1.24;E4.3.1.24;phenylalanine##0.05##693649##Anabaena variabilis	R00697;K10775;4.3.1.24;E4.3.1.24;L-tyrosine##0.532##679163##Arabidopsis thaliana (thale cress)
5,6-Dihydrouracil##Dihydro-2,4(1H,3H)-pyrimidinedione##Dihydrouracile##Dihydrouracil##5,6-Dihydro-2,4-dihydroxypyrimidine##Hydrouracil##2,4-Dioxotetrahydropyrimidine	C00429	1	R00975	R00975;No information of KEGG othology
5,6-Dihydrouracil##Dihydro-2,4(1H,3H)-pyrimidinedione##Dihydrouracile##Dihydrouracil##5,6-Dihydro-2,4-dihydroxypyrimidine##Hydrouracil##2,4-Dioxotetrahydropyrimidine	C00429	1	R00977	R00977;No information of KEGG othology
5,6-Dihydrouracil##Dihydro-2,4(1H,3H)-pyrimidinedione##Dihydrouracile##Dihydrouracil##5,6-Dihydro-2,4-dihydroxypyrimidine##Hydrouracil##2,4-Dioxotetrahydropyrimidine	C00429	1	R00978	R00978;K00207;1.3.1.2;E1.3.1.2##DPYD;NADPH##0.00012##349234##Bos taurus (cow)
2,5-Dioxopentanoate##2-Oxoglutarate semialdehyde	C00433	1	R00264	R00264;K00128;1.2.1.3;E1.2.1.3;4-(dimethylamino)cinnamaldehyde##0.0001##348695##Rattus norvegicus (rat)
N-Carbamoylputrescine	C00436	1	R01152	R01152;K12251;3.5.1.53;aguB;N-Carbamoylputrescine##0.09##209189##Zea mays (maize)
N-Carbamoylputrescine	C00436	1	R01399	R01399;No information of KEGG othology
(S)-2,3,4,5-Tetrahydropyridine-2-carboxylate##delta1-Piperideine-6-L-carboxylate	C00450	1	R02317	R02317;No information of KEGG othology
Indole##2,3-Benzopyrrole	C00463	1	R00673	R00673;K01667;4.1.99.1;E4.1.99.1##tnaA;No information about KM-value
Indole##2,3-Benzopyrrole	C00463	1	R00674	R00674;K06001;4.2.1.20;E4.2.1.20BB##trpB;No information about KM-value
Indole##2,3-Benzopyrrole	C00463	1	R08609	R08609;No information of KEGG othology
Tyramine##2-(p-Hydroxyphenyl)ethylamine	C00483	1	R00736	R00736;K01593;4.1.1.28;E4.1.1.28##DDC;Dopamine##0.00083##701921##Homo sapiens (human)
Formamide##Methanamide	C00488	1	R00524	R00524;K01455;3.5.1.49;E3.5.1.49;No information about KM-value
(R)-Malate##D-Malate##D-Malic acid	C00497	1	R00215	R00215;K07246;1.1.1.83;ttuC##dmlA;No information about KM-value
ADP-glucose##Adenosine diphosphoglucose	C00498	1	R00948	R00948;K00975;2.7.7.27;glgC;ATP##0.018##694734##Zea mays (maize)
ADP-glucose##Adenosine diphosphoglucose	C00498	1	R00951	R00951;No information of KEGG othology
ADP-glucose##Adenosine diphosphoglucose	C00498	1	R08515	R08515;No information of KEGG othology
ADP-glucose##Adenosine diphosphoglucose	C00498	1	R08946	R08946;K13057;2.4.1.245;treT;ADP-glucose##0.8##687429##Rubrobacter xylanophilus	R08946;K13057;2.4.1.245;treT;D-glucose##1.3##687429##Rubrobacter xylanophilus	R08946;K13057;2.4.1.245;treT;ADP##6.8##687429##Rubrobacter xylanophilus
CDP-glucose##CDP-D-Glucose	C00501	1	R00956	R00956;K00978;2.7.7.33;rfbF;CDPglucose##0.015##643237##Salmonella enterica subsp. enterica serovar paratyphi a aku12601	R00956;K00978;2.7.7.33;rfbF;CTP##0.034##643237##Salmonella enterica subsp. enterica serovar paratyphi a aku12601	R00956;K00978;2.7.7.33;rfbF;D-glucosamine 1-phosphate##5##643238##Azotobacter vinelandii
Folate##Pteroylglutamic acid##Folic acid	C00504	1	R00937	R00937;K13998;1.5.1.3;DHFR-TS;NADPH##0.00043##672035##Bos taurus (cow)
Folate##Pteroylglutamic acid##Folic acid	C00504	1	R00940	R00940;K13998;1.5.1.3;DHFR-TS;NADPH##0.00043##672035##Bos taurus (cow)
Folate##Pteroylglutamic acid##Folic acid	C00504	1	R02235	R02235;K13998;1.5.1.3;DHFR-TS;NADPH##0.00043##672035##Bos taurus (cow)
Folate##Pteroylglutamic acid##Folic acid	C00504	1	R02236	R02236;K13998;1.5.1.3;DHFR-TS;NADPH##0.00043##672035##Bos taurus (cow)
L-Cysteate##L-Cysteic acid##3-Sulfoalanine##2-Amino-3-sulfopropionic acid	C00506	1	R00901	R00901;No information of KEGG othology
CDP-glycerol	C00513	1	R00855	R00855;K01517;3.6.1.13;ADPRM;ADPribose##0.0004##654805##Homo sapiens (human)
CDP-glycerol	C00513	1	R00856	R00856;K00980;2.7.7.39;tagD;No information about KM-value
(-)-Limonene##(-)-(S)-Limonene##(-)-(4S)-Limonene	C00521	1	R02013	R02013;No information of KEGG othology
Glutaryl-CoA	C00527	1	R01933	R01933;K00164;1.2.4.2;OGDH##sucA;more##-999##656580##Bos taurus (cow)	R01933;K00164;1.2.4.2;OGDH##sucA;2-oxoglutarate##0.013##349005##Sus scrofa (pig)
Hydroquinone##p-Benzenediol##1,4-Benzenediol##1,4-Dihydroxybenzene##Benzene-1,4-diol##Quinol##4-Hydroxyphenol	C00530	1	R01297	R01297;No information of KEGG othology
Hydroquinone##p-Benzenediol##1,4-Benzenediol##1,4-Dihydroxybenzene##Benzene-1,4-diol##Quinol##4-Hydroxyphenol	C00530	1	R01299	R01299;No information of KEGG othology
Nitric oxide##NO##Nitrogen monoxide	C00533	1	R00557	R00557;K13427;1.14.13.39;NOA1;NADPH##0.0003##440201##Mus musculus (mouse)
Triphosphate##Triphosphoric acid##Tripolyphosphate##Inorganic triphosphate	C00536	1	R00138	R00138;No information of KEGG othology
Triphosphate##Triphosphoric acid##Tripolyphosphate##Inorganic triphosphate	C00536	1	R01856	R01856;K01129;3.1.5.1;dgt;No information about KM-value
Cystathionine	C00542	1	R01285	R01285;K14155;4.4.1.8;patB##malY;L-djenkolate##0.033##34712##Bordetella avium
Cystathionine	C00542	1	R01289	R01289;No information of KEGG othology
Cystathionine	C00542	1	R02508	R02508;K01739;2.5.1.48;E2.5.1.48##metB;O-acetyl-L-homoserine##64.5##637440##Lysinibacillus sphaericus
(3S)-Citryl-CoA	C00566	1	R00354	R00354;No information of KEGG othology
(3S)-Citryl-CoA	C00566	1	R01322	R01322;No information of KEGG othology
(3S)-Citryl-CoA	C00566	1	R01323	R01323;No information of KEGG othology
Betaine aldehyde	C00576	1	R01022	R01022;No information of KEGG othology
Betaine aldehyde	C00576	1	R08557	R08557;K11440;1.1.1.1;gbsB;1-hydroxymethyl-6-methylpyrene##0.00028##701322##Homo sapiens (human)
Betaine aldehyde	C00576	1	R08558	R08558;K11440;1.1.1.1;gbsB;1-hydroxymethyl-6-methylpyrene##0.00028##701322##Homo sapiens (human)
Guanidinoacetate##Guanidinoacetic acid##Glycocyamine##N-Amidinoglycine##Guanidoacetic acid	C00581	1	R00775	R00775;No information of KEGG othology
Phenylacetyl-CoA##Phenylacetyl coenzyme A	C00582	1	R02539	R02539;K01912;6.2.1.30;E6.2.1.30##paaK;Myristic acid##0.001##690837##Penicillium chrysogenum
Propane-1,2-diol##1,2-Propanediol##Propylene glycol	C00583	1	R02257	R02257;K00048;1.1.1.77;fucO;acetaldehyde##0.065##287308##Rattus norvegicus (rat)
Propane-1,2-diol##1,2-Propanediol##Propylene glycol	C00583	1	R02259	R02259;No information of KEGG othology
3-Sulfino-L-alanine##L-Cysteinesulfinic acid##3-Sulphino-L-alanine##3-Sulfinoalanine	C00606	1	R00893	R00893;K00456;1.13.11.20;E1.13.11.20##CDO1;cysteine##0.45##439548##Rattus norvegicus (rat)
UDP-D-galacturonate##UDPgalacturonate	C00617	1	R00501	R00501;No information of KEGG othology
alpha-D-Ribose 1-phosphate##Ribose 1-phosphate##D-Ribose 1-phosphate	C00620	1	R01057	R01057;K01835;5.4.2.2;E5.4.2.2##pgm;D-Glucose 1,6-bisphosphate##0.016##649781##Zea mays (maize)
alpha-D-Ribose 1-phosphate##Ribose 1-phosphate##D-Ribose 1-phosphate	C00620	1	R01561	R01561;K03784;2.4.2.1;deoD;Methylthioinosine##0.005##705855##Plasmodium yoelii
alpha-D-Ribose 1-phosphate##Ribose 1-phosphate##D-Ribose 1-phosphate	C00620	1	R01863	R01863;K03784;2.4.2.1;deoD;Methylthioinosine##0.005##705855##Plasmodium yoelii
alpha-D-Ribose 1-phosphate##Ribose 1-phosphate##D-Ribose 1-phosphate	C00620	1	R01876	R01876;K00757;2.4.2.3;E2.4.2.3##udp;uridine##0.016##638511##Rattus norvegicus (rat)
alpha-D-Ribose 1-phosphate##Ribose 1-phosphate##D-Ribose 1-phosphate	C00620	1	R01885	R01885;No information of KEGG othology
alpha-D-Ribose 1-phosphate##Ribose 1-phosphate##D-Ribose 1-phosphate	C00620	1	R02147	R02147;K03784;2.4.2.1;deoD;Methylthioinosine##0.005##705855##Plasmodium yoelii
alpha-D-Ribose 1-phosphate##Ribose 1-phosphate##D-Ribose 1-phosphate	C00620	1	R02294	R02294;K03784;2.4.2.1;deoD;Methylthioinosine##0.005##705855##Plasmodium yoelii
alpha-D-Ribose 1-phosphate##Ribose 1-phosphate##D-Ribose 1-phosphate	C00620	1	R02296	R02296;K00756;2.4.2.2;E2.4.2.2##pdp;No information about KM-value
alpha-D-Ribose 1-phosphate##Ribose 1-phosphate##D-Ribose 1-phosphate	C00620	1	R02297	R02297;K03784;2.4.2.1;deoD;Methylthioinosine##0.005##705855##Plasmodium yoelii
Glycerol 1-phosphate##sn-Glycerol 1-phosphate##sn-Gro-1-P##L-Glycerol 1-phosphate	C00623	1	R01044	R01044;No information of KEGG othology
Glycerol 1-phosphate##sn-Glycerol 1-phosphate##sn-Gro-1-P##L-Glycerol 1-phosphate	C00623	1	R05679	R05679;No information of KEGG othology
Glycerol 1-phosphate##sn-Glycerol 1-phosphate##sn-Gro-1-P##L-Glycerol 1-phosphate	C00623	1	R05680	R05680;No information of KEGG othology
Glycerol 1-phosphate##sn-Glycerol 1-phosphate##sn-Gro-1-P##L-Glycerol 1-phosphate	C00623	1	R07298	R07298;No information of KEGG othology
2-Methylpropanoyl-CoA##2-Methylpropionyl-CoA##Isobutyryl-CoA	C00630	1	R01210	R01210;No information of KEGG othology
4-Hydroxybenzaldehyde##p-Hydroxybenzaldehyde	C00633	1	R01293	R01293;K00141;1.2.1.28;E1.2.1.28##xylC;No information about KM-value
4-Hydroxybenzaldehyde##p-Hydroxybenzaldehyde	C00633	1	R01294	R01294;No information of KEGG othology
D-Mannose 1-phosphate##alpha-D-Mannose 1-phosphate	C00636	1	R00881	R00881;No information of KEGG othology
D-Mannose 1-phosphate##alpha-D-Mannose 1-phosphate	C00636	1	R00883	R00883;K00971;2.7.7.22;E2.7.7.22##manC;No information about KM-value
D-Mannose 1-phosphate##alpha-D-Mannose 1-phosphate	C00636	1	R00885	R00885;K00966;2.7.7.13;GMPP;Mannose 1-phosphate##0.0004##642867##Sus scrofa (pig)
D-Mannose 1-phosphate##alpha-D-Mannose 1-phosphate	C00636	1	R01818	R01818;K01840;5.4.2.8;E5.4.2.8##manB;Mannose 1-phosphate##0.003##3359##Rattus norvegicus (rat)
Long-chain fatty acid##Higher fatty acid	C00638	1	R05188	R05188;No information of KEGG othology
4-Hydroxyphenylacetate##4-Hydroxyphenylacetic acid	C00642	1	R00042	R00042;No information of KEGG othology
4-Hydroxyphenylacetate##4-Hydroxyphenylacetic acid	C00642	1	R02514	R02514;No information of KEGG othology
4-Hydroxyphenylacetate##4-Hydroxyphenylacetic acid	C00642	1	R02516	R02516;No information of KEGG othology
4-Hydroxyphenylacetate##4-Hydroxyphenylacetic acid	C00642	1	R06790	R06790;No information of KEGG othology
D-Mannitol 1-phosphate	C00644	1	R00758	R00758;No information of KEGG othology
D-Mannitol 1-phosphate	C00644	1	R01817	R01817;No information of KEGG othology
D-Glucose 1,6-bisphosphate##D-Glucose 1,6-biphosphate	C00660	1	R00016	R00016;No information of KEGG othology
beta-D-Glucose 1-phosphate	C00663	1	R02727	R02727;K05342;2.4.1.64;E2.4.1.64;phosphate##0.57##489328##Thermoanaerobacter brockii
beta-D-Glucose 1-phosphate	C00663	1	R02728	R02728;K01838;5.4.2.6;pgmB;beta-D-glucose 1-phosphate##0.004##641630##Bacillus subtilis	R02728;K01838;5.4.2.6;pgmB;glucose 1-phosphate##0.012##3335##Lactobacillus brevis	R02728;K01838;5.4.2.6;pgmB;alpha-D-glucose 1-phosphate##0.021##641630##Bacillus subtilis
beta-D-Glucose 1-phosphate	C00663	1	R05767	R05767;No information of KEGG othology
5-Formiminotetrahydrofolate##5-Formimidoyltetrahydrofolate	C00664	1	R02302	R02302;K13990;4.3.1.4;FTCD;(6S)-5-formimino-5,6,7,8-tetrahydropteroylhexaglutamate##0.0012##34320##Sus scrofa (pig)
alpha-D-Glucose 6-phosphate	C00668	1	R00959	R00959;K01835;5.4.2.2;E5.4.2.2##pgm;D-Glucose 1,6-bisphosphate##0.016##649781##Zea mays (maize)
alpha-D-Glucose 6-phosphate	C00668	1	R02737	R02737;K00697;2.4.1.15;E2.4.1.15##otsA;UDPglucose##0.04##488607##Mycobacterium smegmatis
alpha-D-Glucose 6-phosphate	C00668	1	R02739	R02739;K13810;2.2.1.2;tal-pgi;D-erythrose 4-phosphate##0.007##486035##Bos taurus (cow)
meso-2,6-Diaminoheptanedioate##meso-2,6-Diaminopimelate##meso-2,6-Diaminopimelic acid##meso-Diaminoheptanedioate	C00680	1	R00451	R00451;K12526;2.7.2.4;lysAC;aspartate##1.095##679764##Arabidopsis thaliana (thale cress)	R00451;K12526;4.1.1.20;lysAC;No information about KM-value
2,4,6/3,5-Pentahydroxycyclohexanone##scyllo-Inosose##2-Inosose	C00691	1	R01183	R01183;K00010;1.1.1.18;E1.1.1.18##iolG;NAD+##0.07##685170##Bacillus subtilis
XTP##Xanthosine 5'-triphosphate	C00700	1	R02720	R02720;K02428;3.6.1.19;mazG;CTP##0.4##656135##Thermotoga maritima
O2.-##Superoxide anion##O2-	C00704	1	R00275	R00275;No information of KEGG othology
DL-Serine##2-Amino-3-hydroxypropionic acid##3-Hydroxyalanine##Serine	C00716	1	R00223	R00223;No information of KEGG othology
Betaine##Trimethylaminoacetate##Glycine betaine##N,N,N-Trimethylglycine##Trimethylammonioacetate	C00719	1	R08212	R08212;No information of KEGG othology
D-Lysine##D-2,6-Diaminohexanoic acid	C00739	1	R00460	R00460;No information of KEGG othology
D-Serine	C00740	1	R00221	R00221;K01753;4.3.1.18;dsdA;L-serine##12.3##680567##Gallus gallus (chicken)
D-Serine	C00740	1	R00589	R00589;K12235;5.1.1.18;SRR;L-serine O-sulfate##0.49##661171##Mus musculus (mouse)
Diacetyl##Biacetyl##Dimethylglyoxal##2,3-Butanedione	C00741	1	R02855	R02855;K03366;1.1.1.303;butA;No information about KM-value
Diacetyl##Biacetyl##Dimethylglyoxal##2,3-Butanedione	C00741	1	R02856	R02856;No information of KEGG othology
D-Proline	C00763	1	R01255	R01255;K01777;5.1.1.4;E5.1.1.4;L-Pro##2.3##2122##Clostridium sticklandii	R01255;K01777;5.1.1.4;E5.1.1.4;L-proline##29##652377##Trypanosoma cruzi	R01255;K01777;5.1.1.4;E5.1.1.4;D-Pro##3.8##2122##Clostridium sticklandii
Mevaldate##Mevaldic acid	C00772	1	R02246	R02246;No information of KEGG othology
Mevaldate##Mevaldic acid	C00772	1	R02247	R02247;No information of KEGG othology
Urocanate##Urocanic acid	C00785	1	R01168	R01168;K01745;4.3.1.3;E4.3.1.3##hutH;No information about KM-value
D-Arginine##D-2-Amino-5-guanidinovaleric acid	C00792	1	R00567	R00567;No information of KEGG othology
D-Cysteine##D-Amino-3-mercaptopropionic acid	C00793	1	R00903	R00903;No information of KEGG othology
D-Cysteine##D-Amino-3-mercaptopropionic acid	C00793	1	R01874	R01874;K05396;4.4.1.15;dcyD;No information about KM-value
Formyl-CoA	C00798	1	R00521	R00521;No information of KEGG othology
Oxalureate##Oxaluric acid##Monooxalylurea##Oxalurate	C00802	1	R02935	R02935;K00073;1.1.1.154;allD;No information about KM-value
Oxalureate##Oxaluric acid##Monooxalylurea##Oxalurate	C00802	1	R02936	R02936;K00073;1.1.1.154;allD;No information about KM-value
Salicylate##o-Hydroxybenzoic acid##Salicylic acid	C00805	1	R06603	R06603;No information of KEGG othology
D-Glutamine##D-2-Aminoglutaramic acid	C00819	1	R00579	R00579;No information of KEGG othology
D-Threonine##D-2-Amino-3-hydroxybutyric acid	C00820	1	R01467	R01467;No information of KEGG othology
D-Threonine##D-2-Amino-3-hydroxybutyric acid	C00820	1	R08195	R08195;No information of KEGG othology
1-Hexadecanol##Hexadecanol##Cetyl alcohol##Palmityl alcohol##16-Hexadecanol	C00823	1	R02462	R02462;No information of KEGG othology
L-Arogenate##L-Arogenic acid##Pretyrosine	C00826	1	R00691	R00691;K14170;5.4.99.5;pheA;chorismate##0.03##690920##Methanocaldococcus jannaschii	R00691;K14170;4.2.1.51;pheA;phenylpyruvate##1.3##692260##Archaeoglobus fulgidus	R00691;K05359;4.2.1.91;E4.2.1.91;No information about KM-value
L-Arogenate##L-Arogenic acid##Pretyrosine	C00826	1	R00732	R00732;K00220;1.3.1.43;tyrC;prephenate##0.07##390802##Pseudomonas stutzeri
L-Arogenate##L-Arogenic acid##Pretyrosine	C00826	1	R00733	R00733;K00220;1.3.1.43;tyrC;prephenate##0.07##390802##Pseudomonas stutzeri
L-Arogenate##L-Arogenic acid##Pretyrosine	C00826	1	R01731	R01731;K00832;2.6.1.57;tyrB;4-hydroxyphenylpyruvate##0.032##636658##Bacillus subtilis
L-Arogenate##L-Arogenic acid##Pretyrosine	C00826	1	R07276	R07276;No information of KEGG othology
Lactoyl-CoA	C00827	1	R05508	R05508;K01026;2.8.3.1;pct;No information about KM-value
Pantetheine##(R)-Pantetheine	C00831	1	R02971	R02971;K01947;6.3.4.15;birA-coaX;biotin carboxyl carrier protein##0.00044##671759##Sulfolobus tokodaii
dTDP-glucose##dTDP-D-glucose##dTDP-alpha-D-glucose	C00842	1	R02328	R02328;K00973;2.7.7.24;E2.7.7.24##rfbA##rffH;dTTP##0.02##662454##Sulfolobus tokodaii
D-Methionine##D-2-Amino-4-(methylthio)butyric acid	C00855	1	R00655	R00655;No information of KEGG othology
Homocarnosine##L-Homocarnosine##gamma-Aminobutyryl histidine##N-(4-Amino-1-oxobutyryl)histidine	C00884	1	R01991	R01991;K14755;6.3.2.11;CRNS1##ATPGD1;L-His##0.0166##992##Mus musculus (mouse)
Homocarnosine##L-Homocarnosine##gamma-Aminobutyryl histidine##N-(4-Amino-1-oxobutyryl)histidine	C00884	1	R01992	R01992;K01270;3.4.13.3;E3.4.13.3##pepD;No information about KM-value
Isochorismate##Isochorismic acid	C00885	1	R01717	R01717;K14759;4.2.1.113;PHYLLO;No information about KM-value
(R,R)-Tartaric acid##(R,R)-Tartrate##L-Tartaric acid##Tartaric acid##Tartrate##2,3-Dihydroxybutanedioic acid##(2R,3R)-Tartaric acid##(+)-Tartaric acid	C00898	1	R00339	R00339;K03780;4.2.1.32;ttdB;No information about KM-value
2-Acetolactate	C00900	1	R00006	R00006;K01653;2.2.1.6;E2.2.1.6S##ilvH##ilvN;No information about KM-value
2-Acetolactate	C00900	1	R02947	R02947;K01575;4.1.1.5;E4.1.1.5##alsD;2-Hydroxy-2-methyl-3-oxobutanoate##0.06##4639##Brevibacillus brevis
5,6-Dihydrothymine##Dihydrothymine##5,6-Dihydro-5-methyluracil	C00906	1	R01414	R01414;No information of KEGG othology
5,6-Dihydrothymine##Dihydrothymine##5,6-Dihydro-5-methyluracil	C00906	1	R01415	R01415;K00207;1.3.1.2;E1.3.1.2##DPYD;NADPH##0.00012##349234##Bos taurus (cow)
Choline sulfate	C00919	1	R01027	R01027;No information of KEGG othology
Choline sulfate	C00919	1	R01028	R01028;No information of KEGG othology
CoA-glutathione##Coenzyme A-glutathione mixed disulfide	C00920	1	R01111	R01111;No information of KEGG othology
CoA-glutathione##Coenzyme A-glutathione mixed disulfide	C00920	1	R05714	R05714;No information of KEGG othology
(R)-Lactaldehyde##D-Lactaldehyde##D-2-Hydroxypropionaldehyde	C00937	1	R01735	R01735;No information of KEGG othology
(R)-Lactaldehyde##D-Lactaldehyde##D-2-Hydroxypropionaldehyde	C00937	1	R02527	R02527;K12972;1.1.1.79;ghrA;NADPH##0.0012##688090##Arabidopsis thaliana (thale cress)
(R)-Lactaldehyde##D-Lactaldehyde##D-2-Hydroxypropionaldehyde	C00937	1	R03082	R03082;No information of KEGG othology
2-Oxoglutaramate##2-Oxoglutaramic acid##alpha-Ketoglutaramate##2-Ketoglutaramate	C00940	1	R00269	R00269;K13566;3.5.1.3;NIT2;2-oxosuccinamate##0.003##711316##Mus musculus (mouse)
2-Oxoglutaramate##2-Oxoglutaramic acid##alpha-Ketoglutaramate##2-Ketoglutaramate	C00940	1	R00576	R00576;No information of KEGG othology
2-Oxoglutaramate##2-Oxoglutaramic acid##alpha-Ketoglutaramate##2-Ketoglutaramate	C00940	1	R01375	R01375;No information of KEGG othology
Mercaptopyruvate##3-Mercaptopyruvic acid##3-Mercaptopyruvate	C00957	1	R00895	R00895;No information of KEGG othology
3-Hydroxypropanal	C00969	1	R01047	R01047;K06122;4.2.1.30;K06122##dhbE;Propane-1,2-diol##0.32##651133##Klebsiella pneumoniae
GDP-D-mannuronate##GDP-D-mannuronic acid	C00976	1	R00880	R00880;K00066;1.1.1.132;algD;GDP-mannose##0.017##285831##Arthrobacter sp. fb24	R00880;K00066;1.1.1.132;algD;deoxy-GDP-mannose##0.084##285829##Arthrobacter sp. fb24
L-Tryptophanamide	C00977	1	R00682	R00682;No information of KEGG othology
4-Hydroxybutanoic acid##4-Hydroxybutanoate##4-Hydroxybutyric acid	C00989	1	R01644	R01644;K00043;1.1.1.61;E1.1.1.61;No information about KM-value
5-Aminopentanamide	C00990	1	R00449	R00449;No information of KEGG othology
Reduced riboflavin	C01007	1	R05707	R05707;K05901;1.3.1.24;BLVRB;biliverdin IXalpha##0.0004##437819##Bos taurus (cow)
(3S)-Citramalyl-CoA##L-Citramalyl-CoA	C01011	1	R00237	R00237;K08691;4.1.3.24;mcl;(3S)-3-carboxy-3-hydroxypropanoyl-CoA##0.005##651687##Chloroflexus aurantiacus	R00237;K08691;4.1.3.24;mcl;acetyl-CoA##0.015##33262##Methylobacterium extorquens	R00237;K08691;4.1.3.24;mcl;erythro-beta-methylmalyl-CoA##0.021##665383##Rhodobacter capsulatus
N6-Hydroxy-L-lysine	C01028	1	R00448	R00448;K03897;1.14.13.59;iucD;No information about KM-value
N8-Acetylspermidine	C01029	1	R07300	R07300;No information of KEGG othology
N-Acetyl-L-aspartate	C01042	1	R00487	R00487;No information of KEGG othology
N-Acetyl-L-aspartate	C01042	1	R00488	R00488;K01437;3.5.1.15;E3.5.1.15##ASPA;N-acetyl-L-aspartic acid##0.1##208998##Rattus norvegicus (rat)
N-Formyl-L-aspartate	C01044	1	R00526	R00526;K01437;3.5.1.15;E3.5.1.15##ASPA;N-acetyl-L-aspartic acid##0.1##208998##Rattus norvegicus (rat)
N-Formyl-L-glutamate	C01045	1	R00525	R00525;K01458;3.5.1.68;E3.5.1.68;beta-Citryl-L-glutamate##0.0025##209224##Rattus norvegicus (rat)
(R)-4-Dehydropantoate	C01053	1	R02471	R02471;No information of KEGG othology
D-Ribitol 5-phosphate##Ribitol 5-phosphate##L-Ribitol 1-phosphate	C01068	1	R01524	R01524;K05352;1.1.1.137;E1.1.1.137;No information about KM-value
D-Ribitol 5-phosphate##Ribitol 5-phosphate##L-Ribitol 1-phosphate	C01068	1	R01525	R01525;K05352;1.1.1.137;E1.1.1.137;No information about KM-value
N-Acetyl-beta-alanine	C01073	1	R00909	R00909;No information of KEGG othology
(R)-3,3-Dimethylmalate	C01088	1	R01211	R01211;No information of KEGG othology
(R)-3-Hydroxybutanoate##(R)-3-Hydroxybutanoic acid##(R)-3-Hydroxybutyric acid	C01089	1	R01361	R01361;K00019;1.1.1.30;E1.1.1.30##bdh;3-acetylpyridine adenine dinucleotide##0.28##286528##Bos taurus (cow)
D-Fructose 1-phosphate	C01094	1	R00866	R00866;K00846;2.7.1.3;E2.7.1.3##KHK;D-fructose##0.1##641279##Bos taurus (cow)
D-Fructose 1-phosphate	C01094	1	R08548	R08548;No information of KEGG othology
Sorbitol 6-phosphate##D-Sorbitol 6-phosphate##D-Glucitol 6-phosphate	C01096	1	R00834	R00834;No information of KEGG othology
Sorbitol 6-phosphate##D-Sorbitol 6-phosphate##D-Glucitol 6-phosphate	C01096	1	R02865	R02865;No information of KEGG othology
Sorbitol 6-phosphate##D-Sorbitol 6-phosphate##D-Glucitol 6-phosphate	C01096	1	R02866	R02866;No information of KEGG othology
Sorbitol 6-phosphate##D-Sorbitol 6-phosphate##D-Glucitol 6-phosphate	C01096	1	R02867	R02867;No information of KEGG othology
Sorbitol 6-phosphate##D-Sorbitol 6-phosphate##D-Glucitol 6-phosphate	C01096	1	R02868	R02868;No information of KEGG othology
Sorbitol 6-phosphate##D-Sorbitol 6-phosphate##D-Glucitol 6-phosphate	C01096	1	R07133	R07133;No information of KEGG othology
L-Fuculose 1-phosphate	C01099	1	R02262	R02262;K01628;4.1.2.17;fucA;glycerone phosphate##0.36##652766##Methanocaldococcus jannaschii	R02262;K01628;4.1.2.17;fucA;DL-glyceraldehyde##7.8##652766##Methanocaldococcus jannaschii
L-Ribulose 5-phosphate	C01101	1	R05850	R05850;K03080;5.1.3.4;sgbE;No information about KM-value
5-Amino-2-oxopentanoic acid##5-Amino-2-oxopentanoate##2-Oxo-5-amino-pentanoate##2-Oxo-5-aminopentanoate##alpha-Keto-delta-aminopentanoate##2-Oxo-5-aminovalerate	C01110	1	R03248	R03248;No information of KEGG othology
D-Arabinose 5-phosphate	C01112	1	R01530	R01530;No information of KEGG othology
2-trans,6-trans-Farnesol##(2E,6E)-Farnesol##trans-Farnesol	C01126	1	R08697	R08697;No information of KEGG othology
L-Rhamnulose 1-phosphate	C01131	1	R02263	R02263;K01629;4.1.2.19;rhaD;No information about KM-value
(3S)-3,6-Diaminohexanoate##L-beta-Lysine	C01142	1	R00461	R00461;K01843;5.4.3.2;E5.4.3.2##kamA;L-lysine##8##649687##Bacillus subtilis
(S)-3-Hydroxybutanoyl-CoA##(S)-3-Hydroxybutyryl-CoA	C01144	1	R01975	R01975;K07514;5.3.3.8;EHHADH;trans-2-Hexenoyl-CoA##0.00062##678385##Rattus norvegicus (rat)
(S)-3-Hydroxybutanoyl-CoA##(S)-3-Hydroxybutyryl-CoA	C01144	1	R01976	R01976;K00074;1.1.1.157;E1.1.1.157##paaH;No information about KM-value
2-Hydroxy-3-oxopropanoate##Tartronate semialdehyde	C01146	1	R00013	R00013;K01608;4.1.1.47;gcl;No information about KM-value
D-Ribose 1,5-bisphosphate##Ribose 1,5-bisphosphate	C01151	1	R01050	R01050;No information of KEGG othology
D-Ribose 1,5-bisphosphate##Ribose 1,5-bisphosphate	C01151	1	R06836	R06836;K05774;2.7.4.23;phnN;No information about KM-value
4-Methylthio-2-oxobutanoic acid##4-Methylthio-2-oxobutanoate##2-Keto-4-methylthiobutyric acid##2-Oxo-4-methylthiobutanoate	C01180	1	R00648	R00648;K03334;1.4.3.2;IL4I1;L-Lys##0.015##651026##Rhodococcus opacus
4-Methylthio-2-oxobutanoic acid##4-Methylthio-2-oxobutanoate##2-Keto-4-methylthiobutyric acid##2-Oxo-4-methylthiobutanoate	C01180	1	R00652	R00652;No information of KEGG othology
4-Methylthio-2-oxobutanoic acid##4-Methylthio-2-oxobutanoate##2-Keto-4-methylthiobutyric acid##2-Oxo-4-methylthiobutanoate	C01180	1	R07396	R07396;K00832;2.6.1.57;tyrB;4-hydroxyphenylpyruvate##0.032##636658##Bacillus subtilis
D-Ribulose 1,5-bisphosphate	C01182	1	R00024	R00024;K01602;4.1.1.39;rbcS;O2##0.005##680762##Archaeoglobus fulgidus
D-Ribulose 1,5-bisphosphate	C01182	1	R01523	R01523;K00855;2.7.1.19;E2.7.1.19##prkB;ATP##0.062##641016##Chlamydomonas reinhardtii
N(omega)-(ADP-D-ribosyl)-L-arginine##Nomega-(ADP-D-ribosyl)-L-arginine	C01201	1	R01886	R01886;No information of KEGG othology
2-(Acetamidomethylene)succinate	C01215	1	R01649	R01649;No information of KEGG othology
6-Phospho-2-dehydro-D-gluconate##2-Dehydro-D-gluconate 6-phosphate	C01218	1	R02032	R02032;K00032;1.1.1.43;E1.1.1.43;6-phospho-D-gluconate##0.014##286823##Strongylocentrotus purpuratus (purple sea urchin)
6-Phospho-2-dehydro-D-gluconate##2-Dehydro-D-gluconate 6-phosphate	C01218	1	R02034	R02034;K00032;1.1.1.43;E1.1.1.43;6-phospho-D-gluconate##0.014##286823##Strongylocentrotus purpuratus (purple sea urchin)
1D-myo-Inositol 1,4-bisphosphate##D-myo-Inositol 1,4-bisphosphate##myo-Inositol 1,4-bisphosphate##Inositol 1,4-bisphosphate	C01220	1	R03394	R03394;K01106;3.1.3.56;E3.1.3.56;D-myo-Inositol 1,3,4,5-tetrakisphosphate##0.0008##646376##Rattus norvegicus (rat)
GDP-4-dehydro-6-deoxy-D-mannose##GDP-4-dehydro-6-deoxy-D-talose##GDP-4-oxo-6-deoxy-D-mannose##GDP-4-dehydro-D-rhamnose##GDP-4-keto-6-deoxy-D-mannose	C01222	1	R00888	R00888;K01711;4.2.1.47;E4.2.1.47##gmd;GDPmannose##0.003##5734##Homo sapiens (human)	R00888;K01711;4.2.1.47;E4.2.1.47##gmd;GDP-mannose##0.0035##651258##Homo sapiens (human)
Guanosine 3',5'-bis(diphosphate)##Guanosine 3'-diphosphate 5'-diphosphate##Guanosine 5'-diphosphate,3'-diphosphate	C01228	1	R00336	R00336;K01139;3.1.7.2;spoT;No information about KM-value
alpha-D-Glucose 1,6-bisphosphate##alpha-D-Glucose 1,6-biphosphate	C01231	1	R00949	R00949;No information of KEGG othology
alpha-D-Glucose 1,6-bisphosphate##alpha-D-Glucose 1,6-biphosphate	C01231	1	R01660	R01660;K11809;2.7.1.106;PGM2L1;D-glucose 1-phosphate##0.009##640349##Bos taurus (cow)	R01660;K11809;2.7.1.106;PGM2L1;D-glucose 6-phosphate##0.015##640349##Bos taurus (cow)	R01660;K11809;2.7.1.106;PGM2L1;3-phospho-D-glyceroyl 1-phosphate##8.70E-05##640350##Bos taurus (cow)
1-Aminocyclopropane-1-carboxylate##1-Aminocyclopropane-1-carboxylic acid	C01234	1	R00179	R00179;K01762;4.4.1.14;ACS;No information about KM-value
1-Aminocyclopropane-1-carboxylate##1-Aminocyclopropane-1-carboxylic acid	C01234	1	R00997	R00997;K01505;3.5.99.7;E3.5.99.7;No information about KM-value
4-(2-Aminophenyl)-2,4-dioxobutanoate	C01252	1	R01956	R01956;K14264;2.6.1.7;BNA3;pyridoxal 5'-phosphate##0.00085##636608##Rattus norvegicus (rat)
4-(2-Aminophenyl)-2,4-dioxobutanoate	C01252	1	R01957	R01957;No information of KEGG othology
beta-Alanyl-N(pi)-methyl-L-histidine##Anserine	C01262	1	R03286	R03286;K14755;6.3.2.11;CRNS1##ATPGD1;L-His##0.0166##992##Mus musculus (mouse)
beta-Alanyl-N(pi)-methyl-L-histidine##Anserine	C01262	1	R03288	R03288;K05604;3.4.13.20;CNDP1;beta-Ala-4-nitroanilide##0.0039##708078##Ochrobactrum anthropi
5-Amino-6-(5'-phosphoribosylamino)uracil##5-Amino-6-(ribosylamino)-2,4-(1H,3H)-pyrimidinedione 5'-phosphate##5-Amino-6-(5-phosphoribosylamino)uracil	C01268	1	R03458	R03458;K11752;1.1.1.193;ribD;No information about KM-value
5-Amino-6-(5'-phosphoribosylamino)uracil##5-Amino-6-(ribosylamino)-2,4-(1H,3H)-pyrimidinedione 5'-phosphate##5-Amino-6-(5-phosphoribosylamino)uracil	C01268	1	R03459	R03459;K11752;1.1.1.193;ribD;No information about KM-value
Carbonic acid##Dihydrogen carbonate##H2CO3	C01353	1	R00132	R00132;K01674;4.2.1.1;cah;4-nitrophenyl acetate##0.002409##701985##Bos taurus (cow)
3'-AMP##3'-Adenylic acid##3'-Adenosine monophosphate##Adenosine-3'-monophosphate##Adenosine 3'-phosphate##AMP 3'-phosphate	C01367	1	R01562	R01562;K08693;3.1.3.6;E3.1.3.6;No information about KM-value
3'-UMP##Uridine 3'-monophosphate##Uridine 3'-phosphate	C01368	1	R01877	R01877;K08693;3.1.3.6;E3.1.3.6;No information about KM-value
Maleic acid##Maleate##cis-Butenedioic acid	C01384	1	R01087	R01087;K01799;5.2.1.1;E5.2.1.1;No information about KM-value
Casbene	C01414	1	R02064	R02064;K12929;4.2.3.8;E4.2.3.8;geranylgeranyl diphosphate##0.00176##648610##Ricinus communis (castor bean)
Farnesol	C01493	1	R08144	R08144;No information of KEGG othology
Geranial##trans-Citral	C01499	1	R08398	R08398;No information of KEGG othology
Geraniol	C01500	1	R08396	R08396;No information of KEGG othology
Urethane##Ethyl carbamate	C01537	1	R02359	R02359;No information of KEGG othology
Acetylene##Ethyne	C01548	1	R05380	R05380;No information of KEGG othology
Carbamate##Carbamic acid##Aminoformic acid	C01563	1	R01395	R01395;K00926;2.7.2.2;arcC;ADP##0.001##642229##Pyrococcus furiosus
Carbamate##Carbamic acid##Aminoformic acid	C01563	1	R07316	R07316;No information of KEGG othology
Cyanamide##Carbodiimide	C01566	1	R00778	R00778;K06035;4.2.1.69;E4.2.1.69;No information about KM-value
Cadaverine##1,5-Pentanediamine##1,5-Diaminopentane##Pentamethylenediamine	C01672	1	R00462	R00462;K01582;4.1.1.18;E4.1.1.18##ldcC##cadA;No information about KM-value
Nopaline##D-Nopaline##N2-(D-1,3-Dicarboxypropyl)-L-arginine##N-[(1S)-4-carbamimidamido-1-carboxybutyl]-D-glutamic acid	C01682	1	R00563	R00563;K00296;1.5.1.19;E1.5.1.19;No information about KM-value
D-Ribonate##D-Ribonic acid	C01685	1	R01079	R01079;No information of KEGG othology
(S)-Acetoin##(S)-2-Acetoin	C01769	1	R02949	R02949;No information of KEGG othology
Desmosterol##24-Dehydrocholesterol##Cholesta-5,24-dien-3beta-ol	C01802	1	R04763	R04763;No information of KEGG othology
Homocystine##4,4'-Dithiobis(2-aminobutyric acid)	C01817	1	R01292	R01292;No information of KEGG othology
Pentalenene	C01841	1	R02305	R02305;K12250;4.2.3.7;E4.2.3.7;No information about KM-value
Thioacetate##Thioacetic acid	C01857	1	R01850	R01850;No information of KEGG othology
Trichodiene	C01860	1	R02306	R02306;K12249;4.2.3.6;TRI5;No information about KM-value
5-Oxoproline##Pyroglutamic acid##5-Pyrrolidone-2-carboxylic acid##Pyroglutamate##5-Oxo-L-proline##L-Pyroglutamic acid##L-5-Pyrrolidone-2-carboxylic acid	C01879	1	R00251	R00251;K01469;3.5.2.9;E3.5.2.9;L-2-oxothiazolidine-4-carboxylic acid##0.002##209394##Rattus norvegicus (rat)
5-Oxoproline##Pyroglutamic acid##5-Pyrrolidone-2-carboxylic acid##Pyroglutamate##5-Oxo-L-proline##L-Pyroglutamic acid##L-5-Pyrrolidone-2-carboxylic acid	C01879	1	R02743	R02743;K00682;2.3.2.4;GGCT;5-L-glutamyl-5-L-glutamyl-p-nitroanilide##0.4##487975##Homo sapiens (human)
Cycloartenol##9beta,19-Cyclo-24-lanosten-3beta-ol	C01902	1	R03200	R03200;K01853;5.4.99.8;E5.4.99.8;No information about KM-value
Cycloartenol##9beta,19-Cyclo-24-lanosten-3beta-ol	C01902	1	R03765	R03765;No information of KEGG othology
L-Histidinal	C01929	1	R01163	R01163;K14152;3.5.4.19;HIS4;more##-999##667617##Methanothermobacter thermautotrophicus	R01163;K14152;3.5.4.19;HIS4;1-(5-phosphoribosyl)-AMP##0.00075##667617##Methanothermobacter thermautotrophicus	R01163;K14152;1.1.1.23;HIS4;No information about KM-value
L-Histidinal	C01929	1	R03012	R03012;K14152;3.5.4.19;HIS4;more##-999##667617##Methanothermobacter thermautotrophicus	R03012;K14152;3.5.4.19;HIS4;1-(5-phosphoribosyl)-AMP##0.00075##667617##Methanothermobacter thermautotrophicus	R03012;K14152;1.1.1.23;HIS4;No information about KM-value
Pentadecanal	C01948	1	R01703	R01703;No information of KEGG othology
2-Aminophenol##2-Hydroxyaniline##2-Aminobenzenol##o-Aminophenol	C01987	1	R02669	R02669;No information of KEGG othology
3-Oxalomalate##3-Oxalomalic acid	C01990	1	R00477	R00477;No information of KEGG othology
5'-Oxoinosine##5'-Dehydroinosine	C01993	1	R00055	R00055;No information of KEGG othology
Acetylcholine##O-Acetylcholine	C01996	1	R01023	R01023;K00623;2.3.1.6;CHAT;CoA##0.00025##487331##Rattus norvegicus (rat)
Acetylcholine##O-Acetylcholine	C01996	1	R01026	R01026;K01049;3.1.1.7;ACHE;Acetylthiocholine##0.04##666973##Mus musculus (mouse)
Aristolochene##(+)-Aristolochene	C02004	1	R02307	R02307;K14180;4.2.3.9;ARI1;No information about KM-value
CoA-disulfide	C02015	1	R00091	R00091;No information of KEGG othology
CoA-disulfide	C02015	1	R07175	R07175;No information of KEGG othology
Eicosanoyl-CoA##Icosanoyl-CoA##Arachidoyl-CoA	C02041	1	R02223	R02223;No information of KEGG othology
Eicosanoyl-CoA##Icosanoyl-CoA##Arachidoyl-CoA	C02041	1	R02224	R02224;No information of KEGG othology
Indolelactate	C02043	1	R01971	R01971;No information of KEGG othology
Laminaribiose##Laminariaceae##3-beta-D-Glucosyl-D-glucose	C02048	1	R00953	R00953;No information of KEGG othology
Pseudouridine	C02067	1	R03315	R03315;No information of KEGG othology
Styrene oxide##Styrene-7,8-oxide	C02083	1	R02615	R02615;No information of KEGG othology
(S)-Ureidoglycine	C02091	1	R02423	R02423;K02083;3.5.3.9;allC;No information about KM-value
(S)-Ureidoglycine	C02091	1	R05554	R05554;K14977;3.5.3.-;ylbA;No information about KM-value
dTDP-galactose##dTDP-D-galactose	C02097	1	R02329	R02329;No information of KEGG othology
(S,S)-Tartaric acid##(S,S)-Tartrate##D-Tartrate##D-Tartaric acid##(2S,3S)-Tartaric acid##(-)-Tartaric acid	C02107	1	R00340	R00340;No information of KEGG othology
Acetylpyruvate##Acetylpyruvic acid##2,4-Dioxopentanoate	C02132	1	R00324	R00324;No information of KEGG othology
beta-Alanopine##N-(D-1-Carboxyethyl)-beta-alanine	C02207	1	R00906	R00906;No information of KEGG othology
Dehydroalanine##2-Aminoacrylate	C02218	1	R00590	R00590;K01752;4.3.1.17;E4.3.1.17##sdaA;L-serine O-sulfate##0.49##661171##Mus musculus (mouse)
Dehydroalanine##2-Aminoacrylate	C02218	1	R08698	R08698;No information of KEGG othology
2-Aminomuconate##2-Aminomuconic acid##o-Aminomuconate	C02220	1	R01937	R01937;K00300;None;E1.5.1.-;None
2-Aminomuconate##2-Aminomuconic acid##o-Aminomuconate	C02220	1	R01938	R01938;K00300;None;E1.5.1.-;None
Anthranilyl-CoA##2-Aminobenzoyl-CoA	C02247	1	R00982	R00982;K08295;6.2.1.32;abmG;No information about KM-value
D-Phenylalanine##D-alpha-Amino-beta-phenylpropionic acid	C02265	1	R00686	R00686;No information of KEGG othology
GDP-L-galactose	C02280	1	R00889	R00889;K10046;5.1.3.18;GME;GDP-D-mannose##0.0045##652482##Arabidopsis thaliana (thale cress)	R00889;K10046;5.1.3.-;GME;No information about KM-value
Phosphoramidate##Phosphoramidic acid##Amidophosphoric acid##Phosphoramide	C02306	1	R00141	R00141;No information of KEGG othology
Phosphoramidate##Phosphoramidic acid##Amidophosphoric acid##Phosphoramide	C02306	1	R08514	R08514;No information of KEGG othology
Rubber particle##Rubber##Rubber (all-cis)	C02321	1	R03917	R03917;No information of KEGG othology
beta-Alanyl-CoA	C02335	1	R00914	R00914;No information of KEGG othology
Fenchyl alcohol##2-Fenchanol##(-)-endo-Fenchol	C02344	1	R02004	R02004;No information of KEGG othology
(S)(+)-Allantoin##(S)-Allantoin	C02350	1	R02425	R02425;K01466;3.5.2.5;E3.5.2.5##allB;No information about KM-value
2-Hydroxyadipate##2-Hydroxyadipic acid	C02360	1	R01932	R01932;No information of KEGG othology
2-Oxosuccinamate##2-Oxosuccinamic acid##gamma-Aminooxaloacetate##Oxaloacetamid	C02362	1	R00348	R00348;K13566;3.5.1.3;NIT2;2-oxosuccinamate##0.003##711316##Mus musculus (mouse)
4-Hydroxyaniline##4-Aminophenol##p-Aminophenol##4-Aminobenzenol	C02372	1	R02561	R02561;No information of KEGG othology
4-Hydroxyaniline##4-Aminophenol##p-Aminophenol##4-Aminobenzenol	C02372	1	R02562	R02562;No information of KEGG othology
5-Methylcytosine	C02376	1	R01411	R01411;K01485;3.5.4.1;E3.5.4.1##codA;No information about KM-value
Formyl phosphate	C02405	1	R00518	R00518;No information of KEGG othology
L-Homocitrulline	C02427	1	R01396	R01396;No information of KEGG othology
Sabinene hydrate	C02462	1	R02006	R02006;No information of KEGG othology
Uroporphyrin III	C02469	1	R03950	R03950;No information of KEGG othology
(3R)-beta-Leucine##(3R)-3-Amino-4-methylpentanoic acid##(3R)-3-Amino-4-methylvaleric acid	C02486	1	R01091	R01091;No information of KEGG othology
(R)-2-Ethylmalate	C02488	1	R00998	R00998;No information of KEGG othology
3-Cyano-L-alanine##L-3-Cyanoalanine##L-beta-Cyanoalanine	C02512	1	R00486	R00486;K13035;3.5.5.1;NIT4;phenylbutyronitrile##0.07##657121##Arabidopsis thaliana (thale cress)
3-Cyano-L-alanine##L-3-Cyanoalanine##L-beta-Cyanoalanine	C02512	1	R01267	R01267;K13036;4.2.1.65;E4.2.1.65;No information about KM-value
3-Fumarylpyruvate	C02514	1	R01085	R01085;K01557;3.7.1.5;E3.7.1.5;3-formylpyruvate##0.002##289293##Agrobacterium sp. h13-3	R01085;K01557;3.7.1.5;E3.7.1.5;2,4-Dioxoheptanoate##0.007##289293##Agrobacterium sp. h13-3	R01085;K01557;3.7.1.5;E3.7.1.5;2,4-Dioxovalerate##0.011##289293##Agrobacterium sp. h13-3
Neryl diphosphate##Neryl pyrophosphate	C02569	1	R01659	R01659;No information of KEGG othology
Sucrose 6'-phosphate##Sucrose 6F-phosphate	C02591	1	R00766	R00766;K00696;2.4.1.14;E2.4.1.14;No information about KM-value
(R)-2-Methylmalate##(R)-2-Methylmalic acid##(3R)-Citramalate##(3R)-Citramalic acid##(3R)-alpha-Hydroxypyrotartaric acid##D-Citramalate##D-Citramalic acid##D-alpha-Hydroxypyrotartaric acid##(2R)-2-Hydroxy-2-methylbutanedioate	C02612	1	R07399	R07399;K09011;2.3.1.182;cimA;acetyl-CoA##0.105##690552##Methanocaldococcus jannaschii
(S)-2-Methylmalate##(S)-2-Methylmalic acid##(3S)-Citramalate##(3S)-Citramalic acid##(3S)-alpha-Hydroxypyrotartaric acid##L-Citramalate##L-Citramalic acid##L-alpha-Hydroxypyrotartaric acid##S-Citramalate##S-Citramalic acid##S-alpha-Hydroxypyrotartaric acid##(2S)-2-Hydroxy-2-methylbutanedioate##(S)-Citramalic acid##(S)-2-Hydroxy-2-methylsuccinic acid	C02614	1	R00325	R00325;No information of KEGG othology
2-Hydroxyglutarate	C02630	1	R08198	R08198;No information of KEGG othology
3-Ureidopropionate##3-Ureidopropanoate##beta-Ureidopropionic acid##N-Carbamoyl-beta-alanine	C02642	1	R00905	R00905;K01431;3.5.1.6;E3.5.1.6;2-methyl-N-carbamoyl-beta-alanine##0.006##656700##Rattus norvegicus (rat)
6-Acetyl-D-glucose	C02655	1	R00327	R00327;No information of KEGG othology
6-Methylsalicylate##6-Methylsalicylic acid##2-Hydroxy-6-methylbenzoic acid##6-Methyl-2-hydroxybenzenecarboxylate	C02657	1	R07253	R07253;No information of KEGG othology
Deoxyribonolactone##2-Deoxyribonolactone	C02674	1	R02486	R02486;No information of KEGG othology
L-Serine O-sulfate	C02703	1	R00532	R00532;No information of KEGG othology
N-Acetyl-L-leucine	C02710	1	R01089	R01089;No information of KEGG othology
N-Methylputrescine	C02723	1	R01153	R01153;K05353;2.1.1.53;PMT;No information about KM-value
N6-Acetyl-L-lysine	C02727	1	R00454	R00454;No information of KEGG othology
N6-Acetyl-L-lysine	C02727	1	R00458	R00458;No information of KEGG othology
N6-Methyl-L-lysine	C02728	1	R00612	R00612;No information of KEGG othology
Phenolic phosphate##Phenylphosphate	C02734	1	R05603	R05603;K04104;None;E6.4.1.-;None
Triacetate lactone##4-Hydroxy-6-methyl-2-pyrone	C02752	1	R06510	R06510;No information of KEGG othology
2-Hydroxy-3-phenylpropenoate##enol-Phenylpyruvate##enol-Phenylpyruvic acid##enol-alpha-Ketohydrocinnamic acid	C02763	1	R01378	R01378;K07253;5.3.2.1;MIF;enol-phenylpyruvate##0.02##678327##Mus musculus (mouse)
2,3-Dihydroxyindole##Dihydroxyindole	C02775	1	R00983	R00983;No information of KEGG othology
2-Dehydro-D-glucose	C02779	1	R00302	R00302;No information of KEGG othology
2-Methylpropanamine##2-Methyl-1-propanamine##Isobutylamine	C02787	1	R01437	R01437;No information of KEGG othology
3-Phosphonopyruvate	C02798	1	R00661	R00661;K01841;5.4.2.9;E5.4.2.9;No information about KM-value
3-Phosphonopyruvate	C02798	1	R08200	R08200;No information of KEGG othology
4,5-Dioxopentanoate##4-Oxoglutarate semialdehyde	C02800	1	R02271	R02271;No information of KEGG othology
D-Glucose 6-sulfate	C02827	1	R00534	R00534;No information of KEGG othology
L-Lysine 1,6-lactam##L-2-Amino-hexano-6-lactam##L-alpha-Aminocaprolactam	C02837	1	R00463	R00463;No information of KEGG othology
Long-chain acyl-CoA	C02843	1	R05190	R05190;No information of KEGG othology
Propanoyl phosphate##Propionyl phosphate	C02876	1	R00993	R00993;No information of KEGG othology
Thiamine acetic acid##Thiamin acetic acid	C02892	1	R02132	R02132;No information of KEGG othology
(S)-Propane-1,2-diol##(S)-1,2-Propanediol##(S)-Propylene glycol	C02917	1	R02258	R02258;No information of KEGG othology
2-Aminobutan-4-olide##Homoserine lactone	C02926	1	R00180	R00180;No information of KEGG othology
Indole-3-acetaldehyde oxime##Indole-3-acetaldoxime##3-Indoleacetaldoxime	C02937	1	R08160	R08160;K11813;1.14.13.-;CYP79B3;No information about KM-value
Indole-3-acetaldehyde oxime##Indole-3-acetaldoxime##3-Indoleacetaldoxime	C02937	1	R08606	R08606;No information of KEGG othology
3-Methylbutanoyl-CoA##Isovaleryl-CoA	C02939	1	R01651	R01651;No information of KEGG othology
4-Hydroxybenzoyl-CoA	C02949	1	R01300	R01300;K04105;6.2.1.27;hbaA;No information about KM-value
4-Hydroxybenzoyl-CoA	C02949	1	R01301	R01301;K01075;3.1.2.23;E3.1.2.23;No information about KM-value
Glycerol 2-phosphate	C02979	1	R01043	R01043;No information of KEGG othology
Abrine##L-Abrine	C02983	1	R00683	R00683;No information of KEGG othology
L-Methionine S-oxide	C02989	1	R02025	R02025;K08968;1.8.4.14;E1.8.4.14;No information about KM-value
Kyotorphin##L-Tyrosyl-L-arginine	C02993	1	R00735	R00735;No information of KEGG othology
Maltose 6'-phosphate	C02995	1	R00838	R00838;K01232;3.2.1.122;E3.2.1.122##glvA;3,4-dinitrophenyl 6-phospho-alpha-D-glucoside##0.004##678328##Bacillus subtilis
N-Acetyl-L-histidine	C02997	1	R01160	R01160;No information of KEGG othology
N-Hydroxy-L-tyrosine	C03004	1	R00730	R00730;K13027;1.14.13.41;CYP79A1;NADPH##0.013##390081##Sorghum bicolor (sorghum)	R00730;K13027;1.14.13.41;CYP79A1;L-tyrosine##0.22##390080##Sorghum bicolor (sorghum)	R00730;K13027;1.14.13.41;CYP79A1;NADH##0.3##390081##Sorghum bicolor (sorghum)
N-Methylanthranilate##N-Methylanthranilic acid##2-(Methylamino)benzoic acid	C03005	1	R00984	R00984;K12643;2.1.1.111;E2.1.1.111;No information about KM-value
O-Carbamoyl-L-serine	C03015	1	R00213	R00213;No information of KEGG othology
Uracil 5-carboxylate##Uracil 5-carboxylic acid##5-Carboxyuracil	C03030	1	R00973	R00973;No information of KEGG othology
3-Guanidinopropanoate	C03065	1	R00913	R00913;No information of KEGG othology
5-Hydroxymethyluracil	C03088	1	R01412	R01412;No information of KEGG othology
5-Methylthio-D-ribose##S-Methyl-5-thio-D-ribose	C03089	1	R01401	R01401;K01243;3.2.2.9;mtnN##mtn##pfs;more##-999##709718##Arabidopsis thaliana (thale cress)	R01401;K01244;3.2.2.16;MTN;No information about KM-value
5-Methylthio-D-ribose##S-Methyl-5-thio-D-ribose	C03089	1	R04143	R04143;K00899;2.7.1.100;mtnK;No information about KM-value
D-Glucono-1,4-lactone	C03107	1	R00301	R00301;No information of KEGG othology
Dimethylbenzimidazole##5,6-Dimethylbenzimidazole	C03114	1	R01734	R01734;No information of KEGG othology
Farnesyl triphosphate	C03115	1	R02303	R02303;No information of KEGG othology
N-Amidino-L-aspartate##N-Amidino-L-aspartic acid##Guanidinosuccinic acid	C03139	1	R00777	R00777;No information of KEGG othology
N-Formyl-L-methionine	C03145	1	R00653	R00653;K01450;3.5.1.31;def;N-formyl-methionine##3.3##393796##Rattus norvegicus (rat)
N-Malonylanthranilate	C03147	1	R00989	R00989;No information of KEGG othology
Phosphonoacetaldehyde##2-Phosphonoacetaldehyde##2-Oxoethylphosphonate	C03167	1	R00747	R00747;K05306;3.11.1.1;phnX;No information about KM-value
S-Succinylglutathione	C03174	1	R00499	R00499;No information of KEGG othology
DL-Glycerol 1-phosphate##Glycerol 1-phosphate##rac-Glycerol 1-phosphate##DL-Glyceryl 1-phosphate##DL-Glycerol 3-phosphate	C03189	1	R08658	R08658;No information of KEGG othology
(+)-Bornyl-diphosphate##(+)-Bornyl diphosphate	C03190	1	R02007	R02007;No information of KEGG othology
(S)-4-Hydroxymandelate##(S)-2-Hydroxy-2-(4-hydroxyphenyl)acetate	C03198	1	R06632	R06632;No information of KEGG othology
10-Formyldihydrofolate	C03204	1	R02238	R02238;No information of KEGG othology
Alanopine##2,2'-Iminodipropanoate##meso-N-(1-Carboxyethyl)-alanine	C03210	1	R00398	R00398;No information of KEGG othology
2-Hydroxy-3-oxoadipate	C03217	1	R00474	R00474;No information of KEGG othology
2-Methylpropanal oxime##Isobutyraldehyde oxime##Isobutanal oxime	C03219	1	R08663	R08663;K13401;1.14.13.118;CYP79D1_2;No information about KM-value
(Indol-3-yl)glycolaldehyde##3-Indoleglycolaldehyde	C03230	1	R00681	R00681;No information of KEGG othology
3-Methylglutaconyl-CoA##trans-3-Methylglutaconyl-CoA##(E)-3-Methylglutaconyl-1-CoA	C03231	1	R02085	R02085;K13766;4.2.1.18;liuC;(E)-glutaconyl-CoA##0.0024##679737##Homo sapiens (human)
6-Amino-2-oxohexanoate##2-Oxo-6-aminocaproate	C03239	1	R00447	R00447;No information of KEGG othology
ADPribose 2'-phosphate	C03246	1	R00119	R00119;K01242;3.2.2.5;CD38_157;3-acetylpyridine adenine dinucleotide##0.006##137055##Bos taurus (cow)
Acetylenedicarboxylate##Acetylenedicarboxylic acid##2-Butynedioic acid	C03248	1	R00218	R00218;No information of KEGG othology
beta-D-Fructose 2-phosphate##beta-D-Fructofuranose 2-phosphate	C03267	1	R00872	R00872;K01112;None;E3.1.3.-;None
beta-D-Fructose 2-phosphate##beta-D-Fructofuranose 2-phosphate	C03267	1	R02730	R02730;No information of KEGG othology
Imidazol-5-yl-pyruvate##3-(Imidazol-5-yl)pyruvate##Imidazole pyruvate##Imidazole pyruvic acid	C03277	1	R01161	R01161;No information of KEGG othology
L-2,4-Diaminobutanoate##alpha,gamma-Diaminobutyrate##L-2,4-Diaminobutyrate	C03283	1	R02293	R02293;No information of KEGG othology
L-2,4-Diaminobutanoate##alpha,gamma-Diaminobutyrate##L-2,4-Diaminobutyrate	C03283	1	R06977	R06977;K00836;2.6.1.76;E2.6.1.76##ectB;No information about KM-value
L-2,4-Diaminobutanoate##alpha,gamma-Diaminobutyrate##L-2,4-Diaminobutyrate	C03283	1	R07650	R07650;K13745;4.1.1.86;ddc;No information about KM-value
N-Adenylylanthranilate	C03293	1	R00979	R00979;No information of KEGG othology
L-2,3-Dihydrodipicolinate##Dihydrodipicolinic acid##Dihydrodipicolinate##2,3-Dihydrodipicolinate##(S)-2,3-Dihydropyridine-2,6-dicarboxylate	C03340	1	R02292	R02292;K01714;4.2.1.52;dapA;No information about KM-value
3-Methylthiopropanamine##3-Methylthiopropylamine	C03354	1	R00656	R00656;No information of KEGG othology
Norspermidine##Bis(3-aminopropyl)amine##3,3'-Iminobispropylamine	C03375	1	R03271	R03271;No information of KEGG othology
4-Phospho-D-erythronate##4-Phosphoerythronate	C03393	1	R01825	R01825;K03472;1.2.1.72;epd;No information about KM-value
Erythrulose 1-phosphate	C03394	1	R01014	R01014;No information of KEGG othology
Prephytoene diphosphate	C03427	1	R02065	R02065;K02291;2.5.1.32;crtB;No information about KM-value
Presqualene diphosphate	C03428	1	R00702	R00702;K00801;2.5.1.21;FDFT1;farnesyl diphosphate##0.0004##489847##Sus scrofa (pig)	R00702;K00801;2.5.1.21;FDFT1;trans-farnesyl diphosphate##0.001##489842##Rattus norvegicus (rat)
Presqualene diphosphate	C03428	1	R02872	R02872;K00801;2.5.1.21;FDFT1;farnesyl diphosphate##0.0004##489847##Sus scrofa (pig)	R02872;K00801;2.5.1.21;FDFT1;trans-farnesyl diphosphate##0.001##489842##Rattus norvegicus (rat)
S-Inosyl-L-homocysteine	C03431	1	R00193	R00193;No information of KEGG othology
Adenosine tetraphosphate##Adenosine 5'-tetraphosphate	C03483	1	R00128	R00128;No information of KEGG othology
Deoxy-5-methylcytidylate##5-Methyldeoxycytidine 5'-phosphate	C03495	1	R01670	R01670;No information of KEGG othology
N-Acetyl-L-phenylalanine	C03519	1	R00693	R00693;No information of KEGG othology
S-Ribosyl-L-homocysteine##S-D-Ribosyl-L-homocysteine##Ribose-5-S-homocysteine##S-Ribosylhomocysteine##S-(5-Deoxy-D-ribos-5-yl)-L-homocysteine	C03539	1	R00194	R00194;K01243;3.2.2.9;mtnN##mtn##pfs;more##-999##709718##Arabidopsis thaliana (thale cress)
myo-Inositol 4-phosphate##D-myo-Inositol 4-phosphate##1D-myo-Inositol 4-phosphate##1D-myo-Inositol 4-monophosphate##Inositol 4-phosphate	C03546	1	R01186	R01186;K10047;3.1.3.25;VTC4;(-)-(1R,2R,4R,6R)-2,4,6-trihydroxycyclohexyl-1-hydroxyphosphonate cyclohexylammonium salt##0.025##666523##Bos taurus (cow)
(R)-3-Hydroxybutanoyl-CoA##(3R)-3-Hydroxybutanoyl-CoA	C03561	1	R01977	R01977;K00023;1.1.1.36;E1.1.1.36##phbB;(3R)-3-hydroxydecanoyl-CoA##0.0054##687492##Candida tropicalis
1-Pyrroline-2-carboxylate##1-Pyrroline-2-carboxylic acid##delta1-Pyrroline 2-carboxylate	C03564	1	R01246	R01246;No information of KEGG othology
1-Pyrroline-2-carboxylate##1-Pyrroline-2-carboxylic acid##delta1-Pyrroline 2-carboxylate	C03564	1	R01249	R01249;No information of KEGG othology
3-(Uracil-1-yl)-L-alanine##Willardiine	C03584	1	R03131	R03131;No information of KEGG othology
4-Hydroxy-2-oxopentanoate##4-Hydroxy-2-oxovalerate	C03589	1	R00750	R00750;K01666;4.1.3.39;E4.1.3.39##mhpE;No information about KM-value
L-threo-3-Methylaspartate	C03618	1	R00262	R00262;K01846;5.4.99.1;E5.4.99.1;No information about KM-value
Bis-gamma-glutamylcystine##Oxidized gamma-glutamylcysteine##Bis-gamma-L-glutamyl-L-cystine##Oxidized gamma-L-glutamyl-L-cysteine	C03646	1	R02742	R02742;No information of KEGG othology
1-O-Methyl-myo-inositol##1D-1-O-Methyl-myo-inositol	C03659	1	R01188	R01188;No information of KEGG othology
3-O-Methyl-myo-inositol##1D-3-O-Methyl-myo-inositol	C03660	1	R01189	R01189;No information of KEGG othology
3-(4-Hydroxyphenyl)lactate##4-Hydroxyphenyllactate##p-Hydroxyphenyllactate##2-Hydroxy-3-(4-hydroxyphenyl)propanoate	C03672	1	R03336	R03336;No information of KEGG othology
3-(4-Hydroxyphenyl)lactate##4-Hydroxyphenyllactate##p-Hydroxyphenyllactate##2-Hydroxy-3-(4-hydroxyphenyl)propanoate	C03672	1	R03338	R03338;No information of KEGG othology
L-5-Carboxymethylhydantoin	C03703	1	R02284	R02284;No information of KEGG othology
N-Adenylyl-L-phenylalanine	C03709	1	R00687	R00687;No information of KEGG othology
UDP-alpha-D-galacto-1,4-furanose##UDP-D-galacto-1,4-furanose	C03733	1	R00505	R00505;No information of KEGG othology
(S)-4-Amino-5-oxopentanoate##L-Glutamate 1-semialdehyde	C03741	1	R02272	R02272;K01845;5.4.3.8;hemL;No information about KM-value
(S)-4-Amino-5-oxopentanoate##L-Glutamate 1-semialdehyde	C03741	1	R04109	R04109;K02492;1.2.1.70;hemA;No information about KM-value
3-Hydroxy-3-methylglutarate##3-Hydorxy-3-methylglutaric acid##beta-Hydroxy-beta-methylglutaric acid##Dicrotalic acid##3-Hydroxy-3-methylpentanedioic acid##Meglutol	C03761	1	R02083	R02083;No information of KEGG othology
4-Hydroxyphenylacetaldehyde##2-(4-Hydroxyphenyl)acetaldehyde	C03765	1	R03341	R03341;No information of KEGG othology
5-Guanidino-2-oxopentanoate##5-Guanidino-2-oxo-pentanoate##2-Oxo-5-guanidinopentanoate##2-Oxo-5-guanidino-pentanoate##2-Oxoarginine	C03771	1	R08197	R08197;K12252;2.6.1.84;aruH;No information about KM-value
N-(Carboxymethyl)-D-alanine##Strombine	C03790	1	R00368	R00368;No information of KEGG othology
2-Aminomuconate semialdehyde##2-Aminomuconate 6-semialdehyde	C03824	1	R04323	R04323;K03392;4.1.1.45;E4.1.1.45##ACMSD;2-amino-3-(3-oxoprop-2-enyl)-but-2-enedioate##0.0065##679800##Homo sapiens (human)	R04323;K03392;4.1.1.45;E4.1.1.45##ACMSD;2-amino-3-carboxymuconate-6-semialdehyde##0.013##649725##Rattus norvegicus (rat)
5alpha-Cholest-8-en-3beta-ol##Zymostenol##Cholestenol	C03845	1	R07498	R07498;K09828;1.3.1.72;DHCR24;5alpha-cholesta-7,24-dien-3beta-ol##0.037##288496##Rattus norvegicus (rat)
Adenosine 5'-phosphoramidate	C03851	1	R01619	R01619;No information of KEGG othology
L-Serine-phosphoethanolamine##Serine phosphoethanolamine	C03872	1	R02563	R02563;No information of KEGG othology
(S)-beta-Methylindolepyruvate	C03914	1	R01972	R01972;No information of KEGG othology
erythro-3-Hydroxy-Ls-aspartate##erythro-3-Hydroxy-Ls-aspartic acid##erythro-3-Hydroxy-L-aspartate##erythro-3-Hydroxy-L-aspartic acid	C03961	1	R00347	R00347;No information of KEGG othology
erythro-3-Hydroxy-Ls-aspartate##erythro-3-Hydroxy-Ls-aspartic acid##erythro-3-Hydroxy-L-aspartate##erythro-3-Hydroxy-L-aspartic acid	C03961	1	R00478	R00478;No information of KEGG othology
(R)-3-(4-Hydroxyphenyl)lactate	C03964	1	R03337	R03337;No information of KEGG othology
(R)-3-(4-Hydroxyphenyl)lactate	C03964	1	R03339	R03339;No information of KEGG othology
2-Dehydro-3-deoxy-L-rhamnonate	C03979	1	R02261	R02261;K12660;4.1.2.-;yfaU;No information about KM-value
2-Hydroxyethylenedicarboxylate##enol-Oxaloacetate##enol-Oxaloacetic acid##2-Hydroxybut-2-enedioic acid	C03981	1	R00219	R00219;No information of KEGG othology
2-Hydroxyethylenedicarboxylate##enol-Oxaloacetate##enol-Oxaloacetic acid##2-Hydroxybut-2-enedioic acid	C03981	1	R00363	R00363;No information of KEGG othology
3-Hydroxy-4-methylanthranilate	C03986	1	R02667	R02667;No information of KEGG othology
4-(beta-D-Glucosyloxy)benzoate##4-Hydroxybenzoate-O-glucoside	C03993	1	R01304	R01304;No information of KEGG othology
5-Hydroxymethyldeoxycytidylate##5-Hydroxymethyldeoxycytidylic acid##2'-Deoxy-5-hydroxymethylcytidine 5'-phosphate	C03997	1	R01669	R01669;No information of KEGG othology
1D-myo-Inositol 3-phosphate##D-myo-Inositol 3-phosphate##myo-Inositol 3-phosphate##Inositol 3-phosphate##1D-myo-Inositol 3-monophosphate##D-myo-Inositol 3-monophosphate##myo-Inositol 3-monophosphate##Inositol 3-monophosphate##1L-myo-Inositol 1-phosphate##L-myo-Inositol 1-phosphate	C04006	1	R01187	R01187;K10047;3.1.3.25;VTC4;(-)-(1R,2R,4R,6R)-2,4,6-trihydroxycyclohexyl-1-hydroxyphosphonate cyclohexylammonium salt##0.025##666523##Bos taurus (cow)
1D-myo-Inositol 3-phosphate##D-myo-Inositol 3-phosphate##myo-Inositol 3-phosphate##Inositol 3-phosphate##1D-myo-Inositol 3-monophosphate##D-myo-Inositol 3-monophosphate##myo-Inositol 3-monophosphate##Inositol 3-monophosphate##1L-myo-Inositol 1-phosphate##L-myo-Inositol 1-phosphate	C04006	1	R07279	R07279;No information of KEGG othology
1D-myo-Inositol 3-phosphate##D-myo-Inositol 3-phosphate##myo-Inositol 3-phosphate##Inositol 3-phosphate##1D-myo-Inositol 3-monophosphate##D-myo-Inositol 3-monophosphate##myo-Inositol 3-monophosphate##Inositol 3-monophosphate##1L-myo-Inositol 1-phosphate##L-myo-Inositol 1-phosphate	C04006	1	R07324	R07324;K01858;5.5.1.4;E5.5.1.4##INO1;NAD+##0.0051##649928##Archaeoglobus fulgidus	R07324;K01858;5.5.1.4;E5.5.1.4##INO1;D-glucose 6-phosphate##0.12##649928##Archaeoglobus fulgidus
D-Lysopine##N2-(D-1-Carboxyethyl)-L-lysine##Lysopine	C04020	1	R00452	R00452;No information of KEGG othology
2,3-Dihydroxy-3-methylbutanoate##2,3-Dihydroxy-isovalerate##2,3-Dihydroxy-isovaleric acid	C04039	1	R01209	R01209;K01687;4.2.1.9;ilvD;2,3-dihydroxyisovalerate##0.54##680539##Sulfolobus solfataricus	R01209;K01687;4.2.1.9;ilvD;2,3-dihydroxy-3-methylpentanoate##2.16##33961##Neurospora crassa	R01209;K01687;4.2.1.9;ilvD;D-gluconate##2.42##680539##Sulfolobus solfataricus
5-Amino-4-imidazolecarboxyamide	C04051	1	R04378	R04378;K00759;2.4.2.7;E2.4.2.7##apt;adenine##0.0008##638170##Arabidopsis thaliana (thale cress)
D-myo-Inositol 1,3-bisphosphate##1D-myo-Inositol 1,3-bisphosphate##myo-Inositol 1,3-bisphosphate##Inositol 1,3-bisphosphate	C04062	1	R03330	R03330;K01108;3.1.3.64;E3.1.3.64;Inositol 1,3-bisphosphate##0.0008##646449##Rattus norvegicus (rat)
N-((R)-Pantothenoyl)-L-cysteine##D-Pantothenoyl-L-cysteine##N-Pantothenoylcysteine	C04079	1	R04391	R04391;K01947;6.3.4.15;birA-coaX;biotin carboxyl carrier protein##0.00044##671759##Sulfolobus tokodaii
UDP-4-dehydro-6-deoxy-D-glucose##UDP-4-keto-6-deoxy-D-glucose##UDP-4-oxo-6-deoxy-D-glucose	C04089	1	R00293	R00293;K12450;4.2.1.76;RHM;No information about KM-value
delta1-Piperideine-2-carboxylate##1,2-Didehydropiperidine-2-carboxylate	C04092	1	R00445	R00445;No information of KEGG othology
4-Carboxy-4-hydroxy-2-oxoadipate##4-Hydroxy-4-carboxymethyl-2-oxoglutarate##2-Hydroxy-4-oxobutane-1,2,4-tricarboxylate	C04115	1	R00350	R00350;K10218;4.1.3.17;ligK;No information about KM-value
D-Octopine##N2-(D-1-Carboxyethyl)-L-arginine##N2-(1-Carboxyethyl)-L-arginine##Arginine, N2-(1-carboxyethyl)-, L-##D-(+)-Octopine##L-Arginine, N2-(1-carboxyethyl)-, (R)-##L-Arginine, N2-[(1R)-1-carboxyethyl]-##Octopine	C04137	1	R00562	R00562;No information of KEGG othology
Indole-3-acetyl-beta-1-D-glucoside##1-O-(Indol-3-yl)acetyl-beta-D-glucose	C04197	1	R03094	R03094;No information of KEGG othology
N(6)-[(Indol-3-yl)acetyl]-L-lysine##N6-[(Indol-3-yl)acetyl]-L-lysine	C04211	1	R03095	R03095;No information of KEGG othology
all-trans-Heptaprenyl diphosphate	C04216	1	R05612	R05612;No information of KEGG othology
N-Acetyl-D-mannosamine 6-phosphate##N-Acetylmannosamine 6-phosphate	C04257	1	R02087	R02087;K13967;2.7.1.60;nanEK;N-acetyl-D-mannosamine##0.093##2280##Rattus norvegicus (rat)	R02087;K13967;2.7.1.60;nanEK;N-glycolylmannosamine##1.2##641730##Rattus norvegicus (rat)	R02087;K13967;5.1.3.9;nanEK;No information about KM-value
4-(3-Methylbut-2-enyl)-L-tryptophan	C04290	1	R01657	R01657;No information of KEGG othology
D-myo-Inositol 1,2-cyclic phosphate##1D-myo-Inositol 1,2-cyclic phosphate	C04299	1	R03333	R03333;No information of KEGG othology
(3S)-3-Carboxy-3-hydroxypropanoyl-CoA##(3S)-3-Carboxy-3-hydroxypropionyl-CoA##L-Malyl-CoA##Malyl-CoA	C04348	1	R00473	R00473;K08691;4.1.3.24;mcl;(3S)-3-carboxy-3-hydroxypropanoyl-CoA##0.005##651687##Chloroflexus aurantiacus
(3S)-3-Carboxy-3-hydroxypropanoyl-CoA##(3S)-3-Carboxy-3-hydroxypropionyl-CoA##L-Malyl-CoA##Malyl-CoA	C04348	1	R01256	R01256;K14451;None;mcl2;None
(Z)-4-Hydroxyphenylacetaldehyde-oxime	C04353	1	R08656	R08656;K13027;1.14.13.41;CYP79A1;NADPH##0.013##390081##Sorghum bicolor (sorghum)	R08656;K13027;1.14.13.41;CYP79A1;L-tyrosine##0.22##390080##Sorghum bicolor (sorghum)	R08656;K13027;1.14.13.41;CYP79A1;NADH##0.3##390081##Sorghum bicolor (sorghum)
3-Amino-3-(4-hydroxyphenyl)propanoate##beta-Tyrosine	C04368	1	R00739	R00739;No information of KEGG othology
5alpha-Ergosta-7,22-diene-3beta,5-diol	C04416	1	R03675	R03675;No information of KEGG othology
2-Dehydro-3-deoxy-6-phospho-D-gluconate##6-Phospho-2-dehydro-3-deoxy-D-gluconate##2-Keto-3-deoxy-6-phosphogluconate##2-Dehydro-3-deoxy-D-gluconate 6-phosphate	C04442	1	R02036	R02036;K01690;4.2.1.12;edd;6-phosphogluconate##0.04##33650##Zymomonas mobilis
Guanosine 3'-diphosphate 5'-triphosphate##Guanosine 5'-triphosphate,3'-diphosphate	C04494	1	R00429	R00429;K07816;2.7.6.5;E2.7.6.5X;GDP##0.14##642771##Brevibacillus brevis
N-Acetyl-alpha-D-glucosamine 1-phosphate	C04501	1	R05332	R05332;K04042;2.7.7.23;glmU;UDP-N-acetyl-D-glucosamine##0.23##643065##Sus scrofa (pig)
N-Acetyl-alpha-D-glucosamine 1-phosphate	C04501	1	R08193	R08193;K01836;5.4.2.3;E5.4.2.3;N-Acetylglucosamine 1-phosphate##0.0237##3296##Sus scrofa (pig)
(3S,4S)-3-Hydroxytetradecane-1,3,4-tricarboxylate	C04529	1	R03859	R03859;No information of KEGG othology
6-Phospho-beta-D-glucosyl-(1,4)-D-glucose##Cellobiose 6-phosphate	C04534	1	R00839	R00839;No information of KEGG othology
gamma-L-Glutamyl-L-cysteinyl-beta-alanine	C04544	1	R02741	R02741;No information of KEGG othology
6-Imino-5-oxocyclohexa-1,3-dienecarboxylate	C04584	1	R02666	R02666;No information of KEGG othology
2-(alpha-D-Galactosyl)-sn-glycerol 3-phosphate	C04641	1	R00853	R00853;No information of KEGG othology
(2S,3S)-2-Hydroxytridecane-1,2,3-tricarboxylate	C04655	1	R03735	R03735;No information of KEGG othology
alpha-D-Galactosyl-(1,1')-sn-glycerol 3-phosphate##1-O-alpha-D-Galactosyl-sn-glycerol 3-phosphate	C04703	1	R00854	R00854;No information of KEGG othology
N6-(delta2-Isopentenyl)-adenosine 5'-monophosphate##N6-(Dimethylallyl)adenosine 5'-phosphate##Isopentenyl-AMP	C04713	1	R04038	R04038;K10760;None;IPT;None
(6S)-6-Hydroxy-1,4,5,6-tetrahydronicotinamide-adenine dinucleotide##6beta-Hydroxy-1,4,5,6-tetrahydronicotinamide-adenine dinucleotide	C04856	1	R00129	R00129;No information of KEGG othology
Glycolipid	C05005	1	R01537	R01537;No information of KEGG othology
24,25-Dihydrolanosterol	C05109	1	R03689	R03689;K09828;1.3.1.72;DHCR24;5alpha-cholesta-7,24-dien-3beta-ol##0.037##288496##Rattus norvegicus (rat)
3-Hydroxybutanoyl-CoA	C05116	1	R05576	R05576;K00074;1.1.1.157;E1.1.1.157##paaH;No information about KM-value
2-(alpha-Hydroxyethyl)thiamine diphosphate##2-Hydroxyethyl-ThPP	C05125	1	R00014	R00014;K00163;1.2.4.1;aceE;pyruvate##0.0002##656580##Bos taurus (cow)
2-(alpha-Hydroxyethyl)thiamine diphosphate##2-Hydroxyethyl-ThPP	C05125	1	R00755	R00755;K01568;4.1.1.1;E4.1.1.1##pdc;2-ketohexanoic acid##0.2##666806##Zymomonas mobilis
alpha-Amino acid	C05167	1	R06616	R06616;No information of KEGG othology
Hydroxyacetone##Acetol##1-Hydroxy-2-propanone##2-Ketopropyl alcohol##Acetone alcohol##Pyruvinalcohol##Pyruvic alcohol##Methylketol	C05235	1	R02528	R02528;No information of KEGG othology
trans-Oct-2-enoyl-CoA##(2E)-Octenoyl-CoA	C05276	1	R03776	R03776;K07512;1.3.1.38;MECR##NRBF1;trans-phytenoyl-CoA##0.018##673644##Homo sapiens (human)
Nicotianamine	C05324	1	R00075	R00075;No information of KEGG othology
Phenethylamine##2-Phenylethylamine##beta-Phenylethylamine##Phenylethylamine	C05332	1	R00699	R00699;K01593;4.1.1.28;E4.1.1.28##DDC;Dopamine##0.00083##701921##Homo sapiens (human)
Phenethylamine##2-Phenylethylamine##beta-Phenylethylamine##Phenylethylamine	C05332	1	R02613	R02613;K00276;1.4.3.21;E1.4.3.21##AOC2##AOC3##tynA;Benzylamine##0.00128##391910##Sus scrofa (pig)
beta-Alanyl-L-arginine	C05340	1	R00912	R00912;K14755;6.3.2.11;CRNS1##ATPGD1;L-His##0.0166##992##Mus musculus (mouse)
beta-Alanyl-L-lysine	C05341	1	R00910	R00910;K14755;6.3.2.11;CRNS1##ATPGD1;L-His##0.0166##992##Mus musculus (mouse)
beta-Alanyl-L-lysine	C05341	1	R00911	R00911;No information of KEGG othology
beta-D-Fructose 6-phosphate	C05345	1	R00867	R00867;K00844;2.7.1.1;HK;D-mannose##0.014##640240##Sus scrofa (pig)
beta-D-Fructose 6-phosphate	C05345	1	R01819	R01819;K01809;5.3.1.8;E5.3.1.8##manA;D-glucose 6-phosphate##0.002##680450##Sulfolobus solfataricus
beta-D-Fructose 6-phosphate	C05345	1	R02731	R02731;K14634;3.1.3.46;TIGAR;D-fructose 2,6-bisphosphate##0.00013##650442##Gallus gallus (chicken)
beta-D-Fructose 6-phosphate	C05345	1	R02732	R02732;K00900;2.7.1.105;E2.7.1.105##PFK;ATP##0.00087##674911##Rattus norvegicus (rat)
beta-D-Fructose 6-phosphate	C05345	1	R03321	R03321;K13810;2.2.1.2;tal-pgi;D-erythrose 4-phosphate##0.007##486035##Bos taurus (cow)
2-Hydroxy-3-(4-hydroxyphenyl)propenoate##4-Hydroxy-enol-phenylpyruvate	C05350	1	R03342	R03342;K07253;5.3.2.1;MIF;enol-phenylpyruvate##0.02##678327##Mus musculus (mouse)
Oxalosuccinate##Oxalosuccinic acid	C05379	1	R00268	R00268;K00031;1.1.1.42;IDH1##IDH2##icd;DL-isocitrate##0.00013##655094##Saccharopolyspora erythraea
Oxalosuccinate##Oxalosuccinic acid	C05379	1	R01899	R01899;K00031;1.1.1.42;IDH1##IDH2##icd;DL-isocitrate##0.00013##655094##Saccharopolyspora erythraea
Oxalosuccinate##Oxalosuccinic acid	C05379	1	R08201	R08201;No information of KEGG othology
3-Carboxy-1-hydroxypropyl-ThPP	C05381	1	R00621	R00621;K00164;1.2.4.2;OGDH##sucA;more##-999##656580##Bos taurus (cow)	R00621;K00164;1.2.4.2;OGDH##sucA;2-oxoglutarate##0.013##349005##Sus scrofa (pig)
Sedoheptulose 7-phosphate##D-Sedoheptulose 7-phosphate##D-altro-Heptulose 7-phosphate##altro-Heptulose 7-phosphate	C05382	1	R01843	R01843;No information of KEGG othology
Sedoheptulose 7-phosphate##D-Sedoheptulose 7-phosphate##D-altro-Heptulose 7-phosphate##altro-Heptulose 7-phosphate	C05382	1	R01845	R01845;K11532;3.1.3.11;glpX-SEBP;D-fructose-1,6-bisphosphate##0.0018##652241##Sus scrofa (pig)
Phytoene	C05413	1	R07916	R07916;K02291;2.5.1.32;crtB;No information about KM-value
Phytyl diphosphate	C05427	1	R02063	R02063;K10960;1.3.1.83;chlP##bchP;No information about KM-value
5alpha-Cholesta-7,24-dien-3beta-ol	C05439	1	R04804	R04804;K01824;5.3.3.5;EBP;Zymosterol##0.05##649741##Homo sapiens (human)
5-Ureido-4-imidazole carboxylate##4-Ureido-5-imidazolecarboxylic acid	C05515	1	R02141	R02141;No information of KEGG othology
Aminoacyl-L-methionine	C05524	1	R00657	R00657;No information of KEGG othology
S-Glutathionyl-L-cysteine	C05526	1	R00900	R00900;No information of KEGG othology
3-Sulfinylpyruvate##3-Sulfinopyruvate	C05527	1	R04861	R04861;No information of KEGG othology
delta-(L-2-Aminoadipyl)-L-cysteinyl-D-valine##N-[L-5-Amino-5-carboxypentanoyl]-L-cysteinyl-D-valine##L-delta-(alpha-Aminoadipoyl)-L-cysteinyl-D-valine##ACV	C05556	1	R04870	R04870;K12743;6.3.2.26;PCBAB;L-aminoadipate##0.045##440084##Penicillium chrysogenum	R04870;K12743;6.3.2.26;PCBAB;L-valine##0.08##440084##Penicillium chrysogenum
L-2-Aminoadipate adenylate##5-Adenylyl-2-aminoadipate##alpha-Aminoadipoyl-C6-AMP	C05560	1	R03098	R03098;K14085;1.2.1.3;ALDH7A1;4-(dimethylamino)cinnamaldehyde##0.0001##348695##Rattus norvegicus (rat)
4-Oxoglutaramate##4-Ketoglutaramate	C05572	1	R00270	R00270;No information of KEGG othology
Hercynine##Nalpha,Nalpha,Nalpha-Trimethyl-L-histidine	C05575	1	R01169	R01169;No information of KEGG othology
Gentisate aldehyde##2,5-Dihydroxybenzaldehyde	C05585	1	R02518	R02518;No information of KEGG othology
Gentisate aldehyde##2,5-Dihydroxybenzaldehyde	C05585	1	R02520	R02520;K00468;None;E1.13.12.-;None
3-Hydroxyphenylacetate##3-Hydroxyphenylacetic acid	C05593	1	R02515	R02515;No information of KEGG othology
3-Hydroxyphenylacetate##3-Hydroxyphenylacetic acid	C05593	1	R02517	R02517;K10438;1.14.13.63;E1.14.13.63##phacB;No information about KM-value
3-Hydroxyphenylacetate##3-Hydroxyphenylacetic acid	C05593	1	R06791	R06791;No information of KEGG othology
4-Hydroxy-2-oxo-heptanedioate##4-Hydroxy-2-ketopimelate##4-Hydroxy-2-oxoheptanedioic acid	C05601	1	R01645	R01645;K01636;None;E4.1.2.-;None
Phenyllactate##(R)-Phenyllactate	C05607	1	R01370	R01370;No information of KEGG othology
Phenyllactate##(R)-Phenyllactate	C05607	1	R01371	R01371;No information of KEGG othology
3-Hydroxykynurenamine	C05636	1	R04172	R04172;K01618;None;E4.1.1.-;None
3-Methylindolepyruvate	C05644	1	R01973	R01973;No information of KEGG othology
4-(2-Amino-3-hydroxyphenyl)-2,4-dioxobutanoate	C05645	1	R04171	R04171;K14264;2.6.1.7;BNA3;pyridoxal 5'-phosphate##0.00085##636608##Rattus norvegicus (rat)
Formylanthranilate##N-Formylanthranilate##2-(Formylamino)-benzoic acid	C05653	1	R00988	R00988;K01432;3.5.1.9;AFMID;N1,Nalpha-diformyl-L-kynurenine##0.39##209247##Gallus gallus (chicken)
Formylanthranilate##N-Formylanthranilate##2-(Formylamino)-benzoic acid	C05653	1	R03936	R03936;K01556;3.7.1.3;E3.7.1.3;pyridoxal 5'-phosphate##0.0018##289270##Sus scrofa (pig)
3-Aminopropanal##beta-Aminopropion aldehyde	C05665	1	R00904	R00904;K14085;1.2.1.3;ALDH7A1;4-(dimethylamino)cinnamaldehyde##0.0001##348695##Rattus norvegicus (rat)
3-Aminopropanal##beta-Aminopropion aldehyde	C05665	1	R03139	R03139;K00276;1.4.3.21;E1.4.3.21##AOC2##AOC3##tynA;Benzylamine##0.00128##391910##Sus scrofa (pig)
3-Aminopropanal##beta-Aminopropion aldehyde	C05665	1	R03899	R03899;K00308;1.5.3.13;PAOX;N1-acetylspermine##0.00085##655160##Homo sapiens (human)
beta-Nitropropanoate##beta-Nitropropanoic acid##beta-Nitropropionic acid##3-Nitropropanoate##3-Nitropropionic acid	C05669	1	R00916	R00916;No information of KEGG othology
3-Aminopropiononitrile##beta-Aminopropionitrile	C05670	1	R00917	R00917;No information of KEGG othology
Phosphonoacetate##Phosphonoacetic acid##Fosfonet	C05682	1	R00318	R00318;K06193;3.11.1.2;phnA;No information about KM-value
Poly-gamma-D-glutamate	C05723	1	R00263	R00263;No information of KEGG othology
Glutathionylspermidine##N1-(gamma-L-Glutamyl-L-cysteinyl-glycyl)-spermidine	C05730	1	R01917	R01917;K01833;6.3.1.9;TRYS;glutathionylspermidine##0.04##662802##Leishmania major
Glutathionylspermidine##N1-(gamma-L-Glutamyl-L-cysteinyl-glycyl)-spermidine	C05730	1	R01918	R01918;K01833;6.3.1.9;TRYS;glutathionylspermidine##0.04##662802##Leishmania major
L-Glutamyl 1-phosphate##alpha-L-Glutamyl phosphate	C05765	1	R00241	R00241;No information of KEGG othology
Uroporphyrinogen I	C05766	1	R03166	R03166;No information of KEGG othology
Precorrin 3A	C05772	1	R03948	R03948;K13540;2.1.1.131;cobIJ;No information about KM-value
3'-CMP##Cytidine 3'-phosphate	C05822	1	R02370	R02370;K08693;3.1.3.6;E3.1.3.6;No information about KM-value
N-Carbamyl-L-glutamate	C05829	1	R00254	R00254;No information of KEGG othology
3-Methyldioxyindole##3-Hydroxy-3-methyloxindole	C05834	1	R03092	R03092;No information of KEGG othology
2-Formaminobenzoylacetate	C05835	1	R00991	R00991;No information of KEGG othology
2-Formaminobenzoylacetate	C05835	1	R03097	R03097;No information of KEGG othology
Nicotinate D-ribonucleoside	C05841	1	R03346	R03346;K11751;3.1.3.5;ushA;adenosine 5'-O-thiophosphate##0.002##95042##Rattus norvegicus (rat)
Nicotinate D-ribonucleoside	C05841	1	R03347	R03347;K00924;None;E2.7.1.-;None
2-Hydroxyphenylacetate	C05852	1	R01372	R01372;K00457;1.13.11.27;HPD##hppD;(4-hydroxyphenyl)-pyruvate##0.027##657978##Streptomyces avermitilis
2-Hydroxyphenylacetate	C05852	1	R05450	R05450;No information of KEGG othology
2-Hydroxyphenylacetate	C05852	1	R05487	R05487;K10437;1.14.13.-;PHACA;No information about KM-value
Phenylethyl alcohol##Phenethyl alcohol##2-Phenylethanol	C05853	1	R02611	R02611;K00055;1.1.1.90;E1.1.1.90;No information about KM-value
Thiamine aldehyde##Thiamin aldehyde	C05856	1	R00033	R00033;No information of KEGG othology
Formamidopyrimidine nucleoside triphosphate	C05922	1	R00428	R00428;K01495;3.5.4.16;E3.5.4.16##folE;GTP##0.004##209564##Bacillus subtilis
Molybdopterin##Pyranopterin##H2Dtppp-mP	C05924	1	R04637	R04637;No information of KEGG othology
10-Formyltetrahydrofolyl L-glutamate##10-Formyl-THF-L-glutamate	C05928	1	R01654	R01654;No information of KEGG othology
N-Succinyl-L-glutamate##(2S)-2-(3-Carboxypropanoylamino)pentanedioic acid	C05931	1	R00411	R00411;K05526;3.5.1.96;astE;No information about KM-value
N-(omega)-Hydroxyarginine	C05933	1	R00558	R00558;K13427;1.14.13.39;NOA1;NADPH##0.0003##440201##Mus musculus (mouse)
L-Arginine phosphate##N5-[Imino(phosphonoamino)methyl]L-ornithine##omega-N-Phosphoarginine##Arginine phosphate##L-Arginine-NG-phosphoric acid##Phosphoarginine A##N-Phospho-L-arginine##N(omega)-Phospho-L-arginine##Phosphoarginine	C05945	1	R00554	R00554;K00934;2.7.3.3;E2.7.3.3;ADP##0.0134##686222##Desulfotalea psychrophila	R00554;K00934;2.7.3.3;E2.7.3.3;omega-N-phospho-L-arginine##0.192##686222##Desulfotalea psychrophila
D-4-Hydroxy-2-oxoglutarate	C05946	1	R00471	R00471;K01573;4.1.1.3;E4.1.1.3G##oadG;oxaloacetate##0.0003##692317##Homo sapiens (human)
3-Oxopropionyl-CoA##Malonyl semialdehyde-CoA	C05989	1	R00744	R00744;No information of KEGG othology
Acetyl adenylate##5'-Acetylphosphoadenosine	C05993	1	R00236	R00236;K01895;6.2.1.1;ACSS##acs;acetyl-CoA##0.0037##693061##Pyrococcus furiosus
Acetyl adenylate##5'-Acetylphosphoadenosine	C05993	1	R00316	R00316;K01895;6.2.1.1;ACSS##acs;acetyl-CoA##0.0037##693061##Pyrococcus furiosus
Acetyl adenylate##5'-Acetylphosphoadenosine	C05993	1	R00322	R00322;No information of KEGG othology
Lactaldehyde##2-Hydroxypropionaldehyde##2-Hydroxypropanal	C05999	1	R01048	R01048;K06122;4.2.1.30;K06122##dhbE;Propane-1,2-diol##0.32##651133##Klebsiella pneumoniae
Lactaldehyde##2-Hydroxypropionaldehyde##2-Hydroxypropanal	C05999	1	R02531	R02531;K00011;1.1.1.21;E1.1.1.21##AKR1;5-Pregnene-3beta,20alpha-diol##0.0002##695881##Homo sapiens (human)
Lactaldehyde##2-Hydroxypropionaldehyde##2-Hydroxypropanal	C05999	1	R07139	R07139;No information of KEGG othology
(S)-Methylmalonate semialdehyde	C06002	1	R01438	R01438;No information of KEGG othology
D-arabino-Hex-3-ulose 6-phosphate##D-arabino-3-Hexulose 6-phosphate##D-arabino-6-Phospho-hex-3-ulose	C06019	1	R05338	R05338;K13831;4.1.2.43;hps-phi;D-arabino-hex-3-ulose 6-phosphate##0.075##684946##Methylococcus capsulatus	R05338;K13831;5.3.1.27;hps-phi;D-arabino-3-hexulose 6-phosphate##0.1##684946##Methylococcus capsulatus	R05338;K13812;4.3.-.-;fae-hps;No information about KM-value
D-arabino-Hex-3-ulose 6-phosphate##D-arabino-3-Hexulose 6-phosphate##D-arabino-6-Phospho-hex-3-ulose	C06019	1	R05339	R05339;K13831;4.1.2.43;hps-phi;D-arabino-hex-3-ulose 6-phosphate##0.075##684946##Methylococcus capsulatus	R05339;K13831;5.3.1.27;hps-phi;D-arabino-3-hexulose 6-phosphate##0.1##684946##Methylococcus capsulatus
Methyloxaloacetate	C06030	1	R00995	R00995;No information of KEGG othology
D-erythro-3-Methylmalate##(2R,3S)-3-Methylmalate	C06032	1	R00994	R00994;K00052;1.1.1.85;E1.1.1.85##leuB;D-3-ethylmalate##0.0011##680429##Sulfolobus tokodaii
Parapyruvate##4-Hydroxy-4-methyl-2-oxoglutarate	C06033	1	R00008	R00008;K10218;4.1.3.17;ligK;No information about KM-value
Cyclic amidines	C06059	1	R01400	R01400;No information of KEGG othology
Myrcene##beta-Myrcene	C06074	1	R02009	R02009;K12467;4.2.3.15;E4.2.3.15;No information about KM-value
Terpinolene	C06075	1	R02010	R02010;No information of KEGG othology
Comphene##Camphene	C06076	1	R02011	R02011;No information of KEGG othology
Pinene	C06077	1	R02012	R02012;No information of KEGG othology
Abscisate##Abscisic acid##(+)-Abscisic acid	C06082	1	R02309	R02309;No information of KEGG othology
Tetrahymanol	C06083	1	R02875	R02875;No information of KEGG othology
Hopanoid	C06084	1	R02876	R02876;No information of KEGG othology
Triterpenoid	C06085	1	R03201	R03201;No information of KEGG othology
ent-Copalyl diphosphate##(-)-Copalyl diphosphate	C06089	1	R02068	R02068;K04120;5.5.1.13;E5.5.1.13;No information about KM-value
(+)-Limonene##(+)-(R)-Limonene##(+)-(4R)-Limonene	C06099	1	R06120	R06120;No information of KEGG othology
Nerolidyl diphosphate##NPP	C06111	1	R02310	R02310;No information of KEGG othology
Hexadecenal##2-trans-Hexadecenal	C06123	1	R02463	R02463;No information of KEGG othology
3-Butynoate##But-3-ynoate	C06144	1	R01367	R01367;No information of KEGG othology
2,5-Diamino-6-(5'-triphosphoryl-3',4'-trihydroxy-2'-oxopentyl)-amino-4-oxopyrimidine	C06148	1	R04639	R04639;K01495;3.5.4.16;E3.5.4.16##folE;GTP##0.004##209564##Bacillus subtilis
Cyclic 2,3-bisphospho-D-glycerate##Cyclic 2,3-diphospho-D-glycerate##Cyclic glycerate-2,3P2##cDPG	C06189	1	R03298	R03298;K05716;4.6.1.-;CPGS;No information about KM-value
Guanosine 3'-phosphate##3'-GMP##3'-Guanylic acid##Guo-3'-P##Gp	C06193	1	R02148	R02148;K08693;3.1.3.6;E3.1.3.6;No information about KM-value
P1,P3-Bis(5'-adenosyl) triphosphate##ApppA##Adenosine 5'-triphosphate 5'-adenosine	C06197	1	R00187	R00187;K01522;3.6.1.29;FHIT;Ap4A##0.0006##208383##Homo sapiens (human)
P1,P4-Bis(5'-uridyl) tetraphosphate##UppppU	C06198	1	R00969	R00969;K01518;3.6.1.17;E3.6.1.17;P1,P4-bis(5'-adenosyl) tetraphosphate##0.0007##209906##Homo sapiens (human)
2,4-Dihydroxyhept-2-enedioate##2,4-Dihydroxyhept-2-1,7-dioate##2,4-Dihydroxyhept-2-enedioic acid	C06201	1	R01647	R01647;K02510;4.1.2.-;hpaI;No information about KM-value
Acetamide	C06244	1	R00321	R00321;No information of KEGG othology
(-)-beta-Pinene##(1S,5S)-6,6-Dimethyl-2-methylenebicyclo[3.1.1]heptane	C06307	1	R05766	R05766;K07384;4.2.3.14;E4.2.3.14;No information about KM-value
(-)-alpha-Pinene##(1S,5S)-2,6,6-Trimethylbicyclo[3.1.1]hept-2-ene	C06308	1	R05765	R05765;K07384;4.2.3.14;E4.2.3.14;No information about KM-value
Diplopterol##22-Hopanol##Hopan-22-ol	C06309	1	R07323	R07323;K06045;5.4.99.17;shc##sqhC;more##-999##662757##Alicyclobacillus acidocaldarius	R07323;K06045;5.4.99.17;shc##sqhC;(3S)-2,3-oxidosqualene##0.001##662757##Alicyclobacillus acidocaldarius	R07323;K06045;5.4.99.17;shc##sqhC;Squalene##0.003##440057##Alicyclobacillus acidocaldarius
Diploptene##22(29)-Hopene##Hop-22(29)-ene	C06310	1	R07322	R07322;K06045;5.4.99.17;shc##sqhC;more##-999##662757##Alicyclobacillus acidocaldarius	R07322;K06045;5.4.99.17;shc##sqhC;(3S)-2,3-oxidosqualene##0.001##662757##Alicyclobacillus acidocaldarius	R07322;K06045;5.4.99.17;shc##sqhC;Squalene##0.003##440057##Alicyclobacillus acidocaldarius
4-O-Methyl-myo-inositol##1D-4-O-Methyl-myo-inositol	C06352	1	R01190	R01190;No information of KEGG othology
Homospermidine##sym-Homospermidine	C06366	1	R00018	R00018;K00808;2.5.1.44;hss;putrescine##0.05##704662##Bradyrhizobium japonicum
2,3-Diaminopropanoate##2,3-Diaminopropionate##2,3-Diaminopropionic acid##2,3-Diaminopropanoic acid	C06393	1	R00195	R00195;No information of KEGG othology
(+)-delta-Cadinene	C06394	1	R02311	R02311;K14183;4.2.3.13;CDN1;No information about KM-value
Ethylene oxide	C06548	1	R05351	R05351;K00100;None;E1.1.1.-;None
Biuret	C06555	1	R05562	R05562;No information of KEGG othology
Biuret	C06555	1	R05563	R05563;No information of KEGG othology
Phosphonic acid##Phosphonate##Phosphorous acid##Phosphite	C06701	1	R05746	R05746;No information of KEGG othology
alpha,beta-Didehydrotryptophan	C06732	1	R05317	R05317;No information of KEGG othology
(E)-11-Tetradecenoyl-CoA##(11E)-Tetradecenoyl-CoA	C06736	1	R05321	R05321;No information of KEGG othology
(E)-11-Tetradecenoyl-CoA##(11E)-Tetradecenoyl-CoA	C06736	1	R07216	R07216;No information of KEGG othology
(Z)-11-Tetradecenoyl-CoA##(11Z)-Tetradecenoyl-CoA	C06737	1	R05322	R05322;No information of KEGG othology
(Z)-11-Tetradecenoyl-CoA##(11Z)-Tetradecenoyl-CoA	C06737	1	R07217	R07217;No information of KEGG othology
3'-Keto-3'-deoxy-ATP	C07024	1	R05668	R05668;K12628;1.-.-.-;pur10;No information about KM-value
Theophylline##1,3-Dimethylxanthine	C07130	1	R08410	R08410;No information of KEGG othology
Pilocarpine	C07474	1	R08413	R08413;No information of KEGG othology
3-Isochromanone	C07728	1	R05539	R05539;No information of KEGG othology
3-Methylbutanoic acid##Isovaleric acid##Isovalerate	C08262	1	R08411	R08411;No information of KEGG othology
D-Cathinone##Cathinone	C08301	1	R08463	R08463;No information of KEGG othology
alpha-Amyrin	C08615	1	R06471	R06471;No information of KEGG othology
beta-Amyrin##beta-Amyrenol	C08616	1	R06469	R06469;No information of KEGG othology
Euphol	C08624	1	R08376	R08376;No information of KEGG othology
Hopane-29-acetate	C08627	1	R08535	R08535;No information of KEGG othology
Lupeol	C08628	1	R06466	R06466;No information of KEGG othology
Cucurbitacin E	C08797	1	R08378	R08378;No information of KEGG othology
Geranylgeraniol##2,6,10,14-Hexadecatetraen-1-ol, 3,7,11,15-tetramethyl-	C09094	1	R08993	R08993;No information of KEGG othology
Sclareol	C09183	1	R08992	R08992;No information of KEGG othology
(-)-alpha-Bisabolol##Levomenol	C09621	1	R08370	R08370;K14177;4.2.3.38;E4.2.3.38;No information about KM-value
beta-Caryophyllene##Caryophyllene	C09629	1	R08541	R08541;K14184;4.2.3.-;TPS21;No information about KM-value
alpha-Farnesene	C09665	1	R08696	R08696;K14173;4.2.3.46;AFS1;No information about KM-value
beta-Farnesene	C09666	1	R08695	R08695;K14174;4.2.3.47;E4.2.3.47;No information about KM-value
Germacrene B	C09672	1	R08545	R08545;No information of KEGG othology
Humulene	C09684	1	R08373	R08373;K14184;4.2.3.-;TPS21;No information about KM-value
Longifolene	C09699	1	R08542	R08542;K14185;4.2.3.58;TPS-LON;No information about KM-value
Nerolidol##(3S,6E)-Nerolidol	C09704	1	R08374	R08374;K14175;4.2.3.48;NES-LIS;(2E,6E)-farnesyl diphosphate##0.0038##706369##Zea mays (maize)
beta-Selinene	C09723	1	R08546	R08546;No information of KEGG othology
Car-3-ene##(-)-3-Carene	C09839	1	R08395	R08395;No information of KEGG othology
cis-Citral##Neral	C09847	1	R08394	R08394;No information of KEGG othology
(R)-(+)-Citronellal	C09848	1	R08399	R08399;No information of KEGG othology
beta-Citronellol##(R)-(+)-Citronellol	C09849	1	R08397	R08397;No information of KEGG othology
Nerol##(Z)-3,7-Dimethylocta-2,6-dien-1-ol	C09871	1	R08393	R08393;No information of KEGG othology
gamma-Coniceine	C10138	1	R08509	R08509;No information of KEGG othology
trans,trans,cis-Geranylgeranyl diphosphate##trans,trans,cis-Geranylgeranyl pyrophosphate##Geranylneryl diphosphate##2-cis,6-trans,10-trans-Geranylgeranyl diphosphate	C11356	1	R05555	R05555;No information of KEGG othology
(-)-Linalool##(R)-(-)-Linalool##(3R)-Linalool	C11388	1	R07632	R07632;No information of KEGG othology
(+)-Linalool##(S)-(+)-Linalool##(3S)-Linalool	C11389	1	R07631	R07631;No information of KEGG othology
(-)-alpha-Terpineol##(L)-alpha-Terpineol	C11393	1	R06421	R06421;K07385;4.2.3.-;TPS-Cin;No information about KM-value
4,4-Dimethyl-5alpha-cholesta-8,14,24-trien-3beta-ol	C11455	1	R05639	R05639;K00222;1.3.1.70;E1.3.1.70##TM7SF2##ERG24;NADPH##0.023##288493##Zea mays (maize)
4,4-Dimethyl-5alpha-cholesta-8,14,24-trien-3beta-ol	C11455	1	R05640	R05640;K05917;1.14.13.70;CYP51;lanosterol##0.0017##677216##Homo sapiens (human)
5'-Dehydroadenosine	C11500	1	R05696	R05696;No information of KEGG othology
9-Riburonosyladenine	C11501	1	R05695	R05695;No information of KEGG othology
threo-3-Hydroxy-L-aspartate##L-threo-3-Hydroxyaspartate	C11511	1	R05758	R05758;No information of KEGG othology
2-(alpha-D-Mannosyl)-3-phosphoglycerate	C11516	1	R05768	R05768;K05947;2.4.1.217;E2.4.1.217;GDPmannose##0.17##393092##Pyrococcus horikoshii	R05768;K05947;2.4.1.217;E2.4.1.217;GDP-mannose##0.26##710004##Rubrobacter xylanophilus
UDP-6-sulfoquinovose	C11521	1	R05775	R05775;K06118;3.13.1.1;E3.13.1.1##sqd1##sqdb;sulfite##0.01##393361##Arabidopsis thaliana (thale cress)	R05775;K06118;3.13.1.1;E3.13.1.1##sqd1##sqdb;UDP-glucose##0.15##393361##Arabidopsis thaliana (thale cress)
4-Hydroxymandelate##4-Hydroxymandelic acid	C11527	1	R05778	R05778;No information of KEGG othology
(2R)-O-Phospho-3-sulfolactate##(2R)-Phosphosulfolactate	C11536	1	R07476	R07476;K08097;4.4.1.19;E4.4.1.19##comA;phosphoenolpyruvate##9.8##639025##Methanocaldococcus jannaschii
1D-myo-Inositol 1,4,5,6-tetrakisphosphate##D-myo-Inositol 1,4,5,6-tetrakisphosphate##Inositol 1,4,5,6-tetrakisphosphate	C11555	1	R05800	R05800;K00328;2.7.1.151;E2.7.1.151##IPMK;1D-myo-inositol 1,4,5-trisphosphate##0.00011##640974##Homo sapiens (human)
9-Riburonosylhypoxanthine	C11631	1	R05821	R05821;No information of KEGG othology
1-Hydroxy-2-methyl-2-butenyl 4-diphosphate##(E)-4-Hydroxy-3-methyl-but-2-enyl diphosphate##(E)-4-Hydroxy-3-methylbut-2-en-1-yl diphosphate	C11811	1	R05884	R05884;K03527;1.17.1.2;E1.17.1.2##lytB##ispH;No information about KM-value
1-Hydroxy-2-methyl-2-butenyl 4-diphosphate##(E)-4-Hydroxy-3-methyl-but-2-enyl diphosphate##(E)-4-Hydroxy-3-methylbut-2-en-1-yl diphosphate	C11811	1	R07219	R07219;K03527;1.17.1.2;E1.17.1.2##lytB##ispH;No information about KM-value
1-Hydroxy-2-methyl-2-butenyl 4-diphosphate##(E)-4-Hydroxy-3-methyl-but-2-enyl diphosphate##(E)-4-Hydroxy-3-methylbut-2-en-1-yl diphosphate	C11811	1	R08209	R08209;K03527;1.17.1.2;E1.17.1.2##lytB##ispH;No information about KM-value
1-Hydroxy-2-methyl-2-butenyl 4-diphosphate##(E)-4-Hydroxy-3-methyl-but-2-enyl diphosphate##(E)-4-Hydroxy-3-methylbut-2-en-1-yl diphosphate	C11811	1	R08210	R08210;K03527;1.17.1.2;E1.17.1.2##lytB##ispH;No information about KM-value
Cembrene##Thunbergen##(+)-Thunbergen##(+)-Cembrene	C11893	1	R06321	R06321;No information of KEGG othology
Taxa-4(5),11(12)-diene##Taxa-4,11-diene	C11894	1	R06305	R06305;K12921;4.2.3.17;TDC1;No information about KM-value
Copalyl diphosphate##(+)-Copalyl diphosphate##Labdadienyl diphosphate	C11901	1	R06298	R06298;K14042;5.5.1.12;TPS-ISO;No information about KM-value
9alpha-Copalyl diphosphate##syn-Copalyl diphosphate	C11902	1	R06312	R06312;K14043;5.5.1.14;CPS4;No information about KM-value
3-Amino-4-hydroxybenzoic acid##3,4-AHBA	C12115	1	R08650	R08650;No information of KEGG othology
Vetispiradiene	C12142	1	R06523	R06523;K14182;4.2.3.21;E4.2.3.21;No information about KM-value
Phytosphingosine##4-D-Hydroxysphinganine	C12144	1	R06525	R06525;K04713;1.14.-.-;SUR2;No information about KM-value
L-Threonine O-3-phosphate##L-Threonine phosphate	C12147	1	R06531	R06531;No information of KEGG othology
UDP-3-ketoglucose##UDP-3-keto-D-glucose	C12210	1	R06594	R06594;No information of KEGG othology
D-Allothreonine##D-allo-Threonine	C12317	1	R08196	R08196;No information of KEGG othology
3,5-Dihydroxyphenylacetyl-CoA	C12324	1	R06625	R06625;No information of KEGG othology
3,5,7,9,11,13,15-Heptaoxo-hexadecanoyl-[acp]	C12348	1	R06635	R06635;K05553;None;actI3;None
3,5,7,9,11,13,15,17,19-Nonaoxo-eicosanoyl-[acp]	C12354	1	R06643	R06643;No information of KEGG othology
3-Dimethylallyl-4-hydroxyphenylpyruvate	C12456	1	R06757	R06757;K12707;None;novQ;None
L-Tyrosyl-[pcp]	C12461	1	R06751	R06751;K12701;None;novH;None
L-Prolyl-[pcp]	C12470	1	R06746	R06746;K12720;None;cloN5;None
N2-Acetyl-L-aminoadipate	C12986	1	R06841	R06841;K05827;None;lysX;None
N2-Acetyl-L-lysine	C12989	1	R06845	R06845;K05831;3.5.1.-;argE1;No information about KM-value
alpha,beta-Dihydroxyethyl-TPP##alpha,beta-Dihydroxyethyl-ThDP##2-(1,2-Dihydroxyethyl)-TPP	C13378	1	R06862	R06862;No information of KEGG othology
3-Hexaprenyl-4-hydroxybenzoate##3-Hexaprenyl-4-hydroxybenzoic acid	C13425	1	R05616	R05616;K06125;2.5.1.-;COQ2;No information about KM-value
3-Hexaprenyl-4-hydroxybenzoate##3-Hexaprenyl-4-hydroxybenzoic acid	C13425	1	R06865	R06865;No information of KEGG othology
Phosphodimethylethanolamine	C13482	1	R06869	R06869;K05929;2.1.1.103;E2.1.1.103##NMT;more##-999##671898##Caenorhabditis elegans (nematode)	R06869;K05929;2.1.1.103;E2.1.1.103##NMT;Ethanolamine phosphate##0.0099##671898##Caenorhabditis elegans (nematode)
4-Hydroxyphenacyl alcohol##2,4'-Dihydroxyacetophenone	C13635	1	R01305	R01305;K05913;1.13.11.41;E1.13.11.41;No information about KM-value
UDP-N-acetyl-D-galactosaminuronic acid	C13952	1	R06894	R06894;K02474;1.1.1.-;wbpO;No information about KM-value
S-(Hydroxymethyl)glutathione	C14180	1	R06982	R06982;K03396;4.4.1.22;gfa;No information about KM-value
S-(Hydroxymethyl)glutathione	C14180	1	R06983	R06983;K00121;1.1.1.284;frmA##ADH5##adhC;S-hydroxymethylglutathione##0.00012##696092##Homo sapiens (human)
S-(Hydroxymethyl)glutathione	C14180	1	R07140	R07140;No information of KEGG othology
Pentane-2,4-dione##Acetylacetone##2,4-Dioxopentane	C15499	1	R07183	R07183;No information of KEGG othology
Precorrin 1	C15527	1	R07237	R07237;No information of KEGG othology
Precorrin 1	C15527	1	R07238	R07238;No information of KEGG othology
Dihydromonacolin L	C15536	1	R07251	R07251;No information of KEGG othology
2-Amino-5-formylamino-6-(5-phospho-D-ribosylamino)pyrimidin-4(3H)-one	C15563	1	R07306	R07306;K08096;3.5.4.29;gch3;GTP##0.054##639020##Methanocaldococcus jannaschii
myo-Inositol phosphate	C15585	1	R07343	R07343;No information of KEGG othology
1,2-Dihydroxy-5-(methylthio)pent-1-en-3-one	C15606	1	R07395	R07395;K09880;3.1.3.77;mtnC##ENOPH1;2-hydroxy-3-keto-1-phospho-1-hexene##0.0071##669181##Klebsiella pneumoniae	R07395;K09880;3.1.3.77;mtnC##ENOPH1;2,3-Diketo-1-phosphohexane##0.077##669181##Klebsiella pneumoniae
2-Hydroxy-3-keto-5-methylthiopentenyl-1-phosphate##2-Hydroxy-5-(methylthio)-3-oxopent-1-enyl phosphate	C15651	1	R07393	R07393;K08965;3.1.3.77;mtnW;2-hydroxy-3-keto-1-phospho-1-hexene##0.0071##669181##Klebsiella pneumoniae	R07393;K08965;3.1.3.77;mtnW;2,3-Diketo-1-phosphohexane##0.077##669181##Klebsiella pneumoniae
5-Carboxyamino-1-(5-phospho-D-ribosyl)imidazole	C15667	1	R07404	R07404;K01589;6.3.4.18;purK;5-amino-1-(5-phospho-D-ribosyl)imidazole##0.025##702382##Aspergillus clavatus
5-Carboxyamino-1-(5-phospho-D-ribosyl)imidazole	C15667	1	R07405	R07405;K01588;5.4.99.18;purE;No information about KM-value
gamma-L-Glutamylputrescine	C15699	1	R07414	R07414;K09470;6.3.1.11;puuA;L-glutamate##2.07##693086##Escherichia coli k-12 mg1655	R07414;K09470;6.3.1.11;puuA;ATP##2.35##693086##Escherichia coli k-12 mg1655	R07414;K09470;6.3.1.11;puuA;putrescine##44.6##693086##Escherichia coli k-12 mg1655
gamma-Glutamyl-gamma-aminobutyrate##4-(Glutamylamino)butanoate##gamma-Glutamyl-GABA	C15767	1	R07419	R07419;K09473;3.5.1.94;puuD;No information about KM-value
Episterol	C15777	1	R07497	R07497;K09829;5.-.-.-;ERG2;No information about KM-value
5,7,24(28)-Ergostatrienol	C15778	1	R07506	R07506;K09831;1.14.14.-;ERG5;No information about KM-value
4alpha-Methylzymosterol-4-carboxylate##4alpha-Carboxy-4beta-methyl-5alpha-cholesta-8,24-dien-3beta-ol	C15808	1	R07509	R07509;K07750;1.14.13.72;E1.14.13.72##SC4MOL##ERG25;Cycloeucalenol##0.09##285360##Zea mays (maize)
Iminoglycine##Iminoacetic acid	C15809	1	R07463	R07463;K03153;1.4.3.19;thiO;O2##0.15##696494##Bacillus subtilis
3-Keto-4-methylzymosterol	C15816	1	R07495	R07495;K13373;1.1.1.270;HSD17B7;NADPH##0.00012##286478##Rattus norvegicus (rat)
Dehydrospermidine	C15853	1	R07477	R07477;No information of KEGG othology
4,4-Dimethyl-5alpha-cholesta-8-en-3beta-ol	C15915	1	R07499	R07499;K09828;1.3.1.72;DHCR24;5alpha-cholesta-7,24-dien-3beta-ol##0.037##288496##Rattus norvegicus (rat)
GDP-L-gulose	C15925	1	R07672	R07672;K10046;5.1.3.18;GME;GDP-D-mannose##0.0045##652482##Arabidopsis thaliana (thale cress)	R07672;K10046;5.1.3.-;GME;No information about KM-value
3-Methyl-1-hydroxybutyl-ThPP##3-Methyl-1-hydroxybutyl-TPP	C15974	1	R07601	R07601;K11381;1.2.4.4;E1.2.4.4C##bkdA;thiamine diphosphate##0.00055##656171##Homo sapiens (human)
2-Methyl-1-hydroxypropyl-ThPP##2-Methyl-1-hydroxypropyl-TPP	C15976	1	R07599	R07599;K11381;1.2.4.4;E1.2.4.4C##bkdA;thiamine diphosphate##0.00055##656171##Homo sapiens (human)
2-Methyl-1-hydroxybutyl-ThPP##2-Methyl-1-hydroxybutyl-TPP	C15978	1	R07603	R07603;K11381;1.2.4.4;E1.2.4.4C##bkdA;thiamine diphosphate##0.00055##656171##Homo sapiens (human)
(S)-2-Methylbutanoyl-CoA	C15980	1	R03171	R03171;No information of KEGG othology
L-Methionine (R)-S-oxide	C15998	1	R07608	R07608;No information of KEGG othology
L-Methionine (S)-S-oxide	C15999	1	R07606	R07606;No information of KEGG othology
Amorpha-4,11-diene	C16028	1	R07630	R07630;K14178;4.2.3.24;AMS1;No information about KM-value
Riboflavin cyclic-4',5'-phosphate	C16071	1	R07636	R07636;No information of KEGG othology
Phenylacetonitrile##Benzyl cyanide	C16074	1	R07855	R07855;K01501;3.5.5.1;E3.5.5.1;phenylbutyronitrile##0.07##657121##Arabidopsis thaliana (thale cress)
(Z)-Phenylacetaldehyde oxime##Phenylacetaldoxime	C16075	1	R08652	R08652;K12153;1.14.13.-;CYP79A2;No information about KM-value
(+)-Germacrene A	C16141	1	R07649	R07649;K14179;4.2.3.23;GAS;No information about KM-value
(-)-Germacrene D	C16142	1	R07648	R07648;K10187;4.2.3.22;E4.2.3.22;farnesyl diphosphate##7.50E-05##680396##Streptomyces avermitilis
(1E,4S,5E,7R)-Germacra-1(10),5-dien-11-ol##Germacradienol	C16143	1	R07647	R07647;K10187;4.2.3.22;E4.2.3.22;farnesyl diphosphate##7.50E-05##680396##Streptomyces avermitilis
4,4'-Diapophytoene##Dehydrosqualene	C16144	1	R07652	R07652;K10208;2.5.1.-;crtM;No information about KM-value
3-Oxostearoyl-CoA##3-Oxooctadecanoyl-CoA##beta-Ketostearoyl-CoA##3-Ketostearoyl-CoA	C16216	1	R07758	R07758;K10246;2.3.1.-;ELO3;No information about KM-value
(2E)-Octadecenoyl-CoA##trans-Octadec-2-enoyl-CoA	C16218	1	R07761	R07761;K07753;1.3.1.38;PECR;trans-phytenoyl-CoA##0.018##673644##Homo sapiens (human)	R07761;K10258;1.3.1.-;TER;No information about KM-value
o-Hydroxylaminobenzoate##2-Hydroxylaminobenzoic acid	C16235	1	R07730	R07730;No information of KEGG othology
o-Hydroxylaminobenzoate##2-Hydroxylaminobenzoic acid	C16235	1	R07734	R07734;No information of KEGG othology
(+)-epi-Isozizaene	C16269	1	R07830	R07830;K10156;4.2.3.37;eizS;farnesyl diphosphate##0.000147##687275##Streptomyces coelicolor
7-Methylxanthosine	C16352	1	R07917	R07917;K12729;2.1.1.158;XMT;No information about KM-value
7-Methylxanthine	C16353	1	R07965	R07965;K00468;None;E1.13.12.-;None
7-Methylxanthine	C16353	1	R07966	R07966;K00468;None;E1.13.12.-;None
3-Methylxanthine	C16357	1	R07967	R07967;K00468;None;E1.13.12.-;None
3-Methylxanthine	C16357	1	R07968	R07968;K00468;None;E1.13.12.-;None
1-Methylxanthine	C16358	1	R07969	R07969;K00468;None;E1.13.12.-;None
1-Methylxanthine	C16358	1	R07970	R07970;K00468;None;E1.13.12.-;None
Isopentenyladenosine-5'-triphosphate##Isopentenyl-ATP	C16424	1	R08051	R08051;K10760;None;IPT;None
Isopentenyladenosine-5'-diphosphate##Isopentenyl-ADP	C16426	1	R08052	R08052;K10760;None;IPT;None
3',5'-Cyclic diGMP##cdiGMP##3',5'-Cyclic diguanylic acid##Bis-(3',5')-cyclic diGMP##Cyclic di-3',5'-guanylate	C16463	1	R08057	R08057;K13069;2.7.7.65;E2.7.7.65;No information about KM-value
Isoprene##2-Methyl-1,3-butadiene	C16521	1	R08199	R08199;K12742;4.2.3.27;ispS;No information about KM-value
Glutathionylspermine	C16562	1	R08352	R08352;K01833;6.3.1.9;TRYS;glutathionylspermidine##0.04##662802##Leishmania major
trans-Homoaconitate##(E)-1,2,4-But-1-enetricarboxylic acid	C16579	1	R08213	R08213;K10977;4.1.3.-;aksA;No information about KM-value
(R)-(Homo)2-citrate	C16583	1	R08331	R08331;K10977;4.1.3.-;aksA;No information about KM-value
N-Acetylmuramic acid 6-phosphate##MurNAc 6-phosphate	C16698	1	R08555	R08555;K07106;4.2.-.-;murQ;No information about KM-value
3,4-Dihydroxybenzaldehyde##Protocatechualdehyde	C16700	1	R08435	R08435;No information of KEGG othology
4-Hydroxy-2-quinolone	C16716	1	R08473	R08473;No information of KEGG othology
2-cis,6-trans-Farnesyl diphosphate##(2Z,6E)-Farnesyl diphosphate	C16826	1	R08528	R08528;K12503;2.5.1.68;E2.5.1.68;isopentenyl diphosphate##0.0012##690753##Thermobifida fusca	R08528;K12503;2.5.1.68;E2.5.1.68;geranyl diphosphate##0.0023##690753##Thermobifida fusca
2-cis,6-trans-Farnesyl diphosphate##(2Z,6E)-Farnesyl diphosphate	C16826	1	R08746	R08746;No information of KEGG othology
gamma-Humulene	C16829	1	R08540	R08540;K14186;4.2.3.56;AG5;No information about KM-value
L-2-Methyltryptophan##2-Methyl-L-tryptophan	C16831	1	R08547	R08547;No information of KEGG othology
2-Amino-3,7-dideoxy-D-threo-hept-6-ulosonic acid	C16850	1	R08569	R08569;K11646;1.4.1.-;K11646;No information about KM-value
Futalosine	C16999	1	R08586	R08586;K11782;4.1.99.-;K11782;No information about KM-value
(R)-2-O-Sulfolactate	C17205	1	R01448	R01448;No information of KEGG othology
2-Deoxy-scyllo-inosose##2-Deoxyinosose	C17209	1	R08617	R08617;K13546;4.2.3.-;btrC;No information about KM-value
2-Aminobut-2-enoate##(2Z)-2-aminobut-2-enoic acid##2-Ammoniobut-2-enoate	C17234	1	R08632	R08632;No information of KEGG othology
2-Aminobut-2-enoate##(2Z)-2-aminobut-2-enoic acid##2-Ammoniobut-2-enoate	C17234	1	R08633	R08633;No information of KEGG othology
2-Aminobut-2-enoate##(2Z)-2-aminobut-2-enoic acid##2-Ammoniobut-2-enoate	C17234	1	R08635	R08635;No information of KEGG othology
2-Aminobut-2-enoate##(2Z)-2-aminobut-2-enoic acid##2-Ammoniobut-2-enoate	C17234	1	R08637	R08637;No information of KEGG othology
L-Homophenylalanine	C17235	1	R08690	R08690;No information of KEGG othology
3-Methylbutyraldehyde oxime	C17255	1	R08664	R08664;No information of KEGG othology
S-Sulfanylglutathione	C17267	1	R08678	R08678;No information of KEGG othology
(+)-Valencene	C17277	1	R08691	R08691;K14181;4.2.3.-;TPS1;No information about KM-value
Dihydrogeranylgeranyl diphosphate	C17439	1	R08754	R08754;K10960;1.3.1.83;chlP##bchP;No information about KM-value
beta-D-Fructofuranosyl-alpha-D-mannopyranoside 6F-phosphate##Mannosylfructose 6-phosphate	C18050	1	R08947	R08947;K13058;2.4.1.246;mfpsA;No information about KM-value
Chrysanthemyl diphosphate	C18051	1	R08948	R08948;No information of KEGG othology
Lavandulyl diphosphate	C18052	1	R08950	R08950;No information of KEGG othology
2-Amino-2-deoxyisochorismate##(2S)-2-Amino-4-deoxychorismate	C18054	1	R08956	R08956;K13063;2.6.1.86;phzE;No information about KM-value
D-Allulose 6-phosphate	C18096	1	R09031	R09031;No information of KEGG othology
N5-Ethyl-L-glutamine##L-Theanine	C01047	14	R02929;R05573;R05574;R05572;R05567;R05569;R06966;R03306;R08971;R00042;R06967;R05561;R00132;R05562	R02929;No information of KEGG othology	R05573;No information of KEGG othology	R05574;No information of KEGG othology	R05572;K01564;None;E3.8.1.-;None	R05567;No information of KEGG othology	R05569;K14542;None;triA;None	R06966;K03382;3.5.99.3;atzB;No information about KM-value	R03306;No information of KEGG othology	R08971;No information of KEGG othology	R00042;No information of KEGG othology	R06967;K08710;3.5.99.4;atzC;No information about KM-value	R05561;K03383;3.5.2.15;atzD;No information about KM-value	R00132;K01674;4.2.1.1;cah;4-nitrophenyl acetate##0.002409##701985##Bos taurus (cow)	R05562;No information of KEGG othology
N5-Ethyl-L-glutamine##L-Theanine	C01047	14	R02929;R05573;R05574;R05572;R05567;R05569;R06966;R03306;R08971;R06790;R06967;R05561;R00132;R05562	R02929;No information of KEGG othology	R05573;No information of KEGG othology	R05574;No information of KEGG othology	R05572;K01564;None;E3.8.1.-;None	R05567;No information of KEGG othology	R05569;K14542;None;triA;None	R06966;K03382;3.5.99.3;atzB;No information about KM-value	R03306;No information of KEGG othology	R08971;No information of KEGG othology	R06790;No information of KEGG othology	R06967;K08710;3.5.99.4;atzC;No information about KM-value	R05561;K03383;3.5.2.15;atzD;No information about KM-value	R00132;K01674;4.2.1.1;cah;4-nitrophenyl acetate##0.002409##701985##Bos taurus (cow)	R05562;No information of KEGG othology
N5-Ethyl-L-glutamine##L-Theanine	C01047	14	R02929;R05573;R05574;R05572;R05567;R05569;R06966;R03306;R08971;R06790;R06967;R05561;R00132;R05563	R02929;No information of KEGG othology	R05573;No information of KEGG othology	R05574;No information of KEGG othology	R05572;K01564;None;E3.8.1.-;None	R05567;No information of KEGG othology	R05569;K14542;None;triA;None	R06966;K03382;3.5.99.3;atzB;No information about KM-value	R03306;No information of KEGG othology	R08971;No information of KEGG othology	R06790;No information of KEGG othology	R06967;K08710;3.5.99.4;atzC;No information about KM-value	R05561;K03383;3.5.2.15;atzD;No information about KM-value	R00132;K01674;4.2.1.1;cah;4-nitrophenyl acetate##0.002409##701985##Bos taurus (cow)	R05563;No information of KEGG othology
N5-Ethyl-L-glutamine##L-Theanine	C01047	13	R02929;R05573;R05574;R05572;R05567;R05569;R06966;R03306;R08971;R06790;R06967;R07305;R05562	R02929;No information of KEGG othology	R05573;No information of KEGG othology	R05574;No information of KEGG othology	R05572;K01564;None;E3.8.1.-;None	R05567;No information of KEGG othology	R05569;K14542;None;triA;None	R06966;K03382;3.5.99.3;atzB;No information about KM-value	R03306;No information of KEGG othology	R08971;No information of KEGG othology	R06790;No information of KEGG othology	R06967;K08710;3.5.99.4;atzC;No information about KM-value	R07305;No information of KEGG othology	R05562;No information of KEGG othology
N5-Ethyl-L-glutamine##L-Theanine	C01047	13	R02929;R05573;R05574;R05572;R05567;R05569;R06966;R03306;R08971;R06790;R06967;R07305;R05563	R02929;No information of KEGG othology	R05573;No information of KEGG othology	R05574;No information of KEGG othology	R05572;K01564;None;E3.8.1.-;None	R05567;No information of KEGG othology	R05569;K14542;None;triA;None	R06966;K03382;3.5.99.3;atzB;No information about KM-value	R03306;No information of KEGG othology	R08971;No information of KEGG othology	R06790;No information of KEGG othology	R06967;K08710;3.5.99.4;atzC;No information about KM-value	R07305;No information of KEGG othology	R05563;No information of KEGG othology
N5-Ethyl-L-glutamine##L-Theanine	C01047	14	R02929;R05573;R05574;R05572;R05567;R05569;R06966;R03306;R08971;R00042;R06967;R05561;R00132;R05563	R02929;No information of KEGG othology	R05573;No information of KEGG othology	R05574;No information of KEGG othology	R05572;K01564;None;E3.8.1.-;None	R05567;No information of KEGG othology	R05569;K14542;None;triA;None	R06966;K03382;3.5.99.3;atzB;No information about KM-value	R03306;No information of KEGG othology	R08971;No information of KEGG othology	R00042;No information of KEGG othology	R06967;K08710;3.5.99.4;atzC;No information about KM-value	R05561;K03383;3.5.2.15;atzD;No information about KM-value	R00132;K01674;4.2.1.1;cah;4-nitrophenyl acetate##0.002409##701985##Bos taurus (cow)	R05563;No information of KEGG othology
N5-Ethyl-L-glutamine##L-Theanine	C01047	13	R02929;R05573;R05574;R05572;R05567;R05569;R06966;R03306;R08971;R00042;R06967;R07305;R05562	R02929;No information of KEGG othology	R05573;No information of KEGG othology	R05574;No information of KEGG othology	R05572;K01564;None;E3.8.1.-;None	R05567;No information of KEGG othology	R05569;K14542;None;triA;None	R06966;K03382;3.5.99.3;atzB;No information about KM-value	R03306;No information of KEGG othology	R08971;No information of KEGG othology	R00042;No information of KEGG othology	R06967;K08710;3.5.99.4;atzC;No information about KM-value	R07305;No information of KEGG othology	R05562;No information of KEGG othology
N5-Ethyl-L-glutamine##L-Theanine	C01047	13	R02929;R05573;R05574;R05572;R05567;R05569;R06966;R03306;R08971;R00042;R06967;R07305;R05563	R02929;No information of KEGG othology	R05573;No information of KEGG othology	R05574;No information of KEGG othology	R05572;K01564;None;E3.8.1.-;None	R05567;No information of KEGG othology	R05569;K14542;None;triA;None	R06966;K03382;3.5.99.3;atzB;No information about KM-value	R03306;No information of KEGG othology	R08971;No information of KEGG othology	R00042;No information of KEGG othology	R06967;K08710;3.5.99.4;atzC;No information about KM-value	R07305;No information of KEGG othology	R05563;No information of KEGG othology
N5-Ethyl-L-glutamine##L-Theanine	C01047	14	R02929;R05573;R05574;R05572;R05567;R05569;R06966;R03306;R08971;R02514;R06967;R05561;R00132;R05562	R02929;No information of KEGG othology	R05573;No information of KEGG othology	R05574;No information of KEGG othology	R05572;K01564;None;E3.8.1.-;None	R05567;No information of KEGG othology	R05569;K14542;None;triA;None	R06966;K03382;3.5.99.3;atzB;No information about KM-value	R03306;No information of KEGG othology	R08971;No information of KEGG othology	R02514;No information of KEGG othology	R06967;K08710;3.5.99.4;atzC;No information about KM-value	R05561;K03383;3.5.2.15;atzD;No information about KM-value	R00132;K01674;4.2.1.1;cah;4-nitrophenyl acetate##0.002409##701985##Bos taurus (cow)	R05562;No information of KEGG othology
N5-Ethyl-L-glutamine##L-Theanine	C01047	14	R02929;R05573;R05574;R05572;R05567;R05569;R06966;R03306;R08971;R02514;R06967;R05561;R00132;R05563	R02929;No information of KEGG othology	R05573;No information of KEGG othology	R05574;No information of KEGG othology	R05572;K01564;None;E3.8.1.-;None	R05567;No information of KEGG othology	R05569;K14542;None;triA;None	R06966;K03382;3.5.99.3;atzB;No information about KM-value	R03306;No information of KEGG othology	R08971;No information of KEGG othology	R02514;No information of KEGG othology	R06967;K08710;3.5.99.4;atzC;No information about KM-value	R05561;K03383;3.5.2.15;atzD;No information about KM-value	R00132;K01674;4.2.1.1;cah;4-nitrophenyl acetate##0.002409##701985##Bos taurus (cow)	R05563;No information of KEGG othology
N5-Ethyl-L-glutamine##L-Theanine	C01047	13	R02929;R05573;R05574;R05572;R05567;R05569;R06966;R03306;R08971;R02514;R06967;R07305;R05562	R02929;No information of KEGG othology	R05573;No information of KEGG othology	R05574;No information of KEGG othology	R05572;K01564;None;E3.8.1.-;None	R05567;No information of KEGG othology	R05569;K14542;None;triA;None	R06966;K03382;3.5.99.3;atzB;No information about KM-value	R03306;No information of KEGG othology	R08971;No information of KEGG othology	R02514;No information of KEGG othology	R06967;K08710;3.5.99.4;atzC;No information about KM-value	R07305;No information of KEGG othology	R05562;No information of KEGG othology
N5-Ethyl-L-glutamine##L-Theanine	C01047	13	R02929;R05573;R05574;R05572;R05567;R05569;R06966;R03306;R08971;R02514;R06967;R07305;R05563	R02929;No information of KEGG othology	R05573;No information of KEGG othology	R05574;No information of KEGG othology	R05572;K01564;None;E3.8.1.-;None	R05567;No information of KEGG othology	R05569;K14542;None;triA;None	R06966;K03382;3.5.99.3;atzB;No information about KM-value	R03306;No information of KEGG othology	R08971;No information of KEGG othology	R02514;No information of KEGG othology	R06967;K08710;3.5.99.4;atzC;No information about KM-value	R07305;No information of KEGG othology	R05563;No information of KEGG othology
N5-Ethyl-L-glutamine##L-Theanine	C01047	14	R02929;R05573;R05574;R05572;R05567;R05569;R06966;R03306;R08971;R02516;R06967;R05561;R00132;R05562	R02929;No information of KEGG othology	R05573;No information of KEGG othology	R05574;No information of KEGG othology	R05572;K01564;None;E3.8.1.-;None	R05567;No information of KEGG othology	R05569;K14542;None;triA;None	R06966;K03382;3.5.99.3;atzB;No information about KM-value	R03306;No information of KEGG othology	R08971;No information of KEGG othology	R02516;No information of KEGG othology	R06967;K08710;3.5.99.4;atzC;No information about KM-value	R05561;K03383;3.5.2.15;atzD;No information about KM-value	R00132;K01674;4.2.1.1;cah;4-nitrophenyl acetate##0.002409##701985##Bos taurus (cow)	R05562;No information of KEGG othology
N5-Ethyl-L-glutamine##L-Theanine	C01047	14	R02929;R05573;R05574;R05572;R05567;R05569;R06966;R03306;R08971;R02516;R06967;R05561;R00132;R05563	R02929;No information of KEGG othology	R05573;No information of KEGG othology	R05574;No information of KEGG othology	R05572;K01564;None;E3.8.1.-;None	R05567;No information of KEGG othology	R05569;K14542;None;triA;None	R06966;K03382;3.5.99.3;atzB;No information about KM-value	R03306;No information of KEGG othology	R08971;No information of KEGG othology	R02516;No information of KEGG othology	R06967;K08710;3.5.99.4;atzC;No information about KM-value	R05561;K03383;3.5.2.15;atzD;No information about KM-value	R00132;K01674;4.2.1.1;cah;4-nitrophenyl acetate##0.002409##701985##Bos taurus (cow)	R05563;No information of KEGG othology
N5-Ethyl-L-glutamine##L-Theanine	C01047	13	R02929;R05573;R05574;R05572;R05567;R05569;R06966;R03306;R08971;R02516;R06967;R07305;R05562	R02929;No information of KEGG othology	R05573;No information of KEGG othology	R05574;No information of KEGG othology	R05572;K01564;None;E3.8.1.-;None	R05567;No information of KEGG othology	R05569;K14542;None;triA;None	R06966;K03382;3.5.99.3;atzB;No information about KM-value	R03306;No information of KEGG othology	R08971;No information of KEGG othology	R02516;No information of KEGG othology	R06967;K08710;3.5.99.4;atzC;No information about KM-value	R07305;No information of KEGG othology	R05562;No information of KEGG othology
N5-Ethyl-L-glutamine##L-Theanine	C01047	13	R02929;R05573;R05574;R05572;R05567;R05569;R06966;R03306;R08971;R02516;R06967;R07305;R05563	R02929;No information of KEGG othology	R05573;No information of KEGG othology	R05574;No information of KEGG othology	R05572;K01564;None;E3.8.1.-;None	R05567;No information of KEGG othology	R05569;K14542;None;triA;None	R06966;K03382;3.5.99.3;atzB;No information about KM-value	R03306;No information of KEGG othology	R08971;No information of KEGG othology	R02516;No information of KEGG othology	R06967;K08710;3.5.99.4;atzC;No information about KM-value	R07305;No information of KEGG othology	R05563;No information of KEGG othology
N5-Ethyl-L-glutamine##L-Theanine	C01047	14	R02930;R05573;R05574;R05572;R05567;R05569;R06966;R03306;R08971;R00042;R06967;R05561;R00132;R05562	R02930;No information of KEGG othology	R05573;No information of KEGG othology	R05574;No information of KEGG othology	R05572;K01564;None;E3.8.1.-;None	R05567;No information of KEGG othology	R05569;K14542;None;triA;None	R06966;K03382;3.5.99.3;atzB;No information about KM-value	R03306;No information of KEGG othology	R08971;No information of KEGG othology	R00042;No information of KEGG othology	R06967;K08710;3.5.99.4;atzC;No information about KM-value	R05561;K03383;3.5.2.15;atzD;No information about KM-value	R00132;K01674;4.2.1.1;cah;4-nitrophenyl acetate##0.002409##701985##Bos taurus (cow)	R05562;No information of KEGG othology
N5-Ethyl-L-glutamine##L-Theanine	C01047	14	R02930;R05573;R05574;R05572;R05567;R05569;R06966;R03306;R08971;R06790;R06967;R05561;R00132;R05562	R02930;No information of KEGG othology	R05573;No information of KEGG othology	R05574;No information of KEGG othology	R05572;K01564;None;E3.8.1.-;None	R05567;No information of KEGG othology	R05569;K14542;None;triA;None	R06966;K03382;3.5.99.3;atzB;No information about KM-value	R03306;No information of KEGG othology	R08971;No information of KEGG othology	R06790;No information of KEGG othology	R06967;K08710;3.5.99.4;atzC;No information about KM-value	R05561;K03383;3.5.2.15;atzD;No information about KM-value	R00132;K01674;4.2.1.1;cah;4-nitrophenyl acetate##0.002409##701985##Bos taurus (cow)	R05562;No information of KEGG othology
N5-Ethyl-L-glutamine##L-Theanine	C01047	14	R02930;R05573;R05574;R05572;R05567;R05569;R06966;R03306;R08971;R06790;R06967;R05561;R00132;R05563	R02930;No information of KEGG othology	R05573;No information of KEGG othology	R05574;No information of KEGG othology	R05572;K01564;None;E3.8.1.-;None	R05567;No information of KEGG othology	R05569;K14542;None;triA;None	R06966;K03382;3.5.99.3;atzB;No information about KM-value	R03306;No information of KEGG othology	R08971;No information of KEGG othology	R06790;No information of KEGG othology	R06967;K08710;3.5.99.4;atzC;No information about KM-value	R05561;K03383;3.5.2.15;atzD;No information about KM-value	R00132;K01674;4.2.1.1;cah;4-nitrophenyl acetate##0.002409##701985##Bos taurus (cow)	R05563;No information of KEGG othology
N5-Ethyl-L-glutamine##L-Theanine	C01047	13	R02930;R05573;R05574;R05572;R05567;R05569;R06966;R03306;R08971;R06790;R06967;R07305;R05562	R02930;No information of KEGG othology	R05573;No information of KEGG othology	R05574;No information of KEGG othology	R05572;K01564;None;E3.8.1.-;None	R05567;No information of KEGG othology	R05569;K14542;None;triA;None	R06966;K03382;3.5.99.3;atzB;No information about KM-value	R03306;No information of KEGG othology	R08971;No information of KEGG othology	R06790;No information of KEGG othology	R06967;K08710;3.5.99.4;atzC;No information about KM-value	R07305;No information of KEGG othology	R05562;No information of KEGG othology
N5-Ethyl-L-glutamine##L-Theanine	C01047	13	R02930;R05573;R05574;R05572;R05567;R05569;R06966;R03306;R08971;R06790;R06967;R07305;R05563	R02930;No information of KEGG othology	R05573;No information of KEGG othology	R05574;No information of KEGG othology	R05572;K01564;None;E3.8.1.-;None	R05567;No information of KEGG othology	R05569;K14542;None;triA;None	R06966;K03382;3.5.99.3;atzB;No information about KM-value	R03306;No information of KEGG othology	R08971;No information of KEGG othology	R06790;No information of KEGG othology	R06967;K08710;3.5.99.4;atzC;No information about KM-value	R07305;No information of KEGG othology	R05563;No information of KEGG othology
N5-Ethyl-L-glutamine##L-Theanine	C01047	14	R02930;R05573;R05574;R05572;R05567;R05569;R06966;R03306;R08971;R00042;R06967;R05561;R00132;R05563	R02930;No information of KEGG othology	R05573;No information of KEGG othology	R05574;No information of KEGG othology	R05572;K01564;None;E3.8.1.-;None	R05567;No information of KEGG othology	R05569;K14542;None;triA;None	R06966;K03382;3.5.99.3;atzB;No information about KM-value	R03306;No information of KEGG othology	R08971;No information of KEGG othology	R00042;No information of KEGG othology	R06967;K08710;3.5.99.4;atzC;No information about KM-value	R05561;K03383;3.5.2.15;atzD;No information about KM-value	R00132;K01674;4.2.1.1;cah;4-nitrophenyl acetate##0.002409##701985##Bos taurus (cow)	R05563;No information of KEGG othology
N5-Ethyl-L-glutamine##L-Theanine	C01047	13	R02930;R05573;R05574;R05572;R05567;R05569;R06966;R03306;R08971;R00042;R06967;R07305;R05562	R02930;No information of KEGG othology	R05573;No information of KEGG othology	R05574;No information of KEGG othology	R05572;K01564;None;E3.8.1.-;None	R05567;No information of KEGG othology	R05569;K14542;None;triA;None	R06966;K03382;3.5.99.3;atzB;No information about KM-value	R03306;No information of KEGG othology	R08971;No information of KEGG othology	R00042;No information of KEGG othology	R06967;K08710;3.5.99.4;atzC;No information about KM-value	R07305;No information of KEGG othology	R05562;No information of KEGG othology
N5-Ethyl-L-glutamine##L-Theanine	C01047	13	R02930;R05573;R05574;R05572;R05567;R05569;R06966;R03306;R08971;R00042;R06967;R07305;R05563	R02930;No information of KEGG othology	R05573;No information of KEGG othology	R05574;No information of KEGG othology	R05572;K01564;None;E3.8.1.-;None	R05567;No information of KEGG othology	R05569;K14542;None;triA;None	R06966;K03382;3.5.99.3;atzB;No information about KM-value	R03306;No information of KEGG othology	R08971;No information of KEGG othology	R00042;No information of KEGG othology	R06967;K08710;3.5.99.4;atzC;No information about KM-value	R07305;No information of KEGG othology	R05563;No information of KEGG othology
N5-Ethyl-L-glutamine##L-Theanine	C01047	14	R02930;R05573;R05574;R05572;R05567;R05569;R06966;R03306;R08971;R02514;R06967;R05561;R00132;R05562	R02930;No information of KEGG othology	R05573;No information of KEGG othology	R05574;No information of KEGG othology	R05572;K01564;None;E3.8.1.-;None	R05567;No information of KEGG othology	R05569;K14542;None;triA;None	R06966;K03382;3.5.99.3;atzB;No information about KM-value	R03306;No information of KEGG othology	R08971;No information of KEGG othology	R02514;No information of KEGG othology	R06967;K08710;3.5.99.4;atzC;No information about KM-value	R05561;K03383;3.5.2.15;atzD;No information about KM-value	R00132;K01674;4.2.1.1;cah;4-nitrophenyl acetate##0.002409##701985##Bos taurus (cow)	R05562;No information of KEGG othology
N5-Ethyl-L-glutamine##L-Theanine	C01047	14	R02930;R05573;R05574;R05572;R05567;R05569;R06966;R03306;R08971;R02514;R06967;R05561;R00132;R05563	R02930;No information of KEGG othology	R05573;No information of KEGG othology	R05574;No information of KEGG othology	R05572;K01564;None;E3.8.1.-;None	R05567;No information of KEGG othology	R05569;K14542;None;triA;None	R06966;K03382;3.5.99.3;atzB;No information about KM-value	R03306;No information of KEGG othology	R08971;No information of KEGG othology	R02514;No information of KEGG othology	R06967;K08710;3.5.99.4;atzC;No information about KM-value	R05561;K03383;3.5.2.15;atzD;No information about KM-value	R00132;K01674;4.2.1.1;cah;4-nitrophenyl acetate##0.002409##701985##Bos taurus (cow)	R05563;No information of KEGG othology
N5-Ethyl-L-glutamine##L-Theanine	C01047	13	R02930;R05573;R05574;R05572;R05567;R05569;R06966;R03306;R08971;R02514;R06967;R07305;R05562	R02930;No information of KEGG othology	R05573;No information of KEGG othology	R05574;No information of KEGG othology	R05572;K01564;None;E3.8.1.-;None	R05567;No information of KEGG othology	R05569;K14542;None;triA;None	R06966;K03382;3.5.99.3;atzB;No information about KM-value	R03306;No information of KEGG othology	R08971;No information of KEGG othology	R02514;No information of KEGG othology	R06967;K08710;3.5.99.4;atzC;No information about KM-value	R07305;No information of KEGG othology	R05562;No information of KEGG othology
N5-Ethyl-L-glutamine##L-Theanine	C01047	13	R02930;R05573;R05574;R05572;R05567;R05569;R06966;R03306;R08971;R02514;R06967;R07305;R05563	R02930;No information of KEGG othology	R05573;No information of KEGG othology	R05574;No information of KEGG othology	R05572;K01564;None;E3.8.1.-;None	R05567;No information of KEGG othology	R05569;K14542;None;triA;None	R06966;K03382;3.5.99.3;atzB;No information about KM-value	R03306;No information of KEGG othology	R08971;No information of KEGG othology	R02514;No information of KEGG othology	R06967;K08710;3.5.99.4;atzC;No information about KM-value	R07305;No information of KEGG othology	R05563;No information of KEGG othology
N5-Ethyl-L-glutamine##L-Theanine	C01047	14	R02930;R05573;R05574;R05572;R05567;R05569;R06966;R03306;R08971;R02516;R06967;R05561;R00132;R05562	R02930;No information of KEGG othology	R05573;No information of KEGG othology	R05574;No information of KEGG othology	R05572;K01564;None;E3.8.1.-;None	R05567;No information of KEGG othology	R05569;K14542;None;triA;None	R06966;K03382;3.5.99.3;atzB;No information about KM-value	R03306;No information of KEGG othology	R08971;No information of KEGG othology	R02516;No information of KEGG othology	R06967;K08710;3.5.99.4;atzC;No information about KM-value	R05561;K03383;3.5.2.15;atzD;No information about KM-value	R00132;K01674;4.2.1.1;cah;4-nitrophenyl acetate##0.002409##701985##Bos taurus (cow)	R05562;No information of KEGG othology
N5-Ethyl-L-glutamine##L-Theanine	C01047	14	R02930;R05573;R05574;R05572;R05567;R05569;R06966;R03306;R08971;R02516;R06967;R05561;R00132;R05563	R02930;No information of KEGG othology	R05573;No information of KEGG othology	R05574;No information of KEGG othology	R05572;K01564;None;E3.8.1.-;None	R05567;No information of KEGG othology	R05569;K14542;None;triA;None	R06966;K03382;3.5.99.3;atzB;No information about KM-value	R03306;No information of KEGG othology	R08971;No information of KEGG othology	R02516;No information of KEGG othology	R06967;K08710;3.5.99.4;atzC;No information about KM-value	R05561;K03383;3.5.2.15;atzD;No information about KM-value	R00132;K01674;4.2.1.1;cah;4-nitrophenyl acetate##0.002409##701985##Bos taurus (cow)	R05563;No information of KEGG othology
N5-Ethyl-L-glutamine##L-Theanine	C01047	13	R02930;R05573;R05574;R05572;R05567;R05569;R06966;R03306;R08971;R02516;R06967;R07305;R05562	R02930;No information of KEGG othology	R05573;No information of KEGG othology	R05574;No information of KEGG othology	R05572;K01564;None;E3.8.1.-;None	R05567;No information of KEGG othology	R05569;K14542;None;triA;None	R06966;K03382;3.5.99.3;atzB;No information about KM-value	R03306;No information of KEGG othology	R08971;No information of KEGG othology	R02516;No information of KEGG othology	R06967;K08710;3.5.99.4;atzC;No information about KM-value	R07305;No information of KEGG othology	R05562;No information of KEGG othology
N5-Ethyl-L-glutamine##L-Theanine	C01047	13	R02930;R05573;R05574;R05572;R05567;R05569;R06966;R03306;R08971;R02516;R06967;R07305;R05563	R02930;No information of KEGG othology	R05573;No information of KEGG othology	R05574;No information of KEGG othology	R05572;K01564;None;E3.8.1.-;None	R05567;No information of KEGG othology	R05569;K14542;None;triA;None	R06966;K03382;3.5.99.3;atzB;No information about KM-value	R03306;No information of KEGG othology	R08971;No information of KEGG othology	R02516;No information of KEGG othology	R06967;K08710;3.5.99.4;atzC;No information about KM-value	R07305;No information of KEGG othology	R05563;No information of KEGG othology
Puromycin	C01610	10	R05677;R05676;R05675;R05674;R05673;R05672;R05671;R05670;R05669;R05668	R05677;K12636;None;K12636##napH;None	R05676;K12635;2.1.1.38;dmpM;No information about KM-value	R05675;K12634;None;pur3;None	R05674;K12633;2.-.-.-;pur5;No information about KM-value	R05673;K12633;2.-.-.-;pur5;No information about KM-value	R05672;K12632;2.3.-.-;pac;No information about KM-value	R05671;K12631;None;pur6;None	R05670;K12630;2.-.-.-;pur4;No information about KM-value	R05669;K12629;3.-.-.-;pur7;No information about KM-value	R05668;K12628;1.-.-.-;pur10;No information about KM-value
Phosphorhodopsin	C02456	10	R02903;R02904;R02126;R00032;R03823;R07512;R07511;R07510;R04218;R02065	R02903;No information of KEGG othology	R02904;No information of KEGG othology	R02126;No information of KEGG othology	R00032;K00515;1.14.99.36;BCMO1##BCDO1;beta-carotene##0.0009##674463##Mus musculus (mouse)	R03823;No information of KEGG othology	R07512;K09835;5.-.-.-;crtH##crtISO;No information about KM-value	R07511;K00514;1.14.99.30;E1.14.99.30##crtQ##zds;No information about KM-value	R07510;K02293;1.14.99.-;PDS##crtP;No information about KM-value	R04218;No information of KEGG othology	R02065;K02291;2.5.1.32;crtB;No information about KM-value
1,4-Naphthoquinone##1,4-Naphthalenedione	C02617	10	R07019;R07018;R07009;R07011;R07020;R04117;R05137;R05136;R02941;R06603	R07019;No information of KEGG othology	R07018;No information of KEGG othology	R07009;No information of KEGG othology	R07011;No information of KEGG othology	R07020;K07420;1.14.14.1;CYP2S;fenthion##0.0016##706823##Homo sapiens (human)	R04117;K14583;1.13.11.56;nahC;No information about KM-value	R05137;K14584;5.99.1.4;nahD;No information about KM-value	R05136;K14585;4.1.2.45;nahE;No information about KM-value	R02941;K00152;1.2.1.65;E1.2.1.65;No information about KM-value	R06603;No information of KEGG othology
1,4-Naphthoquinone##1,4-Naphthalenedione	C02617	10	R07019;R07018;R07009;R07013;R07015;R04117;R05137;R05136;R02941;R06603	R07019;No information of KEGG othology	R07018;No information of KEGG othology	R07009;No information of KEGG othology	R07013;K01253;3.3.2.9;EPHX1;(5Z,8Z,11Z)-14,15-epoxyeicosatrienoic acid##0.00025##710118##Mus musculus (mouse)	R07015;K00212;1.3.1.20;E1.3.1.20;lithocholic acid##0.0016##349256##Bos taurus (cow)	R04117;K14583;1.13.11.56;nahC;No information about KM-value	R05137;K14584;5.99.1.4;nahD;No information about KM-value	R05136;K14585;4.1.2.45;nahE;No information about KM-value	R02941;K00152;1.2.1.65;E1.2.1.65;No information about KM-value	R06603;No information of KEGG othology
1,4-Naphthoquinone##1,4-Naphthalenedione	C02617	10	R07019;R07018;R07010;R07012;R07020;R04117;R05137;R05136;R02941;R06603	R07019;No information of KEGG othology	R07018;No information of KEGG othology	R07010;No information of KEGG othology	R07012;No information of KEGG othology	R07020;K07420;1.14.14.1;CYP2S;fenthion##0.0016##706823##Homo sapiens (human)	R04117;K14583;1.13.11.56;nahC;No information about KM-value	R05137;K14584;5.99.1.4;nahD;No information about KM-value	R05136;K14585;4.1.2.45;nahE;No information about KM-value	R02941;K00152;1.2.1.65;E1.2.1.65;No information about KM-value	R06603;No information of KEGG othology
1,4-Naphthoquinone##1,4-Naphthalenedione	C02617	10	R07019;R07018;R07010;R07014;R07015;R04117;R05137;R05136;R02941;R06603	R07019;No information of KEGG othology	R07018;No information of KEGG othology	R07010;No information of KEGG othology	R07014;K01253;3.3.2.9;EPHX1;(5Z,8Z,11Z)-14,15-epoxyeicosatrienoic acid##0.00025##710118##Mus musculus (mouse)	R07015;K00212;1.3.1.20;E1.3.1.20;lithocholic acid##0.0016##349256##Bos taurus (cow)	R04117;K14583;1.13.11.56;nahC;No information about KM-value	R05137;K14584;5.99.1.4;nahD;No information about KM-value	R05136;K14585;4.1.2.45;nahE;No information about KM-value	R02941;K00152;1.2.1.65;E1.2.1.65;No information about KM-value	R06603;No information of KEGG othology
Phenanthrene-3,4-diol##3,4-Dihydroxyphenanthrene	C03164	10	R05650;R05642;R05648;R05649;R05632;R04117;R05137;R05136;R02941;R06603	R05650;K11945;1.13.11.-;phdF;No information about KM-value	R05642;No information of KEGG othology	R05648;K11946;4.1.2.-;phdG;No information about KM-value	R05649;K11947;1.2.1.-;nidD;No information about KM-value	R05632;K00480;1.14.13.1;E1.14.13.1;No information about KM-value	R04117;K14583;1.13.11.56;nahC;No information about KM-value	R05137;K14584;5.99.1.4;nahD;No information about KM-value	R05136;K14585;4.1.2.45;nahE;No information about KM-value	R02941;K00152;1.2.1.65;E1.2.1.65;No information about KM-value	R06603;No information of KEGG othology
11-cis-Retinyl palmitate	C03455	10	R03049;R02369;R02124;R00032;R03823;R07512;R07511;R07510;R04218;R02065	R03049;No information of KEGG othology	R02369;No information of KEGG othology	R02124;K00121;1.1.1.284;frmA##ADH5##adhC;S-hydroxymethylglutathione##0.00012##696092##Homo sapiens (human)	R00032;K00515;1.14.99.36;BCMO1##BCDO1;beta-carotene##0.0009##674463##Mus musculus (mouse)	R03823;No information of KEGG othology	R07512;K09835;5.-.-.-;crtH##crtISO;No information about KM-value	R07511;K00514;1.14.99.30;E1.14.99.30##crtQ##zds;No information about KM-value	R07510;K02293;1.14.99.-;PDS##crtP;No information about KM-value	R04218;No information of KEGG othology	R02065;K02291;2.5.1.32;crtB;No information about KM-value
11-cis-Retinyl palmitate	C03455	10	R03049;R02369;R08379;R00032;R03823;R07512;R07511;R07510;R04218;R02065	R03049;No information of KEGG othology	R02369;No information of KEGG othology	R08379;K11153;1.1.1.-;RDH12;No information about KM-value	R00032;K00515;1.14.99.36;BCMO1##BCDO1;beta-carotene##0.0009##674463##Mus musculus (mouse)	R03823;No information of KEGG othology	R07512;K09835;5.-.-.-;crtH##crtISO;No information about KM-value	R07511;K00514;1.14.99.30;E1.14.99.30##crtQ##zds;No information about KM-value	R07510;K02293;1.14.99.-;PDS##crtP;No information about KM-value	R04218;No information of KEGG othology	R02065;K02291;2.5.1.32;crtB;No information about KM-value
11-cis-Retinyl palmitate	C03455	10	R03049;R03048;R02126;R00032;R03823;R07512;R07511;R07510;R04218;R02065	R03049;No information of KEGG othology	R03048;K00061;1.1.1.-;RDH5;No information about KM-value	R02126;No information of KEGG othology	R00032;K00515;1.14.99.36;BCMO1##BCDO1;beta-carotene##0.0009##674463##Mus musculus (mouse)	R03823;No information of KEGG othology	R07512;K09835;5.-.-.-;crtH##crtISO;No information about KM-value	R07511;K00514;1.14.99.30;E1.14.99.30##crtQ##zds;No information about KM-value	R07510;K02293;1.14.99.-;PDS##crtP;No information about KM-value	R04218;No information of KEGG othology	R02065;K02291;2.5.1.32;crtB;No information about KM-value
11-cis-Retinyl palmitate	C03455	10	R03049;R08380;R02126;R00032;R03823;R07512;R07511;R07510;R04218;R02065	R03049;No information of KEGG othology	R08380;K11152;1.1.1.-;RDH11;No information about KM-value	R02126;No information of KEGG othology	R00032;K00515;1.14.99.36;BCMO1##BCDO1;beta-carotene##0.0009##674463##Mus musculus (mouse)	R03823;No information of KEGG othology	R07512;K09835;5.-.-.-;crtH##crtISO;No information about KM-value	R07511;K00514;1.14.99.30;E1.14.99.30##crtQ##zds;No information about KM-value	R07510;K02293;1.14.99.-;PDS##crtP;No information about KM-value	R04218;No information of KEGG othology	R02065;K02291;2.5.1.32;crtB;No information about KM-value
11-cis-Retinyl palmitate	C03455	10	R08381;R02369;R02124;R00032;R03823;R07512;R07511;R07510;R04218;R02065	R08381;K11155;2.3.1.76;DGAT1;All-trans-Retinol##0.0041##658662##Bos taurus (cow)	R02369;No information of KEGG othology	R02124;K00121;1.1.1.284;frmA##ADH5##adhC;S-hydroxymethylglutathione##0.00012##696092##Homo sapiens (human)	R00032;K00515;1.14.99.36;BCMO1##BCDO1;beta-carotene##0.0009##674463##Mus musculus (mouse)	R03823;No information of KEGG othology	R07512;K09835;5.-.-.-;crtH##crtISO;No information about KM-value	R07511;K00514;1.14.99.30;E1.14.99.30##crtQ##zds;No information about KM-value	R07510;K02293;1.14.99.-;PDS##crtP;No information about KM-value	R04218;No information of KEGG othology	R02065;K02291;2.5.1.32;crtB;No information about KM-value
11-cis-Retinyl palmitate	C03455	10	R08381;R02369;R08379;R00032;R03823;R07512;R07511;R07510;R04218;R02065	R08381;K11155;2.3.1.76;DGAT1;All-trans-Retinol##0.0041##658662##Bos taurus (cow)	R02369;No information of KEGG othology	R08379;K11153;1.1.1.-;RDH12;No information about KM-value	R00032;K00515;1.14.99.36;BCMO1##BCDO1;beta-carotene##0.0009##674463##Mus musculus (mouse)	R03823;No information of KEGG othology	R07512;K09835;5.-.-.-;crtH##crtISO;No information about KM-value	R07511;K00514;1.14.99.30;E1.14.99.30##crtQ##zds;No information about KM-value	R07510;K02293;1.14.99.-;PDS##crtP;No information about KM-value	R04218;No information of KEGG othology	R02065;K02291;2.5.1.32;crtB;No information about KM-value
11-cis-Retinyl palmitate	C03455	10	R08381;R03048;R02126;R00032;R03823;R07512;R07511;R07510;R04218;R02065	R08381;K11155;2.3.1.76;DGAT1;All-trans-Retinol##0.0041##658662##Bos taurus (cow)	R03048;K00061;1.1.1.-;RDH5;No information about KM-value	R02126;No information of KEGG othology	R00032;K00515;1.14.99.36;BCMO1##BCDO1;beta-carotene##0.0009##674463##Mus musculus (mouse)	R03823;No information of KEGG othology	R07512;K09835;5.-.-.-;crtH##crtISO;No information about KM-value	R07511;K00514;1.14.99.30;E1.14.99.30##crtQ##zds;No information about KM-value	R07510;K02293;1.14.99.-;PDS##crtP;No information about KM-value	R04218;No information of KEGG othology	R02065;K02291;2.5.1.32;crtB;No information about KM-value
11-cis-Retinyl palmitate	C03455	10	R08381;R08380;R02126;R00032;R03823;R07512;R07511;R07510;R04218;R02065	R08381;K11155;2.3.1.76;DGAT1;All-trans-Retinol##0.0041##658662##Bos taurus (cow)	R08380;K11152;1.1.1.-;RDH11;No information about KM-value	R02126;No information of KEGG othology	R00032;K00515;1.14.99.36;BCMO1##BCDO1;beta-carotene##0.0009##674463##Mus musculus (mouse)	R03823;No information of KEGG othology	R07512;K09835;5.-.-.-;crtH##crtISO;No information about KM-value	R07511;K00514;1.14.99.30;E1.14.99.30##crtQ##zds;No information about KM-value	R07510;K02293;1.14.99.-;PDS##crtP;No information about KM-value	R04218;No information of KEGG othology	R02065;K02291;2.5.1.32;crtB;No information about KM-value
DDT##1,1,1-Trichloro-2,2-bis(4-chlorophenyl)ethane##1,1,1-Trichloro-2,2-bis-(4'-chlorophenyl)ethane##Clofenotane##Dichlorodiphenyltrichloroethane	C04623	10	R05492;R05395;R05257;R05472;R05252;R05344;R05480;R05474;R08971;R00042	R05492;K00516;None;E1.14.99.-;None	R05395;K00224;None;E1.3.1.-;None	R05257;K00465;None;E1.13.11.-;None	R05472;No information of KEGG othology	R05252;K00206;None;E1.2.-.-;None	R05344;No information of KEGG othology	R05480;No information of KEGG othology	R05474;No information of KEGG othology	R08971;No information of KEGG othology	R00042;No information of KEGG othology
DDT##1,1,1-Trichloro-2,2-bis(4-chlorophenyl)ethane##1,1,1-Trichloro-2,2-bis-(4'-chlorophenyl)ethane##Clofenotane##Dichlorodiphenyltrichloroethane	C04623	10	R05492;R05395;R05257;R05472;R05252;R05344;R05480;R05474;R08971;R02514	R05492;K00516;None;E1.14.99.-;None	R05395;K00224;None;E1.3.1.-;None	R05257;K00465;None;E1.13.11.-;None	R05472;No information of KEGG othology	R05252;K00206;None;E1.2.-.-;None	R05344;No information of KEGG othology	R05480;No information of KEGG othology	R05474;No information of KEGG othology	R08971;No information of KEGG othology	R02514;No information of KEGG othology
DDT##1,1,1-Trichloro-2,2-bis(4-chlorophenyl)ethane##1,1,1-Trichloro-2,2-bis-(4'-chlorophenyl)ethane##Clofenotane##Dichlorodiphenyltrichloroethane	C04623	10	R05492;R05395;R05257;R05472;R05252;R05344;R05480;R05474;R08971;R02516	R05492;K00516;None;E1.14.99.-;None	R05395;K00224;None;E1.3.1.-;None	R05257;K00465;None;E1.13.11.-;None	R05472;No information of KEGG othology	R05252;K00206;None;E1.2.-.-;None	R05344;No information of KEGG othology	R05480;No information of KEGG othology	R05474;No information of KEGG othology	R08971;No information of KEGG othology	R02516;No information of KEGG othology
DDT##1,1,1-Trichloro-2,2-bis(4-chlorophenyl)ethane##1,1,1-Trichloro-2,2-bis-(4'-chlorophenyl)ethane##Clofenotane##Dichlorodiphenyltrichloroethane	C04623	10	R05492;R05395;R05257;R05472;R05252;R05344;R05480;R05474;R08971;R06790	R05492;K00516;None;E1.14.99.-;None	R05395;K00224;None;E1.3.1.-;None	R05257;K00465;None;E1.13.11.-;None	R05472;No information of KEGG othology	R05252;K00206;None;E1.2.-.-;None	R05344;No information of KEGG othology	R05480;No information of KEGG othology	R05474;No information of KEGG othology	R08971;No information of KEGG othology	R06790;No information of KEGG othology
DDT##1,1,1-Trichloro-2,2-bis(4-chlorophenyl)ethane##1,1,1-Trichloro-2,2-bis-(4'-chlorophenyl)ethane##Clofenotane##Dichlorodiphenyltrichloroethane	C04623	10	R05492;R05396;R05257;R05472;R05252;R05344;R05480;R05474;R08971;R00042	R05492;K00516;None;E1.14.99.-;None	R05396;K00224;None;E1.3.1.-;None	R05257;K00465;None;E1.13.11.-;None	R05472;No information of KEGG othology	R05252;K00206;None;E1.2.-.-;None	R05344;No information of KEGG othology	R05480;No information of KEGG othology	R05474;No information of KEGG othology	R08971;No information of KEGG othology	R00042;No information of KEGG othology
DDT##1,1,1-Trichloro-2,2-bis(4-chlorophenyl)ethane##1,1,1-Trichloro-2,2-bis-(4'-chlorophenyl)ethane##Clofenotane##Dichlorodiphenyltrichloroethane	C04623	10	R05492;R05396;R05257;R05472;R05252;R05344;R05480;R05474;R08971;R02514	R05492;K00516;None;E1.14.99.-;None	R05396;K00224;None;E1.3.1.-;None	R05257;K00465;None;E1.13.11.-;None	R05472;No information of KEGG othology	R05252;K00206;None;E1.2.-.-;None	R05344;No information of KEGG othology	R05480;No information of KEGG othology	R05474;No information of KEGG othology	R08971;No information of KEGG othology	R02514;No information of KEGG othology
DDT##1,1,1-Trichloro-2,2-bis(4-chlorophenyl)ethane##1,1,1-Trichloro-2,2-bis-(4'-chlorophenyl)ethane##Clofenotane##Dichlorodiphenyltrichloroethane	C04623	10	R05492;R05396;R05257;R05472;R05252;R05344;R05480;R05474;R08971;R02516	R05492;K00516;None;E1.14.99.-;None	R05396;K00224;None;E1.3.1.-;None	R05257;K00465;None;E1.13.11.-;None	R05472;No information of KEGG othology	R05252;K00206;None;E1.2.-.-;None	R05344;No information of KEGG othology	R05480;No information of KEGG othology	R05474;No information of KEGG othology	R08971;No information of KEGG othology	R02516;No information of KEGG othology
DDT##1,1,1-Trichloro-2,2-bis(4-chlorophenyl)ethane##1,1,1-Trichloro-2,2-bis-(4'-chlorophenyl)ethane##Clofenotane##Dichlorodiphenyltrichloroethane	C04623	10	R05492;R05396;R05257;R05472;R05252;R05344;R05480;R05474;R08971;R06790	R05492;K00516;None;E1.14.99.-;None	R05396;K00224;None;E1.3.1.-;None	R05257;K00465;None;E1.13.11.-;None	R05472;No information of KEGG othology	R05252;K00206;None;E1.2.-.-;None	R05344;No information of KEGG othology	R05480;No information of KEGG othology	R05474;No information of KEGG othology	R08971;No information of KEGG othology	R06790;No information of KEGG othology
3alpha,7alpha-Dihydroxy-5beta-cholestanoyl-CoA	C04644	10	R04507;R04506;R04805;R04806;R04818;R04817;R04263;R01463;R01457;R04763	R04507;K08748;6.2.1.7;SLC27A5##FATP5;Chenodeoxycholate##0.018##660788##Rattus norvegicus (rat)	R04507;K08748;6.2.1.7;SLC27A5##FATP5;CoA##0.038##832##Rattus norvegicus (rat)	R04506;K14085;1.2.1.3;ALDH7A1;4-(dimethylamino)cinnamaldehyde##0.0001##348695##Rattus norvegicus (rat)	R04805;K00001;1.1.1.1;E1.1.1.1##adh;1-hydroxymethyl-6-methylpyrene##0.00028##701322##Homo sapiens (human)	R04806;K00488;1.14.13.15;CYP27A;5beta-Cholestane-3alpha,7alpha,12alpha-triol##0.0045##439029##Rattus norvegicus (rat)	R04818;K00037;1.1.1.50;E1.1.1.50;3alpha-adiol##0.0001##389540##Rattus norvegicus (rat)	R04817;K00251;1.3.1.3;AKR1D1;androstenedione##0.00037##702225##Homo sapiens (human)	R04263;K12408;1.1.1.181;HSD3B7;No information about KM-value	R01463;K00489;1.14.13.17;CYP7A1;more##-999##285307##Rattus norvegicus (rat)	R01463;K00489;1.14.13.17;CYP7A1;cholesterol##0.015##285309##Rattus norvegicus (rat)	R01463;K00489;1.14.13.17;CYP7A1;O2##0.02##285297##Rattus norvegicus (rat)	R01457;K09828;1.3.1.72;DHCR24;5alpha-cholesta-7,24-dien-3beta-ol##0.037##288496##Rattus norvegicus (rat)	R04763;No information of KEGG othology
3alpha,7alpha-Dihydroxy-5beta-cholestanoyl-CoA	C04644	10	R04507;R08760;R04805;R04806;R04818;R04817;R04264;R01463;R01457;R04763	R04507;K08748;6.2.1.7;SLC27A5##FATP5;Chenodeoxycholate##0.018##660788##Rattus norvegicus (rat)	R04507;K08748;6.2.1.7;SLC27A5##FATP5;CoA##0.038##832##Rattus norvegicus (rat)	R08760;K00488;1.14.13.15;CYP27A;5beta-Cholestane-3alpha,7alpha,12alpha-triol##0.0045##439029##Rattus norvegicus (rat)	R04805;K00001;1.1.1.1;E1.1.1.1##adh;1-hydroxymethyl-6-methylpyrene##0.00028##701322##Homo sapiens (human)	R04806;K00488;1.14.13.15;CYP27A;5beta-Cholestane-3alpha,7alpha,12alpha-triol##0.0045##439029##Rattus norvegicus (rat)	R04818;K00037;1.1.1.50;E1.1.1.50;3alpha-adiol##0.0001##389540##Rattus norvegicus (rat)	R04817;K00251;1.3.1.3;AKR1D1;androstenedione##0.00037##702225##Homo sapiens (human)	R04264;No information of KEGG othology	R01463;K00489;1.14.13.17;CYP7A1;more##-999##285307##Rattus norvegicus (rat)	R01463;K00489;1.14.13.17;CYP7A1;cholesterol##0.015##285309##Rattus norvegicus (rat)	R01463;K00489;1.14.13.17;CYP7A1;O2##0.02##285297##Rattus norvegicus (rat)	R01457;K09828;1.3.1.72;DHCR24;5alpha-cholesta-7,24-dien-3beta-ol##0.037##288496##Rattus norvegicus (rat)	R04763;No information of KEGG othology
3alpha,7alpha-Dihydroxy-5beta-cholestanoyl-CoA	C04644	10	R04507;R08760;R04805;R04806;R04819;R04817;R04263;R01463;R01457;R04763	R04507;K08748;6.2.1.7;SLC27A5##FATP5;Chenodeoxycholate##0.018##660788##Rattus norvegicus (rat)	R04507;K08748;6.2.1.7;SLC27A5##FATP5;CoA##0.038##832##Rattus norvegicus (rat)	R08760;K00488;1.14.13.15;CYP27A;5beta-Cholestane-3alpha,7alpha,12alpha-triol##0.0045##439029##Rattus norvegicus (rat)	R04805;K00001;1.1.1.1;E1.1.1.1##adh;1-hydroxymethyl-6-methylpyrene##0.00028##701322##Homo sapiens (human)	R04806;K00488;1.14.13.15;CYP27A;5beta-Cholestane-3alpha,7alpha,12alpha-triol##0.0045##439029##Rattus norvegicus (rat)	R04819;K00037;1.1.1.50;E1.1.1.50;3alpha-adiol##0.0001##389540##Rattus norvegicus (rat)	R04817;K00251;1.3.1.3;AKR1D1;androstenedione##0.00037##702225##Homo sapiens (human)	R04263;K12408;1.1.1.181;HSD3B7;No information about KM-value	R01463;K00489;1.14.13.17;CYP7A1;more##-999##285307##Rattus norvegicus (rat)	R01463;K00489;1.14.13.17;CYP7A1;cholesterol##0.015##285309##Rattus norvegicus (rat)	R01463;K00489;1.14.13.17;CYP7A1;O2##0.02##285297##Rattus norvegicus (rat)	R01457;K09828;1.3.1.72;DHCR24;5alpha-cholesta-7,24-dien-3beta-ol##0.037##288496##Rattus norvegicus (rat)	R04763;No information of KEGG othology
3alpha,7alpha-Dihydroxy-5beta-cholestanoyl-CoA	C04644	10	R04507;R08760;R04805;R04806;R04819;R04817;R04264;R01463;R01457;R04763	R04507;K08748;6.2.1.7;SLC27A5##FATP5;Chenodeoxycholate##0.018##660788##Rattus norvegicus (rat)	R04507;K08748;6.2.1.7;SLC27A5##FATP5;CoA##0.038##832##Rattus norvegicus (rat)	R08760;K00488;1.14.13.15;CYP27A;5beta-Cholestane-3alpha,7alpha,12alpha-triol##0.0045##439029##Rattus norvegicus (rat)	R04805;K00001;1.1.1.1;E1.1.1.1##adh;1-hydroxymethyl-6-methylpyrene##0.00028##701322##Homo sapiens (human)	R04806;K00488;1.14.13.15;CYP27A;5beta-Cholestane-3alpha,7alpha,12alpha-triol##0.0045##439029##Rattus norvegicus (rat)	R04819;K00037;1.1.1.50;E1.1.1.50;3alpha-adiol##0.0001##389540##Rattus norvegicus (rat)	R04817;K00251;1.3.1.3;AKR1D1;androstenedione##0.00037##702225##Homo sapiens (human)	R04264;No information of KEGG othology	R01463;K00489;1.14.13.17;CYP7A1;more##-999##285307##Rattus norvegicus (rat)	R01463;K00489;1.14.13.17;CYP7A1;cholesterol##0.015##285309##Rattus norvegicus (rat)	R01463;K00489;1.14.13.17;CYP7A1;O2##0.02##285297##Rattus norvegicus (rat)	R01457;K09828;1.3.1.72;DHCR24;5alpha-cholesta-7,24-dien-3beta-ol##0.037##288496##Rattus norvegicus (rat)	R04763;No information of KEGG othology
3alpha,7alpha-Dihydroxy-5beta-cholestanoyl-CoA	C04644	10	R04507;R08760;R08758;R04806;R04818;R04817;R04263;R01463;R01457;R04763	R04507;K08748;6.2.1.7;SLC27A5##FATP5;Chenodeoxycholate##0.018##660788##Rattus norvegicus (rat)	R04507;K08748;6.2.1.7;SLC27A5##FATP5;CoA##0.038##832##Rattus norvegicus (rat)	R08760;K00488;1.14.13.15;CYP27A;5beta-Cholestane-3alpha,7alpha,12alpha-triol##0.0045##439029##Rattus norvegicus (rat)	R08758;K00488;1.14.13.15;CYP27A;5beta-Cholestane-3alpha,7alpha,12alpha-triol##0.0045##439029##Rattus norvegicus (rat)	R04806;K00488;1.14.13.15;CYP27A;5beta-Cholestane-3alpha,7alpha,12alpha-triol##0.0045##439029##Rattus norvegicus (rat)	R04818;K00037;1.1.1.50;E1.1.1.50;3alpha-adiol##0.0001##389540##Rattus norvegicus (rat)	R04817;K00251;1.3.1.3;AKR1D1;androstenedione##0.00037##702225##Homo sapiens (human)	R04263;K12408;1.1.1.181;HSD3B7;No information about KM-value	R01463;K00489;1.14.13.17;CYP7A1;more##-999##285307##Rattus norvegicus (rat)	R01463;K00489;1.14.13.17;CYP7A1;cholesterol##0.015##285309##Rattus norvegicus (rat)	R01463;K00489;1.14.13.17;CYP7A1;O2##0.02##285297##Rattus norvegicus (rat)	R01457;K09828;1.3.1.72;DHCR24;5alpha-cholesta-7,24-dien-3beta-ol##0.037##288496##Rattus norvegicus (rat)	R04763;No information of KEGG othology
3alpha,7alpha-Dihydroxy-5beta-cholestanoyl-CoA	C04644	10	R04507;R08760;R08758;R04806;R04818;R04817;R04264;R01463;R01457;R04763	R04507;K08748;6.2.1.7;SLC27A5##FATP5;Chenodeoxycholate##0.018##660788##Rattus norvegicus (rat)	R04507;K08748;6.2.1.7;SLC27A5##FATP5;CoA##0.038##832##Rattus norvegicus (rat)	R08760;K00488;1.14.13.15;CYP27A;5beta-Cholestane-3alpha,7alpha,12alpha-triol##0.0045##439029##Rattus norvegicus (rat)	R08758;K00488;1.14.13.15;CYP27A;5beta-Cholestane-3alpha,7alpha,12alpha-triol##0.0045##439029##Rattus norvegicus (rat)	R04806;K00488;1.14.13.15;CYP27A;5beta-Cholestane-3alpha,7alpha,12alpha-triol##0.0045##439029##Rattus norvegicus (rat)	R04818;K00037;1.1.1.50;E1.1.1.50;3alpha-adiol##0.0001##389540##Rattus norvegicus (rat)	R04817;K00251;1.3.1.3;AKR1D1;androstenedione##0.00037##702225##Homo sapiens (human)	R04264;No information of KEGG othology	R01463;K00489;1.14.13.17;CYP7A1;more##-999##285307##Rattus norvegicus (rat)	R01463;K00489;1.14.13.17;CYP7A1;cholesterol##0.015##285309##Rattus norvegicus (rat)	R01463;K00489;1.14.13.17;CYP7A1;O2##0.02##285297##Rattus norvegicus (rat)	R01457;K09828;1.3.1.72;DHCR24;5alpha-cholesta-7,24-dien-3beta-ol##0.037##288496##Rattus norvegicus (rat)	R04763;No information of KEGG othology
3alpha,7alpha-Dihydroxy-5beta-cholestanoyl-CoA	C04644	10	R04507;R08760;R08758;R04806;R04819;R04817;R04263;R01463;R01457;R04763	R04507;K08748;6.2.1.7;SLC27A5##FATP5;Chenodeoxycholate##0.018##660788##Rattus norvegicus (rat)	R04507;K08748;6.2.1.7;SLC27A5##FATP5;CoA##0.038##832##Rattus norvegicus (rat)	R08760;K00488;1.14.13.15;CYP27A;5beta-Cholestane-3alpha,7alpha,12alpha-triol##0.0045##439029##Rattus norvegicus (rat)	R08758;K00488;1.14.13.15;CYP27A;5beta-Cholestane-3alpha,7alpha,12alpha-triol##0.0045##439029##Rattus norvegicus (rat)	R04806;K00488;1.14.13.15;CYP27A;5beta-Cholestane-3alpha,7alpha,12alpha-triol##0.0045##439029##Rattus norvegicus (rat)	R04819;K00037;1.1.1.50;E1.1.1.50;3alpha-adiol##0.0001##389540##Rattus norvegicus (rat)	R04817;K00251;1.3.1.3;AKR1D1;androstenedione##0.00037##702225##Homo sapiens (human)	R04263;K12408;1.1.1.181;HSD3B7;No information about KM-value	R01463;K00489;1.14.13.17;CYP7A1;more##-999##285307##Rattus norvegicus (rat)	R01463;K00489;1.14.13.17;CYP7A1;cholesterol##0.015##285309##Rattus norvegicus (rat)	R01463;K00489;1.14.13.17;CYP7A1;O2##0.02##285297##Rattus norvegicus (rat)	R01457;K09828;1.3.1.72;DHCR24;5alpha-cholesta-7,24-dien-3beta-ol##0.037##288496##Rattus norvegicus (rat)	R04763;No information of KEGG othology
3alpha,7alpha-Dihydroxy-5beta-cholestanoyl-CoA	C04644	10	R04507;R08760;R08758;R04806;R04819;R04817;R04264;R01463;R01457;R04763	R04507;K08748;6.2.1.7;SLC27A5##FATP5;Chenodeoxycholate##0.018##660788##Rattus norvegicus (rat)	R04507;K08748;6.2.1.7;SLC27A5##FATP5;CoA##0.038##832##Rattus norvegicus (rat)	R08760;K00488;1.14.13.15;CYP27A;5beta-Cholestane-3alpha,7alpha,12alpha-triol##0.0045##439029##Rattus norvegicus (rat)	R08758;K00488;1.14.13.15;CYP27A;5beta-Cholestane-3alpha,7alpha,12alpha-triol##0.0045##439029##Rattus norvegicus (rat)	R04806;K00488;1.14.13.15;CYP27A;5beta-Cholestane-3alpha,7alpha,12alpha-triol##0.0045##439029##Rattus norvegicus (rat)	R04819;K00037;1.1.1.50;E1.1.1.50;3alpha-adiol##0.0001##389540##Rattus norvegicus (rat)	R04817;K00251;1.3.1.3;AKR1D1;androstenedione##0.00037##702225##Homo sapiens (human)	R04264;No information of KEGG othology	R01463;K00489;1.14.13.17;CYP7A1;more##-999##285307##Rattus norvegicus (rat)	R01463;K00489;1.14.13.17;CYP7A1;cholesterol##0.015##285309##Rattus norvegicus (rat)	R01463;K00489;1.14.13.17;CYP7A1;O2##0.02##285297##Rattus norvegicus (rat)	R01457;K09828;1.3.1.72;DHCR24;5alpha-cholesta-7,24-dien-3beta-ol##0.037##288496##Rattus norvegicus (rat)	R04763;No information of KEGG othology
3alpha,7alpha-Dihydroxy-5beta-cholestanoyl-CoA	C04644	10	R04507;R04506;R04805;R04806;R04818;R04817;R04264;R01463;R01457;R04763	R04507;K08748;6.2.1.7;SLC27A5##FATP5;Chenodeoxycholate##0.018##660788##Rattus norvegicus (rat)	R04507;K08748;6.2.1.7;SLC27A5##FATP5;CoA##0.038##832##Rattus norvegicus (rat)	R04506;K14085;1.2.1.3;ALDH7A1;4-(dimethylamino)cinnamaldehyde##0.0001##348695##Rattus norvegicus (rat)	R04805;K00001;1.1.1.1;E1.1.1.1##adh;1-hydroxymethyl-6-methylpyrene##0.00028##701322##Homo sapiens (human)	R04806;K00488;1.14.13.15;CYP27A;5beta-Cholestane-3alpha,7alpha,12alpha-triol##0.0045##439029##Rattus norvegicus (rat)	R04818;K00037;1.1.1.50;E1.1.1.50;3alpha-adiol##0.0001##389540##Rattus norvegicus (rat)	R04817;K00251;1.3.1.3;AKR1D1;androstenedione##0.00037##702225##Homo sapiens (human)	R04264;No information of KEGG othology	R01463;K00489;1.14.13.17;CYP7A1;more##-999##285307##Rattus norvegicus (rat)	R01463;K00489;1.14.13.17;CYP7A1;cholesterol##0.015##285309##Rattus norvegicus (rat)	R01463;K00489;1.14.13.17;CYP7A1;O2##0.02##285297##Rattus norvegicus (rat)	R01457;K09828;1.3.1.72;DHCR24;5alpha-cholesta-7,24-dien-3beta-ol##0.037##288496##Rattus norvegicus (rat)	R04763;No information of KEGG othology
3alpha,7alpha-Dihydroxy-5beta-cholestanoyl-CoA	C04644	10	R04507;R04506;R04805;R04806;R04819;R04817;R04263;R01463;R01457;R04763	R04507;K08748;6.2.1.7;SLC27A5##FATP5;Chenodeoxycholate##0.018##660788##Rattus norvegicus (rat)	R04507;K08748;6.2.1.7;SLC27A5##FATP5;CoA##0.038##832##Rattus norvegicus (rat)	R04506;K14085;1.2.1.3;ALDH7A1;4-(dimethylamino)cinnamaldehyde##0.0001##348695##Rattus norvegicus (rat)	R04805;K00001;1.1.1.1;E1.1.1.1##adh;1-hydroxymethyl-6-methylpyrene##0.00028##701322##Homo sapiens (human)	R04806;K00488;1.14.13.15;CYP27A;5beta-Cholestane-3alpha,7alpha,12alpha-triol##0.0045##439029##Rattus norvegicus (rat)	R04819;K00037;1.1.1.50;E1.1.1.50;3alpha-adiol##0.0001##389540##Rattus norvegicus (rat)	R04817;K00251;1.3.1.3;AKR1D1;androstenedione##0.00037##702225##Homo sapiens (human)	R04263;K12408;1.1.1.181;HSD3B7;No information about KM-value	R01463;K00489;1.14.13.17;CYP7A1;more##-999##285307##Rattus norvegicus (rat)	R01463;K00489;1.14.13.17;CYP7A1;cholesterol##0.015##285309##Rattus norvegicus (rat)	R01463;K00489;1.14.13.17;CYP7A1;O2##0.02##285297##Rattus norvegicus (rat)	R01457;K09828;1.3.1.72;DHCR24;5alpha-cholesta-7,24-dien-3beta-ol##0.037##288496##Rattus norvegicus (rat)	R04763;No information of KEGG othology
3alpha,7alpha-Dihydroxy-5beta-cholestanoyl-CoA	C04644	10	R04507;R04506;R04805;R04806;R04819;R04817;R04264;R01463;R01457;R04763	R04507;K08748;6.2.1.7;SLC27A5##FATP5;Chenodeoxycholate##0.018##660788##Rattus norvegicus (rat)	R04507;K08748;6.2.1.7;SLC27A5##FATP5;CoA##0.038##832##Rattus norvegicus (rat)	R04506;K14085;1.2.1.3;ALDH7A1;4-(dimethylamino)cinnamaldehyde##0.0001##348695##Rattus norvegicus (rat)	R04805;K00001;1.1.1.1;E1.1.1.1##adh;1-hydroxymethyl-6-methylpyrene##0.00028##701322##Homo sapiens (human)	R04806;K00488;1.14.13.15;CYP27A;5beta-Cholestane-3alpha,7alpha,12alpha-triol##0.0045##439029##Rattus norvegicus (rat)	R04819;K00037;1.1.1.50;E1.1.1.50;3alpha-adiol##0.0001##389540##Rattus norvegicus (rat)	R04817;K00251;1.3.1.3;AKR1D1;androstenedione##0.00037##702225##Homo sapiens (human)	R04264;No information of KEGG othology	R01463;K00489;1.14.13.17;CYP7A1;more##-999##285307##Rattus norvegicus (rat)	R01463;K00489;1.14.13.17;CYP7A1;cholesterol##0.015##285309##Rattus norvegicus (rat)	R01463;K00489;1.14.13.17;CYP7A1;O2##0.02##285297##Rattus norvegicus (rat)	R01457;K09828;1.3.1.72;DHCR24;5alpha-cholesta-7,24-dien-3beta-ol##0.037##288496##Rattus norvegicus (rat)	R04763;No information of KEGG othology
3alpha,7alpha-Dihydroxy-5beta-cholestanoyl-CoA	C04644	10	R04507;R04506;R08758;R04806;R04818;R04817;R04263;R01463;R01457;R04763	R04507;K08748;6.2.1.7;SLC27A5##FATP5;Chenodeoxycholate##0.018##660788##Rattus norvegicus (rat)	R04507;K08748;6.2.1.7;SLC27A5##FATP5;CoA##0.038##832##Rattus norvegicus (rat)	R04506;K14085;1.2.1.3;ALDH7A1;4-(dimethylamino)cinnamaldehyde##0.0001##348695##Rattus norvegicus (rat)	R08758;K00488;1.14.13.15;CYP27A;5beta-Cholestane-3alpha,7alpha,12alpha-triol##0.0045##439029##Rattus norvegicus (rat)	R04806;K00488;1.14.13.15;CYP27A;5beta-Cholestane-3alpha,7alpha,12alpha-triol##0.0045##439029##Rattus norvegicus (rat)	R04818;K00037;1.1.1.50;E1.1.1.50;3alpha-adiol##0.0001##389540##Rattus norvegicus (rat)	R04817;K00251;1.3.1.3;AKR1D1;androstenedione##0.00037##702225##Homo sapiens (human)	R04263;K12408;1.1.1.181;HSD3B7;No information about KM-value	R01463;K00489;1.14.13.17;CYP7A1;more##-999##285307##Rattus norvegicus (rat)	R01463;K00489;1.14.13.17;CYP7A1;cholesterol##0.015##285309##Rattus norvegicus (rat)	R01463;K00489;1.14.13.17;CYP7A1;O2##0.02##285297##Rattus norvegicus (rat)	R01457;K09828;1.3.1.72;DHCR24;5alpha-cholesta-7,24-dien-3beta-ol##0.037##288496##Rattus norvegicus (rat)	R04763;No information of KEGG othology
3alpha,7alpha-Dihydroxy-5beta-cholestanoyl-CoA	C04644	10	R04507;R04506;R08758;R04806;R04818;R04817;R04264;R01463;R01457;R04763	R04507;K08748;6.2.1.7;SLC27A5##FATP5;Chenodeoxycholate##0.018##660788##Rattus norvegicus (rat)	R04507;K08748;6.2.1.7;SLC27A5##FATP5;CoA##0.038##832##Rattus norvegicus (rat)	R04506;K14085;1.2.1.3;ALDH7A1;4-(dimethylamino)cinnamaldehyde##0.0001##348695##Rattus norvegicus (rat)	R08758;K00488;1.14.13.15;CYP27A;5beta-Cholestane-3alpha,7alpha,12alpha-triol##0.0045##439029##Rattus norvegicus (rat)	R04806;K00488;1.14.13.15;CYP27A;5beta-Cholestane-3alpha,7alpha,12alpha-triol##0.0045##439029##Rattus norvegicus (rat)	R04818;K00037;1.1.1.50;E1.1.1.50;3alpha-adiol##0.0001##389540##Rattus norvegicus (rat)	R04817;K00251;1.3.1.3;AKR1D1;androstenedione##0.00037##702225##Homo sapiens (human)	R04264;No information of KEGG othology	R01463;K00489;1.14.13.17;CYP7A1;more##-999##285307##Rattus norvegicus (rat)	R01463;K00489;1.14.13.17;CYP7A1;cholesterol##0.015##285309##Rattus norvegicus (rat)	R01463;K00489;1.14.13.17;CYP7A1;O2##0.02##285297##Rattus norvegicus (rat)	R01457;K09828;1.3.1.72;DHCR24;5alpha-cholesta-7,24-dien-3beta-ol##0.037##288496##Rattus norvegicus (rat)	R04763;No information of KEGG othology
3alpha,7alpha-Dihydroxy-5beta-cholestanoyl-CoA	C04644	10	R04507;R04506;R08758;R04806;R04819;R04817;R04263;R01463;R01457;R04763	R04507;K08748;6.2.1.7;SLC27A5##FATP5;Chenodeoxycholate##0.018##660788##Rattus norvegicus (rat)	R04507;K08748;6.2.1.7;SLC27A5##FATP5;CoA##0.038##832##Rattus norvegicus (rat)	R04506;K14085;1.2.1.3;ALDH7A1;4-(dimethylamino)cinnamaldehyde##0.0001##348695##Rattus norvegicus (rat)	R08758;K00488;1.14.13.15;CYP27A;5beta-Cholestane-3alpha,7alpha,12alpha-triol##0.0045##439029##Rattus norvegicus (rat)	R04806;K00488;1.14.13.15;CYP27A;5beta-Cholestane-3alpha,7alpha,12alpha-triol##0.0045##439029##Rattus norvegicus (rat)	R04819;K00037;1.1.1.50;E1.1.1.50;3alpha-adiol##0.0001##389540##Rattus norvegicus (rat)	R04817;K00251;1.3.1.3;AKR1D1;androstenedione##0.00037##702225##Homo sapiens (human)	R04263;K12408;1.1.1.181;HSD3B7;No information about KM-value	R01463;K00489;1.14.13.17;CYP7A1;more##-999##285307##Rattus norvegicus (rat)	R01463;K00489;1.14.13.17;CYP7A1;cholesterol##0.015##285309##Rattus norvegicus (rat)	R01463;K00489;1.14.13.17;CYP7A1;O2##0.02##285297##Rattus norvegicus (rat)	R01457;K09828;1.3.1.72;DHCR24;5alpha-cholesta-7,24-dien-3beta-ol##0.037##288496##Rattus norvegicus (rat)	R04763;No information of KEGG othology
3alpha,7alpha-Dihydroxy-5beta-cholestanoyl-CoA	C04644	10	R04507;R04506;R08758;R04806;R04819;R04817;R04264;R01463;R01457;R04763	R04507;K08748;6.2.1.7;SLC27A5##FATP5;Chenodeoxycholate##0.018##660788##Rattus norvegicus (rat)	R04507;K08748;6.2.1.7;SLC27A5##FATP5;CoA##0.038##832##Rattus norvegicus (rat)	R04506;K14085;1.2.1.3;ALDH7A1;4-(dimethylamino)cinnamaldehyde##0.0001##348695##Rattus norvegicus (rat)	R08758;K00488;1.14.13.15;CYP27A;5beta-Cholestane-3alpha,7alpha,12alpha-triol##0.0045##439029##Rattus norvegicus (rat)	R04806;K00488;1.14.13.15;CYP27A;5beta-Cholestane-3alpha,7alpha,12alpha-triol##0.0045##439029##Rattus norvegicus (rat)	R04819;K00037;1.1.1.50;E1.1.1.50;3alpha-adiol##0.0001##389540##Rattus norvegicus (rat)	R04817;K00251;1.3.1.3;AKR1D1;androstenedione##0.00037##702225##Homo sapiens (human)	R04264;No information of KEGG othology	R01463;K00489;1.14.13.17;CYP7A1;more##-999##285307##Rattus norvegicus (rat)	R01463;K00489;1.14.13.17;CYP7A1;cholesterol##0.015##285309##Rattus norvegicus (rat)	R01463;K00489;1.14.13.17;CYP7A1;O2##0.02##285297##Rattus norvegicus (rat)	R01457;K09828;1.3.1.72;DHCR24;5alpha-cholesta-7,24-dien-3beta-ol##0.037##288496##Rattus norvegicus (rat)	R04763;No information of KEGG othology
3alpha,7alpha-Dihydroxy-5beta-cholestanoyl-CoA	C04644	10	R04507;R08760;R04805;R04806;R04818;R04817;R04263;R01463;R01457;R04763	R04507;K08748;6.2.1.7;SLC27A5##FATP5;Chenodeoxycholate##0.018##660788##Rattus norvegicus (rat)	R04507;K08748;6.2.1.7;SLC27A5##FATP5;CoA##0.038##832##Rattus norvegicus (rat)	R08760;K00488;1.14.13.15;CYP27A;5beta-Cholestane-3alpha,7alpha,12alpha-triol##0.0045##439029##Rattus norvegicus (rat)	R04805;K00001;1.1.1.1;E1.1.1.1##adh;1-hydroxymethyl-6-methylpyrene##0.00028##701322##Homo sapiens (human)	R04806;K00488;1.14.13.15;CYP27A;5beta-Cholestane-3alpha,7alpha,12alpha-triol##0.0045##439029##Rattus norvegicus (rat)	R04818;K00037;1.1.1.50;E1.1.1.50;3alpha-adiol##0.0001##389540##Rattus norvegicus (rat)	R04817;K00251;1.3.1.3;AKR1D1;androstenedione##0.00037##702225##Homo sapiens (human)	R04263;K12408;1.1.1.181;HSD3B7;No information about KM-value	R01463;K00489;1.14.13.17;CYP7A1;more##-999##285307##Rattus norvegicus (rat)	R01463;K00489;1.14.13.17;CYP7A1;cholesterol##0.015##285309##Rattus norvegicus (rat)	R01463;K00489;1.14.13.17;CYP7A1;O2##0.02##285297##Rattus norvegicus (rat)	R01457;K09828;1.3.1.72;DHCR24;5alpha-cholesta-7,24-dien-3beta-ol##0.037##288496##Rattus norvegicus (rat)	R04763;No information of KEGG othology
Bathorhodopsin	C05914	10	R05041;R06194;R02127;R00032;R03823;R07512;R07511;R07510;R04218;R02065	R05041;No information of KEGG othology	R06194;No information of KEGG othology	R02127;No information of KEGG othology	R00032;K00515;1.14.99.36;BCMO1##BCDO1;beta-carotene##0.0009##674463##Mus musculus (mouse)	R03823;No information of KEGG othology	R07512;K09835;5.-.-.-;crtH##crtISO;No information about KM-value	R07511;K00514;1.14.99.30;E1.14.99.30##crtQ##zds;No information about KM-value	R07510;K02293;1.14.99.-;PDS##crtP;No information about KM-value	R04218;No information of KEGG othology	R02065;K02291;2.5.1.32;crtB;No information about KM-value
Gibberellin A44 diacid##Gibberellin A44 open lactone	C06095	10	R05097;R06329;R06297;R06295;R06294;R06293;R06292;R06291;R05092;R02068	R05097;K05282;1.14.11.12;E1.14.11.12;No information about KM-value	R06329;No information of KEGG othology	R06297;K04123;1.14.13.79;KAO;No information about KM-value	R06295;K04123;1.14.13.79;KAO;No information about KM-value	R06294;K04123;1.14.13.79;KAO;No information about KM-value	R06293;K04122;1.14.13.78;E1.14.13.78;No information about KM-value	R06292;K04122;1.14.13.78;E1.14.13.78;No information about KM-value	R06291;K04122;1.14.13.78;E1.14.13.78;No information about KM-value	R05092;K04121;4.2.3.19;E4.2.3.19;[15-3H]ent-copalyl diphosphate##0.0003##680358##Arabidopsis thaliana (thale cress)	R02068;K04120;5.5.1.13;E5.5.1.13;No information about KM-value
Gibberellin A44 diacid##Gibberellin A44 open lactone	C06095	10	R05097;R06340;R06328;R06295;R06294;R06293;R06292;R06291;R05092;R02068	R05097;K05282;1.14.11.12;E1.14.11.12;No information about KM-value	R06340;No information of KEGG othology	R06328;No information of KEGG othology	R06295;K04123;1.14.13.79;KAO;No information about KM-value	R06294;K04123;1.14.13.79;KAO;No information about KM-value	R06293;K04122;1.14.13.78;E1.14.13.78;No information about KM-value	R06292;K04122;1.14.13.78;E1.14.13.78;No information about KM-value	R06291;K04122;1.14.13.78;E1.14.13.78;No information about KM-value	R05092;K04121;4.2.3.19;E4.2.3.19;[15-3H]ent-copalyl diphosphate##0.0003##680358##Arabidopsis thaliana (thale cress)	R02068;K04120;5.5.1.13;E5.5.1.13;No information about KM-value
Gibberellin A44 diacid##Gibberellin A44 open lactone	C06095	10	R06330;R06322;R06297;R06295;R06294;R06293;R06292;R06291;R05092;R02068	R06330;No information of KEGG othology	R06322;K05282;1.14.11.12;E1.14.11.12;No information about KM-value	R06297;K04123;1.14.13.79;KAO;No information about KM-value	R06295;K04123;1.14.13.79;KAO;No information about KM-value	R06294;K04123;1.14.13.79;KAO;No information about KM-value	R06293;K04122;1.14.13.78;E1.14.13.78;No information about KM-value	R06292;K04122;1.14.13.78;E1.14.13.78;No information about KM-value	R06291;K04122;1.14.13.78;E1.14.13.78;No information about KM-value	R05092;K04121;4.2.3.19;E4.2.3.19;[15-3H]ent-copalyl diphosphate##0.0003##680358##Arabidopsis thaliana (thale cress)	R02068;K04120;5.5.1.13;E5.5.1.13;No information about KM-value
Astaxanthin	C08580	10	R07572;R07566;R07561;R05345;R03823;R07512;R07511;R07510;R04218;R02065	R07572;K02294;1.14.13.-;crtR##crtZ;No information about KM-value	R07566;K09836;None;crtW;None	R07561;K02294;1.14.13.-;crtR##crtZ;No information about KM-value	R05345;K09836;None;crtW;None	R03823;No information of KEGG othology	R07512;K09835;5.-.-.-;crtH##crtISO;No information about KM-value	R07511;K00514;1.14.99.30;E1.14.99.30##crtQ##zds;No information about KM-value	R07510;K02293;1.14.99.-;PDS##crtP;No information about KM-value	R04218;No information of KEGG othology	R02065;K02291;2.5.1.32;crtB;No information about KM-value
Astaxanthin	C08580	10	R07572;R07566;R07564;R07558;R03823;R07512;R07511;R07510;R04218;R02065	R07572;K02294;1.14.13.-;crtR##crtZ;No information about KM-value	R07566;K09836;None;crtW;None	R07564;K09836;None;crtW;None	R07558;K02294;1.14.13.-;crtR##crtZ;No information about KM-value	R03823;No information of KEGG othology	R07512;K09835;5.-.-.-;crtH##crtISO;No information about KM-value	R07511;K00514;1.14.99.30;E1.14.99.30##crtQ##zds;No information about KM-value	R07510;K02293;1.14.99.-;PDS##crtP;No information about KM-value	R04218;No information of KEGG othology	R02065;K02291;2.5.1.32;crtB;No information about KM-value
Astaxanthin	C08580	10	R07572;R07567;R07562;R05345;R03823;R07512;R07511;R07510;R04218;R02065	R07572;K02294;1.14.13.-;crtR##crtZ;No information about KM-value	R07567;K09836;None;crtW;None	R07562;K02294;1.14.13.-;crtR##crtZ;No information about KM-value	R05345;K09836;None;crtW;None	R03823;No information of KEGG othology	R07512;K09835;5.-.-.-;crtH##crtISO;No information about KM-value	R07511;K00514;1.14.99.30;E1.14.99.30##crtQ##zds;No information about KM-value	R07510;K02293;1.14.99.-;PDS##crtP;No information about KM-value	R04218;No information of KEGG othology	R02065;K02291;2.5.1.32;crtB;No information about KM-value
Astaxanthin	C08580	10	R07572;R07567;R07565;R07558;R03823;R07512;R07511;R07510;R04218;R02065	R07572;K02294;1.14.13.-;crtR##crtZ;No information about KM-value	R07567;K09836;None;crtW;None	R07565;K09836;None;crtW;None	R07558;K02294;1.14.13.-;crtR##crtZ;No information about KM-value	R03823;No information of KEGG othology	R07512;K09835;5.-.-.-;crtH##crtISO;No information about KM-value	R07511;K00514;1.14.99.30;E1.14.99.30##crtQ##zds;No information about KM-value	R07510;K02293;1.14.99.-;PDS##crtP;No information about KM-value	R04218;No information of KEGG othology	R02065;K02291;2.5.1.32;crtB;No information about KM-value
Astaxanthin	C08580	10	R07572;R07568;R07563;R05345;R03823;R07512;R07511;R07510;R04218;R02065	R07572;K02294;1.14.13.-;crtR##crtZ;No information about KM-value	R07568;K02294;1.14.13.-;crtR##crtZ;No information about KM-value	R07563;K09836;None;crtW;None	R05345;K09836;None;crtW;None	R03823;No information of KEGG othology	R07512;K09835;5.-.-.-;crtH##crtISO;No information about KM-value	R07511;K00514;1.14.99.30;E1.14.99.30##crtQ##zds;No information about KM-value	R07510;K02293;1.14.99.-;PDS##crtP;No information about KM-value	R04218;No information of KEGG othology	R02065;K02291;2.5.1.32;crtB;No information about KM-value
Astaxanthin	C08580	10	R07573;R07569;R07561;R05345;R03823;R07512;R07511;R07510;R04218;R02065	R07573;K09836;None;crtW;None	R07569;K02294;1.14.13.-;crtR##crtZ;No information about KM-value	R07561;K02294;1.14.13.-;crtR##crtZ;No information about KM-value	R05345;K09836;None;crtW;None	R03823;No information of KEGG othology	R07512;K09835;5.-.-.-;crtH##crtISO;No information about KM-value	R07511;K00514;1.14.99.30;E1.14.99.30##crtQ##zds;No information about KM-value	R07510;K02293;1.14.99.-;PDS##crtP;No information about KM-value	R04218;No information of KEGG othology	R02065;K02291;2.5.1.32;crtB;No information about KM-value
Astaxanthin	C08580	10	R07573;R07569;R07564;R07558;R03823;R07512;R07511;R07510;R04218;R02065	R07573;K09836;None;crtW;None	R07569;K02294;1.14.13.-;crtR##crtZ;No information about KM-value	R07564;K09836;None;crtW;None	R07558;K02294;1.14.13.-;crtR##crtZ;No information about KM-value	R03823;No information of KEGG othology	R07512;K09835;5.-.-.-;crtH##crtISO;No information about KM-value	R07511;K00514;1.14.99.30;E1.14.99.30##crtQ##zds;No information about KM-value	R07510;K02293;1.14.99.-;PDS##crtP;No information about KM-value	R04218;No information of KEGG othology	R02065;K02291;2.5.1.32;crtB;No information about KM-value
Astaxanthin	C08580	10	R07573;R07570;R07562;R05345;R03823;R07512;R07511;R07510;R04218;R02065	R07573;K09836;None;crtW;None	R07570;K02294;1.14.13.-;crtR##crtZ;No information about KM-value	R07562;K02294;1.14.13.-;crtR##crtZ;No information about KM-value	R05345;K09836;None;crtW;None	R03823;No information of KEGG othology	R07512;K09835;5.-.-.-;crtH##crtISO;No information about KM-value	R07511;K00514;1.14.99.30;E1.14.99.30##crtQ##zds;No information about KM-value	R07510;K02293;1.14.99.-;PDS##crtP;No information about KM-value	R04218;No information of KEGG othology	R02065;K02291;2.5.1.32;crtB;No information about KM-value
Astaxanthin	C08580	10	R07573;R07570;R07565;R07558;R03823;R07512;R07511;R07510;R04218;R02065	R07573;K09836;None;crtW;None	R07570;K02294;1.14.13.-;crtR##crtZ;No information about KM-value	R07565;K09836;None;crtW;None	R07558;K02294;1.14.13.-;crtR##crtZ;No information about KM-value	R03823;No information of KEGG othology	R07512;K09835;5.-.-.-;crtH##crtISO;No information about KM-value	R07511;K00514;1.14.99.30;E1.14.99.30##crtQ##zds;No information about KM-value	R07510;K02293;1.14.99.-;PDS##crtP;No information about KM-value	R04218;No information of KEGG othology	R02065;K02291;2.5.1.32;crtB;No information about KM-value
Astaxanthin	C08580	10	R07573;R07571;R07559;R07558;R03823;R07512;R07511;R07510;R04218;R02065	R07573;K09836;None;crtW;None	R07571;K09836;None;crtW;None	R07559;K02294;1.14.13.-;crtR##crtZ;No information about KM-value	R07558;K02294;1.14.13.-;crtR##crtZ;No information about KM-value	R03823;No information of KEGG othology	R07512;K09835;5.-.-.-;crtH##crtISO;No information about KM-value	R07511;K00514;1.14.99.30;E1.14.99.30##crtQ##zds;No information about KM-value	R07510;K02293;1.14.99.-;PDS##crtP;No information about KM-value	R04218;No information of KEGG othology	R02065;K02291;2.5.1.32;crtB;No information about KM-value
Capsanthin	C08584	10	R07321;R06946;R07559;R07558;R03823;R07512;R07511;R07510;R04218;R02065	R07321;K14593;5.3.99.8;E5.3.99.8##CCS;No information about KM-value	R06946;K09838;1.14.13.90;E1.14.13.90##ABA1;No information about KM-value	R07559;K02294;1.14.13.-;crtR##crtZ;No information about KM-value	R07558;K02294;1.14.13.-;crtR##crtZ;No information about KM-value	R03823;No information of KEGG othology	R07512;K09835;5.-.-.-;crtH##crtISO;No information about KM-value	R07511;K00514;1.14.99.30;E1.14.99.30##crtQ##zds;No information about KM-value	R07510;K02293;1.14.99.-;PDS##crtP;No information about KM-value	R04218;No information of KEGG othology	R02065;K02291;2.5.1.32;crtB;No information about KM-value
Capsanthin	C08584	10	R07321;R07199;R07559;R07558;R03823;R07512;R07511;R07510;R04218;R02065	R07321;K14593;5.3.99.8;E5.3.99.8##CCS;No information about KM-value	R07199;K09838;1.14.13.90;E1.14.13.90##ABA1;No information about KM-value	R07559;K02294;1.14.13.-;crtR##crtZ;No information about KM-value	R07558;K02294;1.14.13.-;crtR##crtZ;No information about KM-value	R03823;No information of KEGG othology	R07512;K09835;5.-.-.-;crtH##crtISO;No information about KM-value	R07511;K00514;1.14.99.30;E1.14.99.30##crtQ##zds;No information about KM-value	R07510;K02293;1.14.99.-;PDS##crtP;No information about KM-value	R04218;No information of KEGG othology	R02065;K02291;2.5.1.32;crtB;No information about KM-value
Violaxanthin##all-trans-Violaxanthin	C08614	10	R06947;R06946;R07559;R07558;R03823;R07512;R07511;R07510;R04218;R02065	R06947;K09838;1.14.13.90;E1.14.13.90##ABA1;No information about KM-value	R06946;K09838;1.14.13.90;E1.14.13.90##ABA1;No information about KM-value	R07559;K02294;1.14.13.-;crtR##crtZ;No information about KM-value	R07558;K02294;1.14.13.-;crtR##crtZ;No information about KM-value	R03823;No information of KEGG othology	R07512;K09835;5.-.-.-;crtH##crtISO;No information about KM-value	R07511;K00514;1.14.99.30;E1.14.99.30##crtQ##zds;No information about KM-value	R07510;K02293;1.14.99.-;PDS##crtP;No information about KM-value	R04218;No information of KEGG othology	R02065;K02291;2.5.1.32;crtB;No information about KM-value
Violaxanthin##all-trans-Violaxanthin	C08614	10	R06947;R07199;R07559;R07558;R03823;R07512;R07511;R07510;R04218;R02065	R06947;K09838;1.14.13.90;E1.14.13.90##ABA1;No information about KM-value	R07199;K09838;1.14.13.90;E1.14.13.90##ABA1;No information about KM-value	R07559;K02294;1.14.13.-;crtR##crtZ;No information about KM-value	R07558;K02294;1.14.13.-;crtR##crtZ;No information about KM-value	R03823;No information of KEGG othology	R07512;K09835;5.-.-.-;crtH##crtISO;No information about KM-value	R07511;K00514;1.14.99.30;E1.14.99.30##crtQ##zds;No information about KM-value	R07510;K02293;1.14.99.-;PDS##crtP;No information about KM-value	R04218;No information of KEGG othology	R02065;K02291;2.5.1.32;crtB;No information about KM-value
Violaxanthin##all-trans-Violaxanthin	C08614	10	R07200;R06946;R07559;R07558;R03823;R07512;R07511;R07510;R04218;R02065	R07200;K09838;1.14.13.90;E1.14.13.90##ABA1;No information about KM-value	R06946;K09838;1.14.13.90;E1.14.13.90##ABA1;No information about KM-value	R07559;K02294;1.14.13.-;crtR##crtZ;No information about KM-value	R07558;K02294;1.14.13.-;crtR##crtZ;No information about KM-value	R03823;No information of KEGG othology	R07512;K09835;5.-.-.-;crtH##crtISO;No information about KM-value	R07511;K00514;1.14.99.30;E1.14.99.30##crtQ##zds;No information about KM-value	R07510;K02293;1.14.99.-;PDS##crtP;No information about KM-value	R04218;No information of KEGG othology	R02065;K02291;2.5.1.32;crtB;No information about KM-value
Violaxanthin##all-trans-Violaxanthin	C08614	10	R07200;R07199;R07559;R07558;R03823;R07512;R07511;R07510;R04218;R02065	R07200;K09838;1.14.13.90;E1.14.13.90##ABA1;No information about KM-value	R07199;K09838;1.14.13.90;E1.14.13.90##ABA1;No information about KM-value	R07559;K02294;1.14.13.-;crtR##crtZ;No information about KM-value	R07558;K02294;1.14.13.-;crtR##crtZ;No information about KM-value	R03823;No information of KEGG othology	R07512;K09835;5.-.-.-;crtH##crtISO;No information about KM-value	R07511;K00514;1.14.99.30;E1.14.99.30##crtQ##zds;No information about KM-value	R07510;K02293;1.14.99.-;PDS##crtP;No information about KM-value	R04218;No information of KEGG othology	R02065;K02291;2.5.1.32;crtB;No information about KM-value
N-Ethylglycine	C11735	14	R05863;R05573;R05574;R05572;R05567;R05569;R06966;R03306;R08971;R00042;R06967;R05561;R00132;R05562	R05863;No information of KEGG othology	R05573;No information of KEGG othology	R05574;No information of KEGG othology	R05572;K01564;None;E3.8.1.-;None	R05567;No information of KEGG othology	R05569;K14542;None;triA;None	R06966;K03382;3.5.99.3;atzB;No information about KM-value	R03306;No information of KEGG othology	R08971;No information of KEGG othology	R00042;No information of KEGG othology	R06967;K08710;3.5.99.4;atzC;No information about KM-value	R05561;K03383;3.5.2.15;atzD;No information about KM-value	R00132;K01674;4.2.1.1;cah;4-nitrophenyl acetate##0.002409##701985##Bos taurus (cow)	R05562;No information of KEGG othology
N-Ethylglycine	C11735	14	R05863;R05573;R05574;R05572;R05567;R05569;R06966;R03306;R08971;R06790;R06967;R05561;R00132;R05562	R05863;No information of KEGG othology	R05573;No information of KEGG othology	R05574;No information of KEGG othology	R05572;K01564;None;E3.8.1.-;None	R05567;No information of KEGG othology	R05569;K14542;None;triA;None	R06966;K03382;3.5.99.3;atzB;No information about KM-value	R03306;No information of KEGG othology	R08971;No information of KEGG othology	R06790;No information of KEGG othology	R06967;K08710;3.5.99.4;atzC;No information about KM-value	R05561;K03383;3.5.2.15;atzD;No information about KM-value	R00132;K01674;4.2.1.1;cah;4-nitrophenyl acetate##0.002409##701985##Bos taurus (cow)	R05562;No information of KEGG othology
N-Ethylglycine	C11735	14	R05863;R05573;R05574;R05572;R05567;R05569;R06966;R03306;R08971;R06790;R06967;R05561;R00132;R05563	R05863;No information of KEGG othology	R05573;No information of KEGG othology	R05574;No information of KEGG othology	R05572;K01564;None;E3.8.1.-;None	R05567;No information of KEGG othology	R05569;K14542;None;triA;None	R06966;K03382;3.5.99.3;atzB;No information about KM-value	R03306;No information of KEGG othology	R08971;No information of KEGG othology	R06790;No information of KEGG othology	R06967;K08710;3.5.99.4;atzC;No information about KM-value	R05561;K03383;3.5.2.15;atzD;No information about KM-value	R00132;K01674;4.2.1.1;cah;4-nitrophenyl acetate##0.002409##701985##Bos taurus (cow)	R05563;No information of KEGG othology
N-Ethylglycine	C11735	13	R05863;R05573;R05574;R05572;R05567;R05569;R06966;R03306;R08971;R06790;R06967;R07305;R05562	R05863;No information of KEGG othology	R05573;No information of KEGG othology	R05574;No information of KEGG othology	R05572;K01564;None;E3.8.1.-;None	R05567;No information of KEGG othology	R05569;K14542;None;triA;None	R06966;K03382;3.5.99.3;atzB;No information about KM-value	R03306;No information of KEGG othology	R08971;No information of KEGG othology	R06790;No information of KEGG othology	R06967;K08710;3.5.99.4;atzC;No information about KM-value	R07305;No information of KEGG othology	R05562;No information of KEGG othology
N-Ethylglycine	C11735	13	R05863;R05573;R05574;R05572;R05567;R05569;R06966;R03306;R08971;R06790;R06967;R07305;R05563	R05863;No information of KEGG othology	R05573;No information of KEGG othology	R05574;No information of KEGG othology	R05572;K01564;None;E3.8.1.-;None	R05567;No information of KEGG othology	R05569;K14542;None;triA;None	R06966;K03382;3.5.99.3;atzB;No information about KM-value	R03306;No information of KEGG othology	R08971;No information of KEGG othology	R06790;No information of KEGG othology	R06967;K08710;3.5.99.4;atzC;No information about KM-value	R07305;No information of KEGG othology	R05563;No information of KEGG othology
N-Ethylglycine	C11735	14	R05863;R05573;R05574;R05572;R05567;R05569;R06966;R03306;R08971;R00042;R06967;R05561;R00132;R05563	R05863;No information of KEGG othology	R05573;No information of KEGG othology	R05574;No information of KEGG othology	R05572;K01564;None;E3.8.1.-;None	R05567;No information of KEGG othology	R05569;K14542;None;triA;None	R06966;K03382;3.5.99.3;atzB;No information about KM-value	R03306;No information of KEGG othology	R08971;No information of KEGG othology	R00042;No information of KEGG othology	R06967;K08710;3.5.99.4;atzC;No information about KM-value	R05561;K03383;3.5.2.15;atzD;No information about KM-value	R00132;K01674;4.2.1.1;cah;4-nitrophenyl acetate##0.002409##701985##Bos taurus (cow)	R05563;No information of KEGG othology
N-Ethylglycine	C11735	13	R05863;R05573;R05574;R05572;R05567;R05569;R06966;R03306;R08971;R00042;R06967;R07305;R05562	R05863;No information of KEGG othology	R05573;No information of KEGG othology	R05574;No information of KEGG othology	R05572;K01564;None;E3.8.1.-;None	R05567;No information of KEGG othology	R05569;K14542;None;triA;None	R06966;K03382;3.5.99.3;atzB;No information about KM-value	R03306;No information of KEGG othology	R08971;No information of KEGG othology	R00042;No information of KEGG othology	R06967;K08710;3.5.99.4;atzC;No information about KM-value	R07305;No information of KEGG othology	R05562;No information of KEGG othology
N-Ethylglycine	C11735	13	R05863;R05573;R05574;R05572;R05567;R05569;R06966;R03306;R08971;R00042;R06967;R07305;R05563	R05863;No information of KEGG othology	R05573;No information of KEGG othology	R05574;No information of KEGG othology	R05572;K01564;None;E3.8.1.-;None	R05567;No information of KEGG othology	R05569;K14542;None;triA;None	R06966;K03382;3.5.99.3;atzB;No information about KM-value	R03306;No information of KEGG othology	R08971;No information of KEGG othology	R00042;No information of KEGG othology	R06967;K08710;3.5.99.4;atzC;No information about KM-value	R07305;No information of KEGG othology	R05563;No information of KEGG othology
N-Ethylglycine	C11735	14	R05863;R05573;R05574;R05572;R05567;R05569;R06966;R03306;R08971;R02514;R06967;R05561;R00132;R05562	R05863;No information of KEGG othology	R05573;No information of KEGG othology	R05574;No information of KEGG othology	R05572;K01564;None;E3.8.1.-;None	R05567;No information of KEGG othology	R05569;K14542;None;triA;None	R06966;K03382;3.5.99.3;atzB;No information about KM-value	R03306;No information of KEGG othology	R08971;No information of KEGG othology	R02514;No information of KEGG othology	R06967;K08710;3.5.99.4;atzC;No information about KM-value	R05561;K03383;3.5.2.15;atzD;No information about KM-value	R00132;K01674;4.2.1.1;cah;4-nitrophenyl acetate##0.002409##701985##Bos taurus (cow)	R05562;No information of KEGG othology
N-Ethylglycine	C11735	14	R05863;R05573;R05574;R05572;R05567;R05569;R06966;R03306;R08971;R02514;R06967;R05561;R00132;R05563	R05863;No information of KEGG othology	R05573;No information of KEGG othology	R05574;No information of KEGG othology	R05572;K01564;None;E3.8.1.-;None	R05567;No information of KEGG othology	R05569;K14542;None;triA;None	R06966;K03382;3.5.99.3;atzB;No information about KM-value	R03306;No information of KEGG othology	R08971;No information of KEGG othology	R02514;No information of KEGG othology	R06967;K08710;3.5.99.4;atzC;No information about KM-value	R05561;K03383;3.5.2.15;atzD;No information about KM-value	R00132;K01674;4.2.1.1;cah;4-nitrophenyl acetate##0.002409##701985##Bos taurus (cow)	R05563;No information of KEGG othology
N-Ethylglycine	C11735	13	R05863;R05573;R05574;R05572;R05567;R05569;R06966;R03306;R08971;R02514;R06967;R07305;R05562	R05863;No information of KEGG othology	R05573;No information of KEGG othology	R05574;No information of KEGG othology	R05572;K01564;None;E3.8.1.-;None	R05567;No information of KEGG othology	R05569;K14542;None;triA;None	R06966;K03382;3.5.99.3;atzB;No information about KM-value	R03306;No information of KEGG othology	R08971;No information of KEGG othology	R02514;No information of KEGG othology	R06967;K08710;3.5.99.4;atzC;No information about KM-value	R07305;No information of KEGG othology	R05562;No information of KEGG othology
N-Ethylglycine	C11735	13	R05863;R05573;R05574;R05572;R05567;R05569;R06966;R03306;R08971;R02514;R06967;R07305;R05563	R05863;No information of KEGG othology	R05573;No information of KEGG othology	R05574;No information of KEGG othology	R05572;K01564;None;E3.8.1.-;None	R05567;No information of KEGG othology	R05569;K14542;None;triA;None	R06966;K03382;3.5.99.3;atzB;No information about KM-value	R03306;No information of KEGG othology	R08971;No information of KEGG othology	R02514;No information of KEGG othology	R06967;K08710;3.5.99.4;atzC;No information about KM-value	R07305;No information of KEGG othology	R05563;No information of KEGG othology
N-Ethylglycine	C11735	14	R05863;R05573;R05574;R05572;R05567;R05569;R06966;R03306;R08971;R02516;R06967;R05561;R00132;R05562	R05863;No information of KEGG othology	R05573;No information of KEGG othology	R05574;No information of KEGG othology	R05572;K01564;None;E3.8.1.-;None	R05567;No information of KEGG othology	R05569;K14542;None;triA;None	R06966;K03382;3.5.99.3;atzB;No information about KM-value	R03306;No information of KEGG othology	R08971;No information of KEGG othology	R02516;No information of KEGG othology	R06967;K08710;3.5.99.4;atzC;No information about KM-value	R05561;K03383;3.5.2.15;atzD;No information about KM-value	R00132;K01674;4.2.1.1;cah;4-nitrophenyl acetate##0.002409##701985##Bos taurus (cow)	R05562;No information of KEGG othology
N-Ethylglycine	C11735	14	R05863;R05573;R05574;R05572;R05567;R05569;R06966;R03306;R08971;R02516;R06967;R05561;R00132;R05563	R05863;No information of KEGG othology	R05573;No information of KEGG othology	R05574;No information of KEGG othology	R05572;K01564;None;E3.8.1.-;None	R05567;No information of KEGG othology	R05569;K14542;None;triA;None	R06966;K03382;3.5.99.3;atzB;No information about KM-value	R03306;No information of KEGG othology	R08971;No information of KEGG othology	R02516;No information of KEGG othology	R06967;K08710;3.5.99.4;atzC;No information about KM-value	R05561;K03383;3.5.2.15;atzD;No information about KM-value	R00132;K01674;4.2.1.1;cah;4-nitrophenyl acetate##0.002409##701985##Bos taurus (cow)	R05563;No information of KEGG othology
N-Ethylglycine	C11735	13	R05863;R05573;R05574;R05572;R05567;R05569;R06966;R03306;R08971;R02516;R06967;R07305;R05562	R05863;No information of KEGG othology	R05573;No information of KEGG othology	R05574;No information of KEGG othology	R05572;K01564;None;E3.8.1.-;None	R05567;No information of KEGG othology	R05569;K14542;None;triA;None	R06966;K03382;3.5.99.3;atzB;No information about KM-value	R03306;No information of KEGG othology	R08971;No information of KEGG othology	R02516;No information of KEGG othology	R06967;K08710;3.5.99.4;atzC;No information about KM-value	R07305;No information of KEGG othology	R05562;No information of KEGG othology
N-Ethylglycine	C11735	13	R05863;R05573;R05574;R05572;R05567;R05569;R06966;R03306;R08971;R02516;R06967;R07305;R05563	R05863;No information of KEGG othology	R05573;No information of KEGG othology	R05574;No information of KEGG othology	R05572;K01564;None;E3.8.1.-;None	R05567;No information of KEGG othology	R05569;K14542;None;triA;None	R06966;K03382;3.5.99.3;atzB;No information about KM-value	R03306;No information of KEGG othology	R08971;No information of KEGG othology	R02516;No information of KEGG othology	R06967;K08710;3.5.99.4;atzC;No information about KM-value	R07305;No information of KEGG othology	R05563;No information of KEGG othology
Gibberellin A37 open lactone	C11859	10	R06324;R06333;R06297;R06295;R06294;R06293;R06292;R06291;R05092;R02068	R06324;K12918;None;P450II;None	R06333;No information of KEGG othology	R06297;K04123;1.14.13.79;KAO;No information about KM-value	R06295;K04123;1.14.13.79;KAO;No information about KM-value	R06294;K04123;1.14.13.79;KAO;No information about KM-value	R06293;K04122;1.14.13.78;E1.14.13.78;No information about KM-value	R06292;K04122;1.14.13.78;E1.14.13.78;No information about KM-value	R06291;K04122;1.14.13.78;E1.14.13.78;No information about KM-value	R05092;K04121;4.2.3.19;E4.2.3.19;[15-3H]ent-copalyl diphosphate##0.0003##680358##Arabidopsis thaliana (thale cress)	R02068;K04120;5.5.1.13;E5.5.1.13;No information about KM-value
Gibberellin A37 open lactone	C11859	10	R06324;R06339;R06341;R06295;R06294;R06293;R06292;R06291;R05092;R02068	R06324;K12918;None;P450II;None	R06339;K12917;None;P450I;None	R06341;K12917;None;P450I;None	R06295;K04123;1.14.13.79;KAO;No information about KM-value	R06294;K04123;1.14.13.79;KAO;No information about KM-value	R06293;K04122;1.14.13.78;E1.14.13.78;No information about KM-value	R06292;K04122;1.14.13.78;E1.14.13.78;No information about KM-value	R06291;K04122;1.14.13.78;E1.14.13.78;No information about KM-value	R05092;K04121;4.2.3.19;E4.2.3.19;[15-3H]ent-copalyl diphosphate##0.0003##680358##Arabidopsis thaliana (thale cress)	R02068;K04120;5.5.1.13;E5.5.1.13;No information about KM-value
Gibberellin A37 open lactone	C11859	10	R06334;R06322;R06297;R06295;R06294;R06293;R06292;R06291;R05092;R02068	R06334;No information of KEGG othology	R06322;K05282;1.14.11.12;E1.14.11.12;No information about KM-value	R06297;K04123;1.14.13.79;KAO;No information about KM-value	R06295;K04123;1.14.13.79;KAO;No information about KM-value	R06294;K04123;1.14.13.79;KAO;No information about KM-value	R06293;K04122;1.14.13.78;E1.14.13.78;No information about KM-value	R06292;K04122;1.14.13.78;E1.14.13.78;No information about KM-value	R06291;K04122;1.14.13.78;E1.14.13.78;No information about KM-value	R05092;K04121;4.2.3.19;E4.2.3.19;[15-3H]ent-copalyl diphosphate##0.0003##680358##Arabidopsis thaliana (thale cress)	R02068;K04120;5.5.1.13;E5.5.1.13;No information about KM-value
Gibberellin A24	C11861	10	R06323;R06322;R06297;R06295;R06294;R06293;R06292;R06291;R05092;R02068	R06323;K05282;1.14.11.12;E1.14.11.12;No information about KM-value	R06322;K05282;1.14.11.12;E1.14.11.12;No information about KM-value	R06297;K04123;1.14.13.79;KAO;No information about KM-value	R06295;K04123;1.14.13.79;KAO;No information about KM-value	R06294;K04123;1.14.13.79;KAO;No information about KM-value	R06293;K04122;1.14.13.78;E1.14.13.78;No information about KM-value	R06292;K04122;1.14.13.78;E1.14.13.78;No information about KM-value	R06291;K04122;1.14.13.78;E1.14.13.78;No information about KM-value	R05092;K04121;4.2.3.19;E4.2.3.19;[15-3H]ent-copalyl diphosphate##0.0003##680358##Arabidopsis thaliana (thale cress)	R02068;K04120;5.5.1.13;E5.5.1.13;No information about KM-value
1-Methylnaphthalene##alpha-Methylnaphthalene	C14082	10	R06909;R06910;R06911;R06912;R06913;R06914;R06915;R03566;R03567;R07253	R06909;K14581;1.18.1.3;nahAa##ndoR;No information about KM-value	R06910;K14582;1.3.1.29;nahB##doxE;naphthalene 1,2-dihydrodiol##0.00141##671464##Novosphingobium aromaticivorans	R06911;K05915;None;E1.13.-.-;None	R06912;No information of KEGG othology	R06913;K01726;None;E4.2.1.-;None	R06914;K00155;None;E1.2.1.-;None	R06915;K00480;1.14.13.1;E1.14.13.1;No information about KM-value	R03566;K03380;1.14.13.7;E1.14.13.7;Phenol##0.0006##671421##Pseudomonas stutzeri	R03567;No information of KEGG othology	R07253;No information of KEGG othology
1-Hydroxymethylnaphthalene##1-Naphthalenemethanol	C14089	10	R06917;R06918;R06919;R06920;R06921;R06922;R06923;R06924;R06925;R06603	R06917;K00121;1.1.1.284;frmA##ADH5##adhC;S-hydroxymethylglutathione##0.00012##696092##Homo sapiens (human)	R06918;K00155;None;E1.2.1.-;None	R06919;K03384;None;E1.14.12.-;None	R06920;K00120;None;E1.1.-.-;None	R06921;K05915;None;E1.13.-.-;None	R06922;No information of KEGG othology	R06923;K01726;None;E4.2.1.-;None	R06924;No information of KEGG othology	R06925;No information of KEGG othology	R06603;No information of KEGG othology
2-Hydroxy-7-hydroxymethylchromene-2-carboxylate	C14106	10	R06932;R06931;R06930;R06926;R06937;R06938;R06939;R03568;R07312;R00042	R06932;K05915;None;E1.13.-.-;None	R06931;K14582;1.3.1.29;nahB##doxE;naphthalene 1,2-dihydrodiol##0.00141##671464##Novosphingobium aromaticivorans	R06930;K14581;1.18.1.3;nahAa##ndoR;No information about KM-value	R06926;K00492;None;E1.14.13.-;None	R06937;K14581;1.18.1.3;nahAa##ndoR;No information about KM-value	R06938;No information of KEGG othology	R06939;K00480;1.14.13.1;E1.14.13.1;No information about KM-value	R03568;No information of KEGG othology	R07312;No information of KEGG othology	R00042;No information of KEGG othology
2-Hydroxy-7-hydroxymethylchromene-2-carboxylate	C14106	10	R06932;R06931;R06930;R06926;R06937;R06938;R06939;R03568;R07312;R02514	R06932;K05915;None;E1.13.-.-;None	R06931;K14582;1.3.1.29;nahB##doxE;naphthalene 1,2-dihydrodiol##0.00141##671464##Novosphingobium aromaticivorans	R06930;K14581;1.18.1.3;nahAa##ndoR;No information about KM-value	R06926;K00492;None;E1.14.13.-;None	R06937;K14581;1.18.1.3;nahAa##ndoR;No information about KM-value	R06938;No information of KEGG othology	R06939;K00480;1.14.13.1;E1.14.13.1;No information about KM-value	R03568;No information of KEGG othology	R07312;No information of KEGG othology	R02514;No information of KEGG othology
2-Hydroxy-7-hydroxymethylchromene-2-carboxylate	C14106	10	R06932;R06931;R06930;R06926;R06937;R06938;R06939;R03568;R07312;R02516	R06932;K05915;None;E1.13.-.-;None	R06931;K14582;1.3.1.29;nahB##doxE;naphthalene 1,2-dihydrodiol##0.00141##671464##Novosphingobium aromaticivorans	R06930;K14581;1.18.1.3;nahAa##ndoR;No information about KM-value	R06926;K00492;None;E1.14.13.-;None	R06937;K14581;1.18.1.3;nahAa##ndoR;No information about KM-value	R06938;No information of KEGG othology	R06939;K00480;1.14.13.1;E1.14.13.1;No information about KM-value	R03568;No information of KEGG othology	R07312;No information of KEGG othology	R02516;No information of KEGG othology
2-Hydroxy-7-hydroxymethylchromene-2-carboxylate	C14106	10	R06932;R06931;R06930;R06926;R06937;R06938;R06939;R03568;R07312;R06790	R06932;K05915;None;E1.13.-.-;None	R06931;K14582;1.3.1.29;nahB##doxE;naphthalene 1,2-dihydrodiol##0.00141##671464##Novosphingobium aromaticivorans	R06930;K14581;1.18.1.3;nahAa##ndoR;No information about KM-value	R06926;K00492;None;E1.14.13.-;None	R06937;K14581;1.18.1.3;nahAa##ndoR;No information about KM-value	R06938;No information of KEGG othology	R06939;K00480;1.14.13.1;E1.14.13.1;No information about KM-value	R03568;No information of KEGG othology	R07312;No information of KEGG othology	R06790;No information of KEGG othology
6alpha-Hydroxy-castasterone	C15803	10	R07450;R07474;R07473;R07790;R07787;R07446;R07445;R07493;R03725;R04763	R07450;K12640;1.14.-.-;CYP85A2##BR6OX2;No information about KM-value	R07474;No information of KEGG othology	R07473;No information of KEGG othology	R07790;No information of KEGG othology	R07787;K12638;1.14.-.-;CYP90D1;No information about KM-value	R07446;No information of KEGG othology	R07445;K09587;1.14.13.-;CYP90B1##DWF4;No information about KM-value	R07493;K09828;1.3.1.72;DHCR24;5alpha-cholesta-7,24-dien-3beta-ol##0.037##288496##Rattus norvegicus (rat)	R03725;No information of KEGG othology	R04763;No information of KEGG othology
6alpha-Hydroxy-castasterone	C15803	10	R07450;R07474;R07473;R07790;R07789;R07786;R07445;R07493;R03725;R04763	R07450;K12640;1.14.-.-;CYP85A2##BR6OX2;No information about KM-value	R07474;No information of KEGG othology	R07473;No information of KEGG othology	R07790;No information of KEGG othology	R07789;No information of KEGG othology	R07786;K12638;1.14.-.-;CYP90D1;No information about KM-value	R07445;K09587;1.14.13.-;CYP90B1##DWF4;No information about KM-value	R07493;K09828;1.3.1.72;DHCR24;5alpha-cholesta-7,24-dien-3beta-ol##0.037##288496##Rattus norvegicus (rat)	R03725;No information of KEGG othology	R04763;No information of KEGG othology
6alpha-Hydroxy-castasterone	C15803	10	R07450;R07474;R07473;R07791;R07447;R07446;R07445;R07493;R03725;R04763	R07450;K12640;1.14.-.-;CYP85A2##BR6OX2;No information about KM-value	R07474;No information of KEGG othology	R07473;No information of KEGG othology	R07791;K12638;1.14.-.-;CYP90D1;No information about KM-value	R07447;K09591;1.3.99.-;DET2;No information about KM-value	R07446;No information of KEGG othology	R07445;K09587;1.14.13.-;CYP90B1##DWF4;No information about KM-value	R07493;K09828;1.3.1.72;DHCR24;5alpha-cholesta-7,24-dien-3beta-ol##0.037##288496##Rattus norvegicus (rat)	R03725;No information of KEGG othology	R04763;No information of KEGG othology
6alpha-Hydroxy-castasterone	C15803	10	R07450;R07474;R07792;R07788;R07447;R07446;R07445;R07493;R03725;R04763	R07450;K12640;1.14.-.-;CYP85A2##BR6OX2;No information about KM-value	R07474;No information of KEGG othology	R07792;K12638;1.14.-.-;CYP90D1;No information about KM-value	R07788;No information of KEGG othology	R07447;K09591;1.3.99.-;DET2;No information about KM-value	R07446;No information of KEGG othology	R07445;K09587;1.14.13.-;CYP90B1##DWF4;No information about KM-value	R07493;K09828;1.3.1.72;DHCR24;5alpha-cholesta-7,24-dien-3beta-ol##0.037##288496##Rattus norvegicus (rat)	R03725;No information of KEGG othology	R04763;No information of KEGG othology
Hydroxyspirilloxanthin##Monodemethyl spirilloxanthin	C15879	10	R07523;R07522;R07521;R07520;R07519;R07512;R07511;R07510;R04218;R02065	R07523;K09845;1.14.99.-;crtD;No information about KM-value	R07522;K09844;None;crtC;None	R07521;K09846;2.1.1.-;crtF;No information about KM-value	R07520;K09845;1.14.99.-;crtD;No information about KM-value	R07519;K09844;None;crtC;None	R07512;K09835;5.-.-.-;crtH##crtISO;No information about KM-value	R07511;K00514;1.14.99.30;E1.14.99.30##crtQ##zds;No information about KM-value	R07510;K02293;1.14.99.-;PDS##crtP;No information about KM-value	R04218;No information of KEGG othology	R02065;K02291;2.5.1.32;crtB;No information about KM-value
3,4-Dihydrospheroidene##Methoxyneurosporene	C15895	10	R07533;R07532;R06960;R06961;R06963;R07512;R07511;R07510;R04218;R02065	R07533;K09846;2.1.1.-;crtF;No information about KM-value	R07532;K09844;None;crtC;None	R06960;K06444;1.14.-.-;lcyE##crtL2;No information about KM-value	R06961;K00514;1.14.99.30;E1.14.99.30##crtQ##zds;No information about KM-value	R06963;K06444;1.14.-.-;lcyE##crtL2;No information about KM-value	R07512;K09835;5.-.-.-;crtH##crtISO;No information about KM-value	R07511;K00514;1.14.99.30;E1.14.99.30##crtQ##zds;No information about KM-value	R07510;K02293;1.14.99.-;PDS##crtP;No information about KM-value	R04218;No information of KEGG othology	R02065;K02291;2.5.1.32;crtB;No information about KM-value
Demethylspheroidene	C15898	10	R07534;R07532;R06960;R06961;R06963;R07512;R07511;R07510;R04218;R02065	R07534;K09845;1.14.99.-;crtD;No information about KM-value	R07532;K09844;None;crtC;None	R06960;K06444;1.14.-.-;lcyE##crtL2;No information about KM-value	R06961;K00514;1.14.99.30;E1.14.99.30##crtQ##zds;No information about KM-value	R06963;K06444;1.14.-.-;lcyE##crtL2;No information about KM-value	R07512;K09835;5.-.-.-;crtH##crtISO;No information about KM-value	R07511;K00514;1.14.99.30;E1.14.99.30##crtQ##zds;No information about KM-value	R07510;K02293;1.14.99.-;PDS##crtP;No information about KM-value	R04218;No information of KEGG othology	R02065;K02291;2.5.1.32;crtB;No information about KM-value
Hydroxychlorobactene glucoside ester	C15917	10	R07545;R07544;R07543;R07541;R05341;R07512;R07511;R07510;R04218;R02065	R07545;K14598;None;cruD;None	R07544;K14597;None;cruC;None	R07543;K09844;None;crtC;None	R07541;K09879;None;crtU;None	R05341;K14606;None;cruP;None	R07512;K09835;5.-.-.-;crtH##crtISO;No information about KM-value	R07511;K00514;1.14.99.30;E1.14.99.30##crtQ##zds;No information about KM-value	R07510;K02293;1.14.99.-;PDS##crtP;No information about KM-value	R04218;No information of KEGG othology	R02065;K02291;2.5.1.32;crtB;No information about KM-value
Thermobiszeaxanthin##Zeaxanthin diglucoside diester	C15984	10	R07581;R07579;R07578;R07558;R03823;R07512;R07511;R07510;R04218;R02065	R07581;No information of KEGG othology	R07579;No information of KEGG othology	R07578;No information of KEGG othology	R07558;K02294;1.14.13.-;crtR##crtZ;No information about KM-value	R03823;No information of KEGG othology	R07512;K09835;5.-.-.-;crtH##crtISO;No information about KM-value	R07511;K00514;1.14.99.30;E1.14.99.30##crtQ##zds;No information about KM-value	R07510;K02293;1.14.99.-;PDS##crtP;No information about KM-value	R04218;No information of KEGG othology	R02065;K02291;2.5.1.32;crtB;No information about KM-value
Thermobiszeaxanthin##Zeaxanthin diglucoside diester	C15984	10	R07581;R07580;R07559;R07558;R03823;R07512;R07511;R07510;R04218;R02065	R07581;No information of KEGG othology	R07580;No information of KEGG othology	R07559;K02294;1.14.13.-;crtR##crtZ;No information about KM-value	R07558;K02294;1.14.13.-;crtR##crtZ;No information about KM-value	R03823;No information of KEGG othology	R07512;K09835;5.-.-.-;crtH##crtISO;No information about KM-value	R07511;K00514;1.14.99.30;E1.14.99.30##crtQ##zds;No information about KM-value	R07510;K02293;1.14.99.-;PDS##crtP;No information about KM-value	R04218;No information of KEGG othology	R02065;K02291;2.5.1.32;crtB;No information about KM-value
Nostoxanthin	C16284	10	R07842;R07841;R07559;R07558;R03823;R07512;R07511;R07510;R04218;R02065	R07842;No information of KEGG othology	R07841;No information of KEGG othology	R07559;K02294;1.14.13.-;crtR##crtZ;No information about KM-value	R07558;K02294;1.14.13.-;crtR##crtZ;No information about KM-value	R03823;No information of KEGG othology	R07512;K09835;5.-.-.-;crtH##crtISO;No information about KM-value	R07511;K00514;1.14.99.30;E1.14.99.30##crtQ##zds;No information about KM-value	R07510;K02293;1.14.99.-;PDS##crtP;No information about KM-value	R04218;No information of KEGG othology	R02065;K02291;2.5.1.32;crtB;No information about KM-value
7,8-Dihydro-beta-carotene	C16291	10	R07856;R04801;R06960;R06961;R06963;R07512;R07511;R07510;R04218;R02065	R07856;K06443;1.14.-.-;lcyB##crtL1##crtY;No information about KM-value	R04801;K06443;1.14.-.-;lcyB##crtL1##crtY;No information about KM-value	R06960;K06444;1.14.-.-;lcyE##crtL2;No information about KM-value	R06961;K00514;1.14.99.30;E1.14.99.30##crtQ##zds;No information about KM-value	R06963;K06444;1.14.-.-;lcyE##crtL2;No information about KM-value	R07512;K09835;5.-.-.-;crtH##crtISO;No information about KM-value	R07511;K00514;1.14.99.30;E1.14.99.30##crtQ##zds;No information about KM-value	R07510;K02293;1.14.99.-;PDS##crtP;No information about KM-value	R04218;No information of KEGG othology	R02065;K02291;2.5.1.32;crtB;No information about KM-value
3-Fluoro-cis,cis-muconate	C16474	10	R08115;R08112;R08109;R08108;R08111;R08123;R08101;R08100;R08122;R00823	R08115;K03381;1.13.11.1;catA;3-Chlorocatechol##0.0007##712893##Rhodococcus opacus	R08112;K05783;1.3.1.25;benD;No information about KM-value	R08109;K05784;None;benC;None	R08108;K05784;None;benC;None	R08111;K05783;1.3.1.25;benD;No information about KM-value	R08123;No information of KEGG othology	R08101;K05784;None;benC;None	R08100;K05784;None;benC;None	R08122;No information of KEGG othology	R00823;K11311;None;antC;None
3-Fluoro-cis,cis-muconate	C16474	10	R08115;R08112;R08109;R08108;R08111;R08123;R08101;R08100;R08122;R00825	R08115;K03381;1.13.11.1;catA;3-Chlorocatechol##0.0007##712893##Rhodococcus opacus	R08112;K05783;1.3.1.25;benD;No information about KM-value	R08109;K05784;None;benC;None	R08108;K05784;None;benC;None	R08111;K05783;1.3.1.25;benD;No information about KM-value	R08123;No information of KEGG othology	R08101;K05784;None;benC;None	R08100;K05784;None;benC;None	R08122;No information of KEGG othology	R00825;K11311;None;antC;None
4-Fluorocyclohexadiene-cis,cis-1,2-diol-1-carboxylate	C16480	10	R08113;R08112;R08109;R08108;R08111;R08123;R08101;R08100;R08122;R00823	R08113;K05783;1.3.1.25;benD;No information about KM-value	R08112;K05783;1.3.1.25;benD;No information about KM-value	R08109;K05784;None;benC;None	R08108;K05784;None;benC;None	R08111;K05783;1.3.1.25;benD;No information about KM-value	R08123;No information of KEGG othology	R08101;K05784;None;benC;None	R08100;K05784;None;benC;None	R08122;No information of KEGG othology	R00823;K11311;None;antC;None
4-Fluorocyclohexadiene-cis,cis-1,2-diol-1-carboxylate	C16480	10	R08113;R08112;R08109;R08108;R08111;R08123;R08101;R08100;R08122;R00825	R08113;K05783;1.3.1.25;benD;No information about KM-value	R08112;K05783;1.3.1.25;benD;No information about KM-value	R08109;K05784;None;benC;None	R08108;K05784;None;benC;None	R08111;K05783;1.3.1.25;benD;No information about KM-value	R08123;No information of KEGG othology	R08101;K05784;None;benC;None	R08100;K05784;None;benC;None	R08122;No information of KEGG othology	R00825;K11311;None;antC;None
4-Fluorocyclohexadiene-cis,cis-1,2-diol	C16483	10	R08105;R08112;R08109;R08108;R08111;R08123;R08101;R08100;R08122;R00823	R08105;K00224;None;E1.3.1.-;None	R08112;K05783;1.3.1.25;benD;No information about KM-value	R08109;K05784;None;benC;None	R08108;K05784;None;benC;None	R08111;K05783;1.3.1.25;benD;No information about KM-value	R08123;No information of KEGG othology	R08101;K05784;None;benC;None	R08100;K05784;None;benC;None	R08122;No information of KEGG othology	R00823;K11311;None;antC;None
4-Fluorocyclohexadiene-cis,cis-1,2-diol	C16483	10	R08105;R08112;R08109;R08108;R08111;R08123;R08101;R08100;R08122;R00825	R08105;K00224;None;E1.3.1.-;None	R08112;K05783;1.3.1.25;benD;No information about KM-value	R08109;K05784;None;benC;None	R08108;K05784;None;benC;None	R08111;K05783;1.3.1.25;benD;No information about KM-value	R08123;No information of KEGG othology	R08101;K05784;None;benC;None	R08100;K05784;None;benC;None	R08122;No information of KEGG othology	R00825;K11311;None;antC;None
2-Oxo-7-methylthioheptanoic acid##7-(Methylthio)-2-oxo-heptanoic acid	C17220	10	R08629;R08628;R08627;R08625;R08624;R08623;R08621;R08620;R08619;R00648	R08629;No information of KEGG othology	R08628;No information of KEGG othology	R08627;No information of KEGG othology	R08625;No information of KEGG othology	R08624;No information of KEGG othology	R08623;No information of KEGG othology	R08621;No information of KEGG othology	R08620;No information of KEGG othology	R08619;No information of KEGG othology	R00648;K03334;1.4.3.2;IL4I1;L-Lys##0.015##651026##Rhodococcus opacus
2-Oxo-7-methylthioheptanoic acid##7-(Methylthio)-2-oxo-heptanoic acid	C17220	10	R08629;R08628;R08627;R08625;R08624;R08623;R08621;R08620;R08619;R00652	R08629;No information of KEGG othology	R08628;No information of KEGG othology	R08627;No information of KEGG othology	R08625;No information of KEGG othology	R08624;No information of KEGG othology	R08623;No information of KEGG othology	R08621;No information of KEGG othology	R08620;No information of KEGG othology	R08619;No information of KEGG othology	R00652;No information of KEGG othology
2-Oxo-7-methylthioheptanoic acid##7-(Methylthio)-2-oxo-heptanoic acid	C17220	10	R08629;R08628;R08627;R08625;R08624;R08623;R08621;R08620;R08619;R07396	R08629;No information of KEGG othology	R08628;No information of KEGG othology	R08627;No information of KEGG othology	R08625;No information of KEGG othology	R08624;No information of KEGG othology	R08623;No information of KEGG othology	R08621;No information of KEGG othology	R08620;No information of KEGG othology	R08619;No information of KEGG othology	R07396;K00832;2.6.1.57;tyrB;4-hydroxyphenylpyruvate##0.032##636658##Bacillus subtilis
(25R)-3alpha,7alpha-Dihydroxy-5beta-cholestanoyl-CoA	C17345	10	R08738;R04506;R04805;R04806;R04818;R04817;R04263;R01463;R01457;R04763	R08738;K08748;6.2.1.7;SLC27A5##FATP5;Chenodeoxycholate##0.018##660788##Rattus norvegicus (rat)	R08738;K08748;6.2.1.7;SLC27A5##FATP5;CoA##0.038##832##Rattus norvegicus (rat)	R04506;K14085;1.2.1.3;ALDH7A1;4-(dimethylamino)cinnamaldehyde##0.0001##348695##Rattus norvegicus (rat)	R04805;K00001;1.1.1.1;E1.1.1.1##adh;1-hydroxymethyl-6-methylpyrene##0.00028##701322##Homo sapiens (human)	R04806;K00488;1.14.13.15;CYP27A;5beta-Cholestane-3alpha,7alpha,12alpha-triol##0.0045##439029##Rattus norvegicus (rat)	R04818;K00037;1.1.1.50;E1.1.1.50;3alpha-adiol##0.0001##389540##Rattus norvegicus (rat)	R04817;K00251;1.3.1.3;AKR1D1;androstenedione##0.00037##702225##Homo sapiens (human)	R04263;K12408;1.1.1.181;HSD3B7;No information about KM-value	R01463;K00489;1.14.13.17;CYP7A1;more##-999##285307##Rattus norvegicus (rat)	R01463;K00489;1.14.13.17;CYP7A1;cholesterol##0.015##285309##Rattus norvegicus (rat)	R01463;K00489;1.14.13.17;CYP7A1;O2##0.02##285297##Rattus norvegicus (rat)	R01457;K09828;1.3.1.72;DHCR24;5alpha-cholesta-7,24-dien-3beta-ol##0.037##288496##Rattus norvegicus (rat)	R04763;No information of KEGG othology
(25R)-3alpha,7alpha-Dihydroxy-5beta-cholestanoyl-CoA	C17345	10	R08738;R08760;R04805;R04806;R04818;R04817;R04264;R01463;R01457;R04763	R08738;K08748;6.2.1.7;SLC27A5##FATP5;Chenodeoxycholate##0.018##660788##Rattus norvegicus (rat)	R08738;K08748;6.2.1.7;SLC27A5##FATP5;CoA##0.038##832##Rattus norvegicus (rat)	R08760;K00488;1.14.13.15;CYP27A;5beta-Cholestane-3alpha,7alpha,12alpha-triol##0.0045##439029##Rattus norvegicus (rat)	R04805;K00001;1.1.1.1;E1.1.1.1##adh;1-hydroxymethyl-6-methylpyrene##0.00028##701322##Homo sapiens (human)	R04806;K00488;1.14.13.15;CYP27A;5beta-Cholestane-3alpha,7alpha,12alpha-triol##0.0045##439029##Rattus norvegicus (rat)	R04818;K00037;1.1.1.50;E1.1.1.50;3alpha-adiol##0.0001##389540##Rattus norvegicus (rat)	R04817;K00251;1.3.1.3;AKR1D1;androstenedione##0.00037##702225##Homo sapiens (human)	R04264;No information of KEGG othology	R01463;K00489;1.14.13.17;CYP7A1;more##-999##285307##Rattus norvegicus (rat)	R01463;K00489;1.14.13.17;CYP7A1;cholesterol##0.015##285309##Rattus norvegicus (rat)	R01463;K00489;1.14.13.17;CYP7A1;O2##0.02##285297##Rattus norvegicus (rat)	R01457;K09828;1.3.1.72;DHCR24;5alpha-cholesta-7,24-dien-3beta-ol##0.037##288496##Rattus norvegicus (rat)	R04763;No information of KEGG othology
(25R)-3alpha,7alpha-Dihydroxy-5beta-cholestanoyl-CoA	C17345	10	R08738;R08760;R04805;R04806;R04819;R04817;R04263;R01463;R01457;R04763	R08738;K08748;6.2.1.7;SLC27A5##FATP5;Chenodeoxycholate##0.018##660788##Rattus norvegicus (rat)	R08738;K08748;6.2.1.7;SLC27A5##FATP5;CoA##0.038##832##Rattus norvegicus (rat)	R08760;K00488;1.14.13.15;CYP27A;5beta-Cholestane-3alpha,7alpha,12alpha-triol##0.0045##439029##Rattus norvegicus (rat)	R04805;K00001;1.1.1.1;E1.1.1.1##adh;1-hydroxymethyl-6-methylpyrene##0.00028##701322##Homo sapiens (human)	R04806;K00488;1.14.13.15;CYP27A;5beta-Cholestane-3alpha,7alpha,12alpha-triol##0.0045##439029##Rattus norvegicus (rat)	R04819;K00037;1.1.1.50;E1.1.1.50;3alpha-adiol##0.0001##389540##Rattus norvegicus (rat)	R04817;K00251;1.3.1.3;AKR1D1;androstenedione##0.00037##702225##Homo sapiens (human)	R04263;K12408;1.1.1.181;HSD3B7;No information about KM-value	R01463;K00489;1.14.13.17;CYP7A1;more##-999##285307##Rattus norvegicus (rat)	R01463;K00489;1.14.13.17;CYP7A1;cholesterol##0.015##285309##Rattus norvegicus (rat)	R01463;K00489;1.14.13.17;CYP7A1;O2##0.02##285297##Rattus norvegicus (rat)	R01457;K09828;1.3.1.72;DHCR24;5alpha-cholesta-7,24-dien-3beta-ol##0.037##288496##Rattus norvegicus (rat)	R04763;No information of KEGG othology
(25R)-3alpha,7alpha-Dihydroxy-5beta-cholestanoyl-CoA	C17345	10	R08738;R08760;R04805;R04806;R04819;R04817;R04264;R01463;R01457;R04763	R08738;K08748;6.2.1.7;SLC27A5##FATP5;Chenodeoxycholate##0.018##660788##Rattus norvegicus (rat)	R08738;K08748;6.2.1.7;SLC27A5##FATP5;CoA##0.038##832##Rattus norvegicus (rat)	R08760;K00488;1.14.13.15;CYP27A;5beta-Cholestane-3alpha,7alpha,12alpha-triol##0.0045##439029##Rattus norvegicus (rat)	R04805;K00001;1.1.1.1;E1.1.1.1##adh;1-hydroxymethyl-6-methylpyrene##0.00028##701322##Homo sapiens (human)	R04806;K00488;1.14.13.15;CYP27A;5beta-Cholestane-3alpha,7alpha,12alpha-triol##0.0045##439029##Rattus norvegicus (rat)	R04819;K00037;1.1.1.50;E1.1.1.50;3alpha-adiol##0.0001##389540##Rattus norvegicus (rat)	R04817;K00251;1.3.1.3;AKR1D1;androstenedione##0.00037##702225##Homo sapiens (human)	R04264;No information of KEGG othology	R01463;K00489;1.14.13.17;CYP7A1;more##-999##285307##Rattus norvegicus (rat)	R01463;K00489;1.14.13.17;CYP7A1;cholesterol##0.015##285309##Rattus norvegicus (rat)	R01463;K00489;1.14.13.17;CYP7A1;O2##0.02##285297##Rattus norvegicus (rat)	R01457;K09828;1.3.1.72;DHCR24;5alpha-cholesta-7,24-dien-3beta-ol##0.037##288496##Rattus norvegicus (rat)	R04763;No information of KEGG othology
(25R)-3alpha,7alpha-Dihydroxy-5beta-cholestanoyl-CoA	C17345	10	R08738;R08760;R08758;R04806;R04818;R04817;R04263;R01463;R01457;R04763	R08738;K08748;6.2.1.7;SLC27A5##FATP5;Chenodeoxycholate##0.018##660788##Rattus norvegicus (rat)	R08738;K08748;6.2.1.7;SLC27A5##FATP5;CoA##0.038##832##Rattus norvegicus (rat)	R08760;K00488;1.14.13.15;CYP27A;5beta-Cholestane-3alpha,7alpha,12alpha-triol##0.0045##439029##Rattus norvegicus (rat)	R08758;K00488;1.14.13.15;CYP27A;5beta-Cholestane-3alpha,7alpha,12alpha-triol##0.0045##439029##Rattus norvegicus (rat)	R04806;K00488;1.14.13.15;CYP27A;5beta-Cholestane-3alpha,7alpha,12alpha-triol##0.0045##439029##Rattus norvegicus (rat)	R04818;K00037;1.1.1.50;E1.1.1.50;3alpha-adiol##0.0001##389540##Rattus norvegicus (rat)	R04817;K00251;1.3.1.3;AKR1D1;androstenedione##0.00037##702225##Homo sapiens (human)	R04263;K12408;1.1.1.181;HSD3B7;No information about KM-value	R01463;K00489;1.14.13.17;CYP7A1;more##-999##285307##Rattus norvegicus (rat)	R01463;K00489;1.14.13.17;CYP7A1;cholesterol##0.015##285309##Rattus norvegicus (rat)	R01463;K00489;1.14.13.17;CYP7A1;O2##0.02##285297##Rattus norvegicus (rat)	R01457;K09828;1.3.1.72;DHCR24;5alpha-cholesta-7,24-dien-3beta-ol##0.037##288496##Rattus norvegicus (rat)	R04763;No information of KEGG othology
(25R)-3alpha,7alpha-Dihydroxy-5beta-cholestanoyl-CoA	C17345	10	R08738;R08760;R08758;R04806;R04818;R04817;R04264;R01463;R01457;R04763	R08738;K08748;6.2.1.7;SLC27A5##FATP5;Chenodeoxycholate##0.018##660788##Rattus norvegicus (rat)	R08738;K08748;6.2.1.7;SLC27A5##FATP5;CoA##0.038##832##Rattus norvegicus (rat)	R08760;K00488;1.14.13.15;CYP27A;5beta-Cholestane-3alpha,7alpha,12alpha-triol##0.0045##439029##Rattus norvegicus (rat)	R08758;K00488;1.14.13.15;CYP27A;5beta-Cholestane-3alpha,7alpha,12alpha-triol##0.0045##439029##Rattus norvegicus (rat)	R04806;K00488;1.14.13.15;CYP27A;5beta-Cholestane-3alpha,7alpha,12alpha-triol##0.0045##439029##Rattus norvegicus (rat)	R04818;K00037;1.1.1.50;E1.1.1.50;3alpha-adiol##0.0001##389540##Rattus norvegicus (rat)	R04817;K00251;1.3.1.3;AKR1D1;androstenedione##0.00037##702225##Homo sapiens (human)	R04264;No information of KEGG othology	R01463;K00489;1.14.13.17;CYP7A1;more##-999##285307##Rattus norvegicus (rat)	R01463;K00489;1.14.13.17;CYP7A1;cholesterol##0.015##285309##Rattus norvegicus (rat)	R01463;K00489;1.14.13.17;CYP7A1;O2##0.02##285297##Rattus norvegicus (rat)	R01457;K09828;1.3.1.72;DHCR24;5alpha-cholesta-7,24-dien-3beta-ol##0.037##288496##Rattus norvegicus (rat)	R04763;No information of KEGG othology
(25R)-3alpha,7alpha-Dihydroxy-5beta-cholestanoyl-CoA	C17345	10	R08738;R08760;R08758;R04806;R04819;R04817;R04263;R01463;R01457;R04763	R08738;K08748;6.2.1.7;SLC27A5##FATP5;Chenodeoxycholate##0.018##660788##Rattus norvegicus (rat)	R08738;K08748;6.2.1.7;SLC27A5##FATP5;CoA##0.038##832##Rattus norvegicus (rat)	R08760;K00488;1.14.13.15;CYP27A;5beta-Cholestane-3alpha,7alpha,12alpha-triol##0.0045##439029##Rattus norvegicus (rat)	R08758;K00488;1.14.13.15;CYP27A;5beta-Cholestane-3alpha,7alpha,12alpha-triol##0.0045##439029##Rattus norvegicus (rat)	R04806;K00488;1.14.13.15;CYP27A;5beta-Cholestane-3alpha,7alpha,12alpha-triol##0.0045##439029##Rattus norvegicus (rat)	R04819;K00037;1.1.1.50;E1.1.1.50;3alpha-adiol##0.0001##389540##Rattus norvegicus (rat)	R04817;K00251;1.3.1.3;AKR1D1;androstenedione##0.00037##702225##Homo sapiens (human)	R04263;K12408;1.1.1.181;HSD3B7;No information about KM-value	R01463;K00489;1.14.13.17;CYP7A1;more##-999##285307##Rattus norvegicus (rat)	R01463;K00489;1.14.13.17;CYP7A1;cholesterol##0.015##285309##Rattus norvegicus (rat)	R01463;K00489;1.14.13.17;CYP7A1;O2##0.02##285297##Rattus norvegicus (rat)	R01457;K09828;1.3.1.72;DHCR24;5alpha-cholesta-7,24-dien-3beta-ol##0.037##288496##Rattus norvegicus (rat)	R04763;No information of KEGG othology
(25R)-3alpha,7alpha-Dihydroxy-5beta-cholestanoyl-CoA	C17345	10	R08738;R08760;R08758;R04806;R04819;R04817;R04264;R01463;R01457;R04763	R08738;K08748;6.2.1.7;SLC27A5##FATP5;Chenodeoxycholate##0.018##660788##Rattus norvegicus (rat)	R08738;K08748;6.2.1.7;SLC27A5##FATP5;CoA##0.038##832##Rattus norvegicus (rat)	R08760;K00488;1.14.13.15;CYP27A;5beta-Cholestane-3alpha,7alpha,12alpha-triol##0.0045##439029##Rattus norvegicus (rat)	R08758;K00488;1.14.13.15;CYP27A;5beta-Cholestane-3alpha,7alpha,12alpha-triol##0.0045##439029##Rattus norvegicus (rat)	R04806;K00488;1.14.13.15;CYP27A;5beta-Cholestane-3alpha,7alpha,12alpha-triol##0.0045##439029##Rattus norvegicus (rat)	R04819;K00037;1.1.1.50;E1.1.1.50;3alpha-adiol##0.0001##389540##Rattus norvegicus (rat)	R04817;K00251;1.3.1.3;AKR1D1;androstenedione##0.00037##702225##Homo sapiens (human)	R04264;No information of KEGG othology	R01463;K00489;1.14.13.17;CYP7A1;more##-999##285307##Rattus norvegicus (rat)	R01463;K00489;1.14.13.17;CYP7A1;cholesterol##0.015##285309##Rattus norvegicus (rat)	R01463;K00489;1.14.13.17;CYP7A1;O2##0.02##285297##Rattus norvegicus (rat)	R01457;K09828;1.3.1.72;DHCR24;5alpha-cholesta-7,24-dien-3beta-ol##0.037##288496##Rattus norvegicus (rat)	R04763;No information of KEGG othology
(25R)-3alpha,7alpha-Dihydroxy-5beta-cholestanoyl-CoA	C17345	10	R08738;R04506;R04805;R04806;R04818;R04817;R04264;R01463;R01457;R04763	R08738;K08748;6.2.1.7;SLC27A5##FATP5;Chenodeoxycholate##0.018##660788##Rattus norvegicus (rat)	R08738;K08748;6.2.1.7;SLC27A5##FATP5;CoA##0.038##832##Rattus norvegicus (rat)	R04506;K14085;1.2.1.3;ALDH7A1;4-(dimethylamino)cinnamaldehyde##0.0001##348695##Rattus norvegicus (rat)	R04805;K00001;1.1.1.1;E1.1.1.1##adh;1-hydroxymethyl-6-methylpyrene##0.00028##701322##Homo sapiens (human)	R04806;K00488;1.14.13.15;CYP27A;5beta-Cholestane-3alpha,7alpha,12alpha-triol##0.0045##439029##Rattus norvegicus (rat)	R04818;K00037;1.1.1.50;E1.1.1.50;3alpha-adiol##0.0001##389540##Rattus norvegicus (rat)	R04817;K00251;1.3.1.3;AKR1D1;androstenedione##0.00037##702225##Homo sapiens (human)	R04264;No information of KEGG othology	R01463;K00489;1.14.13.17;CYP7A1;more##-999##285307##Rattus norvegicus (rat)	R01463;K00489;1.14.13.17;CYP7A1;cholesterol##0.015##285309##Rattus norvegicus (rat)	R01463;K00489;1.14.13.17;CYP7A1;O2##0.02##285297##Rattus norvegicus (rat)	R01457;K09828;1.3.1.72;DHCR24;5alpha-cholesta-7,24-dien-3beta-ol##0.037##288496##Rattus norvegicus (rat)	R04763;No information of KEGG othology
(25R)-3alpha,7alpha-Dihydroxy-5beta-cholestanoyl-CoA	C17345	10	R08738;R04506;R04805;R04806;R04819;R04817;R04263;R01463;R01457;R04763	R08738;K08748;6.2.1.7;SLC27A5##FATP5;Chenodeoxycholate##0.018##660788##Rattus norvegicus (rat)	R08738;K08748;6.2.1.7;SLC27A5##FATP5;CoA##0.038##832##Rattus norvegicus (rat)	R04506;K14085;1.2.1.3;ALDH7A1;4-(dimethylamino)cinnamaldehyde##0.0001##348695##Rattus norvegicus (rat)	R04805;K00001;1.1.1.1;E1.1.1.1##adh;1-hydroxymethyl-6-methylpyrene##0.00028##701322##Homo sapiens (human)	R04806;K00488;1.14.13.15;CYP27A;5beta-Cholestane-3alpha,7alpha,12alpha-triol##0.0045##439029##Rattus norvegicus (rat)	R04819;K00037;1.1.1.50;E1.1.1.50;3alpha-adiol##0.0001##389540##Rattus norvegicus (rat)	R04817;K00251;1.3.1.3;AKR1D1;androstenedione##0.00037##702225##Homo sapiens (human)	R04263;K12408;1.1.1.181;HSD3B7;No information about KM-value	R01463;K00489;1.14.13.17;CYP7A1;more##-999##285307##Rattus norvegicus (rat)	R01463;K00489;1.14.13.17;CYP7A1;cholesterol##0.015##285309##Rattus norvegicus (rat)	R01463;K00489;1.14.13.17;CYP7A1;O2##0.02##285297##Rattus norvegicus (rat)	R01457;K09828;1.3.1.72;DHCR24;5alpha-cholesta-7,24-dien-3beta-ol##0.037##288496##Rattus norvegicus (rat)	R04763;No information of KEGG othology
(25R)-3alpha,7alpha-Dihydroxy-5beta-cholestanoyl-CoA	C17345	10	R08738;R04506;R04805;R04806;R04819;R04817;R04264;R01463;R01457;R04763	R08738;K08748;6.2.1.7;SLC27A5##FATP5;Chenodeoxycholate##0.018##660788##Rattus norvegicus (rat)	R08738;K08748;6.2.1.7;SLC27A5##FATP5;CoA##0.038##832##Rattus norvegicus (rat)	R04506;K14085;1.2.1.3;ALDH7A1;4-(dimethylamino)cinnamaldehyde##0.0001##348695##Rattus norvegicus (rat)	R04805;K00001;1.1.1.1;E1.1.1.1##adh;1-hydroxymethyl-6-methylpyrene##0.00028##701322##Homo sapiens (human)	R04806;K00488;1.14.13.15;CYP27A;5beta-Cholestane-3alpha,7alpha,12alpha-triol##0.0045##439029##Rattus norvegicus (rat)	R04819;K00037;1.1.1.50;E1.1.1.50;3alpha-adiol##0.0001##389540##Rattus norvegicus (rat)	R04817;K00251;1.3.1.3;AKR1D1;androstenedione##0.00037##702225##Homo sapiens (human)	R04264;No information of KEGG othology	R01463;K00489;1.14.13.17;CYP7A1;more##-999##285307##Rattus norvegicus (rat)	R01463;K00489;1.14.13.17;CYP7A1;cholesterol##0.015##285309##Rattus norvegicus (rat)	R01463;K00489;1.14.13.17;CYP7A1;O2##0.02##285297##Rattus norvegicus (rat)	R01457;K09828;1.3.1.72;DHCR24;5alpha-cholesta-7,24-dien-3beta-ol##0.037##288496##Rattus norvegicus (rat)	R04763;No information of KEGG othology
(25R)-3alpha,7alpha-Dihydroxy-5beta-cholestanoyl-CoA	C17345	10	R08738;R04506;R08758;R04806;R04818;R04817;R04263;R01463;R01457;R04763	R08738;K08748;6.2.1.7;SLC27A5##FATP5;Chenodeoxycholate##0.018##660788##Rattus norvegicus (rat)	R08738;K08748;6.2.1.7;SLC27A5##FATP5;CoA##0.038##832##Rattus norvegicus (rat)	R04506;K14085;1.2.1.3;ALDH7A1;4-(dimethylamino)cinnamaldehyde##0.0001##348695##Rattus norvegicus (rat)	R08758;K00488;1.14.13.15;CYP27A;5beta-Cholestane-3alpha,7alpha,12alpha-triol##0.0045##439029##Rattus norvegicus (rat)	R04806;K00488;1.14.13.15;CYP27A;5beta-Cholestane-3alpha,7alpha,12alpha-triol##0.0045##439029##Rattus norvegicus (rat)	R04818;K00037;1.1.1.50;E1.1.1.50;3alpha-adiol##0.0001##389540##Rattus norvegicus (rat)	R04817;K00251;1.3.1.3;AKR1D1;androstenedione##0.00037##702225##Homo sapiens (human)	R04263;K12408;1.1.1.181;HSD3B7;No information about KM-value	R01463;K00489;1.14.13.17;CYP7A1;more##-999##285307##Rattus norvegicus (rat)	R01463;K00489;1.14.13.17;CYP7A1;cholesterol##0.015##285309##Rattus norvegicus (rat)	R01463;K00489;1.14.13.17;CYP7A1;O2##0.02##285297##Rattus norvegicus (rat)	R01457;K09828;1.3.1.72;DHCR24;5alpha-cholesta-7,24-dien-3beta-ol##0.037##288496##Rattus norvegicus (rat)	R04763;No information of KEGG othology
(25R)-3alpha,7alpha-Dihydroxy-5beta-cholestanoyl-CoA	C17345	10	R08738;R04506;R08758;R04806;R04818;R04817;R04264;R01463;R01457;R04763	R08738;K08748;6.2.1.7;SLC27A5##FATP5;Chenodeoxycholate##0.018##660788##Rattus norvegicus (rat)	R08738;K08748;6.2.1.7;SLC27A5##FATP5;CoA##0.038##832##Rattus norvegicus (rat)	R04506;K14085;1.2.1.3;ALDH7A1;4-(dimethylamino)cinnamaldehyde##0.0001##348695##Rattus norvegicus (rat)	R08758;K00488;1.14.13.15;CYP27A;5beta-Cholestane-3alpha,7alpha,12alpha-triol##0.0045##439029##Rattus norvegicus (rat)	R04806;K00488;1.14.13.15;CYP27A;5beta-Cholestane-3alpha,7alpha,12alpha-triol##0.0045##439029##Rattus norvegicus (rat)	R04818;K00037;1.1.1.50;E1.1.1.50;3alpha-adiol##0.0001##389540##Rattus norvegicus (rat)	R04817;K00251;1.3.1.3;AKR1D1;androstenedione##0.00037##702225##Homo sapiens (human)	R04264;No information of KEGG othology	R01463;K00489;1.14.13.17;CYP7A1;more##-999##285307##Rattus norvegicus (rat)	R01463;K00489;1.14.13.17;CYP7A1;cholesterol##0.015##285309##Rattus norvegicus (rat)	R01463;K00489;1.14.13.17;CYP7A1;O2##0.02##285297##Rattus norvegicus (rat)	R01457;K09828;1.3.1.72;DHCR24;5alpha-cholesta-7,24-dien-3beta-ol##0.037##288496##Rattus norvegicus (rat)	R04763;No information of KEGG othology
(25R)-3alpha,7alpha-Dihydroxy-5beta-cholestanoyl-CoA	C17345	10	R08738;R04506;R08758;R04806;R04819;R04817;R04263;R01463;R01457;R04763	R08738;K08748;6.2.1.7;SLC27A5##FATP5;Chenodeoxycholate##0.018##660788##Rattus norvegicus (rat)	R08738;K08748;6.2.1.7;SLC27A5##FATP5;CoA##0.038##832##Rattus norvegicus (rat)	R04506;K14085;1.2.1.3;ALDH7A1;4-(dimethylamino)cinnamaldehyde##0.0001##348695##Rattus norvegicus (rat)	R08758;K00488;1.14.13.15;CYP27A;5beta-Cholestane-3alpha,7alpha,12alpha-triol##0.0045##439029##Rattus norvegicus (rat)	R04806;K00488;1.14.13.15;CYP27A;5beta-Cholestane-3alpha,7alpha,12alpha-triol##0.0045##439029##Rattus norvegicus (rat)	R04819;K00037;1.1.1.50;E1.1.1.50;3alpha-adiol##0.0001##389540##Rattus norvegicus (rat)	R04817;K00251;1.3.1.3;AKR1D1;androstenedione##0.00037##702225##Homo sapiens (human)	R04263;K12408;1.1.1.181;HSD3B7;No information about KM-value	R01463;K00489;1.14.13.17;CYP7A1;more##-999##285307##Rattus norvegicus (rat)	R01463;K00489;1.14.13.17;CYP7A1;cholesterol##0.015##285309##Rattus norvegicus (rat)	R01463;K00489;1.14.13.17;CYP7A1;O2##0.02##285297##Rattus norvegicus (rat)	R01457;K09828;1.3.1.72;DHCR24;5alpha-cholesta-7,24-dien-3beta-ol##0.037##288496##Rattus norvegicus (rat)	R04763;No information of KEGG othology
(25R)-3alpha,7alpha-Dihydroxy-5beta-cholestanoyl-CoA	C17345	10	R08738;R04506;R08758;R04806;R04819;R04817;R04264;R01463;R01457;R04763	R08738;K08748;6.2.1.7;SLC27A5##FATP5;Chenodeoxycholate##0.018##660788##Rattus norvegicus (rat)	R08738;K08748;6.2.1.7;SLC27A5##FATP5;CoA##0.038##832##Rattus norvegicus (rat)	R04506;K14085;1.2.1.3;ALDH7A1;4-(dimethylamino)cinnamaldehyde##0.0001##348695##Rattus norvegicus (rat)	R08758;K00488;1.14.13.15;CYP27A;5beta-Cholestane-3alpha,7alpha,12alpha-triol##0.0045##439029##Rattus norvegicus (rat)	R04806;K00488;1.14.13.15;CYP27A;5beta-Cholestane-3alpha,7alpha,12alpha-triol##0.0045##439029##Rattus norvegicus (rat)	R04819;K00037;1.1.1.50;E1.1.1.50;3alpha-adiol##0.0001##389540##Rattus norvegicus (rat)	R04817;K00251;1.3.1.3;AKR1D1;androstenedione##0.00037##702225##Homo sapiens (human)	R04264;No information of KEGG othology	R01463;K00489;1.14.13.17;CYP7A1;more##-999##285307##Rattus norvegicus (rat)	R01463;K00489;1.14.13.17;CYP7A1;cholesterol##0.015##285309##Rattus norvegicus (rat)	R01463;K00489;1.14.13.17;CYP7A1;O2##0.02##285297##Rattus norvegicus (rat)	R01457;K09828;1.3.1.72;DHCR24;5alpha-cholesta-7,24-dien-3beta-ol##0.037##288496##Rattus norvegicus (rat)	R04763;No information of KEGG othology
(25R)-3alpha,7alpha-Dihydroxy-5beta-cholestanoyl-CoA	C17345	10	R08738;R08760;R04805;R04806;R04818;R04817;R04263;R01463;R01457;R04763	R08738;K08748;6.2.1.7;SLC27A5##FATP5;Chenodeoxycholate##0.018##660788##Rattus norvegicus (rat)	R08738;K08748;6.2.1.7;SLC27A5##FATP5;CoA##0.038##832##Rattus norvegicus (rat)	R08760;K00488;1.14.13.15;CYP27A;5beta-Cholestane-3alpha,7alpha,12alpha-triol##0.0045##439029##Rattus norvegicus (rat)	R04805;K00001;1.1.1.1;E1.1.1.1##adh;1-hydroxymethyl-6-methylpyrene##0.00028##701322##Homo sapiens (human)	R04806;K00488;1.14.13.15;CYP27A;5beta-Cholestane-3alpha,7alpha,12alpha-triol##0.0045##439029##Rattus norvegicus (rat)	R04818;K00037;1.1.1.50;E1.1.1.50;3alpha-adiol##0.0001##389540##Rattus norvegicus (rat)	R04817;K00251;1.3.1.3;AKR1D1;androstenedione##0.00037##702225##Homo sapiens (human)	R04263;K12408;1.1.1.181;HSD3B7;No information about KM-value	R01463;K00489;1.14.13.17;CYP7A1;more##-999##285307##Rattus norvegicus (rat)	R01463;K00489;1.14.13.17;CYP7A1;cholesterol##0.015##285309##Rattus norvegicus (rat)	R01463;K00489;1.14.13.17;CYP7A1;O2##0.02##285297##Rattus norvegicus (rat)	R01457;K09828;1.3.1.72;DHCR24;5alpha-cholesta-7,24-dien-3beta-ol##0.037##288496##Rattus norvegicus (rat)	R04763;No information of KEGG othology
Ubiquinone-8##Coenzyme Q8	C17569	10	R05614;R06146;R04990;R04989;R04988;R04987;R04986;R05615;R05611;R05612	R05614;K00568;2.1.1.64;ubiG;S-adenosyl-L-methionine##0.022##485508##Rattus norvegicus (rat)	R05614;K00568;2.1.1.64;ubiG;3-demethylubiquinol-9##6.00E-05##485508##Rattus norvegicus (rat)	R05614;K00568;2.1.1.-;ubiG;No information about KM-value	R06146;K03184;1.14.13.-;ubiF;No information about KM-value	R04990;K03183;2.1.1.-;ubiE;No information about KM-value	R04989;K03185;1.14.13.-;ubiH;No information about KM-value	R04988;K00568;2.1.1.64;ubiG;S-adenosyl-L-methionine##0.022##485508##Rattus norvegicus (rat)	R04988;K00568;2.1.1.64;ubiG;3-demethylubiquinol-9##6.00E-05##485508##Rattus norvegicus (rat)	R04988;K00568;2.1.1.-;ubiG;No information about KM-value	R04987;K03688;None;ubiB##aarF;None	R04986;K03186;4.1.1.-;ubiX;No information about KM-value	R05615;K03179;2.5.1.-;ubiA;No information about KM-value	R05611;No information of KEGG othology	R05612;No information of KEGG othology
Deamino-alpha-keto-demethylphosphinothricin##4-(Hydroxyphosphinyl)-2-oxobutyric acid	C17948	10	R08888;R08870;R05165;R08887;R08867;R08866;R08865;R08864;R08861;R00747	R08888;No information of KEGG othology	R08870;K12910;None;pms;None	R05165;No information of KEGG othology	R08887;No information of KEGG othology	R08867;K12908;None;phpF;None	R08866;K12907;None;phpJ;None	R08865;K12906;None;phpE;None	R08864;K12905;None;phpD;None	R08861;K12904;None;phpC;None	R00747;K05306;3.11.1.1;phnX;No information about KM-value
Gibberellin A19##Gibberellin 19	C02034	11	R03806;R05097;R06329;R06297;R06295;R06294;R06293;R06292;R06291;R05092;R02068	R03806;K05282;1.14.11.12;E1.14.11.12;No information about KM-value	R05097;K05282;1.14.11.12;E1.14.11.12;No information about KM-value	R06329;No information of KEGG othology	R06297;K04123;1.14.13.79;KAO;No information about KM-value	R06295;K04123;1.14.13.79;KAO;No information about KM-value	R06294;K04123;1.14.13.79;KAO;No information about KM-value	R06293;K04122;1.14.13.78;E1.14.13.78;No information about KM-value	R06292;K04122;1.14.13.78;E1.14.13.78;No information about KM-value	R06291;K04122;1.14.13.78;E1.14.13.78;No information about KM-value	R05092;K04121;4.2.3.19;E4.2.3.19;[15-3H]ent-copalyl diphosphate##0.0003##680358##Arabidopsis thaliana (thale cress)	R02068;K04120;5.5.1.13;E5.5.1.13;No information about KM-value
Gibberellin A19##Gibberellin 19	C02034	11	R03806;R05097;R06340;R06328;R06295;R06294;R06293;R06292;R06291;R05092;R02068	R03806;K05282;1.14.11.12;E1.14.11.12;No information about KM-value	R05097;K05282;1.14.11.12;E1.14.11.12;No information about KM-value	R06340;No information of KEGG othology	R06328;No information of KEGG othology	R06295;K04123;1.14.13.79;KAO;No information about KM-value	R06294;K04123;1.14.13.79;KAO;No information about KM-value	R06293;K04122;1.14.13.78;E1.14.13.78;No information about KM-value	R06292;K04122;1.14.13.78;E1.14.13.78;No information about KM-value	R06291;K04122;1.14.13.78;E1.14.13.78;No information about KM-value	R05092;K04121;4.2.3.19;E4.2.3.19;[15-3H]ent-copalyl diphosphate##0.0003##680358##Arabidopsis thaliana (thale cress)	R02068;K04120;5.5.1.13;E5.5.1.13;No information about KM-value
Gibberellin A19##Gibberellin 19	C02034	11	R03806;R06330;R06322;R06297;R06295;R06294;R06293;R06292;R06291;R05092;R02068	R03806;K05282;1.14.11.12;E1.14.11.12;No information about KM-value	R06330;No information of KEGG othology	R06322;K05282;1.14.11.12;E1.14.11.12;No information about KM-value	R06297;K04123;1.14.13.79;KAO;No information about KM-value	R06295;K04123;1.14.13.79;KAO;No information about KM-value	R06294;K04123;1.14.13.79;KAO;No information about KM-value	R06293;K04122;1.14.13.78;E1.14.13.78;No information about KM-value	R06292;K04122;1.14.13.78;E1.14.13.78;No information about KM-value	R06291;K04122;1.14.13.78;E1.14.13.78;No information about KM-value	R05092;K04121;4.2.3.19;E4.2.3.19;[15-3H]ent-copalyl diphosphate##0.0003##680358##Arabidopsis thaliana (thale cress)	R02068;K04120;5.5.1.13;E5.5.1.13;No information about KM-value
Gibberellin A19##Gibberellin 19	C02034	11	R06331;R06323;R06322;R06297;R06295;R06294;R06293;R06292;R06291;R05092;R02068	R06331;No information of KEGG othology	R06323;K05282;1.14.11.12;E1.14.11.12;No information about KM-value	R06322;K05282;1.14.11.12;E1.14.11.12;No information about KM-value	R06297;K04123;1.14.13.79;KAO;No information about KM-value	R06295;K04123;1.14.13.79;KAO;No information about KM-value	R06294;K04123;1.14.13.79;KAO;No information about KM-value	R06293;K04122;1.14.13.78;E1.14.13.78;No information about KM-value	R06292;K04122;1.14.13.78;E1.14.13.78;No information about KM-value	R06291;K04122;1.14.13.78;E1.14.13.78;No information about KM-value	R05092;K04121;4.2.3.19;E4.2.3.19;[15-3H]ent-copalyl diphosphate##0.0003##680358##Arabidopsis thaliana (thale cress)	R02068;K04120;5.5.1.13;E5.5.1.13;No information about KM-value
4-Fluorobenzoate##4-Fluorobenzoic acid	C02371	11	R08110;R08113;R08112;R08109;R08108;R08111;R08123;R08101;R08100;R08122;R00823	R08110;K05784;None;benC;None	R08113;K05783;1.3.1.25;benD;No information about KM-value	R08112;K05783;1.3.1.25;benD;No information about KM-value	R08109;K05784;None;benC;None	R08108;K05784;None;benC;None	R08111;K05783;1.3.1.25;benD;No information about KM-value	R08123;No information of KEGG othology	R08101;K05784;None;benC;None	R08100;K05784;None;benC;None	R08122;No information of KEGG othology	R00823;K11311;None;antC;None
4-Fluorobenzoate##4-Fluorobenzoic acid	C02371	11	R08110;R08113;R08112;R08109;R08108;R08111;R08123;R08101;R08100;R08122;R00825	R08110;K05784;None;benC;None	R08113;K05783;1.3.1.25;benD;No information about KM-value	R08112;K05783;1.3.1.25;benD;No information about KM-value	R08109;K05784;None;benC;None	R08108;K05784;None;benC;None	R08111;K05783;1.3.1.25;benD;No information about KM-value	R08123;No information of KEGG othology	R08101;K05784;None;benC;None	R08100;K05784;None;benC;None	R08122;No information of KEGG othology	R00825;K11311;None;antC;None
O-Demethylpuromycin	C02864	11	R03633;R05677;R05676;R05675;R05674;R05673;R05672;R05671;R05670;R05669;R05668	R03633;No information of KEGG othology	R05677;K12636;None;K12636##napH;None	R05676;K12635;2.1.1.38;dmpM;No information about KM-value	R05675;K12634;None;pur3;None	R05674;K12633;2.-.-.-;pur5;No information about KM-value	R05673;K12633;2.-.-.-;pur5;No information about KM-value	R05672;K12632;2.3.-.-;pac;No information about KM-value	R05671;K12631;None;pur6;None	R05670;K12630;2.-.-.-;pur4;No information about KM-value	R05669;K12629;3.-.-.-;pur7;No information about KM-value	R05668;K12628;1.-.-.-;pur10;No information about KM-value
(+)-cis-3,4-Dihydrophenanthrene-3,4-diol##cis-3,4-Dihydroxy-3,4-dihydrophenanthrene	C04468	11	R04151;R05650;R05642;R05648;R05649;R05632;R04117;R05137;R05136;R02941;R06603	R04151;No information of KEGG othology	R05650;K11945;1.13.11.-;phdF;No information about KM-value	R05642;No information of KEGG othology	R05648;K11946;4.1.2.-;phdG;No information about KM-value	R05649;K11947;1.2.1.-;nidD;No information about KM-value	R05632;K00480;1.14.13.1;E1.14.13.1;No information about KM-value	R04117;K14583;1.13.11.56;nahC;No information about KM-value	R05137;K14584;5.99.1.4;nahD;No information about KM-value	R05136;K14585;4.1.2.45;nahE;No information about KM-value	R02941;K00152;1.2.1.65;E1.2.1.65;No information about KM-value	R06603;No information of KEGG othology
Capsorubin	C08585	11	R07320;R06947;R06946;R07559;R07558;R03823;R07512;R07511;R07510;R04218;R02065	R07320;K14593;5.3.99.8;E5.3.99.8##CCS;No information about KM-value	R06947;K09838;1.14.13.90;E1.14.13.90##ABA1;No information about KM-value	R06946;K09838;1.14.13.90;E1.14.13.90##ABA1;No information about KM-value	R07559;K02294;1.14.13.-;crtR##crtZ;No information about KM-value	R07558;K02294;1.14.13.-;crtR##crtZ;No information about KM-value	R03823;No information of KEGG othology	R07512;K09835;5.-.-.-;crtH##crtISO;No information about KM-value	R07511;K00514;1.14.99.30;E1.14.99.30##crtQ##zds;No information about KM-value	R07510;K02293;1.14.99.-;PDS##crtP;No information about KM-value	R04218;No information of KEGG othology	R02065;K02291;2.5.1.32;crtB;No information about KM-value
Capsorubin	C08585	11	R07320;R06947;R07199;R07559;R07558;R03823;R07512;R07511;R07510;R04218;R02065	R07320;K14593;5.3.99.8;E5.3.99.8##CCS;No information about KM-value	R06947;K09838;1.14.13.90;E1.14.13.90##ABA1;No information about KM-value	R07199;K09838;1.14.13.90;E1.14.13.90##ABA1;No information about KM-value	R07559;K02294;1.14.13.-;crtR##crtZ;No information about KM-value	R07558;K02294;1.14.13.-;crtR##crtZ;No information about KM-value	R03823;No information of KEGG othology	R07512;K09835;5.-.-.-;crtH##crtISO;No information about KM-value	R07511;K00514;1.14.99.30;E1.14.99.30##crtQ##zds;No information about KM-value	R07510;K02293;1.14.99.-;PDS##crtP;No information about KM-value	R04218;No information of KEGG othology	R02065;K02291;2.5.1.32;crtB;No information about KM-value
Capsorubin	C08585	11	R07320;R07200;R06946;R07559;R07558;R03823;R07512;R07511;R07510;R04218;R02065	R07320;K14593;5.3.99.8;E5.3.99.8##CCS;No information about KM-value	R07200;K09838;1.14.13.90;E1.14.13.90##ABA1;No information about KM-value	R06946;K09838;1.14.13.90;E1.14.13.90##ABA1;No information about KM-value	R07559;K02294;1.14.13.-;crtR##crtZ;No information about KM-value	R07558;K02294;1.14.13.-;crtR##crtZ;No information about KM-value	R03823;No information of KEGG othology	R07512;K09835;5.-.-.-;crtH##crtISO;No information about KM-value	R07511;K00514;1.14.99.30;E1.14.99.30##crtQ##zds;No information about KM-value	R07510;K02293;1.14.99.-;PDS##crtP;No information about KM-value	R04218;No information of KEGG othology	R02065;K02291;2.5.1.32;crtB;No information about KM-value
Capsorubin	C08585	11	R07320;R07200;R07199;R07559;R07558;R03823;R07512;R07511;R07510;R04218;R02065	R07320;K14593;5.3.99.8;E5.3.99.8##CCS;No information about KM-value	R07200;K09838;1.14.13.90;E1.14.13.90##ABA1;No information about KM-value	R07199;K09838;1.14.13.90;E1.14.13.90##ABA1;No information about KM-value	R07559;K02294;1.14.13.-;crtR##crtZ;No information about KM-value	R07558;K02294;1.14.13.-;crtR##crtZ;No information about KM-value	R03823;No information of KEGG othology	R07512;K09835;5.-.-.-;crtH##crtISO;No information about KM-value	R07511;K00514;1.14.99.30;E1.14.99.30##crtQ##zds;No information about KM-value	R07510;K02293;1.14.99.-;PDS##crtP;No information about KM-value	R04218;No information of KEGG othology	R02065;K02291;2.5.1.32;crtB;No information about KM-value
Neoxanthin##all-trans-Neoxanthin	C08606	11	R06948;R06947;R06946;R07559;R07558;R03823;R07512;R07511;R07510;R04218;R02065	R06948;K14594;5.3.99.9;NSY;No information about KM-value	R06947;K09838;1.14.13.90;E1.14.13.90##ABA1;No information about KM-value	R06946;K09838;1.14.13.90;E1.14.13.90##ABA1;No information about KM-value	R07559;K02294;1.14.13.-;crtR##crtZ;No information about KM-value	R07558;K02294;1.14.13.-;crtR##crtZ;No information about KM-value	R03823;No information of KEGG othology	R07512;K09835;5.-.-.-;crtH##crtISO;No information about KM-value	R07511;K00514;1.14.99.30;E1.14.99.30##crtQ##zds;No information about KM-value	R07510;K02293;1.14.99.-;PDS##crtP;No information about KM-value	R04218;No information of KEGG othology	R02065;K02291;2.5.1.32;crtB;No information about KM-value
Neoxanthin##all-trans-Neoxanthin	C08606	11	R06948;R06947;R07199;R07559;R07558;R03823;R07512;R07511;R07510;R04218;R02065	R06948;K14594;5.3.99.9;NSY;No information about KM-value	R06947;K09838;1.14.13.90;E1.14.13.90##ABA1;No information about KM-value	R07199;K09838;1.14.13.90;E1.14.13.90##ABA1;No information about KM-value	R07559;K02294;1.14.13.-;crtR##crtZ;No information about KM-value	R07558;K02294;1.14.13.-;crtR##crtZ;No information about KM-value	R03823;No information of KEGG othology	R07512;K09835;5.-.-.-;crtH##crtISO;No information about KM-value	R07511;K00514;1.14.99.30;E1.14.99.30##crtQ##zds;No information about KM-value	R07510;K02293;1.14.99.-;PDS##crtP;No information about KM-value	R04218;No information of KEGG othology	R02065;K02291;2.5.1.32;crtB;No information about KM-value
Neoxanthin##all-trans-Neoxanthin	C08606	11	R06948;R07200;R06946;R07559;R07558;R03823;R07512;R07511;R07510;R04218;R02065	R06948;K14594;5.3.99.9;NSY;No information about KM-value	R07200;K09838;1.14.13.90;E1.14.13.90##ABA1;No information about KM-value	R06946;K09838;1.14.13.90;E1.14.13.90##ABA1;No information about KM-value	R07559;K02294;1.14.13.-;crtR##crtZ;No information about KM-value	R07558;K02294;1.14.13.-;crtR##crtZ;No information about KM-value	R03823;No information of KEGG othology	R07512;K09835;5.-.-.-;crtH##crtISO;No information about KM-value	R07511;K00514;1.14.99.30;E1.14.99.30##crtQ##zds;No information about KM-value	R07510;K02293;1.14.99.-;PDS##crtP;No information about KM-value	R04218;No information of KEGG othology	R02065;K02291;2.5.1.32;crtB;No information about KM-value
Neoxanthin##all-trans-Neoxanthin	C08606	11	R06948;R07200;R07199;R07559;R07558;R03823;R07512;R07511;R07510;R04218;R02065	R06948;K14594;5.3.99.9;NSY;No information about KM-value	R07200;K09838;1.14.13.90;E1.14.13.90##ABA1;No information about KM-value	R07199;K09838;1.14.13.90;E1.14.13.90##ABA1;No information about KM-value	R07559;K02294;1.14.13.-;crtR##crtZ;No information about KM-value	R07558;K02294;1.14.13.-;crtR##crtZ;No information about KM-value	R03823;No information of KEGG othology	R07512;K09835;5.-.-.-;crtH##crtISO;No information about KM-value	R07511;K00514;1.14.99.30;E1.14.99.30##crtQ##zds;No information about KM-value	R07510;K02293;1.14.99.-;PDS##crtP;No information about KM-value	R04218;No information of KEGG othology	R02065;K02291;2.5.1.32;crtB;No information about KM-value
Fluorobenzene	C11272	11	R08103;R08105;R08112;R08109;R08108;R08111;R08123;R08101;R08100;R08122;R00823	R08103;K03384;None;E1.14.12.-;None	R08105;K00224;None;E1.3.1.-;None	R08112;K05783;1.3.1.25;benD;No information about KM-value	R08109;K05784;None;benC;None	R08108;K05784;None;benC;None	R08111;K05783;1.3.1.25;benD;No information about KM-value	R08123;No information of KEGG othology	R08101;K05784;None;benC;None	R08100;K05784;None;benC;None	R08122;No information of KEGG othology	R00823;K11311;None;antC;None
Fluorobenzene	C11272	11	R08103;R08105;R08112;R08109;R08108;R08111;R08123;R08101;R08100;R08122;R00825	R08103;K03384;None;E1.14.12.-;None	R08105;K00224;None;E1.3.1.-;None	R08112;K05783;1.3.1.25;benD;No information about KM-value	R08109;K05784;None;benC;None	R08108;K05784;None;benC;None	R08111;K05783;1.3.1.25;benD;No information about KM-value	R08123;No information of KEGG othology	R08101;K05784;None;benC;None	R08100;K05784;None;benC;None	R08122;No information of KEGG othology	R00825;K11311;None;antC;None
Gibberellin A36	C11862	11	R06325;R06324;R06333;R06297;R06295;R06294;R06293;R06292;R06291;R05092;R02068	R06325;K12918;None;P450II;None	R06324;K12918;None;P450II;None	R06333;No information of KEGG othology	R06297;K04123;1.14.13.79;KAO;No information about KM-value	R06295;K04123;1.14.13.79;KAO;No information about KM-value	R06294;K04123;1.14.13.79;KAO;No information about KM-value	R06293;K04122;1.14.13.78;E1.14.13.78;No information about KM-value	R06292;K04122;1.14.13.78;E1.14.13.78;No information about KM-value	R06291;K04122;1.14.13.78;E1.14.13.78;No information about KM-value	R05092;K04121;4.2.3.19;E4.2.3.19;[15-3H]ent-copalyl diphosphate##0.0003##680358##Arabidopsis thaliana (thale cress)	R02068;K04120;5.5.1.13;E5.5.1.13;No information about KM-value
Gibberellin A36	C11862	11	R06325;R06324;R06339;R06341;R06295;R06294;R06293;R06292;R06291;R05092;R02068	R06325;K12918;None;P450II;None	R06324;K12918;None;P450II;None	R06339;K12917;None;P450I;None	R06341;K12917;None;P450I;None	R06295;K04123;1.14.13.79;KAO;No information about KM-value	R06294;K04123;1.14.13.79;KAO;No information about KM-value	R06293;K04122;1.14.13.78;E1.14.13.78;No information about KM-value	R06292;K04122;1.14.13.78;E1.14.13.78;No information about KM-value	R06291;K04122;1.14.13.78;E1.14.13.78;No information about KM-value	R05092;K04121;4.2.3.19;E4.2.3.19;[15-3H]ent-copalyl diphosphate##0.0003##680358##Arabidopsis thaliana (thale cress)	R02068;K04120;5.5.1.13;E5.5.1.13;No information about KM-value
Gibberellin A36	C11862	11	R06325;R06334;R06322;R06297;R06295;R06294;R06293;R06292;R06291;R05092;R02068	R06325;K12918;None;P450II;None	R06334;No information of KEGG othology	R06322;K05282;1.14.11.12;E1.14.11.12;No information about KM-value	R06297;K04123;1.14.13.79;KAO;No information about KM-value	R06295;K04123;1.14.13.79;KAO;No information about KM-value	R06294;K04123;1.14.13.79;KAO;No information about KM-value	R06293;K04122;1.14.13.78;E1.14.13.78;No information about KM-value	R06292;K04122;1.14.13.78;E1.14.13.78;No information about KM-value	R06291;K04122;1.14.13.78;E1.14.13.78;No information about KM-value	R05092;K04121;4.2.3.19;E4.2.3.19;[15-3H]ent-copalyl diphosphate##0.0003##680358##Arabidopsis thaliana (thale cress)	R02068;K04120;5.5.1.13;E5.5.1.13;No information about KM-value
Gibberellin A36	C11862	11	R06335;R06323;R06322;R06297;R06295;R06294;R06293;R06292;R06291;R05092;R02068	R06335;No information of KEGG othology	R06323;K05282;1.14.11.12;E1.14.11.12;No information about KM-value	R06322;K05282;1.14.11.12;E1.14.11.12;No information about KM-value	R06297;K04123;1.14.13.79;KAO;No information about KM-value	R06295;K04123;1.14.13.79;KAO;No information about KM-value	R06294;K04123;1.14.13.79;KAO;No information about KM-value	R06293;K04122;1.14.13.78;E1.14.13.78;No information about KM-value	R06292;K04122;1.14.13.78;E1.14.13.78;No information about KM-value	R06291;K04122;1.14.13.78;E1.14.13.78;No information about KM-value	R05092;K04121;4.2.3.19;E4.2.3.19;[15-3H]ent-copalyl diphosphate##0.0003##680358##Arabidopsis thaliana (thale cress)	R02068;K04120;5.5.1.13;E5.5.1.13;No information about KM-value
Gibberellin A9	C11863	11	R06326;R06323;R06322;R06297;R06295;R06294;R06293;R06292;R06291;R05092;R02068	R06326;K05282;1.14.11.12;E1.14.11.12;No information about KM-value	R06323;K05282;1.14.11.12;E1.14.11.12;No information about KM-value	R06322;K05282;1.14.11.12;E1.14.11.12;No information about KM-value	R06297;K04123;1.14.13.79;KAO;No information about KM-value	R06295;K04123;1.14.13.79;KAO;No information about KM-value	R06294;K04123;1.14.13.79;KAO;No information about KM-value	R06293;K04122;1.14.13.78;E1.14.13.78;No information about KM-value	R06292;K04122;1.14.13.78;E1.14.13.78;No information about KM-value	R06291;K04122;1.14.13.78;E1.14.13.78;No information about KM-value	R05092;K04121;4.2.3.19;E4.2.3.19;[15-3H]ent-copalyl diphosphate##0.0003##680358##Arabidopsis thaliana (thale cress)	R02068;K04120;5.5.1.13;E5.5.1.13;No information about KM-value
9-cis-Violaxanthin	C13433	11	R06950;R06947;R06946;R07559;R07558;R03823;R07512;R07511;R07510;R04218;R02065	R06950;No information of KEGG othology	R06947;K09838;1.14.13.90;E1.14.13.90##ABA1;No information about KM-value	R06946;K09838;1.14.13.90;E1.14.13.90##ABA1;No information about KM-value	R07559;K02294;1.14.13.-;crtR##crtZ;No information about KM-value	R07558;K02294;1.14.13.-;crtR##crtZ;No information about KM-value	R03823;No information of KEGG othology	R07512;K09835;5.-.-.-;crtH##crtISO;No information about KM-value	R07511;K00514;1.14.99.30;E1.14.99.30##crtQ##zds;No information about KM-value	R07510;K02293;1.14.99.-;PDS##crtP;No information about KM-value	R04218;No information of KEGG othology	R02065;K02291;2.5.1.32;crtB;No information about KM-value
9-cis-Violaxanthin	C13433	11	R06950;R06947;R07199;R07559;R07558;R03823;R07512;R07511;R07510;R04218;R02065	R06950;No information of KEGG othology	R06947;K09838;1.14.13.90;E1.14.13.90##ABA1;No information about KM-value	R07199;K09838;1.14.13.90;E1.14.13.90##ABA1;No information about KM-value	R07559;K02294;1.14.13.-;crtR##crtZ;No information about KM-value	R07558;K02294;1.14.13.-;crtR##crtZ;No information about KM-value	R03823;No information of KEGG othology	R07512;K09835;5.-.-.-;crtH##crtISO;No information about KM-value	R07511;K00514;1.14.99.30;E1.14.99.30##crtQ##zds;No information about KM-value	R07510;K02293;1.14.99.-;PDS##crtP;No information about KM-value	R04218;No information of KEGG othology	R02065;K02291;2.5.1.32;crtB;No information about KM-value
9-cis-Violaxanthin	C13433	11	R06950;R07200;R06946;R07559;R07558;R03823;R07512;R07511;R07510;R04218;R02065	R06950;No information of KEGG othology	R07200;K09838;1.14.13.90;E1.14.13.90##ABA1;No information about KM-value	R06946;K09838;1.14.13.90;E1.14.13.90##ABA1;No information about KM-value	R07559;K02294;1.14.13.-;crtR##crtZ;No information about KM-value	R07558;K02294;1.14.13.-;crtR##crtZ;No information about KM-value	R03823;No information of KEGG othology	R07512;K09835;5.-.-.-;crtH##crtISO;No information about KM-value	R07511;K00514;1.14.99.30;E1.14.99.30##crtQ##zds;No information about KM-value	R07510;K02293;1.14.99.-;PDS##crtP;No information about KM-value	R04218;No information of KEGG othology	R02065;K02291;2.5.1.32;crtB;No information about KM-value
9-cis-Violaxanthin	C13433	11	R06950;R07200;R07199;R07559;R07558;R03823;R07512;R07511;R07510;R04218;R02065	R06950;No information of KEGG othology	R07200;K09838;1.14.13.90;E1.14.13.90##ABA1;No information about KM-value	R07199;K09838;1.14.13.90;E1.14.13.90##ABA1;No information about KM-value	R07559;K02294;1.14.13.-;crtR##crtZ;No information about KM-value	R07558;K02294;1.14.13.-;crtR##crtZ;No information about KM-value	R03823;No information of KEGG othology	R07512;K09835;5.-.-.-;crtH##crtISO;No information about KM-value	R07511;K00514;1.14.99.30;E1.14.99.30##crtQ##zds;No information about KM-value	R07510;K02293;1.14.99.-;PDS##crtP;No information about KM-value	R04218;No information of KEGG othology	R02065;K02291;2.5.1.32;crtB;No information about KM-value
2-Hydroxy-4-hydroxymethylbenzalpyruvate	C14107	11	R06933;R06932;R06931;R06930;R06926;R06937;R06938;R06939;R03568;R07312;R00042	R06933;No information of KEGG othology	R06932;K05915;None;E1.13.-.-;None	R06931;K14582;1.3.1.29;nahB##doxE;naphthalene 1,2-dihydrodiol##0.00141##671464##Novosphingobium aromaticivorans	R06930;K14581;1.18.1.3;nahAa##ndoR;No information about KM-value	R06926;K00492;None;E1.14.13.-;None	R06937;K14581;1.18.1.3;nahAa##ndoR;No information about KM-value	R06938;No information of KEGG othology	R06939;K00480;1.14.13.1;E1.14.13.1;No information about KM-value	R03568;No information of KEGG othology	R07312;No information of KEGG othology	R00042;No information of KEGG othology
2-Hydroxy-4-hydroxymethylbenzalpyruvate	C14107	11	R06933;R06932;R06931;R06930;R06926;R06937;R06938;R06939;R03568;R07312;R02514	R06933;No information of KEGG othology	R06932;K05915;None;E1.13.-.-;None	R06931;K14582;1.3.1.29;nahB##doxE;naphthalene 1,2-dihydrodiol##0.00141##671464##Novosphingobium aromaticivorans	R06930;K14581;1.18.1.3;nahAa##ndoR;No information about KM-value	R06926;K00492;None;E1.14.13.-;None	R06937;K14581;1.18.1.3;nahAa##ndoR;No information about KM-value	R06938;No information of KEGG othology	R06939;K00480;1.14.13.1;E1.14.13.1;No information about KM-value	R03568;No information of KEGG othology	R07312;No information of KEGG othology	R02514;No information of KEGG othology
2-Hydroxy-4-hydroxymethylbenzalpyruvate	C14107	11	R06933;R06932;R06931;R06930;R06926;R06937;R06938;R06939;R03568;R07312;R02516	R06933;No information of KEGG othology	R06932;K05915;None;E1.13.-.-;None	R06931;K14582;1.3.1.29;nahB##doxE;naphthalene 1,2-dihydrodiol##0.00141##671464##Novosphingobium aromaticivorans	R06930;K14581;1.18.1.3;nahAa##ndoR;No information about KM-value	R06926;K00492;None;E1.14.13.-;None	R06937;K14581;1.18.1.3;nahAa##ndoR;No information about KM-value	R06938;No information of KEGG othology	R06939;K00480;1.14.13.1;E1.14.13.1;No information about KM-value	R03568;No information of KEGG othology	R07312;No information of KEGG othology	R02516;No information of KEGG othology
2-Hydroxy-4-hydroxymethylbenzalpyruvate	C14107	11	R06933;R06932;R06931;R06930;R06926;R06937;R06938;R06939;R03568;R07312;R06790	R06933;No information of KEGG othology	R06932;K05915;None;E1.13.-.-;None	R06931;K14582;1.3.1.29;nahB##doxE;naphthalene 1,2-dihydrodiol##0.00141##671464##Novosphingobium aromaticivorans	R06930;K14581;1.18.1.3;nahAa##ndoR;No information about KM-value	R06926;K00492;None;E1.14.13.-;None	R06937;K14581;1.18.1.3;nahAa##ndoR;No information about KM-value	R06938;No information of KEGG othology	R06939;K00480;1.14.13.1;E1.14.13.1;No information about KM-value	R03568;No information of KEGG othology	R07312;No information of KEGG othology	R06790;No information of KEGG othology
Castasterone	C15794	11	R07451;R07450;R07474;R07473;R07790;R07787;R07446;R07445;R07493;R03725;R04763	R07451;K12640;1.14.-.-;CYP85A2##BR6OX2;No information about KM-value	R07450;K12640;1.14.-.-;CYP85A2##BR6OX2;No information about KM-value	R07474;No information of KEGG othology	R07473;No information of KEGG othology	R07790;No information of KEGG othology	R07787;K12638;1.14.-.-;CYP90D1;No information about KM-value	R07446;No information of KEGG othology	R07445;K09587;1.14.13.-;CYP90B1##DWF4;No information about KM-value	R07493;K09828;1.3.1.72;DHCR24;5alpha-cholesta-7,24-dien-3beta-ol##0.037##288496##Rattus norvegicus (rat)	R03725;No information of KEGG othology	R04763;No information of KEGG othology
Castasterone	C15794	11	R07451;R07450;R07474;R07473;R07790;R07789;R07786;R07445;R07493;R03725;R04763	R07451;K12640;1.14.-.-;CYP85A2##BR6OX2;No information about KM-value	R07450;K12640;1.14.-.-;CYP85A2##BR6OX2;No information about KM-value	R07474;No information of KEGG othology	R07473;No information of KEGG othology	R07790;No information of KEGG othology	R07789;No information of KEGG othology	R07786;K12638;1.14.-.-;CYP90D1;No information about KM-value	R07445;K09587;1.14.13.-;CYP90B1##DWF4;No information about KM-value	R07493;K09828;1.3.1.72;DHCR24;5alpha-cholesta-7,24-dien-3beta-ol##0.037##288496##Rattus norvegicus (rat)	R03725;No information of KEGG othology	R04763;No information of KEGG othology
Castasterone	C15794	11	R07451;R07450;R07474;R07473;R07791;R07447;R07446;R07445;R07493;R03725;R04763	R07451;K12640;1.14.-.-;CYP85A2##BR6OX2;No information about KM-value	R07450;K12640;1.14.-.-;CYP85A2##BR6OX2;No information about KM-value	R07474;No information of KEGG othology	R07473;No information of KEGG othology	R07791;K12638;1.14.-.-;CYP90D1;No information about KM-value	R07447;K09591;1.3.99.-;DET2;No information about KM-value	R07446;No information of KEGG othology	R07445;K09587;1.14.13.-;CYP90B1##DWF4;No information about KM-value	R07493;K09828;1.3.1.72;DHCR24;5alpha-cholesta-7,24-dien-3beta-ol##0.037##288496##Rattus norvegicus (rat)	R03725;No information of KEGG othology	R04763;No information of KEGG othology
Castasterone	C15794	11	R07451;R07450;R07474;R07792;R07788;R07447;R07446;R07445;R07493;R03725;R04763	R07451;K12640;1.14.-.-;CYP85A2##BR6OX2;No information about KM-value	R07450;K12640;1.14.-.-;CYP85A2##BR6OX2;No information about KM-value	R07474;No information of KEGG othology	R07792;K12638;1.14.-.-;CYP90D1;No information about KM-value	R07788;No information of KEGG othology	R07447;K09591;1.3.99.-;DET2;No information about KM-value	R07446;No information of KEGG othology	R07445;K09587;1.14.13.-;CYP90B1##DWF4;No information about KM-value	R07493;K09828;1.3.1.72;DHCR24;5alpha-cholesta-7,24-dien-3beta-ol##0.037##288496##Rattus norvegicus (rat)	R03725;No information of KEGG othology	R04763;No information of KEGG othology
Spirilloxanthin	C15881	11	R07524;R07523;R07522;R07521;R07520;R07519;R07512;R07511;R07510;R04218;R02065	R07524;K09846;2.1.1.-;crtF;No information about KM-value	R07523;K09845;1.14.99.-;crtD;No information about KM-value	R07522;K09844;None;crtC;None	R07521;K09846;2.1.1.-;crtF;No information about KM-value	R07520;K09845;1.14.99.-;crtD;No information about KM-value	R07519;K09844;None;crtC;None	R07512;K09835;5.-.-.-;crtH##crtISO;No information about KM-value	R07511;K00514;1.14.99.30;E1.14.99.30##crtQ##zds;No information about KM-value	R07510;K02293;1.14.99.-;PDS##crtP;No information about KM-value	R04218;No information of KEGG othology	R02065;K02291;2.5.1.32;crtB;No information about KM-value
Spheroidene	C15900	11	R07535;R07534;R07532;R06960;R06961;R06963;R07512;R07511;R07510;R04218;R02065	R07535;K09846;2.1.1.-;crtF;No information about KM-value	R07534;K09845;1.14.99.-;crtD;No information about KM-value	R07532;K09844;None;crtC;None	R06960;K06444;1.14.-.-;lcyE##crtL2;No information about KM-value	R06961;K00514;1.14.99.30;E1.14.99.30##crtQ##zds;No information about KM-value	R06963;K06444;1.14.-.-;lcyE##crtL2;No information about KM-value	R07512;K09835;5.-.-.-;crtH##crtISO;No information about KM-value	R07511;K00514;1.14.99.30;E1.14.99.30##crtQ##zds;No information about KM-value	R07510;K02293;1.14.99.-;PDS##crtP;No information about KM-value	R04218;No information of KEGG othology	R02065;K02291;2.5.1.32;crtB;No information about KM-value
4-Fluoromuconolactone	C16476	11	R08116;R08115;R08112;R08109;R08108;R08111;R08123;R08101;R08100;R08122;R00823	R08116;K01856;5.5.1.1;catB;cis,cis-Muconate##0.0071##701775##Rhodococcus opacus	R08116;K01856;5.5.1.1;catB;2-Methyl-cis,cis-muconate##0.029##661780##Arthrobacter sp. fb24	R08116;K01856;5.5.1.1;catB;3-ethyl-cis,cis-muconate##0.67##661780##Arthrobacter sp. fb24	R08115;K03381;1.13.11.1;catA;3-Chlorocatechol##0.0007##712893##Rhodococcus opacus	R08112;K05783;1.3.1.25;benD;No information about KM-value	R08109;K05784;None;benC;None	R08108;K05784;None;benC;None	R08111;K05783;1.3.1.25;benD;No information about KM-value	R08123;No information of KEGG othology	R08101;K05784;None;benC;None	R08100;K05784;None;benC;None	R08122;No information of KEGG othology	R00823;K11311;None;antC;None
4-Fluoromuconolactone	C16476	11	R08116;R08115;R08112;R08109;R08108;R08111;R08123;R08101;R08100;R08122;R00825	R08116;K01856;5.5.1.1;catB;cis,cis-Muconate##0.0071##701775##Rhodococcus opacus	R08116;K01856;5.5.1.1;catB;2-Methyl-cis,cis-muconate##0.029##661780##Arthrobacter sp. fb24	R08116;K01856;5.5.1.1;catB;3-ethyl-cis,cis-muconate##0.67##661780##Arthrobacter sp. fb24	R08115;K03381;1.13.11.1;catA;3-Chlorocatechol##0.0007##712893##Rhodococcus opacus	R08112;K05783;1.3.1.25;benD;No information about KM-value	R08109;K05784;None;benC;None	R08108;K05784;None;benC;None	R08111;K05783;1.3.1.25;benD;No information about KM-value	R08123;No information of KEGG othology	R08101;K05784;None;benC;None	R08100;K05784;None;benC;None	R08122;No information of KEGG othology	R00825;K11311;None;antC;None
Astaxanthin diester	C16486	11	R08102;R07572;R07566;R07561;R05345;R03823;R07512;R07511;R07510;R04218;R02065	R08102;No information of KEGG othology	R07572;K02294;1.14.13.-;crtR##crtZ;No information about KM-value	R07566;K09836;None;crtW;None	R07561;K02294;1.14.13.-;crtR##crtZ;No information about KM-value	R05345;K09836;None;crtW;None	R03823;No information of KEGG othology	R07512;K09835;5.-.-.-;crtH##crtISO;No information about KM-value	R07511;K00514;1.14.99.30;E1.14.99.30##crtQ##zds;No information about KM-value	R07510;K02293;1.14.99.-;PDS##crtP;No information about KM-value	R04218;No information of KEGG othology	R02065;K02291;2.5.1.32;crtB;No information about KM-value
Astaxanthin diester	C16486	11	R08102;R07573;R07571;R07559;R07558;R03823;R07512;R07511;R07510;R04218;R02065	R08102;No information of KEGG othology	R07573;K09836;None;crtW;None	R07571;K09836;None;crtW;None	R07559;K02294;1.14.13.-;crtR##crtZ;No information about KM-value	R07558;K02294;1.14.13.-;crtR##crtZ;No information about KM-value	R03823;No information of KEGG othology	R07512;K09835;5.-.-.-;crtH##crtISO;No information about KM-value	R07511;K00514;1.14.99.30;E1.14.99.30##crtQ##zds;No information about KM-value	R07510;K02293;1.14.99.-;PDS##crtP;No information about KM-value	R04218;No information of KEGG othology	R02065;K02291;2.5.1.32;crtB;No information about KM-value
Astaxanthin diester	C16486	11	R08102;R07572;R07566;R07564;R07558;R03823;R07512;R07511;R07510;R04218;R02065	R08102;No information of KEGG othology	R07572;K02294;1.14.13.-;crtR##crtZ;No information about KM-value	R07566;K09836;None;crtW;None	R07564;K09836;None;crtW;None	R07558;K02294;1.14.13.-;crtR##crtZ;No information about KM-value	R03823;No information of KEGG othology	R07512;K09835;5.-.-.-;crtH##crtISO;No information about KM-value	R07511;K00514;1.14.99.30;E1.14.99.30##crtQ##zds;No information about KM-value	R07510;K02293;1.14.99.-;PDS##crtP;No information about KM-value	R04218;No information of KEGG othology	R02065;K02291;2.5.1.32;crtB;No information about KM-value
Astaxanthin diester	C16486	11	R08102;R07572;R07567;R07562;R05345;R03823;R07512;R07511;R07510;R04218;R02065	R08102;No information of KEGG othology	R07572;K02294;1.14.13.-;crtR##crtZ;No information about KM-value	R07567;K09836;None;crtW;None	R07562;K02294;1.14.13.-;crtR##crtZ;No information about KM-value	R05345;K09836;None;crtW;None	R03823;No information of KEGG othology	R07512;K09835;5.-.-.-;crtH##crtISO;No information about KM-value	R07511;K00514;1.14.99.30;E1.14.99.30##crtQ##zds;No information about KM-value	R07510;K02293;1.14.99.-;PDS##crtP;No information about KM-value	R04218;No information of KEGG othology	R02065;K02291;2.5.1.32;crtB;No information about KM-value
Astaxanthin diester	C16486	11	R08102;R07572;R07567;R07565;R07558;R03823;R07512;R07511;R07510;R04218;R02065	R08102;No information of KEGG othology	R07572;K02294;1.14.13.-;crtR##crtZ;No information about KM-value	R07567;K09836;None;crtW;None	R07565;K09836;None;crtW;None	R07558;K02294;1.14.13.-;crtR##crtZ;No information about KM-value	R03823;No information of KEGG othology	R07512;K09835;5.-.-.-;crtH##crtISO;No information about KM-value	R07511;K00514;1.14.99.30;E1.14.99.30##crtQ##zds;No information about KM-value	R07510;K02293;1.14.99.-;PDS##crtP;No information about KM-value	R04218;No information of KEGG othology	R02065;K02291;2.5.1.32;crtB;No information about KM-value
Astaxanthin diester	C16486	11	R08102;R07572;R07568;R07563;R05345;R03823;R07512;R07511;R07510;R04218;R02065	R08102;No information of KEGG othology	R07572;K02294;1.14.13.-;crtR##crtZ;No information about KM-value	R07568;K02294;1.14.13.-;crtR##crtZ;No information about KM-value	R07563;K09836;None;crtW;None	R05345;K09836;None;crtW;None	R03823;No information of KEGG othology	R07512;K09835;5.-.-.-;crtH##crtISO;No information about KM-value	R07511;K00514;1.14.99.30;E1.14.99.30##crtQ##zds;No information about KM-value	R07510;K02293;1.14.99.-;PDS##crtP;No information about KM-value	R04218;No information of KEGG othology	R02065;K02291;2.5.1.32;crtB;No information about KM-value
Astaxanthin diester	C16486	11	R08102;R07573;R07569;R07561;R05345;R03823;R07512;R07511;R07510;R04218;R02065	R08102;No information of KEGG othology	R07573;K09836;None;crtW;None	R07569;K02294;1.14.13.-;crtR##crtZ;No information about KM-value	R07561;K02294;1.14.13.-;crtR##crtZ;No information about KM-value	R05345;K09836;None;crtW;None	R03823;No information of KEGG othology	R07512;K09835;5.-.-.-;crtH##crtISO;No information about KM-value	R07511;K00514;1.14.99.30;E1.14.99.30##crtQ##zds;No information about KM-value	R07510;K02293;1.14.99.-;PDS##crtP;No information about KM-value	R04218;No information of KEGG othology	R02065;K02291;2.5.1.32;crtB;No information about KM-value
Astaxanthin diester	C16486	11	R08102;R07573;R07569;R07564;R07558;R03823;R07512;R07511;R07510;R04218;R02065	R08102;No information of KEGG othology	R07573;K09836;None;crtW;None	R07569;K02294;1.14.13.-;crtR##crtZ;No information about KM-value	R07564;K09836;None;crtW;None	R07558;K02294;1.14.13.-;crtR##crtZ;No information about KM-value	R03823;No information of KEGG othology	R07512;K09835;5.-.-.-;crtH##crtISO;No information about KM-value	R07511;K00514;1.14.99.30;E1.14.99.30##crtQ##zds;No information about KM-value	R07510;K02293;1.14.99.-;PDS##crtP;No information about KM-value	R04218;No information of KEGG othology	R02065;K02291;2.5.1.32;crtB;No information about KM-value
Astaxanthin diester	C16486	11	R08102;R07573;R07570;R07562;R05345;R03823;R07512;R07511;R07510;R04218;R02065	R08102;No information of KEGG othology	R07573;K09836;None;crtW;None	R07570;K02294;1.14.13.-;crtR##crtZ;No information about KM-value	R07562;K02294;1.14.13.-;crtR##crtZ;No information about KM-value	R05345;K09836;None;crtW;None	R03823;No information of KEGG othology	R07512;K09835;5.-.-.-;crtH##crtISO;No information about KM-value	R07511;K00514;1.14.99.30;E1.14.99.30##crtQ##zds;No information about KM-value	R07510;K02293;1.14.99.-;PDS##crtP;No information about KM-value	R04218;No information of KEGG othology	R02065;K02291;2.5.1.32;crtB;No information about KM-value
Astaxanthin diester	C16486	11	R08102;R07573;R07570;R07565;R07558;R03823;R07512;R07511;R07510;R04218;R02065	R08102;No information of KEGG othology	R07573;K09836;None;crtW;None	R07570;K02294;1.14.13.-;crtR##crtZ;No information about KM-value	R07565;K09836;None;crtW;None	R07558;K02294;1.14.13.-;crtR##crtZ;No information about KM-value	R03823;No information of KEGG othology	R07512;K09835;5.-.-.-;crtH##crtISO;No information about KM-value	R07511;K00514;1.14.99.30;E1.14.99.30##crtQ##zds;No information about KM-value	R07510;K02293;1.14.99.-;PDS##crtP;No information about KM-value	R04218;No information of KEGG othology	R02065;K02291;2.5.1.32;crtB;No information about KM-value
2-(5'-Methylthio)pentylmalic acid##2-(5'-Methylthio)pentylmalate	C17222	11	R08631;R08629;R08628;R08627;R08625;R08624;R08623;R08621;R08620;R08619;R00648	R08631;No information of KEGG othology	R08629;No information of KEGG othology	R08628;No information of KEGG othology	R08627;No information of KEGG othology	R08625;No information of KEGG othology	R08624;No information of KEGG othology	R08623;No information of KEGG othology	R08621;No information of KEGG othology	R08620;No information of KEGG othology	R08619;No information of KEGG othology	R00648;K03334;1.4.3.2;IL4I1;L-Lys##0.015##651026##Rhodococcus opacus
2-(5'-Methylthio)pentylmalic acid##2-(5'-Methylthio)pentylmalate	C17222	11	R08631;R08629;R08628;R08627;R08625;R08624;R08623;R08621;R08620;R08619;R00652	R08631;No information of KEGG othology	R08629;No information of KEGG othology	R08628;No information of KEGG othology	R08627;No information of KEGG othology	R08625;No information of KEGG othology	R08624;No information of KEGG othology	R08623;No information of KEGG othology	R08621;No information of KEGG othology	R08620;No information of KEGG othology	R08619;No information of KEGG othology	R00652;No information of KEGG othology
2-(5'-Methylthio)pentylmalic acid##2-(5'-Methylthio)pentylmalate	C17222	11	R08631;R08629;R08628;R08627;R08625;R08624;R08623;R08621;R08620;R08619;R07396	R08631;No information of KEGG othology	R08629;No information of KEGG othology	R08628;No information of KEGG othology	R08627;No information of KEGG othology	R08625;No information of KEGG othology	R08624;No information of KEGG othology	R08623;No information of KEGG othology	R08621;No information of KEGG othology	R08620;No information of KEGG othology	R08619;No information of KEGG othology	R07396;K00832;2.6.1.57;tyrB;4-hydroxyphenylpyruvate##0.032##636658##Bacillus subtilis
(25S)-3alpha,7alpha-Dihydroxy-5beta-cholestanoyl-CoA	C17346	11	R08739;R08738;R04506;R04805;R04806;R04818;R04817;R04263;R01463;R01457;R04763	R08739;K01796;5.1.99.4;E5.1.99.4##AMACR##mcr;trihydroxycoprostanoyl-CoA##0.0316##2447##Homo sapiens (human)	R08739;K01796;5.1.99.4;E5.1.99.4##AMACR##mcr;pristanoyl-CoA##0.076##2446##Rattus norvegicus (rat)	R08739;K01796;5.1.99.4;E5.1.99.4##AMACR##mcr;(R)-2-methyldecanoyl-CoA##1.2##706046##Homo sapiens (human)	R08738;K08748;6.2.1.7;SLC27A5##FATP5;Chenodeoxycholate##0.018##660788##Rattus norvegicus (rat)	R08738;K08748;6.2.1.7;SLC27A5##FATP5;CoA##0.038##832##Rattus norvegicus (rat)	R04506;K14085;1.2.1.3;ALDH7A1;4-(dimethylamino)cinnamaldehyde##0.0001##348695##Rattus norvegicus (rat)	R04805;K00001;1.1.1.1;E1.1.1.1##adh;1-hydroxymethyl-6-methylpyrene##0.00028##701322##Homo sapiens (human)	R04806;K00488;1.14.13.15;CYP27A;5beta-Cholestane-3alpha,7alpha,12alpha-triol##0.0045##439029##Rattus norvegicus (rat)	R04818;K00037;1.1.1.50;E1.1.1.50;3alpha-adiol##0.0001##389540##Rattus norvegicus (rat)	R04817;K00251;1.3.1.3;AKR1D1;androstenedione##0.00037##702225##Homo sapiens (human)	R04263;K12408;1.1.1.181;HSD3B7;No information about KM-value	R01463;K00489;1.14.13.17;CYP7A1;more##-999##285307##Rattus norvegicus (rat)	R01463;K00489;1.14.13.17;CYP7A1;cholesterol##0.015##285309##Rattus norvegicus (rat)	R01463;K00489;1.14.13.17;CYP7A1;O2##0.02##285297##Rattus norvegicus (rat)	R01457;K09828;1.3.1.72;DHCR24;5alpha-cholesta-7,24-dien-3beta-ol##0.037##288496##Rattus norvegicus (rat)	R04763;No information of KEGG othology
(25S)-3alpha,7alpha-Dihydroxy-5beta-cholestanoyl-CoA	C17346	11	R08739;R08738;R04506;R04805;R04806;R04819;R04817;R04263;R01463;R01457;R04763	R08739;K01796;5.1.99.4;E5.1.99.4##AMACR##mcr;trihydroxycoprostanoyl-CoA##0.0316##2447##Homo sapiens (human)	R08739;K01796;5.1.99.4;E5.1.99.4##AMACR##mcr;pristanoyl-CoA##0.076##2446##Rattus norvegicus (rat)	R08739;K01796;5.1.99.4;E5.1.99.4##AMACR##mcr;(R)-2-methyldecanoyl-CoA##1.2##706046##Homo sapiens (human)	R08738;K08748;6.2.1.7;SLC27A5##FATP5;Chenodeoxycholate##0.018##660788##Rattus norvegicus (rat)	R08738;K08748;6.2.1.7;SLC27A5##FATP5;CoA##0.038##832##Rattus norvegicus (rat)	R04506;K14085;1.2.1.3;ALDH7A1;4-(dimethylamino)cinnamaldehyde##0.0001##348695##Rattus norvegicus (rat)	R04805;K00001;1.1.1.1;E1.1.1.1##adh;1-hydroxymethyl-6-methylpyrene##0.00028##701322##Homo sapiens (human)	R04806;K00488;1.14.13.15;CYP27A;5beta-Cholestane-3alpha,7alpha,12alpha-triol##0.0045##439029##Rattus norvegicus (rat)	R04819;K00037;1.1.1.50;E1.1.1.50;3alpha-adiol##0.0001##389540##Rattus norvegicus (rat)	R04817;K00251;1.3.1.3;AKR1D1;androstenedione##0.00037##702225##Homo sapiens (human)	R04263;K12408;1.1.1.181;HSD3B7;No information about KM-value	R01463;K00489;1.14.13.17;CYP7A1;more##-999##285307##Rattus norvegicus (rat)	R01463;K00489;1.14.13.17;CYP7A1;cholesterol##0.015##285309##Rattus norvegicus (rat)	R01463;K00489;1.14.13.17;CYP7A1;O2##0.02##285297##Rattus norvegicus (rat)	R01457;K09828;1.3.1.72;DHCR24;5alpha-cholesta-7,24-dien-3beta-ol##0.037##288496##Rattus norvegicus (rat)	R04763;No information of KEGG othology
(25S)-3alpha,7alpha-Dihydroxy-5beta-cholestanoyl-CoA	C17346	11	R08739;R08738;R04506;R04805;R04806;R04819;R04817;R04264;R01463;R01457;R04763	R08739;K01796;5.1.99.4;E5.1.99.4##AMACR##mcr;trihydroxycoprostanoyl-CoA##0.0316##2447##Homo sapiens (human)	R08739;K01796;5.1.99.4;E5.1.99.4##AMACR##mcr;pristanoyl-CoA##0.076##2446##Rattus norvegicus (rat)	R08739;K01796;5.1.99.4;E5.1.99.4##AMACR##mcr;(R)-2-methyldecanoyl-CoA##1.2##706046##Homo sapiens (human)	R08738;K08748;6.2.1.7;SLC27A5##FATP5;Chenodeoxycholate##0.018##660788##Rattus norvegicus (rat)	R08738;K08748;6.2.1.7;SLC27A5##FATP5;CoA##0.038##832##Rattus norvegicus (rat)	R04506;K14085;1.2.1.3;ALDH7A1;4-(dimethylamino)cinnamaldehyde##0.0001##348695##Rattus norvegicus (rat)	R04805;K00001;1.1.1.1;E1.1.1.1##adh;1-hydroxymethyl-6-methylpyrene##0.00028##701322##Homo sapiens (human)	R04806;K00488;1.14.13.15;CYP27A;5beta-Cholestane-3alpha,7alpha,12alpha-triol##0.0045##439029##Rattus norvegicus (rat)	R04819;K00037;1.1.1.50;E1.1.1.50;3alpha-adiol##0.0001##389540##Rattus norvegicus (rat)	R04817;K00251;1.3.1.3;AKR1D1;androstenedione##0.00037##702225##Homo sapiens (human)	R04264;No information of KEGG othology	R01463;K00489;1.14.13.17;CYP7A1;more##-999##285307##Rattus norvegicus (rat)	R01463;K00489;1.14.13.17;CYP7A1;cholesterol##0.015##285309##Rattus norvegicus (rat)	R01463;K00489;1.14.13.17;CYP7A1;O2##0.02##285297##Rattus norvegicus (rat)	R01457;K09828;1.3.1.72;DHCR24;5alpha-cholesta-7,24-dien-3beta-ol##0.037##288496##Rattus norvegicus (rat)	R04763;No information of KEGG othology
(25S)-3alpha,7alpha-Dihydroxy-5beta-cholestanoyl-CoA	C17346	11	R08739;R08738;R04506;R08758;R04806;R04818;R04817;R04263;R01463;R01457;R04763	R08739;K01796;5.1.99.4;E5.1.99.4##AMACR##mcr;trihydroxycoprostanoyl-CoA##0.0316##2447##Homo sapiens (human)	R08739;K01796;5.1.99.4;E5.1.99.4##AMACR##mcr;pristanoyl-CoA##0.076##2446##Rattus norvegicus (rat)	R08739;K01796;5.1.99.4;E5.1.99.4##AMACR##mcr;(R)-2-methyldecanoyl-CoA##1.2##706046##Homo sapiens (human)	R08738;K08748;6.2.1.7;SLC27A5##FATP5;Chenodeoxycholate##0.018##660788##Rattus norvegicus (rat)	R08738;K08748;6.2.1.7;SLC27A5##FATP5;CoA##0.038##832##Rattus norvegicus (rat)	R04506;K14085;1.2.1.3;ALDH7A1;4-(dimethylamino)cinnamaldehyde##0.0001##348695##Rattus norvegicus (rat)	R08758;K00488;1.14.13.15;CYP27A;5beta-Cholestane-3alpha,7alpha,12alpha-triol##0.0045##439029##Rattus norvegicus (rat)	R04806;K00488;1.14.13.15;CYP27A;5beta-Cholestane-3alpha,7alpha,12alpha-triol##0.0045##439029##Rattus norvegicus (rat)	R04818;K00037;1.1.1.50;E1.1.1.50;3alpha-adiol##0.0001##389540##Rattus norvegicus (rat)	R04817;K00251;1.3.1.3;AKR1D1;androstenedione##0.00037##702225##Homo sapiens (human)	R04263;K12408;1.1.1.181;HSD3B7;No information about KM-value	R01463;K00489;1.14.13.17;CYP7A1;more##-999##285307##Rattus norvegicus (rat)	R01463;K00489;1.14.13.17;CYP7A1;cholesterol##0.015##285309##Rattus norvegicus (rat)	R01463;K00489;1.14.13.17;CYP7A1;O2##0.02##285297##Rattus norvegicus (rat)	R01457;K09828;1.3.1.72;DHCR24;5alpha-cholesta-7,24-dien-3beta-ol##0.037##288496##Rattus norvegicus (rat)	R04763;No information of KEGG othology
(25S)-3alpha,7alpha-Dihydroxy-5beta-cholestanoyl-CoA	C17346	11	R08739;R08738;R04506;R08758;R04806;R04818;R04817;R04264;R01463;R01457;R04763	R08739;K01796;5.1.99.4;E5.1.99.4##AMACR##mcr;trihydroxycoprostanoyl-CoA##0.0316##2447##Homo sapiens (human)	R08739;K01796;5.1.99.4;E5.1.99.4##AMACR##mcr;pristanoyl-CoA##0.076##2446##Rattus norvegicus (rat)	R08739;K01796;5.1.99.4;E5.1.99.4##AMACR##mcr;(R)-2-methyldecanoyl-CoA##1.2##706046##Homo sapiens (human)	R08738;K08748;6.2.1.7;SLC27A5##FATP5;Chenodeoxycholate##0.018##660788##Rattus norvegicus (rat)	R08738;K08748;6.2.1.7;SLC27A5##FATP5;CoA##0.038##832##Rattus norvegicus (rat)	R04506;K14085;1.2.1.3;ALDH7A1;4-(dimethylamino)cinnamaldehyde##0.0001##348695##Rattus norvegicus (rat)	R08758;K00488;1.14.13.15;CYP27A;5beta-Cholestane-3alpha,7alpha,12alpha-triol##0.0045##439029##Rattus norvegicus (rat)	R04806;K00488;1.14.13.15;CYP27A;5beta-Cholestane-3alpha,7alpha,12alpha-triol##0.0045##439029##Rattus norvegicus (rat)	R04818;K00037;1.1.1.50;E1.1.1.50;3alpha-adiol##0.0001##389540##Rattus norvegicus (rat)	R04817;K00251;1.3.1.3;AKR1D1;androstenedione##0.00037##702225##Homo sapiens (human)	R04264;No information of KEGG othology	R01463;K00489;1.14.13.17;CYP7A1;more##-999##285307##Rattus norvegicus (rat)	R01463;K00489;1.14.13.17;CYP7A1;cholesterol##0.015##285309##Rattus norvegicus (rat)	R01463;K00489;1.14.13.17;CYP7A1;O2##0.02##285297##Rattus norvegicus (rat)	R01457;K09828;1.3.1.72;DHCR24;5alpha-cholesta-7,24-dien-3beta-ol##0.037##288496##Rattus norvegicus (rat)	R04763;No information of KEGG othology
(25S)-3alpha,7alpha-Dihydroxy-5beta-cholestanoyl-CoA	C17346	11	R08739;R08738;R04506;R08758;R04806;R04819;R04817;R04263;R01463;R01457;R04763	R08739;K01796;5.1.99.4;E5.1.99.4##AMACR##mcr;trihydroxycoprostanoyl-CoA##0.0316##2447##Homo sapiens (human)	R08739;K01796;5.1.99.4;E5.1.99.4##AMACR##mcr;pristanoyl-CoA##0.076##2446##Rattus norvegicus (rat)	R08739;K01796;5.1.99.4;E5.1.99.4##AMACR##mcr;(R)-2-methyldecanoyl-CoA##1.2##706046##Homo sapiens (human)	R08738;K08748;6.2.1.7;SLC27A5##FATP5;Chenodeoxycholate##0.018##660788##Rattus norvegicus (rat)	R08738;K08748;6.2.1.7;SLC27A5##FATP5;CoA##0.038##832##Rattus norvegicus (rat)	R04506;K14085;1.2.1.3;ALDH7A1;4-(dimethylamino)cinnamaldehyde##0.0001##348695##Rattus norvegicus (rat)	R08758;K00488;1.14.13.15;CYP27A;5beta-Cholestane-3alpha,7alpha,12alpha-triol##0.0045##439029##Rattus norvegicus (rat)	R04806;K00488;1.14.13.15;CYP27A;5beta-Cholestane-3alpha,7alpha,12alpha-triol##0.0045##439029##Rattus norvegicus (rat)	R04819;K00037;1.1.1.50;E1.1.1.50;3alpha-adiol##0.0001##389540##Rattus norvegicus (rat)	R04817;K00251;1.3.1.3;AKR1D1;androstenedione##0.00037##702225##Homo sapiens (human)	R04263;K12408;1.1.1.181;HSD3B7;No information about KM-value	R01463;K00489;1.14.13.17;CYP7A1;more##-999##285307##Rattus norvegicus (rat)	R01463;K00489;1.14.13.17;CYP7A1;cholesterol##0.015##285309##Rattus norvegicus (rat)	R01463;K00489;1.14.13.17;CYP7A1;O2##0.02##285297##Rattus norvegicus (rat)	R01457;K09828;1.3.1.72;DHCR24;5alpha-cholesta-7,24-dien-3beta-ol##0.037##288496##Rattus norvegicus (rat)	R04763;No information of KEGG othology
(25S)-3alpha,7alpha-Dihydroxy-5beta-cholestanoyl-CoA	C17346	11	R08739;R08738;R04506;R08758;R04806;R04819;R04817;R04264;R01463;R01457;R04763	R08739;K01796;5.1.99.4;E5.1.99.4##AMACR##mcr;trihydroxycoprostanoyl-CoA##0.0316##2447##Homo sapiens (human)	R08739;K01796;5.1.99.4;E5.1.99.4##AMACR##mcr;pristanoyl-CoA##0.076##2446##Rattus norvegicus (rat)	R08739;K01796;5.1.99.4;E5.1.99.4##AMACR##mcr;(R)-2-methyldecanoyl-CoA##1.2##706046##Homo sapiens (human)	R08738;K08748;6.2.1.7;SLC27A5##FATP5;Chenodeoxycholate##0.018##660788##Rattus norvegicus (rat)	R08738;K08748;6.2.1.7;SLC27A5##FATP5;CoA##0.038##832##Rattus norvegicus (rat)	R04506;K14085;1.2.1.3;ALDH7A1;4-(dimethylamino)cinnamaldehyde##0.0001##348695##Rattus norvegicus (rat)	R08758;K00488;1.14.13.15;CYP27A;5beta-Cholestane-3alpha,7alpha,12alpha-triol##0.0045##439029##Rattus norvegicus (rat)	R04806;K00488;1.14.13.15;CYP27A;5beta-Cholestane-3alpha,7alpha,12alpha-triol##0.0045##439029##Rattus norvegicus (rat)	R04819;K00037;1.1.1.50;E1.1.1.50;3alpha-adiol##0.0001##389540##Rattus norvegicus (rat)	R04817;K00251;1.3.1.3;AKR1D1;androstenedione##0.00037##702225##Homo sapiens (human)	R04264;No information of KEGG othology	R01463;K00489;1.14.13.17;CYP7A1;more##-999##285307##Rattus norvegicus (rat)	R01463;K00489;1.14.13.17;CYP7A1;cholesterol##0.015##285309##Rattus norvegicus (rat)	R01463;K00489;1.14.13.17;CYP7A1;O2##0.02##285297##Rattus norvegicus (rat)	R01457;K09828;1.3.1.72;DHCR24;5alpha-cholesta-7,24-dien-3beta-ol##0.037##288496##Rattus norvegicus (rat)	R04763;No information of KEGG othology
(25S)-3alpha,7alpha-Dihydroxy-5beta-cholestanoyl-CoA	C17346	11	R08739;R08738;R08760;R04805;R04806;R04818;R04817;R04263;R01463;R01457;R04763	R08739;K01796;5.1.99.4;E5.1.99.4##AMACR##mcr;trihydroxycoprostanoyl-CoA##0.0316##2447##Homo sapiens (human)	R08739;K01796;5.1.99.4;E5.1.99.4##AMACR##mcr;pristanoyl-CoA##0.076##2446##Rattus norvegicus (rat)	R08739;K01796;5.1.99.4;E5.1.99.4##AMACR##mcr;(R)-2-methyldecanoyl-CoA##1.2##706046##Homo sapiens (human)	R08738;K08748;6.2.1.7;SLC27A5##FATP5;Chenodeoxycholate##0.018##660788##Rattus norvegicus (rat)	R08738;K08748;6.2.1.7;SLC27A5##FATP5;CoA##0.038##832##Rattus norvegicus (rat)	R08760;K00488;1.14.13.15;CYP27A;5beta-Cholestane-3alpha,7alpha,12alpha-triol##0.0045##439029##Rattus norvegicus (rat)	R04805;K00001;1.1.1.1;E1.1.1.1##adh;1-hydroxymethyl-6-methylpyrene##0.00028##701322##Homo sapiens (human)	R04806;K00488;1.14.13.15;CYP27A;5beta-Cholestane-3alpha,7alpha,12alpha-triol##0.0045##439029##Rattus norvegicus (rat)	R04818;K00037;1.1.1.50;E1.1.1.50;3alpha-adiol##0.0001##389540##Rattus norvegicus (rat)	R04817;K00251;1.3.1.3;AKR1D1;androstenedione##0.00037##702225##Homo sapiens (human)	R04263;K12408;1.1.1.181;HSD3B7;No information about KM-value	R01463;K00489;1.14.13.17;CYP7A1;more##-999##285307##Rattus norvegicus (rat)	R01463;K00489;1.14.13.17;CYP7A1;cholesterol##0.015##285309##Rattus norvegicus (rat)	R01463;K00489;1.14.13.17;CYP7A1;O2##0.02##285297##Rattus norvegicus (rat)	R01457;K09828;1.3.1.72;DHCR24;5alpha-cholesta-7,24-dien-3beta-ol##0.037##288496##Rattus norvegicus (rat)	R04763;No information of KEGG othology
(25S)-3alpha,7alpha-Dihydroxy-5beta-cholestanoyl-CoA	C17346	11	R08739;R08738;R08760;R04805;R04806;R04818;R04817;R04264;R01463;R01457;R04763	R08739;K01796;5.1.99.4;E5.1.99.4##AMACR##mcr;trihydroxycoprostanoyl-CoA##0.0316##2447##Homo sapiens (human)	R08739;K01796;5.1.99.4;E5.1.99.4##AMACR##mcr;pristanoyl-CoA##0.076##2446##Rattus norvegicus (rat)	R08739;K01796;5.1.99.4;E5.1.99.4##AMACR##mcr;(R)-2-methyldecanoyl-CoA##1.2##706046##Homo sapiens (human)	R08738;K08748;6.2.1.7;SLC27A5##FATP5;Chenodeoxycholate##0.018##660788##Rattus norvegicus (rat)	R08738;K08748;6.2.1.7;SLC27A5##FATP5;CoA##0.038##832##Rattus norvegicus (rat)	R08760;K00488;1.14.13.15;CYP27A;5beta-Cholestane-3alpha,7alpha,12alpha-triol##0.0045##439029##Rattus norvegicus (rat)	R04805;K00001;1.1.1.1;E1.1.1.1##adh;1-hydroxymethyl-6-methylpyrene##0.00028##701322##Homo sapiens (human)	R04806;K00488;1.14.13.15;CYP27A;5beta-Cholestane-3alpha,7alpha,12alpha-triol##0.0045##439029##Rattus norvegicus (rat)	R04818;K00037;1.1.1.50;E1.1.1.50;3alpha-adiol##0.0001##389540##Rattus norvegicus (rat)	R04817;K00251;1.3.1.3;AKR1D1;androstenedione##0.00037##702225##Homo sapiens (human)	R04264;No information of KEGG othology	R01463;K00489;1.14.13.17;CYP7A1;more##-999##285307##Rattus norvegicus (rat)	R01463;K00489;1.14.13.17;CYP7A1;cholesterol##0.015##285309##Rattus norvegicus (rat)	R01463;K00489;1.14.13.17;CYP7A1;O2##0.02##285297##Rattus norvegicus (rat)	R01457;K09828;1.3.1.72;DHCR24;5alpha-cholesta-7,24-dien-3beta-ol##0.037##288496##Rattus norvegicus (rat)	R04763;No information of KEGG othology
(25S)-3alpha,7alpha-Dihydroxy-5beta-cholestanoyl-CoA	C17346	11	R08739;R08738;R08760;R04805;R04806;R04819;R04817;R04263;R01463;R01457;R04763	R08739;K01796;5.1.99.4;E5.1.99.4##AMACR##mcr;trihydroxycoprostanoyl-CoA##0.0316##2447##Homo sapiens (human)	R08739;K01796;5.1.99.4;E5.1.99.4##AMACR##mcr;pristanoyl-CoA##0.076##2446##Rattus norvegicus (rat)	R08739;K01796;5.1.99.4;E5.1.99.4##AMACR##mcr;(R)-2-methyldecanoyl-CoA##1.2##706046##Homo sapiens (human)	R08738;K08748;6.2.1.7;SLC27A5##FATP5;Chenodeoxycholate##0.018##660788##Rattus norvegicus (rat)	R08738;K08748;6.2.1.7;SLC27A5##FATP5;CoA##0.038##832##Rattus norvegicus (rat)	R08760;K00488;1.14.13.15;CYP27A;5beta-Cholestane-3alpha,7alpha,12alpha-triol##0.0045##439029##Rattus norvegicus (rat)	R04805;K00001;1.1.1.1;E1.1.1.1##adh;1-hydroxymethyl-6-methylpyrene##0.00028##701322##Homo sapiens (human)	R04806;K00488;1.14.13.15;CYP27A;5beta-Cholestane-3alpha,7alpha,12alpha-triol##0.0045##439029##Rattus norvegicus (rat)	R04819;K00037;1.1.1.50;E1.1.1.50;3alpha-adiol##0.0001##389540##Rattus norvegicus (rat)	R04817;K00251;1.3.1.3;AKR1D1;androstenedione##0.00037##702225##Homo sapiens (human)	R04263;K12408;1.1.1.181;HSD3B7;No information about KM-value	R01463;K00489;1.14.13.17;CYP7A1;more##-999##285307##Rattus norvegicus (rat)	R01463;K00489;1.14.13.17;CYP7A1;cholesterol##0.015##285309##Rattus norvegicus (rat)	R01463;K00489;1.14.13.17;CYP7A1;O2##0.02##285297##Rattus norvegicus (rat)	R01457;K09828;1.3.1.72;DHCR24;5alpha-cholesta-7,24-dien-3beta-ol##0.037##288496##Rattus norvegicus (rat)	R04763;No information of KEGG othology
(25S)-3alpha,7alpha-Dihydroxy-5beta-cholestanoyl-CoA	C17346	11	R08739;R08738;R08760;R04805;R04806;R04819;R04817;R04264;R01463;R01457;R04763	R08739;K01796;5.1.99.4;E5.1.99.4##AMACR##mcr;trihydroxycoprostanoyl-CoA##0.0316##2447##Homo sapiens (human)	R08739;K01796;5.1.99.4;E5.1.99.4##AMACR##mcr;pristanoyl-CoA##0.076##2446##Rattus norvegicus (rat)	R08739;K01796;5.1.99.4;E5.1.99.4##AMACR##mcr;(R)-2-methyldecanoyl-CoA##1.2##706046##Homo sapiens (human)	R08738;K08748;6.2.1.7;SLC27A5##FATP5;Chenodeoxycholate##0.018##660788##Rattus norvegicus (rat)	R08738;K08748;6.2.1.7;SLC27A5##FATP5;CoA##0.038##832##Rattus norvegicus (rat)	R08760;K00488;1.14.13.15;CYP27A;5beta-Cholestane-3alpha,7alpha,12alpha-triol##0.0045##439029##Rattus norvegicus (rat)	R04805;K00001;1.1.1.1;E1.1.1.1##adh;1-hydroxymethyl-6-methylpyrene##0.00028##701322##Homo sapiens (human)	R04806;K00488;1.14.13.15;CYP27A;5beta-Cholestane-3alpha,7alpha,12alpha-triol##0.0045##439029##Rattus norvegicus (rat)	R04819;K00037;1.1.1.50;E1.1.1.50;3alpha-adiol##0.0001##389540##Rattus norvegicus (rat)	R04817;K00251;1.3.1.3;AKR1D1;androstenedione##0.00037##702225##Homo sapiens (human)	R04264;No information of KEGG othology	R01463;K00489;1.14.13.17;CYP7A1;more##-999##285307##Rattus norvegicus (rat)	R01463;K00489;1.14.13.17;CYP7A1;cholesterol##0.015##285309##Rattus norvegicus (rat)	R01463;K00489;1.14.13.17;CYP7A1;O2##0.02##285297##Rattus norvegicus (rat)	R01457;K09828;1.3.1.72;DHCR24;5alpha-cholesta-7,24-dien-3beta-ol##0.037##288496##Rattus norvegicus (rat)	R04763;No information of KEGG othology
(25S)-3alpha,7alpha-Dihydroxy-5beta-cholestanoyl-CoA	C17346	11	R08739;R08738;R08760;R08758;R04806;R04818;R04817;R04263;R01463;R01457;R04763	R08739;K01796;5.1.99.4;E5.1.99.4##AMACR##mcr;trihydroxycoprostanoyl-CoA##0.0316##2447##Homo sapiens (human)	R08739;K01796;5.1.99.4;E5.1.99.4##AMACR##mcr;pristanoyl-CoA##0.076##2446##Rattus norvegicus (rat)	R08739;K01796;5.1.99.4;E5.1.99.4##AMACR##mcr;(R)-2-methyldecanoyl-CoA##1.2##706046##Homo sapiens (human)	R08738;K08748;6.2.1.7;SLC27A5##FATP5;Chenodeoxycholate##0.018##660788##Rattus norvegicus (rat)	R08738;K08748;6.2.1.7;SLC27A5##FATP5;CoA##0.038##832##Rattus norvegicus (rat)	R08760;K00488;1.14.13.15;CYP27A;5beta-Cholestane-3alpha,7alpha,12alpha-triol##0.0045##439029##Rattus norvegicus (rat)	R08758;K00488;1.14.13.15;CYP27A;5beta-Cholestane-3alpha,7alpha,12alpha-triol##0.0045##439029##Rattus norvegicus (rat)	R04806;K00488;1.14.13.15;CYP27A;5beta-Cholestane-3alpha,7alpha,12alpha-triol##0.0045##439029##Rattus norvegicus (rat)	R04818;K00037;1.1.1.50;E1.1.1.50;3alpha-adiol##0.0001##389540##Rattus norvegicus (rat)	R04817;K00251;1.3.1.3;AKR1D1;androstenedione##0.00037##702225##Homo sapiens (human)	R04263;K12408;1.1.1.181;HSD3B7;No information about KM-value	R01463;K00489;1.14.13.17;CYP7A1;more##-999##285307##Rattus norvegicus (rat)	R01463;K00489;1.14.13.17;CYP7A1;cholesterol##0.015##285309##Rattus norvegicus (rat)	R01463;K00489;1.14.13.17;CYP7A1;O2##0.02##285297##Rattus norvegicus (rat)	R01457;K09828;1.3.1.72;DHCR24;5alpha-cholesta-7,24-dien-3beta-ol##0.037##288496##Rattus norvegicus (rat)	R04763;No information of KEGG othology
(25S)-3alpha,7alpha-Dihydroxy-5beta-cholestanoyl-CoA	C17346	11	R08739;R08738;R08760;R08758;R04806;R04818;R04817;R04264;R01463;R01457;R04763	R08739;K01796;5.1.99.4;E5.1.99.4##AMACR##mcr;trihydroxycoprostanoyl-CoA##0.0316##2447##Homo sapiens (human)	R08739;K01796;5.1.99.4;E5.1.99.4##AMACR##mcr;pristanoyl-CoA##0.076##2446##Rattus norvegicus (rat)	R08739;K01796;5.1.99.4;E5.1.99.4##AMACR##mcr;(R)-2-methyldecanoyl-CoA##1.2##706046##Homo sapiens (human)	R08738;K08748;6.2.1.7;SLC27A5##FATP5;Chenodeoxycholate##0.018##660788##Rattus norvegicus (rat)	R08738;K08748;6.2.1.7;SLC27A5##FATP5;CoA##0.038##832##Rattus norvegicus (rat)	R08760;K00488;1.14.13.15;CYP27A;5beta-Cholestane-3alpha,7alpha,12alpha-triol##0.0045##439029##Rattus norvegicus (rat)	R08758;K00488;1.14.13.15;CYP27A;5beta-Cholestane-3alpha,7alpha,12alpha-triol##0.0045##439029##Rattus norvegicus (rat)	R04806;K00488;1.14.13.15;CYP27A;5beta-Cholestane-3alpha,7alpha,12alpha-triol##0.0045##439029##Rattus norvegicus (rat)	R04818;K00037;1.1.1.50;E1.1.1.50;3alpha-adiol##0.0001##389540##Rattus norvegicus (rat)	R04817;K00251;1.3.1.3;AKR1D1;androstenedione##0.00037##702225##Homo sapiens (human)	R04264;No information of KEGG othology	R01463;K00489;1.14.13.17;CYP7A1;more##-999##285307##Rattus norvegicus (rat)	R01463;K00489;1.14.13.17;CYP7A1;cholesterol##0.015##285309##Rattus norvegicus (rat)	R01463;K00489;1.14.13.17;CYP7A1;O2##0.02##285297##Rattus norvegicus (rat)	R01457;K09828;1.3.1.72;DHCR24;5alpha-cholesta-7,24-dien-3beta-ol##0.037##288496##Rattus norvegicus (rat)	R04763;No information of KEGG othology
(25S)-3alpha,7alpha-Dihydroxy-5beta-cholestanoyl-CoA	C17346	11	R08739;R08738;R08760;R08758;R04806;R04819;R04817;R04263;R01463;R01457;R04763	R08739;K01796;5.1.99.4;E5.1.99.4##AMACR##mcr;trihydroxycoprostanoyl-CoA##0.0316##2447##Homo sapiens (human)	R08739;K01796;5.1.99.4;E5.1.99.4##AMACR##mcr;pristanoyl-CoA##0.076##2446##Rattus norvegicus (rat)	R08739;K01796;5.1.99.4;E5.1.99.4##AMACR##mcr;(R)-2-methyldecanoyl-CoA##1.2##706046##Homo sapiens (human)	R08738;K08748;6.2.1.7;SLC27A5##FATP5;Chenodeoxycholate##0.018##660788##Rattus norvegicus (rat)	R08738;K08748;6.2.1.7;SLC27A5##FATP5;CoA##0.038##832##Rattus norvegicus (rat)	R08760;K00488;1.14.13.15;CYP27A;5beta-Cholestane-3alpha,7alpha,12alpha-triol##0.0045##439029##Rattus norvegicus (rat)	R08758;K00488;1.14.13.15;CYP27A;5beta-Cholestane-3alpha,7alpha,12alpha-triol##0.0045##439029##Rattus norvegicus (rat)	R04806;K00488;1.14.13.15;CYP27A;5beta-Cholestane-3alpha,7alpha,12alpha-triol##0.0045##439029##Rattus norvegicus (rat)	R04819;K00037;1.1.1.50;E1.1.1.50;3alpha-adiol##0.0001##389540##Rattus norvegicus (rat)	R04817;K00251;1.3.1.3;AKR1D1;androstenedione##0.00037##702225##Homo sapiens (human)	R04263;K12408;1.1.1.181;HSD3B7;No information about KM-value	R01463;K00489;1.14.13.17;CYP7A1;more##-999##285307##Rattus norvegicus (rat)	R01463;K00489;1.14.13.17;CYP7A1;cholesterol##0.015##285309##Rattus norvegicus (rat)	R01463;K00489;1.14.13.17;CYP7A1;O2##0.02##285297##Rattus norvegicus (rat)	R01457;K09828;1.3.1.72;DHCR24;5alpha-cholesta-7,24-dien-3beta-ol##0.037##288496##Rattus norvegicus (rat)	R04763;No information of KEGG othology
(25S)-3alpha,7alpha-Dihydroxy-5beta-cholestanoyl-CoA	C17346	11	R08739;R08738;R08760;R08758;R04806;R04819;R04817;R04264;R01463;R01457;R04763	R08739;K01796;5.1.99.4;E5.1.99.4##AMACR##mcr;trihydroxycoprostanoyl-CoA##0.0316##2447##Homo sapiens (human)	R08739;K01796;5.1.99.4;E5.1.99.4##AMACR##mcr;pristanoyl-CoA##0.076##2446##Rattus norvegicus (rat)	R08739;K01796;5.1.99.4;E5.1.99.4##AMACR##mcr;(R)-2-methyldecanoyl-CoA##1.2##706046##Homo sapiens (human)	R08738;K08748;6.2.1.7;SLC27A5##FATP5;Chenodeoxycholate##0.018##660788##Rattus norvegicus (rat)	R08738;K08748;6.2.1.7;SLC27A5##FATP5;CoA##0.038##832##Rattus norvegicus (rat)	R08760;K00488;1.14.13.15;CYP27A;5beta-Cholestane-3alpha,7alpha,12alpha-triol##0.0045##439029##Rattus norvegicus (rat)	R08758;K00488;1.14.13.15;CYP27A;5beta-Cholestane-3alpha,7alpha,12alpha-triol##0.0045##439029##Rattus norvegicus (rat)	R04806;K00488;1.14.13.15;CYP27A;5beta-Cholestane-3alpha,7alpha,12alpha-triol##0.0045##439029##Rattus norvegicus (rat)	R04819;K00037;1.1.1.50;E1.1.1.50;3alpha-adiol##0.0001##389540##Rattus norvegicus (rat)	R04817;K00251;1.3.1.3;AKR1D1;androstenedione##0.00037##702225##Homo sapiens (human)	R04264;No information of KEGG othology	R01463;K00489;1.14.13.17;CYP7A1;more##-999##285307##Rattus norvegicus (rat)	R01463;K00489;1.14.13.17;CYP7A1;cholesterol##0.015##285309##Rattus norvegicus (rat)	R01463;K00489;1.14.13.17;CYP7A1;O2##0.02##285297##Rattus norvegicus (rat)	R01457;K09828;1.3.1.72;DHCR24;5alpha-cholesta-7,24-dien-3beta-ol##0.037##288496##Rattus norvegicus (rat)	R04763;No information of KEGG othology
(25S)-3alpha,7alpha-Dihydroxy-5beta-cholestanoyl-CoA	C17346	11	R08739;R08738;R04506;R04805;R04806;R04818;R04817;R04264;R01463;R01457;R04763	R08739;K01796;5.1.99.4;E5.1.99.4##AMACR##mcr;trihydroxycoprostanoyl-CoA##0.0316##2447##Homo sapiens (human)	R08739;K01796;5.1.99.4;E5.1.99.4##AMACR##mcr;pristanoyl-CoA##0.076##2446##Rattus norvegicus (rat)	R08739;K01796;5.1.99.4;E5.1.99.4##AMACR##mcr;(R)-2-methyldecanoyl-CoA##1.2##706046##Homo sapiens (human)	R08738;K08748;6.2.1.7;SLC27A5##FATP5;Chenodeoxycholate##0.018##660788##Rattus norvegicus (rat)	R08738;K08748;6.2.1.7;SLC27A5##FATP5;CoA##0.038##832##Rattus norvegicus (rat)	R04506;K14085;1.2.1.3;ALDH7A1;4-(dimethylamino)cinnamaldehyde##0.0001##348695##Rattus norvegicus (rat)	R04805;K00001;1.1.1.1;E1.1.1.1##adh;1-hydroxymethyl-6-methylpyrene##0.00028##701322##Homo sapiens (human)	R04806;K00488;1.14.13.15;CYP27A;5beta-Cholestane-3alpha,7alpha,12alpha-triol##0.0045##439029##Rattus norvegicus (rat)	R04818;K00037;1.1.1.50;E1.1.1.50;3alpha-adiol##0.0001##389540##Rattus norvegicus (rat)	R04817;K00251;1.3.1.3;AKR1D1;androstenedione##0.00037##702225##Homo sapiens (human)	R04264;No information of KEGG othology	R01463;K00489;1.14.13.17;CYP7A1;more##-999##285307##Rattus norvegicus (rat)	R01463;K00489;1.14.13.17;CYP7A1;cholesterol##0.015##285309##Rattus norvegicus (rat)	R01463;K00489;1.14.13.17;CYP7A1;O2##0.02##285297##Rattus norvegicus (rat)	R01457;K09828;1.3.1.72;DHCR24;5alpha-cholesta-7,24-dien-3beta-ol##0.037##288496##Rattus norvegicus (rat)	R04763;No information of KEGG othology
Demethylphosphinothricin##(2S)-2-Amino-4-(hydroxyphosphinyl)butanoic acid	C17962	11	R08877;R08888;R08870;R05165;R08887;R08867;R08866;R08865;R08864;R08861;R00747	R08877;No information of KEGG othology	R08888;No information of KEGG othology	R08870;K12910;None;pms;None	R05165;No information of KEGG othology	R08887;No information of KEGG othology	R08867;K12908;None;phpF;None	R08866;K12907;None;phpJ;None	R08865;K12906;None;phpE;None	R08864;K12905;None;phpD;None	R08861;K12904;None;phpC;None	R00747;K05306;3.11.1.1;phnX;No information about KM-value
Gibberellin A20##Gibberellin 20	C02035	12	R03807;R03806;R05097;R06329;R06297;R06295;R06294;R06293;R06292;R06291;R05092;R02068	R03807;K05282;1.14.11.12;E1.14.11.12;No information about KM-value	R03806;K05282;1.14.11.12;E1.14.11.12;No information about KM-value	R05097;K05282;1.14.11.12;E1.14.11.12;No information about KM-value	R06329;No information of KEGG othology	R06297;K04123;1.14.13.79;KAO;No information about KM-value	R06295;K04123;1.14.13.79;KAO;No information about KM-value	R06294;K04123;1.14.13.79;KAO;No information about KM-value	R06293;K04122;1.14.13.78;E1.14.13.78;No information about KM-value	R06292;K04122;1.14.13.78;E1.14.13.78;No information about KM-value	R06291;K04122;1.14.13.78;E1.14.13.78;No information about KM-value	R05092;K04121;4.2.3.19;E4.2.3.19;[15-3H]ent-copalyl diphosphate##0.0003##680358##Arabidopsis thaliana (thale cress)	R02068;K04120;5.5.1.13;E5.5.1.13;No information about KM-value
Gibberellin A20##Gibberellin 20	C02035	12	R03807;R03806;R05097;R06340;R06328;R06295;R06294;R06293;R06292;R06291;R05092;R02068	R03807;K05282;1.14.11.12;E1.14.11.12;No information about KM-value	R03806;K05282;1.14.11.12;E1.14.11.12;No information about KM-value	R05097;K05282;1.14.11.12;E1.14.11.12;No information about KM-value	R06340;No information of KEGG othology	R06328;No information of KEGG othology	R06295;K04123;1.14.13.79;KAO;No information about KM-value	R06294;K04123;1.14.13.79;KAO;No information about KM-value	R06293;K04122;1.14.13.78;E1.14.13.78;No information about KM-value	R06292;K04122;1.14.13.78;E1.14.13.78;No information about KM-value	R06291;K04122;1.14.13.78;E1.14.13.78;No information about KM-value	R05092;K04121;4.2.3.19;E4.2.3.19;[15-3H]ent-copalyl diphosphate##0.0003##680358##Arabidopsis thaliana (thale cress)	R02068;K04120;5.5.1.13;E5.5.1.13;No information about KM-value
Gibberellin A20##Gibberellin 20	C02035	12	R03807;R03806;R06330;R06322;R06297;R06295;R06294;R06293;R06292;R06291;R05092;R02068	R03807;K05282;1.14.11.12;E1.14.11.12;No information about KM-value	R03806;K05282;1.14.11.12;E1.14.11.12;No information about KM-value	R06330;No information of KEGG othology	R06322;K05282;1.14.11.12;E1.14.11.12;No information about KM-value	R06297;K04123;1.14.13.79;KAO;No information about KM-value	R06295;K04123;1.14.13.79;KAO;No information about KM-value	R06294;K04123;1.14.13.79;KAO;No information about KM-value	R06293;K04122;1.14.13.78;E1.14.13.78;No information about KM-value	R06292;K04122;1.14.13.78;E1.14.13.78;No information about KM-value	R06291;K04122;1.14.13.78;E1.14.13.78;No information about KM-value	R05092;K04121;4.2.3.19;E4.2.3.19;[15-3H]ent-copalyl diphosphate##0.0003##680358##Arabidopsis thaliana (thale cress)	R02068;K04120;5.5.1.13;E5.5.1.13;No information about KM-value
Gibberellin A20##Gibberellin 20	C02035	12	R03807;R06331;R06323;R06322;R06297;R06295;R06294;R06293;R06292;R06291;R05092;R02068	R03807;K05282;1.14.11.12;E1.14.11.12;No information about KM-value	R06331;No information of KEGG othology	R06323;K05282;1.14.11.12;E1.14.11.12;No information about KM-value	R06322;K05282;1.14.11.12;E1.14.11.12;No information about KM-value	R06297;K04123;1.14.13.79;KAO;No information about KM-value	R06295;K04123;1.14.13.79;KAO;No information about KM-value	R06294;K04123;1.14.13.79;KAO;No information about KM-value	R06293;K04122;1.14.13.78;E1.14.13.78;No information about KM-value	R06292;K04122;1.14.13.78;E1.14.13.78;No information about KM-value	R06291;K04122;1.14.13.78;E1.14.13.78;No information about KM-value	R05092;K04121;4.2.3.19;E4.2.3.19;[15-3H]ent-copalyl diphosphate##0.0003##680358##Arabidopsis thaliana (thale cress)	R02068;K04120;5.5.1.13;E5.5.1.13;No information about KM-value
Gibberellin A20##Gibberellin 20	C02035	12	R06332;R06326;R06323;R06322;R06297;R06295;R06294;R06293;R06292;R06291;R05092;R02068	R06332;No information of KEGG othology	R06326;K05282;1.14.11.12;E1.14.11.12;No information about KM-value	R06323;K05282;1.14.11.12;E1.14.11.12;No information about KM-value	R06322;K05282;1.14.11.12;E1.14.11.12;No information about KM-value	R06297;K04123;1.14.13.79;KAO;No information about KM-value	R06295;K04123;1.14.13.79;KAO;No information about KM-value	R06294;K04123;1.14.13.79;KAO;No information about KM-value	R06293;K04122;1.14.13.78;E1.14.13.78;No information about KM-value	R06292;K04122;1.14.13.78;E1.14.13.78;No information about KM-value	R06291;K04122;1.14.13.78;E1.14.13.78;No information about KM-value	R05092;K04121;4.2.3.19;E4.2.3.19;[15-3H]ent-copalyl diphosphate##0.0003##680358##Arabidopsis thaliana (thale cress)	R02068;K04120;5.5.1.13;E5.5.1.13;No information about KM-value
4-Fluorobenzoyl-CoA	C02802	12	R08117;R08110;R08113;R08112;R08109;R08108;R08111;R08123;R08101;R08100;R08122;R00823	R08117;K14417;6.2.1.33;fcbA;CoA##0.03##661288##Arthrobacter sp. fb24	R08110;K05784;None;benC;None	R08113;K05783;1.3.1.25;benD;No information about KM-value	R08112;K05783;1.3.1.25;benD;No information about KM-value	R08109;K05784;None;benC;None	R08108;K05784;None;benC;None	R08111;K05783;1.3.1.25;benD;No information about KM-value	R08123;No information of KEGG othology	R08101;K05784;None;benC;None	R08100;K05784;None;benC;None	R08122;No information of KEGG othology	R00823;K11311;None;antC;None
4-Fluorobenzoyl-CoA	C02802	12	R08117;R08110;R08113;R08112;R08109;R08108;R08111;R08123;R08101;R08100;R08122;R00825	R08117;K14417;6.2.1.33;fcbA;CoA##0.03##661288##Arthrobacter sp. fb24	R08110;K05784;None;benC;None	R08113;K05783;1.3.1.25;benD;No information about KM-value	R08112;K05783;1.3.1.25;benD;No information about KM-value	R08109;K05784;None;benC;None	R08108;K05784;None;benC;None	R08111;K05783;1.3.1.25;benD;No information about KM-value	R08123;No information of KEGG othology	R08101;K05784;None;benC;None	R08100;K05784;None;benC;None	R08122;No information of KEGG othology	R00825;K11311;None;antC;None
3alpha,7alpha-Dihydroxy-5beta-24-oxocholestanoyl-CoA	C05449	12	R04811;R04546;R04507;R04506;R04805;R04806;R04818;R04817;R04263;R01463;R01457;R04763	R04811;K08764;2.3.1.176;SCP2##SCPX;No information about KM-value	R04546;K07513;2.3.1.16;ACAA1;3-oxodecanoyl-CoA##0.0018##486412##Sus scrofa (pig)	R04507;K08748;6.2.1.7;SLC27A5##FATP5;Chenodeoxycholate##0.018##660788##Rattus norvegicus (rat)	R04507;K08748;6.2.1.7;SLC27A5##FATP5;CoA##0.038##832##Rattus norvegicus (rat)	R04506;K14085;1.2.1.3;ALDH7A1;4-(dimethylamino)cinnamaldehyde##0.0001##348695##Rattus norvegicus (rat)	R04805;K00001;1.1.1.1;E1.1.1.1##adh;1-hydroxymethyl-6-methylpyrene##0.00028##701322##Homo sapiens (human)	R04806;K00488;1.14.13.15;CYP27A;5beta-Cholestane-3alpha,7alpha,12alpha-triol##0.0045##439029##Rattus norvegicus (rat)	R04818;K00037;1.1.1.50;E1.1.1.50;3alpha-adiol##0.0001##389540##Rattus norvegicus (rat)	R04817;K00251;1.3.1.3;AKR1D1;androstenedione##0.00037##702225##Homo sapiens (human)	R04263;K12408;1.1.1.181;HSD3B7;No information about KM-value	R01463;K00489;1.14.13.17;CYP7A1;more##-999##285307##Rattus norvegicus (rat)	R01463;K00489;1.14.13.17;CYP7A1;cholesterol##0.015##285309##Rattus norvegicus (rat)	R01463;K00489;1.14.13.17;CYP7A1;O2##0.02##285297##Rattus norvegicus (rat)	R01457;K09828;1.3.1.72;DHCR24;5alpha-cholesta-7,24-dien-3beta-ol##0.037##288496##Rattus norvegicus (rat)	R04763;No information of KEGG othology
3alpha,7alpha-Dihydroxy-5beta-24-oxocholestanoyl-CoA	C05449	12	R04811;R04546;R04507;R08760;R04805;R04806;R04819;R04817;R04263;R01463;R01457;R04763	R04811;K08764;2.3.1.176;SCP2##SCPX;No information about KM-value	R04546;K07513;2.3.1.16;ACAA1;3-oxodecanoyl-CoA##0.0018##486412##Sus scrofa (pig)	R04507;K08748;6.2.1.7;SLC27A5##FATP5;Chenodeoxycholate##0.018##660788##Rattus norvegicus (rat)	R04507;K08748;6.2.1.7;SLC27A5##FATP5;CoA##0.038##832##Rattus norvegicus (rat)	R08760;K00488;1.14.13.15;CYP27A;5beta-Cholestane-3alpha,7alpha,12alpha-triol##0.0045##439029##Rattus norvegicus (rat)	R04805;K00001;1.1.1.1;E1.1.1.1##adh;1-hydroxymethyl-6-methylpyrene##0.00028##701322##Homo sapiens (human)	R04806;K00488;1.14.13.15;CYP27A;5beta-Cholestane-3alpha,7alpha,12alpha-triol##0.0045##439029##Rattus norvegicus (rat)	R04819;K00037;1.1.1.50;E1.1.1.50;3alpha-adiol##0.0001##389540##Rattus norvegicus (rat)	R04817;K00251;1.3.1.3;AKR1D1;androstenedione##0.00037##702225##Homo sapiens (human)	R04263;K12408;1.1.1.181;HSD3B7;No information about KM-value	R01463;K00489;1.14.13.17;CYP7A1;more##-999##285307##Rattus norvegicus (rat)	R01463;K00489;1.14.13.17;CYP7A1;cholesterol##0.015##285309##Rattus norvegicus (rat)	R01463;K00489;1.14.13.17;CYP7A1;O2##0.02##285297##Rattus norvegicus (rat)	R01457;K09828;1.3.1.72;DHCR24;5alpha-cholesta-7,24-dien-3beta-ol##0.037##288496##Rattus norvegicus (rat)	R04763;No information of KEGG othology
3alpha,7alpha-Dihydroxy-5beta-24-oxocholestanoyl-CoA	C05449	12	R04811;R04546;R04507;R08760;R04805;R04806;R04819;R04817;R04264;R01463;R01457;R04763	R04811;K08764;2.3.1.176;SCP2##SCPX;No information about KM-value	R04546;K07513;2.3.1.16;ACAA1;3-oxodecanoyl-CoA##0.0018##486412##Sus scrofa (pig)	R04507;K08748;6.2.1.7;SLC27A5##FATP5;Chenodeoxycholate##0.018##660788##Rattus norvegicus (rat)	R04507;K08748;6.2.1.7;SLC27A5##FATP5;CoA##0.038##832##Rattus norvegicus (rat)	R08760;K00488;1.14.13.15;CYP27A;5beta-Cholestane-3alpha,7alpha,12alpha-triol##0.0045##439029##Rattus norvegicus (rat)	R04805;K00001;1.1.1.1;E1.1.1.1##adh;1-hydroxymethyl-6-methylpyrene##0.00028##701322##Homo sapiens (human)	R04806;K00488;1.14.13.15;CYP27A;5beta-Cholestane-3alpha,7alpha,12alpha-triol##0.0045##439029##Rattus norvegicus (rat)	R04819;K00037;1.1.1.50;E1.1.1.50;3alpha-adiol##0.0001##389540##Rattus norvegicus (rat)	R04817;K00251;1.3.1.3;AKR1D1;androstenedione##0.00037##702225##Homo sapiens (human)	R04264;No information of KEGG othology	R01463;K00489;1.14.13.17;CYP7A1;more##-999##285307##Rattus norvegicus (rat)	R01463;K00489;1.14.13.17;CYP7A1;cholesterol##0.015##285309##Rattus norvegicus (rat)	R01463;K00489;1.14.13.17;CYP7A1;O2##0.02##285297##Rattus norvegicus (rat)	R01457;K09828;1.3.1.72;DHCR24;5alpha-cholesta-7,24-dien-3beta-ol##0.037##288496##Rattus norvegicus (rat)	R04763;No information of KEGG othology
3alpha,7alpha-Dihydroxy-5beta-24-oxocholestanoyl-CoA	C05449	12	R04811;R04546;R04507;R08760;R08758;R04806;R04818;R04817;R04263;R01463;R01457;R04763	R04811;K08764;2.3.1.176;SCP2##SCPX;No information about KM-value	R04546;K07513;2.3.1.16;ACAA1;3-oxodecanoyl-CoA##0.0018##486412##Sus scrofa (pig)	R04507;K08748;6.2.1.7;SLC27A5##FATP5;Chenodeoxycholate##0.018##660788##Rattus norvegicus (rat)	R04507;K08748;6.2.1.7;SLC27A5##FATP5;CoA##0.038##832##Rattus norvegicus (rat)	R08760;K00488;1.14.13.15;CYP27A;5beta-Cholestane-3alpha,7alpha,12alpha-triol##0.0045##439029##Rattus norvegicus (rat)	R08758;K00488;1.14.13.15;CYP27A;5beta-Cholestane-3alpha,7alpha,12alpha-triol##0.0045##439029##Rattus norvegicus (rat)	R04806;K00488;1.14.13.15;CYP27A;5beta-Cholestane-3alpha,7alpha,12alpha-triol##0.0045##439029##Rattus norvegicus (rat)	R04818;K00037;1.1.1.50;E1.1.1.50;3alpha-adiol##0.0001##389540##Rattus norvegicus (rat)	R04817;K00251;1.3.1.3;AKR1D1;androstenedione##0.00037##702225##Homo sapiens (human)	R04263;K12408;1.1.1.181;HSD3B7;No information about KM-value	R01463;K00489;1.14.13.17;CYP7A1;more##-999##285307##Rattus norvegicus (rat)	R01463;K00489;1.14.13.17;CYP7A1;cholesterol##0.015##285309##Rattus norvegicus (rat)	R01463;K00489;1.14.13.17;CYP7A1;O2##0.02##285297##Rattus norvegicus (rat)	R01457;K09828;1.3.1.72;DHCR24;5alpha-cholesta-7,24-dien-3beta-ol##0.037##288496##Rattus norvegicus (rat)	R04763;No information of KEGG othology
3alpha,7alpha-Dihydroxy-5beta-24-oxocholestanoyl-CoA	C05449	12	R04811;R04546;R04507;R08760;R08758;R04806;R04818;R04817;R04264;R01463;R01457;R04763	R04811;K08764;2.3.1.176;SCP2##SCPX;No information about KM-value	R04546;K07513;2.3.1.16;ACAA1;3-oxodecanoyl-CoA##0.0018##486412##Sus scrofa (pig)	R04507;K08748;6.2.1.7;SLC27A5##FATP5;Chenodeoxycholate##0.018##660788##Rattus norvegicus (rat)	R04507;K08748;6.2.1.7;SLC27A5##FATP5;CoA##0.038##832##Rattus norvegicus (rat)	R08760;K00488;1.14.13.15;CYP27A;5beta-Cholestane-3alpha,7alpha,12alpha-triol##0.0045##439029##Rattus norvegicus (rat)	R08758;K00488;1.14.13.15;CYP27A;5beta-Cholestane-3alpha,7alpha,12alpha-triol##0.0045##439029##Rattus norvegicus (rat)	R04806;K00488;1.14.13.15;CYP27A;5beta-Cholestane-3alpha,7alpha,12alpha-triol##0.0045##439029##Rattus norvegicus (rat)	R04818;K00037;1.1.1.50;E1.1.1.50;3alpha-adiol##0.0001##389540##Rattus norvegicus (rat)	R04817;K00251;1.3.1.3;AKR1D1;androstenedione##0.00037##702225##Homo sapiens (human)	R04264;No information of KEGG othology	R01463;K00489;1.14.13.17;CYP7A1;more##-999##285307##Rattus norvegicus (rat)	R01463;K00489;1.14.13.17;CYP7A1;cholesterol##0.015##285309##Rattus norvegicus (rat)	R01463;K00489;1.14.13.17;CYP7A1;O2##0.02##285297##Rattus norvegicus (rat)	R01457;K09828;1.3.1.72;DHCR24;5alpha-cholesta-7,24-dien-3beta-ol##0.037##288496##Rattus norvegicus (rat)	R04763;No information of KEGG othology
3alpha,7alpha-Dihydroxy-5beta-24-oxocholestanoyl-CoA	C05449	12	R04811;R04546;R04507;R08760;R08758;R04806;R04819;R04817;R04263;R01463;R01457;R04763	R04811;K08764;2.3.1.176;SCP2##SCPX;No information about KM-value	R04546;K07513;2.3.1.16;ACAA1;3-oxodecanoyl-CoA##0.0018##486412##Sus scrofa (pig)	R04507;K08748;6.2.1.7;SLC27A5##FATP5;Chenodeoxycholate##0.018##660788##Rattus norvegicus (rat)	R04507;K08748;6.2.1.7;SLC27A5##FATP5;CoA##0.038##832##Rattus norvegicus (rat)	R08760;K00488;1.14.13.15;CYP27A;5beta-Cholestane-3alpha,7alpha,12alpha-triol##0.0045##439029##Rattus norvegicus (rat)	R08758;K00488;1.14.13.15;CYP27A;5beta-Cholestane-3alpha,7alpha,12alpha-triol##0.0045##439029##Rattus norvegicus (rat)	R04806;K00488;1.14.13.15;CYP27A;5beta-Cholestane-3alpha,7alpha,12alpha-triol##0.0045##439029##Rattus norvegicus (rat)	R04819;K00037;1.1.1.50;E1.1.1.50;3alpha-adiol##0.0001##389540##Rattus norvegicus (rat)	R04817;K00251;1.3.1.3;AKR1D1;androstenedione##0.00037##702225##Homo sapiens (human)	R04263;K12408;1.1.1.181;HSD3B7;No information about KM-value	R01463;K00489;1.14.13.17;CYP7A1;more##-999##285307##Rattus norvegicus (rat)	R01463;K00489;1.14.13.17;CYP7A1;cholesterol##0.015##285309##Rattus norvegicus (rat)	R01463;K00489;1.14.13.17;CYP7A1;O2##0.02##285297##Rattus norvegicus (rat)	R01457;K09828;1.3.1.72;DHCR24;5alpha-cholesta-7,24-dien-3beta-ol##0.037##288496##Rattus norvegicus (rat)	R04763;No information of KEGG othology
3alpha,7alpha-Dihydroxy-5beta-24-oxocholestanoyl-CoA	C05449	12	R04811;R04546;R04507;R08760;R08758;R04806;R04819;R04817;R04264;R01463;R01457;R04763	R04811;K08764;2.3.1.176;SCP2##SCPX;No information about KM-value	R04546;K07513;2.3.1.16;ACAA1;3-oxodecanoyl-CoA##0.0018##486412##Sus scrofa (pig)	R04507;K08748;6.2.1.7;SLC27A5##FATP5;Chenodeoxycholate##0.018##660788##Rattus norvegicus (rat)	R04507;K08748;6.2.1.7;SLC27A5##FATP5;CoA##0.038##832##Rattus norvegicus (rat)	R08760;K00488;1.14.13.15;CYP27A;5beta-Cholestane-3alpha,7alpha,12alpha-triol##0.0045##439029##Rattus norvegicus (rat)	R08758;K00488;1.14.13.15;CYP27A;5beta-Cholestane-3alpha,7alpha,12alpha-triol##0.0045##439029##Rattus norvegicus (rat)	R04806;K00488;1.14.13.15;CYP27A;5beta-Cholestane-3alpha,7alpha,12alpha-triol##0.0045##439029##Rattus norvegicus (rat)	R04819;K00037;1.1.1.50;E1.1.1.50;3alpha-adiol##0.0001##389540##Rattus norvegicus (rat)	R04817;K00251;1.3.1.3;AKR1D1;androstenedione##0.00037##702225##Homo sapiens (human)	R04264;No information of KEGG othology	R01463;K00489;1.14.13.17;CYP7A1;more##-999##285307##Rattus norvegicus (rat)	R01463;K00489;1.14.13.17;CYP7A1;cholesterol##0.015##285309##Rattus norvegicus (rat)	R01463;K00489;1.14.13.17;CYP7A1;O2##0.02##285297##Rattus norvegicus (rat)	R01457;K09828;1.3.1.72;DHCR24;5alpha-cholesta-7,24-dien-3beta-ol##0.037##288496##Rattus norvegicus (rat)	R04763;No information of KEGG othology
3alpha,7alpha-Dihydroxy-5beta-24-oxocholestanoyl-CoA	C05449	12	R04811;R04546;R04507;R04506;R04805;R04806;R04818;R04817;R04264;R01463;R01457;R04763	R04811;K08764;2.3.1.176;SCP2##SCPX;No information about KM-value	R04546;K07513;2.3.1.16;ACAA1;3-oxodecanoyl-CoA##0.0018##486412##Sus scrofa (pig)	R04507;K08748;6.2.1.7;SLC27A5##FATP5;Chenodeoxycholate##0.018##660788##Rattus norvegicus (rat)	R04507;K08748;6.2.1.7;SLC27A5##FATP5;CoA##0.038##832##Rattus norvegicus (rat)	R04506;K14085;1.2.1.3;ALDH7A1;4-(dimethylamino)cinnamaldehyde##0.0001##348695##Rattus norvegicus (rat)	R04805;K00001;1.1.1.1;E1.1.1.1##adh;1-hydroxymethyl-6-methylpyrene##0.00028##701322##Homo sapiens (human)	R04806;K00488;1.14.13.15;CYP27A;5beta-Cholestane-3alpha,7alpha,12alpha-triol##0.0045##439029##Rattus norvegicus (rat)	R04818;K00037;1.1.1.50;E1.1.1.50;3alpha-adiol##0.0001##389540##Rattus norvegicus (rat)	R04817;K00251;1.3.1.3;AKR1D1;androstenedione##0.00037##702225##Homo sapiens (human)	R04264;No information of KEGG othology	R01463;K00489;1.14.13.17;CYP7A1;more##-999##285307##Rattus norvegicus (rat)	R01463;K00489;1.14.13.17;CYP7A1;cholesterol##0.015##285309##Rattus norvegicus (rat)	R01463;K00489;1.14.13.17;CYP7A1;O2##0.02##285297##Rattus norvegicus (rat)	R01457;K09828;1.3.1.72;DHCR24;5alpha-cholesta-7,24-dien-3beta-ol##0.037##288496##Rattus norvegicus (rat)	R04763;No information of KEGG othology
3alpha,7alpha-Dihydroxy-5beta-24-oxocholestanoyl-CoA	C05449	12	R04811;R04546;R04507;R04506;R04805;R04806;R04819;R04817;R04263;R01463;R01457;R04763	R04811;K08764;2.3.1.176;SCP2##SCPX;No information about KM-value	R04546;K07513;2.3.1.16;ACAA1;3-oxodecanoyl-CoA##0.0018##486412##Sus scrofa (pig)	R04507;K08748;6.2.1.7;SLC27A5##FATP5;Chenodeoxycholate##0.018##660788##Rattus norvegicus (rat)	R04507;K08748;6.2.1.7;SLC27A5##FATP5;CoA##0.038##832##Rattus norvegicus (rat)	R04506;K14085;1.2.1.3;ALDH7A1;4-(dimethylamino)cinnamaldehyde##0.0001##348695##Rattus norvegicus (rat)	R04805;K00001;1.1.1.1;E1.1.1.1##adh;1-hydroxymethyl-6-methylpyrene##0.00028##701322##Homo sapiens (human)	R04806;K00488;1.14.13.15;CYP27A;5beta-Cholestane-3alpha,7alpha,12alpha-triol##0.0045##439029##Rattus norvegicus (rat)	R04819;K00037;1.1.1.50;E1.1.1.50;3alpha-adiol##0.0001##389540##Rattus norvegicus (rat)	R04817;K00251;1.3.1.3;AKR1D1;androstenedione##0.00037##702225##Homo sapiens (human)	R04263;K12408;1.1.1.181;HSD3B7;No information about KM-value	R01463;K00489;1.14.13.17;CYP7A1;more##-999##285307##Rattus norvegicus (rat)	R01463;K00489;1.14.13.17;CYP7A1;cholesterol##0.015##285309##Rattus norvegicus (rat)	R01463;K00489;1.14.13.17;CYP7A1;O2##0.02##285297##Rattus norvegicus (rat)	R01457;K09828;1.3.1.72;DHCR24;5alpha-cholesta-7,24-dien-3beta-ol##0.037##288496##Rattus norvegicus (rat)	R04763;No information of KEGG othology
3alpha,7alpha-Dihydroxy-5beta-24-oxocholestanoyl-CoA	C05449	12	R04811;R04546;R04507;R04506;R04805;R04806;R04819;R04817;R04264;R01463;R01457;R04763	R04811;K08764;2.3.1.176;SCP2##SCPX;No information about KM-value	R04546;K07513;2.3.1.16;ACAA1;3-oxodecanoyl-CoA##0.0018##486412##Sus scrofa (pig)	R04507;K08748;6.2.1.7;SLC27A5##FATP5;Chenodeoxycholate##0.018##660788##Rattus norvegicus (rat)	R04507;K08748;6.2.1.7;SLC27A5##FATP5;CoA##0.038##832##Rattus norvegicus (rat)	R04506;K14085;1.2.1.3;ALDH7A1;4-(dimethylamino)cinnamaldehyde##0.0001##348695##Rattus norvegicus (rat)	R04805;K00001;1.1.1.1;E1.1.1.1##adh;1-hydroxymethyl-6-methylpyrene##0.00028##701322##Homo sapiens (human)	R04806;K00488;1.14.13.15;CYP27A;5beta-Cholestane-3alpha,7alpha,12alpha-triol##0.0045##439029##Rattus norvegicus (rat)	R04819;K00037;1.1.1.50;E1.1.1.50;3alpha-adiol##0.0001##389540##Rattus norvegicus (rat)	R04817;K00251;1.3.1.3;AKR1D1;androstenedione##0.00037##702225##Homo sapiens (human)	R04264;No information of KEGG othology	R01463;K00489;1.14.13.17;CYP7A1;more##-999##285307##Rattus norvegicus (rat)	R01463;K00489;1.14.13.17;CYP7A1;cholesterol##0.015##285309##Rattus norvegicus (rat)	R01463;K00489;1.14.13.17;CYP7A1;O2##0.02##285297##Rattus norvegicus (rat)	R01457;K09828;1.3.1.72;DHCR24;5alpha-cholesta-7,24-dien-3beta-ol##0.037##288496##Rattus norvegicus (rat)	R04763;No information of KEGG othology
3alpha,7alpha-Dihydroxy-5beta-24-oxocholestanoyl-CoA	C05449	12	R04811;R04546;R04507;R04506;R08758;R04806;R04818;R04817;R04263;R01463;R01457;R04763	R04811;K08764;2.3.1.176;SCP2##SCPX;No information about KM-value	R04546;K07513;2.3.1.16;ACAA1;3-oxodecanoyl-CoA##0.0018##486412##Sus scrofa (pig)	R04507;K08748;6.2.1.7;SLC27A5##FATP5;Chenodeoxycholate##0.018##660788##Rattus norvegicus (rat)	R04507;K08748;6.2.1.7;SLC27A5##FATP5;CoA##0.038##832##Rattus norvegicus (rat)	R04506;K14085;1.2.1.3;ALDH7A1;4-(dimethylamino)cinnamaldehyde##0.0001##348695##Rattus norvegicus (rat)	R08758;K00488;1.14.13.15;CYP27A;5beta-Cholestane-3alpha,7alpha,12alpha-triol##0.0045##439029##Rattus norvegicus (rat)	R04806;K00488;1.14.13.15;CYP27A;5beta-Cholestane-3alpha,7alpha,12alpha-triol##0.0045##439029##Rattus norvegicus (rat)	R04818;K00037;1.1.1.50;E1.1.1.50;3alpha-adiol##0.0001##389540##Rattus norvegicus (rat)	R04817;K00251;1.3.1.3;AKR1D1;androstenedione##0.00037##702225##Homo sapiens (human)	R04263;K12408;1.1.1.181;HSD3B7;No information about KM-value	R01463;K00489;1.14.13.17;CYP7A1;more##-999##285307##Rattus norvegicus (rat)	R01463;K00489;1.14.13.17;CYP7A1;cholesterol##0.015##285309##Rattus norvegicus (rat)	R01463;K00489;1.14.13.17;CYP7A1;O2##0.02##285297##Rattus norvegicus (rat)	R01457;K09828;1.3.1.72;DHCR24;5alpha-cholesta-7,24-dien-3beta-ol##0.037##288496##Rattus norvegicus (rat)	R04763;No information of KEGG othology
3alpha,7alpha-Dihydroxy-5beta-24-oxocholestanoyl-CoA	C05449	12	R04811;R04546;R04507;R04506;R08758;R04806;R04818;R04817;R04264;R01463;R01457;R04763	R04811;K08764;2.3.1.176;SCP2##SCPX;No information about KM-value	R04546;K07513;2.3.1.16;ACAA1;3-oxodecanoyl-CoA##0.0018##486412##Sus scrofa (pig)	R04507;K08748;6.2.1.7;SLC27A5##FATP5;Chenodeoxycholate##0.018##660788##Rattus norvegicus (rat)	R04507;K08748;6.2.1.7;SLC27A5##FATP5;CoA##0.038##832##Rattus norvegicus (rat)	R04506;K14085;1.2.1.3;ALDH7A1;4-(dimethylamino)cinnamaldehyde##0.0001##348695##Rattus norvegicus (rat)	R08758;K00488;1.14.13.15;CYP27A;5beta-Cholestane-3alpha,7alpha,12alpha-triol##0.0045##439029##Rattus norvegicus (rat)	R04806;K00488;1.14.13.15;CYP27A;5beta-Cholestane-3alpha,7alpha,12alpha-triol##0.0045##439029##Rattus norvegicus (rat)	R04818;K00037;1.1.1.50;E1.1.1.50;3alpha-adiol##0.0001##389540##Rattus norvegicus (rat)	R04817;K00251;1.3.1.3;AKR1D1;androstenedione##0.00037##702225##Homo sapiens (human)	R04264;No information of KEGG othology	R01463;K00489;1.14.13.17;CYP7A1;more##-999##285307##Rattus norvegicus (rat)	R01463;K00489;1.14.13.17;CYP7A1;cholesterol##0.015##285309##Rattus norvegicus (rat)	R01463;K00489;1.14.13.17;CYP7A1;O2##0.02##285297##Rattus norvegicus (rat)	R01457;K09828;1.3.1.72;DHCR24;5alpha-cholesta-7,24-dien-3beta-ol##0.037##288496##Rattus norvegicus (rat)	R04763;No information of KEGG othology
3alpha,7alpha-Dihydroxy-5beta-24-oxocholestanoyl-CoA	C05449	12	R04811;R04546;R04507;R04506;R08758;R04806;R04819;R04817;R04263;R01463;R01457;R04763	R04811;K08764;2.3.1.176;SCP2##SCPX;No information about KM-value	R04546;K07513;2.3.1.16;ACAA1;3-oxodecanoyl-CoA##0.0018##486412##Sus scrofa (pig)	R04507;K08748;6.2.1.7;SLC27A5##FATP5;Chenodeoxycholate##0.018##660788##Rattus norvegicus (rat)	R04507;K08748;6.2.1.7;SLC27A5##FATP5;CoA##0.038##832##Rattus norvegicus (rat)	R04506;K14085;1.2.1.3;ALDH7A1;4-(dimethylamino)cinnamaldehyde##0.0001##348695##Rattus norvegicus (rat)	R08758;K00488;1.14.13.15;CYP27A;5beta-Cholestane-3alpha,7alpha,12alpha-triol##0.0045##439029##Rattus norvegicus (rat)	R04806;K00488;1.14.13.15;CYP27A;5beta-Cholestane-3alpha,7alpha,12alpha-triol##0.0045##439029##Rattus norvegicus (rat)	R04819;K00037;1.1.1.50;E1.1.1.50;3alpha-adiol##0.0001##389540##Rattus norvegicus (rat)	R04817;K00251;1.3.1.3;AKR1D1;androstenedione##0.00037##702225##Homo sapiens (human)	R04263;K12408;1.1.1.181;HSD3B7;No information about KM-value	R01463;K00489;1.14.13.17;CYP7A1;more##-999##285307##Rattus norvegicus (rat)	R01463;K00489;1.14.13.17;CYP7A1;cholesterol##0.015##285309##Rattus norvegicus (rat)	R01463;K00489;1.14.13.17;CYP7A1;O2##0.02##285297##Rattus norvegicus (rat)	R01457;K09828;1.3.1.72;DHCR24;5alpha-cholesta-7,24-dien-3beta-ol##0.037##288496##Rattus norvegicus (rat)	R04763;No information of KEGG othology
3alpha,7alpha-Dihydroxy-5beta-24-oxocholestanoyl-CoA	C05449	12	R04811;R04546;R04507;R04506;R08758;R04806;R04819;R04817;R04264;R01463;R01457;R04763	R04811;K08764;2.3.1.176;SCP2##SCPX;No information about KM-value	R04546;K07513;2.3.1.16;ACAA1;3-oxodecanoyl-CoA##0.0018##486412##Sus scrofa (pig)	R04507;K08748;6.2.1.7;SLC27A5##FATP5;Chenodeoxycholate##0.018##660788##Rattus norvegicus (rat)	R04507;K08748;6.2.1.7;SLC27A5##FATP5;CoA##0.038##832##Rattus norvegicus (rat)	R04506;K14085;1.2.1.3;ALDH7A1;4-(dimethylamino)cinnamaldehyde##0.0001##348695##Rattus norvegicus (rat)	R08758;K00488;1.14.13.15;CYP27A;5beta-Cholestane-3alpha,7alpha,12alpha-triol##0.0045##439029##Rattus norvegicus (rat)	R04806;K00488;1.14.13.15;CYP27A;5beta-Cholestane-3alpha,7alpha,12alpha-triol##0.0045##439029##Rattus norvegicus (rat)	R04819;K00037;1.1.1.50;E1.1.1.50;3alpha-adiol##0.0001##389540##Rattus norvegicus (rat)	R04817;K00251;1.3.1.3;AKR1D1;androstenedione##0.00037##702225##Homo sapiens (human)	R04264;No information of KEGG othology	R01463;K00489;1.14.13.17;CYP7A1;more##-999##285307##Rattus norvegicus (rat)	R01463;K00489;1.14.13.17;CYP7A1;cholesterol##0.015##285309##Rattus norvegicus (rat)	R01463;K00489;1.14.13.17;CYP7A1;O2##0.02##285297##Rattus norvegicus (rat)	R01457;K09828;1.3.1.72;DHCR24;5alpha-cholesta-7,24-dien-3beta-ol##0.037##288496##Rattus norvegicus (rat)	R04763;No information of KEGG othology
3alpha,7alpha-Dihydroxy-5beta-24-oxocholestanoyl-CoA	C05449	12	R04811;R04546;R04507;R08760;R04805;R04806;R04818;R04817;R04263;R01463;R01457;R04763	R04811;K08764;2.3.1.176;SCP2##SCPX;No information about KM-value	R04546;K07513;2.3.1.16;ACAA1;3-oxodecanoyl-CoA##0.0018##486412##Sus scrofa (pig)	R04507;K08748;6.2.1.7;SLC27A5##FATP5;Chenodeoxycholate##0.018##660788##Rattus norvegicus (rat)	R04507;K08748;6.2.1.7;SLC27A5##FATP5;CoA##0.038##832##Rattus norvegicus (rat)	R08760;K00488;1.14.13.15;CYP27A;5beta-Cholestane-3alpha,7alpha,12alpha-triol##0.0045##439029##Rattus norvegicus (rat)	R04805;K00001;1.1.1.1;E1.1.1.1##adh;1-hydroxymethyl-6-methylpyrene##0.00028##701322##Homo sapiens (human)	R04806;K00488;1.14.13.15;CYP27A;5beta-Cholestane-3alpha,7alpha,12alpha-triol##0.0045##439029##Rattus norvegicus (rat)	R04818;K00037;1.1.1.50;E1.1.1.50;3alpha-adiol##0.0001##389540##Rattus norvegicus (rat)	R04817;K00251;1.3.1.3;AKR1D1;androstenedione##0.00037##702225##Homo sapiens (human)	R04263;K12408;1.1.1.181;HSD3B7;No information about KM-value	R01463;K00489;1.14.13.17;CYP7A1;more##-999##285307##Rattus norvegicus (rat)	R01463;K00489;1.14.13.17;CYP7A1;cholesterol##0.015##285309##Rattus norvegicus (rat)	R01463;K00489;1.14.13.17;CYP7A1;O2##0.02##285297##Rattus norvegicus (rat)	R01457;K09828;1.3.1.72;DHCR24;5alpha-cholesta-7,24-dien-3beta-ol##0.037##288496##Rattus norvegicus (rat)	R04763;No information of KEGG othology
3alpha,7alpha-Dihydroxy-5beta-24-oxocholestanoyl-CoA	C05449	12	R04811;R04546;R04507;R08760;R04805;R04806;R04818;R04817;R04264;R01463;R01457;R04763	R04811;K08764;2.3.1.176;SCP2##SCPX;No information about KM-value	R04546;K07513;2.3.1.16;ACAA1;3-oxodecanoyl-CoA##0.0018##486412##Sus scrofa (pig)	R04507;K08748;6.2.1.7;SLC27A5##FATP5;Chenodeoxycholate##0.018##660788##Rattus norvegicus (rat)	R04507;K08748;6.2.1.7;SLC27A5##FATP5;CoA##0.038##832##Rattus norvegicus (rat)	R08760;K00488;1.14.13.15;CYP27A;5beta-Cholestane-3alpha,7alpha,12alpha-triol##0.0045##439029##Rattus norvegicus (rat)	R04805;K00001;1.1.1.1;E1.1.1.1##adh;1-hydroxymethyl-6-methylpyrene##0.00028##701322##Homo sapiens (human)	R04806;K00488;1.14.13.15;CYP27A;5beta-Cholestane-3alpha,7alpha,12alpha-triol##0.0045##439029##Rattus norvegicus (rat)	R04818;K00037;1.1.1.50;E1.1.1.50;3alpha-adiol##0.0001##389540##Rattus norvegicus (rat)	R04817;K00251;1.3.1.3;AKR1D1;androstenedione##0.00037##702225##Homo sapiens (human)	R04264;No information of KEGG othology	R01463;K00489;1.14.13.17;CYP7A1;more##-999##285307##Rattus norvegicus (rat)	R01463;K00489;1.14.13.17;CYP7A1;cholesterol##0.015##285309##Rattus norvegicus (rat)	R01463;K00489;1.14.13.17;CYP7A1;O2##0.02##285297##Rattus norvegicus (rat)	R01457;K09828;1.3.1.72;DHCR24;5alpha-cholesta-7,24-dien-3beta-ol##0.037##288496##Rattus norvegicus (rat)	R04763;No information of KEGG othology
Brassinolide	C08814	12	R07471;R07451;R07450;R07474;R07473;R07790;R07787;R07446;R07445;R07493;R03725;R04763	R07471;K12640;1.14.-.-;CYP85A2##BR6OX2;No information about KM-value	R07451;K12640;1.14.-.-;CYP85A2##BR6OX2;No information about KM-value	R07450;K12640;1.14.-.-;CYP85A2##BR6OX2;No information about KM-value	R07474;No information of KEGG othology	R07473;No information of KEGG othology	R07790;No information of KEGG othology	R07787;K12638;1.14.-.-;CYP90D1;No information about KM-value	R07446;No information of KEGG othology	R07445;K09587;1.14.13.-;CYP90B1##DWF4;No information about KM-value	R07493;K09828;1.3.1.72;DHCR24;5alpha-cholesta-7,24-dien-3beta-ol##0.037##288496##Rattus norvegicus (rat)	R03725;No information of KEGG othology	R04763;No information of KEGG othology
Brassinolide	C08814	12	R07471;R07451;R07450;R07474;R07473;R07790;R07789;R07786;R07445;R07493;R03725;R04763	R07471;K12640;1.14.-.-;CYP85A2##BR6OX2;No information about KM-value	R07451;K12640;1.14.-.-;CYP85A2##BR6OX2;No information about KM-value	R07450;K12640;1.14.-.-;CYP85A2##BR6OX2;No information about KM-value	R07474;No information of KEGG othology	R07473;No information of KEGG othology	R07790;No information of KEGG othology	R07789;No information of KEGG othology	R07786;K12638;1.14.-.-;CYP90D1;No information about KM-value	R07445;K09587;1.14.13.-;CYP90B1##DWF4;No information about KM-value	R07493;K09828;1.3.1.72;DHCR24;5alpha-cholesta-7,24-dien-3beta-ol##0.037##288496##Rattus norvegicus (rat)	R03725;No information of KEGG othology	R04763;No information of KEGG othology
Brassinolide	C08814	12	R07471;R07451;R07450;R07474;R07473;R07791;R07447;R07446;R07445;R07493;R03725;R04763	R07471;K12640;1.14.-.-;CYP85A2##BR6OX2;No information about KM-value	R07451;K12640;1.14.-.-;CYP85A2##BR6OX2;No information about KM-value	R07450;K12640;1.14.-.-;CYP85A2##BR6OX2;No information about KM-value	R07474;No information of KEGG othology	R07473;No information of KEGG othology	R07791;K12638;1.14.-.-;CYP90D1;No information about KM-value	R07447;K09591;1.3.99.-;DET2;No information about KM-value	R07446;No information of KEGG othology	R07445;K09587;1.14.13.-;CYP90B1##DWF4;No information about KM-value	R07493;K09828;1.3.1.72;DHCR24;5alpha-cholesta-7,24-dien-3beta-ol##0.037##288496##Rattus norvegicus (rat)	R03725;No information of KEGG othology	R04763;No information of KEGG othology
Brassinolide	C08814	12	R07471;R07451;R07450;R07474;R07792;R07788;R07447;R07446;R07445;R07493;R03725;R04763	R07471;K12640;1.14.-.-;CYP85A2##BR6OX2;No information about KM-value	R07451;K12640;1.14.-.-;CYP85A2##BR6OX2;No information about KM-value	R07450;K12640;1.14.-.-;CYP85A2##BR6OX2;No information about KM-value	R07474;No information of KEGG othology	R07792;K12638;1.14.-.-;CYP90D1;No information about KM-value	R07788;No information of KEGG othology	R07447;K09591;1.3.99.-;DET2;No information about KM-value	R07446;No information of KEGG othology	R07445;K09587;1.14.13.-;CYP90B1##DWF4;No information about KM-value	R07493;K09828;1.3.1.72;DHCR24;5alpha-cholesta-7,24-dien-3beta-ol##0.037##288496##Rattus norvegicus (rat)	R03725;No information of KEGG othology	R04763;No information of KEGG othology
Phenanthrene##Phenanthracene	C11422	12	R05843;R04151;R05650;R05642;R05648;R05649;R05632;R04117;R05137;R05136;R02941;R06603	R05843;K11944;1.13.11.-;nidB;No information about KM-value	R04151;No information of KEGG othology	R05650;K11945;1.13.11.-;phdF;No information about KM-value	R05642;No information of KEGG othology	R05648;K11946;4.1.2.-;phdG;No information about KM-value	R05649;K11947;1.2.1.-;nidD;No information about KM-value	R05632;K00480;1.14.13.1;E1.14.13.1;No information about KM-value	R04117;K14583;1.13.11.56;nahC;No information about KM-value	R05137;K14584;5.99.1.4;nahD;No information about KM-value	R05136;K14585;4.1.2.45;nahE;No information about KM-value	R02941;K00152;1.2.1.65;E1.2.1.65;No information about KM-value	R06603;No information of KEGG othology
Gibberellin A4	C11864	12	R06327;R06325;R06324;R06333;R06297;R06295;R06294;R06293;R06292;R06291;R05092;R02068	R06327;K12918;None;P450II;None	R06325;K12918;None;P450II;None	R06324;K12918;None;P450II;None	R06333;No information of KEGG othology	R06297;K04123;1.14.13.79;KAO;No information about KM-value	R06295;K04123;1.14.13.79;KAO;No information about KM-value	R06294;K04123;1.14.13.79;KAO;No information about KM-value	R06293;K04122;1.14.13.78;E1.14.13.78;No information about KM-value	R06292;K04122;1.14.13.78;E1.14.13.78;No information about KM-value	R06291;K04122;1.14.13.78;E1.14.13.78;No information about KM-value	R05092;K04121;4.2.3.19;E4.2.3.19;[15-3H]ent-copalyl diphosphate##0.0003##680358##Arabidopsis thaliana (thale cress)	R02068;K04120;5.5.1.13;E5.5.1.13;No information about KM-value
Gibberellin A4	C11864	12	R06327;R06325;R06324;R06339;R06341;R06295;R06294;R06293;R06292;R06291;R05092;R02068	R06327;K12918;None;P450II;None	R06325;K12918;None;P450II;None	R06324;K12918;None;P450II;None	R06339;K12917;None;P450I;None	R06341;K12917;None;P450I;None	R06295;K04123;1.14.13.79;KAO;No information about KM-value	R06294;K04123;1.14.13.79;KAO;No information about KM-value	R06293;K04122;1.14.13.78;E1.14.13.78;No information about KM-value	R06292;K04122;1.14.13.78;E1.14.13.78;No information about KM-value	R06291;K04122;1.14.13.78;E1.14.13.78;No information about KM-value	R05092;K04121;4.2.3.19;E4.2.3.19;[15-3H]ent-copalyl diphosphate##0.0003##680358##Arabidopsis thaliana (thale cress)	R02068;K04120;5.5.1.13;E5.5.1.13;No information about KM-value
Gibberellin A4	C11864	12	R06327;R06325;R06334;R06322;R06297;R06295;R06294;R06293;R06292;R06291;R05092;R02068	R06327;K12918;None;P450II;None	R06325;K12918;None;P450II;None	R06334;No information of KEGG othology	R06322;K05282;1.14.11.12;E1.14.11.12;No information about KM-value	R06297;K04123;1.14.13.79;KAO;No information about KM-value	R06295;K04123;1.14.13.79;KAO;No information about KM-value	R06294;K04123;1.14.13.79;KAO;No information about KM-value	R06293;K04122;1.14.13.78;E1.14.13.78;No information about KM-value	R06292;K04122;1.14.13.78;E1.14.13.78;No information about KM-value	R06291;K04122;1.14.13.78;E1.14.13.78;No information about KM-value	R05092;K04121;4.2.3.19;E4.2.3.19;[15-3H]ent-copalyl diphosphate##0.0003##680358##Arabidopsis thaliana (thale cress)	R02068;K04120;5.5.1.13;E5.5.1.13;No information about KM-value
Gibberellin A4	C11864	12	R06327;R06335;R06323;R06322;R06297;R06295;R06294;R06293;R06292;R06291;R05092;R02068	R06327;K12918;None;P450II;None	R06335;No information of KEGG othology	R06323;K05282;1.14.11.12;E1.14.11.12;No information about KM-value	R06322;K05282;1.14.11.12;E1.14.11.12;No information about KM-value	R06297;K04123;1.14.13.79;KAO;No information about KM-value	R06295;K04123;1.14.13.79;KAO;No information about KM-value	R06294;K04123;1.14.13.79;KAO;No information about KM-value	R06293;K04122;1.14.13.78;E1.14.13.78;No information about KM-value	R06292;K04122;1.14.13.78;E1.14.13.78;No information about KM-value	R06291;K04122;1.14.13.78;E1.14.13.78;No information about KM-value	R05092;K04121;4.2.3.19;E4.2.3.19;[15-3H]ent-copalyl diphosphate##0.0003##680358##Arabidopsis thaliana (thale cress)	R02068;K04120;5.5.1.13;E5.5.1.13;No information about KM-value
Gibberellin A4	C11864	12	R06336;R06326;R06323;R06322;R06297;R06295;R06294;R06293;R06292;R06291;R05092;R02068	R06336;K04124;1.14.11.15;E1.14.11.15;No information about KM-value	R06326;K05282;1.14.11.12;E1.14.11.12;No information about KM-value	R06323;K05282;1.14.11.12;E1.14.11.12;No information about KM-value	R06322;K05282;1.14.11.12;E1.14.11.12;No information about KM-value	R06297;K04123;1.14.13.79;KAO;No information about KM-value	R06295;K04123;1.14.13.79;KAO;No information about KM-value	R06294;K04123;1.14.13.79;KAO;No information about KM-value	R06293;K04122;1.14.13.78;E1.14.13.78;No information about KM-value	R06292;K04122;1.14.13.78;E1.14.13.78;No information about KM-value	R06291;K04122;1.14.13.78;E1.14.13.78;No information about KM-value	R05092;K04121;4.2.3.19;E4.2.3.19;[15-3H]ent-copalyl diphosphate##0.0003##680358##Arabidopsis thaliana (thale cress)	R02068;K04120;5.5.1.13;E5.5.1.13;No information about KM-value
Gibberellin A51	C11865	12	R06337;R06326;R06323;R06322;R06297;R06295;R06294;R06293;R06292;R06291;R05092;R02068	R06337;K04125;1.14.11.13;E1.14.11.13;No information about KM-value	R06326;K05282;1.14.11.12;E1.14.11.12;No information about KM-value	R06323;K05282;1.14.11.12;E1.14.11.12;No information about KM-value	R06322;K05282;1.14.11.12;E1.14.11.12;No information about KM-value	R06297;K04123;1.14.13.79;KAO;No information about KM-value	R06295;K04123;1.14.13.79;KAO;No information about KM-value	R06294;K04123;1.14.13.79;KAO;No information about KM-value	R06293;K04122;1.14.13.78;E1.14.13.78;No information about KM-value	R06292;K04122;1.14.13.78;E1.14.13.78;No information about KM-value	R06291;K04122;1.14.13.78;E1.14.13.78;No information about KM-value	R05092;K04121;4.2.3.19;E4.2.3.19;[15-3H]ent-copalyl diphosphate##0.0003##680358##Arabidopsis thaliana (thale cress)	R02068;K04120;5.5.1.13;E5.5.1.13;No information about KM-value
2,3-Dehydro-gibberellin A9##2,3-Didehydro-gibberellin A9	C11866	12	R06349;R06326;R06323;R06322;R06297;R06295;R06294;R06293;R06292;R06291;R05092;R02068	R06349;K00478;None;E1.14.11.-;None	R06326;K05282;1.14.11.12;E1.14.11.12;No information about KM-value	R06323;K05282;1.14.11.12;E1.14.11.12;No information about KM-value	R06322;K05282;1.14.11.12;E1.14.11.12;No information about KM-value	R06297;K04123;1.14.13.79;KAO;No information about KM-value	R06295;K04123;1.14.13.79;KAO;No information about KM-value	R06294;K04123;1.14.13.79;KAO;No information about KM-value	R06293;K04122;1.14.13.78;E1.14.13.78;No information about KM-value	R06292;K04122;1.14.13.78;E1.14.13.78;No information about KM-value	R06291;K04122;1.14.13.78;E1.14.13.78;No information about KM-value	R05092;K04121;4.2.3.19;E4.2.3.19;[15-3H]ent-copalyl diphosphate##0.0003##680358##Arabidopsis thaliana (thale cress)	R02068;K04120;5.5.1.13;E5.5.1.13;No information about KM-value
Gibberellin A44##Gibberellin 44	C12308	12	R07184;R03806;R05097;R06329;R06297;R06295;R06294;R06293;R06292;R06291;R05092;R02068	R07184;No information of KEGG othology	R03806;K05282;1.14.11.12;E1.14.11.12;No information about KM-value	R05097;K05282;1.14.11.12;E1.14.11.12;No information about KM-value	R06329;No information of KEGG othology	R06297;K04123;1.14.13.79;KAO;No information about KM-value	R06295;K04123;1.14.13.79;KAO;No information about KM-value	R06294;K04123;1.14.13.79;KAO;No information about KM-value	R06293;K04122;1.14.13.78;E1.14.13.78;No information about KM-value	R06292;K04122;1.14.13.78;E1.14.13.78;No information about KM-value	R06291;K04122;1.14.13.78;E1.14.13.78;No information about KM-value	R05092;K04121;4.2.3.19;E4.2.3.19;[15-3H]ent-copalyl diphosphate##0.0003##680358##Arabidopsis thaliana (thale cress)	R02068;K04120;5.5.1.13;E5.5.1.13;No information about KM-value
Gibberellin A44##Gibberellin 44	C12308	12	R07184;R03806;R05097;R06340;R06328;R06295;R06294;R06293;R06292;R06291;R05092;R02068	R07184;No information of KEGG othology	R03806;K05282;1.14.11.12;E1.14.11.12;No information about KM-value	R05097;K05282;1.14.11.12;E1.14.11.12;No information about KM-value	R06340;No information of KEGG othology	R06328;No information of KEGG othology	R06295;K04123;1.14.13.79;KAO;No information about KM-value	R06294;K04123;1.14.13.79;KAO;No information about KM-value	R06293;K04122;1.14.13.78;E1.14.13.78;No information about KM-value	R06292;K04122;1.14.13.78;E1.14.13.78;No information about KM-value	R06291;K04122;1.14.13.78;E1.14.13.78;No information about KM-value	R05092;K04121;4.2.3.19;E4.2.3.19;[15-3H]ent-copalyl diphosphate##0.0003##680358##Arabidopsis thaliana (thale cress)	R02068;K04120;5.5.1.13;E5.5.1.13;No information about KM-value
Gibberellin A44##Gibberellin 44	C12308	12	R07184;R03806;R06330;R06322;R06297;R06295;R06294;R06293;R06292;R06291;R05092;R02068	R07184;No information of KEGG othology	R03806;K05282;1.14.11.12;E1.14.11.12;No information about KM-value	R06330;No information of KEGG othology	R06322;K05282;1.14.11.12;E1.14.11.12;No information about KM-value	R06297;K04123;1.14.13.79;KAO;No information about KM-value	R06295;K04123;1.14.13.79;KAO;No information about KM-value	R06294;K04123;1.14.13.79;KAO;No information about KM-value	R06293;K04122;1.14.13.78;E1.14.13.78;No information about KM-value	R06292;K04122;1.14.13.78;E1.14.13.78;No information about KM-value	R06291;K04122;1.14.13.78;E1.14.13.78;No information about KM-value	R05092;K04121;4.2.3.19;E4.2.3.19;[15-3H]ent-copalyl diphosphate##0.0003##680358##Arabidopsis thaliana (thale cress)	R02068;K04120;5.5.1.13;E5.5.1.13;No information about KM-value
Gibberellin A44##Gibberellin 44	C12308	12	R07184;R06331;R06323;R06322;R06297;R06295;R06294;R06293;R06292;R06291;R05092;R02068	R07184;No information of KEGG othology	R06331;No information of KEGG othology	R06323;K05282;1.14.11.12;E1.14.11.12;No information about KM-value	R06322;K05282;1.14.11.12;E1.14.11.12;No information about KM-value	R06297;K04123;1.14.13.79;KAO;No information about KM-value	R06295;K04123;1.14.13.79;KAO;No information about KM-value	R06294;K04123;1.14.13.79;KAO;No information about KM-value	R06293;K04122;1.14.13.78;E1.14.13.78;No information about KM-value	R06292;K04122;1.14.13.78;E1.14.13.78;No information about KM-value	R06291;K04122;1.14.13.78;E1.14.13.78;No information about KM-value	R05092;K04121;4.2.3.19;E4.2.3.19;[15-3H]ent-copalyl diphosphate##0.0003##680358##Arabidopsis thaliana (thale cress)	R02068;K04120;5.5.1.13;E5.5.1.13;No information about KM-value
9'-cis-Neoxanthin	C13431	12	R06949;R06948;R06947;R06946;R07559;R07558;R03823;R07512;R07511;R07510;R04218;R02065	R06949;No information of KEGG othology	R06948;K14594;5.3.99.9;NSY;No information about KM-value	R06947;K09838;1.14.13.90;E1.14.13.90##ABA1;No information about KM-value	R06946;K09838;1.14.13.90;E1.14.13.90##ABA1;No information about KM-value	R07559;K02294;1.14.13.-;crtR##crtZ;No information about KM-value	R07558;K02294;1.14.13.-;crtR##crtZ;No information about KM-value	R03823;No information of KEGG othology	R07512;K09835;5.-.-.-;crtH##crtISO;No information about KM-value	R07511;K00514;1.14.99.30;E1.14.99.30##crtQ##zds;No information about KM-value	R07510;K02293;1.14.99.-;PDS##crtP;No information about KM-value	R04218;No information of KEGG othology	R02065;K02291;2.5.1.32;crtB;No information about KM-value
9'-cis-Neoxanthin	C13431	12	R06949;R06948;R06947;R07199;R07559;R07558;R03823;R07512;R07511;R07510;R04218;R02065	R06949;No information of KEGG othology	R06948;K14594;5.3.99.9;NSY;No information about KM-value	R06947;K09838;1.14.13.90;E1.14.13.90##ABA1;No information about KM-value	R07199;K09838;1.14.13.90;E1.14.13.90##ABA1;No information about KM-value	R07559;K02294;1.14.13.-;crtR##crtZ;No information about KM-value	R07558;K02294;1.14.13.-;crtR##crtZ;No information about KM-value	R03823;No information of KEGG othology	R07512;K09835;5.-.-.-;crtH##crtISO;No information about KM-value	R07511;K00514;1.14.99.30;E1.14.99.30##crtQ##zds;No information about KM-value	R07510;K02293;1.14.99.-;PDS##crtP;No information about KM-value	R04218;No information of KEGG othology	R02065;K02291;2.5.1.32;crtB;No information about KM-value
9'-cis-Neoxanthin	C13431	12	R06949;R06948;R07200;R06946;R07559;R07558;R03823;R07512;R07511;R07510;R04218;R02065	R06949;No information of KEGG othology	R06948;K14594;5.3.99.9;NSY;No information about KM-value	R07200;K09838;1.14.13.90;E1.14.13.90##ABA1;No information about KM-value	R06946;K09838;1.14.13.90;E1.14.13.90##ABA1;No information about KM-value	R07559;K02294;1.14.13.-;crtR##crtZ;No information about KM-value	R07558;K02294;1.14.13.-;crtR##crtZ;No information about KM-value	R03823;No information of KEGG othology	R07512;K09835;5.-.-.-;crtH##crtISO;No information about KM-value	R07511;K00514;1.14.99.30;E1.14.99.30##crtQ##zds;No information about KM-value	R07510;K02293;1.14.99.-;PDS##crtP;No information about KM-value	R04218;No information of KEGG othology	R02065;K02291;2.5.1.32;crtB;No information about KM-value
9'-cis-Neoxanthin	C13431	12	R06949;R06948;R07200;R07199;R07559;R07558;R03823;R07512;R07511;R07510;R04218;R02065	R06949;No information of KEGG othology	R06948;K14594;5.3.99.9;NSY;No information about KM-value	R07200;K09838;1.14.13.90;E1.14.13.90##ABA1;No information about KM-value	R07199;K09838;1.14.13.90;E1.14.13.90##ABA1;No information about KM-value	R07559;K02294;1.14.13.-;crtR##crtZ;No information about KM-value	R07558;K02294;1.14.13.-;crtR##crtZ;No information about KM-value	R03823;No information of KEGG othology	R07512;K09835;5.-.-.-;crtH##crtISO;No information about KM-value	R07511;K00514;1.14.99.30;E1.14.99.30##crtQ##zds;No information about KM-value	R07510;K02293;1.14.99.-;PDS##crtP;No information about KM-value	R04218;No information of KEGG othology	R02065;K02291;2.5.1.32;crtB;No information about KM-value
9'-cis-Neoxanthin	C13431	12	R06951;R06950;R06947;R06946;R07559;R07558;R03823;R07512;R07511;R07510;R04218;R02065	R06951;K14594;5.3.99.9;NSY;No information about KM-value	R06950;No information of KEGG othology	R06947;K09838;1.14.13.90;E1.14.13.90##ABA1;No information about KM-value	R06946;K09838;1.14.13.90;E1.14.13.90##ABA1;No information about KM-value	R07559;K02294;1.14.13.-;crtR##crtZ;No information about KM-value	R07558;K02294;1.14.13.-;crtR##crtZ;No information about KM-value	R03823;No information of KEGG othology	R07512;K09835;5.-.-.-;crtH##crtISO;No information about KM-value	R07511;K00514;1.14.99.30;E1.14.99.30##crtQ##zds;No information about KM-value	R07510;K02293;1.14.99.-;PDS##crtP;No information about KM-value	R04218;No information of KEGG othology	R02065;K02291;2.5.1.32;crtB;No information about KM-value
9'-cis-Neoxanthin	C13431	12	R06951;R06950;R06947;R07199;R07559;R07558;R03823;R07512;R07511;R07510;R04218;R02065	R06951;K14594;5.3.99.9;NSY;No information about KM-value	R06950;No information of KEGG othology	R06947;K09838;1.14.13.90;E1.14.13.90##ABA1;No information about KM-value	R07199;K09838;1.14.13.90;E1.14.13.90##ABA1;No information about KM-value	R07559;K02294;1.14.13.-;crtR##crtZ;No information about KM-value	R07558;K02294;1.14.13.-;crtR##crtZ;No information about KM-value	R03823;No information of KEGG othology	R07512;K09835;5.-.-.-;crtH##crtISO;No information about KM-value	R07511;K00514;1.14.99.30;E1.14.99.30##crtQ##zds;No information about KM-value	R07510;K02293;1.14.99.-;PDS##crtP;No information about KM-value	R04218;No information of KEGG othology	R02065;K02291;2.5.1.32;crtB;No information about KM-value
9'-cis-Neoxanthin	C13431	12	R06951;R06950;R07200;R06946;R07559;R07558;R03823;R07512;R07511;R07510;R04218;R02065	R06951;K14594;5.3.99.9;NSY;No information about KM-value	R06950;No information of KEGG othology	R07200;K09838;1.14.13.90;E1.14.13.90##ABA1;No information about KM-value	R06946;K09838;1.14.13.90;E1.14.13.90##ABA1;No information about KM-value	R07559;K02294;1.14.13.-;crtR##crtZ;No information about KM-value	R07558;K02294;1.14.13.-;crtR##crtZ;No information about KM-value	R03823;No information of KEGG othology	R07512;K09835;5.-.-.-;crtH##crtISO;No information about KM-value	R07511;K00514;1.14.99.30;E1.14.99.30##crtQ##zds;No information about KM-value	R07510;K02293;1.14.99.-;PDS##crtP;No information about KM-value	R04218;No information of KEGG othology	R02065;K02291;2.5.1.32;crtB;No information about KM-value
9'-cis-Neoxanthin	C13431	12	R06951;R06950;R07200;R07199;R07559;R07558;R03823;R07512;R07511;R07510;R04218;R02065	R06951;K14594;5.3.99.9;NSY;No information about KM-value	R06950;No information of KEGG othology	R07200;K09838;1.14.13.90;E1.14.13.90##ABA1;No information about KM-value	R07199;K09838;1.14.13.90;E1.14.13.90##ABA1;No information about KM-value	R07559;K02294;1.14.13.-;crtR##crtZ;No information about KM-value	R07558;K02294;1.14.13.-;crtR##crtZ;No information about KM-value	R03823;No information of KEGG othology	R07512;K09835;5.-.-.-;crtH##crtISO;No information about KM-value	R07511;K00514;1.14.99.30;E1.14.99.30##crtQ##zds;No information about KM-value	R07510;K02293;1.14.99.-;PDS##crtP;No information about KM-value	R04218;No information of KEGG othology	R02065;K02291;2.5.1.32;crtB;No information about KM-value
4-Hydroxymethylsalicylaldehyde##2-Hydroxy-4-hydroxymethyl-benzaldehyde	C14108	12	R06934;R06933;R06932;R06931;R06930;R06926;R06937;R06938;R06939;R03568;R07312;R00042	R06934;K01726;None;E4.2.1.-;None	R06933;No information of KEGG othology	R06932;K05915;None;E1.13.-.-;None	R06931;K14582;1.3.1.29;nahB##doxE;naphthalene 1,2-dihydrodiol##0.00141##671464##Novosphingobium aromaticivorans	R06930;K14581;1.18.1.3;nahAa##ndoR;No information about KM-value	R06926;K00492;None;E1.14.13.-;None	R06937;K14581;1.18.1.3;nahAa##ndoR;No information about KM-value	R06938;No information of KEGG othology	R06939;K00480;1.14.13.1;E1.14.13.1;No information about KM-value	R03568;No information of KEGG othology	R07312;No information of KEGG othology	R00042;No information of KEGG othology
4-Hydroxymethylsalicylaldehyde##2-Hydroxy-4-hydroxymethyl-benzaldehyde	C14108	12	R06934;R06933;R06932;R06931;R06930;R06926;R06937;R06938;R06939;R03568;R07312;R02514	R06934;K01726;None;E4.2.1.-;None	R06933;No information of KEGG othology	R06932;K05915;None;E1.13.-.-;None	R06931;K14582;1.3.1.29;nahB##doxE;naphthalene 1,2-dihydrodiol##0.00141##671464##Novosphingobium aromaticivorans	R06930;K14581;1.18.1.3;nahAa##ndoR;No information about KM-value	R06926;K00492;None;E1.14.13.-;None	R06937;K14581;1.18.1.3;nahAa##ndoR;No information about KM-value	R06938;No information of KEGG othology	R06939;K00480;1.14.13.1;E1.14.13.1;No information about KM-value	R03568;No information of KEGG othology	R07312;No information of KEGG othology	R02514;No information of KEGG othology
4-Hydroxymethylsalicylaldehyde##2-Hydroxy-4-hydroxymethyl-benzaldehyde	C14108	12	R06934;R06933;R06932;R06931;R06930;R06926;R06937;R06938;R06939;R03568;R07312;R02516	R06934;K01726;None;E4.2.1.-;None	R06933;No information of KEGG othology	R06932;K05915;None;E1.13.-.-;None	R06931;K14582;1.3.1.29;nahB##doxE;naphthalene 1,2-dihydrodiol##0.00141##671464##Novosphingobium aromaticivorans	R06930;K14581;1.18.1.3;nahAa##ndoR;No information about KM-value	R06926;K00492;None;E1.14.13.-;None	R06937;K14581;1.18.1.3;nahAa##ndoR;No information about KM-value	R06938;No information of KEGG othology	R06939;K00480;1.14.13.1;E1.14.13.1;No information about KM-value	R03568;No information of KEGG othology	R07312;No information of KEGG othology	R02516;No information of KEGG othology
4-Hydroxymethylsalicylaldehyde##2-Hydroxy-4-hydroxymethyl-benzaldehyde	C14108	12	R06934;R06933;R06932;R06931;R06930;R06926;R06937;R06938;R06939;R03568;R07312;R06790	R06934;K01726;None;E4.2.1.-;None	R06933;No information of KEGG othology	R06932;K05915;None;E1.13.-.-;None	R06931;K14582;1.3.1.29;nahB##doxE;naphthalene 1,2-dihydrodiol##0.00141##671464##Novosphingobium aromaticivorans	R06930;K14581;1.18.1.3;nahAa##ndoR;No information about KM-value	R06926;K00492;None;E1.14.13.-;None	R06937;K14581;1.18.1.3;nahAa##ndoR;No information about KM-value	R06938;No information of KEGG othology	R06939;K00480;1.14.13.1;E1.14.13.1;No information about KM-value	R03568;No information of KEGG othology	R07312;No information of KEGG othology	R06790;No information of KEGG othology
2-Ketospirilloxanthin	C15884	12	R07525;R07524;R07523;R07522;R07521;R07520;R07519;R07512;R07511;R07510;R04218;R02065	R07525;K09847;1.-.-.-;crtA;No information about KM-value	R07524;K09846;2.1.1.-;crtF;No information about KM-value	R07523;K09845;1.14.99.-;crtD;No information about KM-value	R07522;K09844;None;crtC;None	R07521;K09846;2.1.1.-;crtF;No information about KM-value	R07520;K09845;1.14.99.-;crtD;No information about KM-value	R07519;K09844;None;crtC;None	R07512;K09835;5.-.-.-;crtH##crtISO;No information about KM-value	R07511;K00514;1.14.99.30;E1.14.99.30##crtQ##zds;No information about KM-value	R07510;K02293;1.14.99.-;PDS##crtP;No information about KM-value	R04218;No information of KEGG othology	R02065;K02291;2.5.1.32;crtB;No information about KM-value
Hydroxyspheroidene	C15902	12	R07536;R07535;R07534;R07532;R06960;R06961;R06963;R07512;R07511;R07510;R04218;R02065	R07536;K09844;None;crtC;None	R07535;K09846;2.1.1.-;crtF;No information about KM-value	R07534;K09845;1.14.99.-;crtD;No information about KM-value	R07532;K09844;None;crtC;None	R06960;K06444;1.14.-.-;lcyE##crtL2;No information about KM-value	R06961;K00514;1.14.99.30;E1.14.99.30##crtQ##zds;No information about KM-value	R06963;K06444;1.14.-.-;lcyE##crtL2;No information about KM-value	R07512;K09835;5.-.-.-;crtH##crtISO;No information about KM-value	R07511;K00514;1.14.99.30;E1.14.99.30##crtQ##zds;No information about KM-value	R07510;K02293;1.14.99.-;PDS##crtP;No information about KM-value	R04218;No information of KEGG othology	R02065;K02291;2.5.1.32;crtB;No information about KM-value
Spheroidenone	C15903	12	R07537;R07535;R07534;R07532;R06960;R06961;R06963;R07512;R07511;R07510;R04218;R02065	R07537;K09847;1.-.-.-;crtA;No information about KM-value	R07535;K09846;2.1.1.-;crtF;No information about KM-value	R07534;K09845;1.14.99.-;crtD;No information about KM-value	R07532;K09844;None;crtC;None	R06960;K06444;1.14.-.-;lcyE##crtL2;No information about KM-value	R06961;K00514;1.14.99.30;E1.14.99.30##crtQ##zds;No information about KM-value	R06963;K06444;1.14.-.-;lcyE##crtL2;No information about KM-value	R07512;K09835;5.-.-.-;crtH##crtISO;No information about KM-value	R07511;K00514;1.14.99.30;E1.14.99.30##crtQ##zds;No information about KM-value	R07510;K02293;1.14.99.-;PDS##crtP;No information about KM-value	R04218;No information of KEGG othology	R02065;K02291;2.5.1.32;crtB;No information about KM-value
1-Fluorocyclohexadiene-cis,cis-1,2-diol	C16484	12	R08104;R08103;R08105;R08112;R08109;R08108;R08111;R08123;R08101;R08100;R08122;R00823	R08104;K03384;None;E1.14.12.-;None	R08103;K03384;None;E1.14.12.-;None	R08105;K00224;None;E1.3.1.-;None	R08112;K05783;1.3.1.25;benD;No information about KM-value	R08109;K05784;None;benC;None	R08108;K05784;None;benC;None	R08111;K05783;1.3.1.25;benD;No information about KM-value	R08123;No information of KEGG othology	R08101;K05784;None;benC;None	R08100;K05784;None;benC;None	R08122;No information of KEGG othology	R00823;K11311;None;antC;None
1-Fluorocyclohexadiene-cis,cis-1,2-diol	C16484	12	R08104;R08103;R08105;R08112;R08109;R08108;R08111;R08123;R08101;R08100;R08122;R00825	R08104;K03384;None;E1.14.12.-;None	R08103;K03384;None;E1.14.12.-;None	R08105;K00224;None;E1.3.1.-;None	R08112;K05783;1.3.1.25;benD;No information about KM-value	R08109;K05784;None;benC;None	R08108;K05784;None;benC;None	R08111;K05783;1.3.1.25;benD;No information about KM-value	R08123;No information of KEGG othology	R08101;K05784;None;benC;None	R08100;K05784;None;benC;None	R08122;No information of KEGG othology	R00825;K11311;None;antC;None
3-(5'-Methylthio)pentylmalic acid##3-(5'-Methylthio)pentylmalate	C17223	12	R08634;R08631;R08629;R08628;R08627;R08625;R08624;R08623;R08621;R08620;R08619;R00648	R08634;No information of KEGG othology	R08631;No information of KEGG othology	R08629;No information of KEGG othology	R08628;No information of KEGG othology	R08627;No information of KEGG othology	R08625;No information of KEGG othology	R08624;No information of KEGG othology	R08623;No information of KEGG othology	R08621;No information of KEGG othology	R08620;No information of KEGG othology	R08619;No information of KEGG othology	R00648;K03334;1.4.3.2;IL4I1;L-Lys##0.015##651026##Rhodococcus opacus
3-(5'-Methylthio)pentylmalic acid##3-(5'-Methylthio)pentylmalate	C17223	12	R08634;R08631;R08629;R08628;R08627;R08625;R08624;R08623;R08621;R08620;R08619;R00652	R08634;No information of KEGG othology	R08631;No information of KEGG othology	R08629;No information of KEGG othology	R08628;No information of KEGG othology	R08627;No information of KEGG othology	R08625;No information of KEGG othology	R08624;No information of KEGG othology	R08623;No information of KEGG othology	R08621;No information of KEGG othology	R08620;No information of KEGG othology	R08619;No information of KEGG othology	R00652;No information of KEGG othology
3-(5'-Methylthio)pentylmalic acid##3-(5'-Methylthio)pentylmalate	C17223	12	R08634;R08631;R08629;R08628;R08627;R08625;R08624;R08623;R08621;R08620;R08619;R07396	R08634;No information of KEGG othology	R08631;No information of KEGG othology	R08629;No information of KEGG othology	R08628;No information of KEGG othology	R08627;No information of KEGG othology	R08625;No information of KEGG othology	R08624;No information of KEGG othology	R08623;No information of KEGG othology	R08621;No information of KEGG othology	R08620;No information of KEGG othology	R08619;No information of KEGG othology	R07396;K00832;2.6.1.57;tyrB;4-hydroxyphenylpyruvate##0.032##636658##Bacillus subtilis
N-Acetyldemethylphosphinothricin##N-Adpt	C17949	12	R08871;R08877;R08888;R08870;R05165;R08887;R08867;R08866;R08865;R08864;R08861;R00747	R08871;K03823;2.3.1.183;pat;No information about KM-value	R08877;No information of KEGG othology	R08888;No information of KEGG othology	R08870;K12910;None;pms;None	R05165;No information of KEGG othology	R08887;No information of KEGG othology	R08867;K12908;None;phpF;None	R08866;K12907;None;phpJ;None	R08865;K12906;None;phpE;None	R08864;K12905;None;phpD;None	R08861;K12904;None;phpC;None	R00747;K05306;3.11.1.1;phnX;No information about KM-value
Gibberellin A1##Gibberellin 1	C00859	13	R03009;R03807;R03806;R05097;R06329;R06297;R06295;R06294;R06293;R06292;R06291;R05092;R02068	R03009;No information of KEGG othology	R03807;K05282;1.14.11.12;E1.14.11.12;No information about KM-value	R03806;K05282;1.14.11.12;E1.14.11.12;No information about KM-value	R05097;K05282;1.14.11.12;E1.14.11.12;No information about KM-value	R06329;No information of KEGG othology	R06297;K04123;1.14.13.79;KAO;No information about KM-value	R06295;K04123;1.14.13.79;KAO;No information about KM-value	R06294;K04123;1.14.13.79;KAO;No information about KM-value	R06293;K04122;1.14.13.78;E1.14.13.78;No information about KM-value	R06292;K04122;1.14.13.78;E1.14.13.78;No information about KM-value	R06291;K04122;1.14.13.78;E1.14.13.78;No information about KM-value	R05092;K04121;4.2.3.19;E4.2.3.19;[15-3H]ent-copalyl diphosphate##0.0003##680358##Arabidopsis thaliana (thale cress)	R02068;K04120;5.5.1.13;E5.5.1.13;No information about KM-value
Gibberellin A1##Gibberellin 1	C00859	13	R03009;R03807;R03806;R05097;R06340;R06328;R06295;R06294;R06293;R06292;R06291;R05092;R02068	R03009;No information of KEGG othology	R03807;K05282;1.14.11.12;E1.14.11.12;No information about KM-value	R03806;K05282;1.14.11.12;E1.14.11.12;No information about KM-value	R05097;K05282;1.14.11.12;E1.14.11.12;No information about KM-value	R06340;No information of KEGG othology	R06328;No information of KEGG othology	R06295;K04123;1.14.13.79;KAO;No information about KM-value	R06294;K04123;1.14.13.79;KAO;No information about KM-value	R06293;K04122;1.14.13.78;E1.14.13.78;No information about KM-value	R06292;K04122;1.14.13.78;E1.14.13.78;No information about KM-value	R06291;K04122;1.14.13.78;E1.14.13.78;No information about KM-value	R05092;K04121;4.2.3.19;E4.2.3.19;[15-3H]ent-copalyl diphosphate##0.0003##680358##Arabidopsis thaliana (thale cress)	R02068;K04120;5.5.1.13;E5.5.1.13;No information about KM-value
Gibberellin A1##Gibberellin 1	C00859	13	R03009;R03807;R03806;R06330;R06322;R06297;R06295;R06294;R06293;R06292;R06291;R05092;R02068	R03009;No information of KEGG othology	R03807;K05282;1.14.11.12;E1.14.11.12;No information about KM-value	R03806;K05282;1.14.11.12;E1.14.11.12;No information about KM-value	R06330;No information of KEGG othology	R06322;K05282;1.14.11.12;E1.14.11.12;No information about KM-value	R06297;K04123;1.14.13.79;KAO;No information about KM-value	R06295;K04123;1.14.13.79;KAO;No information about KM-value	R06294;K04123;1.14.13.79;KAO;No information about KM-value	R06293;K04122;1.14.13.78;E1.14.13.78;No information about KM-value	R06292;K04122;1.14.13.78;E1.14.13.78;No information about KM-value	R06291;K04122;1.14.13.78;E1.14.13.78;No information about KM-value	R05092;K04121;4.2.3.19;E4.2.3.19;[15-3H]ent-copalyl diphosphate##0.0003##680358##Arabidopsis thaliana (thale cress)	R02068;K04120;5.5.1.13;E5.5.1.13;No information about KM-value
Gibberellin A1##Gibberellin 1	C00859	13	R03009;R03807;R06331;R06323;R06322;R06297;R06295;R06294;R06293;R06292;R06291;R05092;R02068	R03009;No information of KEGG othology	R03807;K05282;1.14.11.12;E1.14.11.12;No information about KM-value	R06331;No information of KEGG othology	R06323;K05282;1.14.11.12;E1.14.11.12;No information about KM-value	R06322;K05282;1.14.11.12;E1.14.11.12;No information about KM-value	R06297;K04123;1.14.13.79;KAO;No information about KM-value	R06295;K04123;1.14.13.79;KAO;No information about KM-value	R06294;K04123;1.14.13.79;KAO;No information about KM-value	R06293;K04122;1.14.13.78;E1.14.13.78;No information about KM-value	R06292;K04122;1.14.13.78;E1.14.13.78;No information about KM-value	R06291;K04122;1.14.13.78;E1.14.13.78;No information about KM-value	R05092;K04121;4.2.3.19;E4.2.3.19;[15-3H]ent-copalyl diphosphate##0.0003##680358##Arabidopsis thaliana (thale cress)	R02068;K04120;5.5.1.13;E5.5.1.13;No information about KM-value
Gibberellin A1##Gibberellin 1	C00859	13	R03009;R06332;R06326;R06323;R06322;R06297;R06295;R06294;R06293;R06292;R06291;R05092;R02068	R03009;No information of KEGG othology	R06332;No information of KEGG othology	R06326;K05282;1.14.11.12;E1.14.11.12;No information about KM-value	R06323;K05282;1.14.11.12;E1.14.11.12;No information about KM-value	R06322;K05282;1.14.11.12;E1.14.11.12;No information about KM-value	R06297;K04123;1.14.13.79;KAO;No information about KM-value	R06295;K04123;1.14.13.79;KAO;No information about KM-value	R06294;K04123;1.14.13.79;KAO;No information about KM-value	R06293;K04122;1.14.13.78;E1.14.13.78;No information about KM-value	R06292;K04122;1.14.13.78;E1.14.13.78;No information about KM-value	R06291;K04122;1.14.13.78;E1.14.13.78;No information about KM-value	R05092;K04121;4.2.3.19;E4.2.3.19;[15-3H]ent-copalyl diphosphate##0.0003##680358##Arabidopsis thaliana (thale cress)	R02068;K04120;5.5.1.13;E5.5.1.13;No information about KM-value
Gibberellin A1##Gibberellin 1	C00859	13	R06619;R06327;R06325;R06324;R06333;R06297;R06295;R06294;R06293;R06292;R06291;R05092;R02068	R06619;K12919;None;P450III;None	R06327;K12918;None;P450II;None	R06325;K12918;None;P450II;None	R06324;K12918;None;P450II;None	R06333;No information of KEGG othology	R06297;K04123;1.14.13.79;KAO;No information about KM-value	R06295;K04123;1.14.13.79;KAO;No information about KM-value	R06294;K04123;1.14.13.79;KAO;No information about KM-value	R06293;K04122;1.14.13.78;E1.14.13.78;No information about KM-value	R06292;K04122;1.14.13.78;E1.14.13.78;No information about KM-value	R06291;K04122;1.14.13.78;E1.14.13.78;No information about KM-value	R05092;K04121;4.2.3.19;E4.2.3.19;[15-3H]ent-copalyl diphosphate##0.0003##680358##Arabidopsis thaliana (thale cress)	R02068;K04120;5.5.1.13;E5.5.1.13;No information about KM-value
Gibberellin A1##Gibberellin 1	C00859	13	R06619;R06327;R06325;R06324;R06339;R06341;R06295;R06294;R06293;R06292;R06291;R05092;R02068	R06619;K12919;None;P450III;None	R06327;K12918;None;P450II;None	R06325;K12918;None;P450II;None	R06324;K12918;None;P450II;None	R06339;K12917;None;P450I;None	R06341;K12917;None;P450I;None	R06295;K04123;1.14.13.79;KAO;No information about KM-value	R06294;K04123;1.14.13.79;KAO;No information about KM-value	R06293;K04122;1.14.13.78;E1.14.13.78;No information about KM-value	R06292;K04122;1.14.13.78;E1.14.13.78;No information about KM-value	R06291;K04122;1.14.13.78;E1.14.13.78;No information about KM-value	R05092;K04121;4.2.3.19;E4.2.3.19;[15-3H]ent-copalyl diphosphate##0.0003##680358##Arabidopsis thaliana (thale cress)	R02068;K04120;5.5.1.13;E5.5.1.13;No information about KM-value
Gibberellin A1##Gibberellin 1	C00859	13	R06619;R06327;R06325;R06334;R06322;R06297;R06295;R06294;R06293;R06292;R06291;R05092;R02068	R06619;K12919;None;P450III;None	R06327;K12918;None;P450II;None	R06325;K12918;None;P450II;None	R06334;No information of KEGG othology	R06322;K05282;1.14.11.12;E1.14.11.12;No information about KM-value	R06297;K04123;1.14.13.79;KAO;No information about KM-value	R06295;K04123;1.14.13.79;KAO;No information about KM-value	R06294;K04123;1.14.13.79;KAO;No information about KM-value	R06293;K04122;1.14.13.78;E1.14.13.78;No information about KM-value	R06292;K04122;1.14.13.78;E1.14.13.78;No information about KM-value	R06291;K04122;1.14.13.78;E1.14.13.78;No information about KM-value	R05092;K04121;4.2.3.19;E4.2.3.19;[15-3H]ent-copalyl diphosphate##0.0003##680358##Arabidopsis thaliana (thale cress)	R02068;K04120;5.5.1.13;E5.5.1.13;No information about KM-value
Gibberellin A1##Gibberellin 1	C00859	13	R06619;R06327;R06335;R06323;R06322;R06297;R06295;R06294;R06293;R06292;R06291;R05092;R02068	R06619;K12919;None;P450III;None	R06327;K12918;None;P450II;None	R06335;No information of KEGG othology	R06323;K05282;1.14.11.12;E1.14.11.12;No information about KM-value	R06322;K05282;1.14.11.12;E1.14.11.12;No information about KM-value	R06297;K04123;1.14.13.79;KAO;No information about KM-value	R06295;K04123;1.14.13.79;KAO;No information about KM-value	R06294;K04123;1.14.13.79;KAO;No information about KM-value	R06293;K04122;1.14.13.78;E1.14.13.78;No information about KM-value	R06292;K04122;1.14.13.78;E1.14.13.78;No information about KM-value	R06291;K04122;1.14.13.78;E1.14.13.78;No information about KM-value	R05092;K04121;4.2.3.19;E4.2.3.19;[15-3H]ent-copalyl diphosphate##0.0003##680358##Arabidopsis thaliana (thale cress)	R02068;K04120;5.5.1.13;E5.5.1.13;No information about KM-value
Gibberellin A1##Gibberellin 1	C00859	13	R06619;R06336;R06326;R06323;R06322;R06297;R06295;R06294;R06293;R06292;R06291;R05092;R02068	R06619;K12919;None;P450III;None	R06336;K04124;1.14.11.15;E1.14.11.15;No information about KM-value	R06326;K05282;1.14.11.12;E1.14.11.12;No information about KM-value	R06323;K05282;1.14.11.12;E1.14.11.12;No information about KM-value	R06322;K05282;1.14.11.12;E1.14.11.12;No information about KM-value	R06297;K04123;1.14.13.79;KAO;No information about KM-value	R06295;K04123;1.14.13.79;KAO;No information about KM-value	R06294;K04123;1.14.13.79;KAO;No information about KM-value	R06293;K04122;1.14.13.78;E1.14.13.78;No information about KM-value	R06292;K04122;1.14.13.78;E1.14.13.78;No information about KM-value	R06291;K04122;1.14.13.78;E1.14.13.78;No information about KM-value	R05092;K04121;4.2.3.19;E4.2.3.19;[15-3H]ent-copalyl diphosphate##0.0003##680358##Arabidopsis thaliana (thale cress)	R02068;K04120;5.5.1.13;E5.5.1.13;No information about KM-value
Gibberellin A29	C06096	13	R03809;R03807;R03806;R05097;R06329;R06297;R06295;R06294;R06293;R06292;R06291;R05092;R02068	R03809;K04125;1.14.11.13;E1.14.11.13;No information about KM-value	R03807;K05282;1.14.11.12;E1.14.11.12;No information about KM-value	R03806;K05282;1.14.11.12;E1.14.11.12;No information about KM-value	R05097;K05282;1.14.11.12;E1.14.11.12;No information about KM-value	R06329;No information of KEGG othology	R06297;K04123;1.14.13.79;KAO;No information about KM-value	R06295;K04123;1.14.13.79;KAO;No information about KM-value	R06294;K04123;1.14.13.79;KAO;No information about KM-value	R06293;K04122;1.14.13.78;E1.14.13.78;No information about KM-value	R06292;K04122;1.14.13.78;E1.14.13.78;No information about KM-value	R06291;K04122;1.14.13.78;E1.14.13.78;No information about KM-value	R05092;K04121;4.2.3.19;E4.2.3.19;[15-3H]ent-copalyl diphosphate##0.0003##680358##Arabidopsis thaliana (thale cress)	R02068;K04120;5.5.1.13;E5.5.1.13;No information about KM-value
Gibberellin A29	C06096	13	R03809;R03807;R03806;R05097;R06340;R06328;R06295;R06294;R06293;R06292;R06291;R05092;R02068	R03809;K04125;1.14.11.13;E1.14.11.13;No information about KM-value	R03807;K05282;1.14.11.12;E1.14.11.12;No information about KM-value	R03806;K05282;1.14.11.12;E1.14.11.12;No information about KM-value	R05097;K05282;1.14.11.12;E1.14.11.12;No information about KM-value	R06340;No information of KEGG othology	R06328;No information of KEGG othology	R06295;K04123;1.14.13.79;KAO;No information about KM-value	R06294;K04123;1.14.13.79;KAO;No information about KM-value	R06293;K04122;1.14.13.78;E1.14.13.78;No information about KM-value	R06292;K04122;1.14.13.78;E1.14.13.78;No information about KM-value	R06291;K04122;1.14.13.78;E1.14.13.78;No information about KM-value	R05092;K04121;4.2.3.19;E4.2.3.19;[15-3H]ent-copalyl diphosphate##0.0003##680358##Arabidopsis thaliana (thale cress)	R02068;K04120;5.5.1.13;E5.5.1.13;No information about KM-value
Gibberellin A29	C06096	13	R03809;R03807;R03806;R06330;R06322;R06297;R06295;R06294;R06293;R06292;R06291;R05092;R02068	R03809;K04125;1.14.11.13;E1.14.11.13;No information about KM-value	R03807;K05282;1.14.11.12;E1.14.11.12;No information about KM-value	R03806;K05282;1.14.11.12;E1.14.11.12;No information about KM-value	R06330;No information of KEGG othology	R06322;K05282;1.14.11.12;E1.14.11.12;No information about KM-value	R06297;K04123;1.14.13.79;KAO;No information about KM-value	R06295;K04123;1.14.13.79;KAO;No information about KM-value	R06294;K04123;1.14.13.79;KAO;No information about KM-value	R06293;K04122;1.14.13.78;E1.14.13.78;No information about KM-value	R06292;K04122;1.14.13.78;E1.14.13.78;No information about KM-value	R06291;K04122;1.14.13.78;E1.14.13.78;No information about KM-value	R05092;K04121;4.2.3.19;E4.2.3.19;[15-3H]ent-copalyl diphosphate##0.0003##680358##Arabidopsis thaliana (thale cress)	R02068;K04120;5.5.1.13;E5.5.1.13;No information about KM-value
Gibberellin A29	C06096	13	R03809;R03807;R06331;R06323;R06322;R06297;R06295;R06294;R06293;R06292;R06291;R05092;R02068	R03809;K04125;1.14.11.13;E1.14.11.13;No information about KM-value	R03807;K05282;1.14.11.12;E1.14.11.12;No information about KM-value	R06331;No information of KEGG othology	R06323;K05282;1.14.11.12;E1.14.11.12;No information about KM-value	R06322;K05282;1.14.11.12;E1.14.11.12;No information about KM-value	R06297;K04123;1.14.13.79;KAO;No information about KM-value	R06295;K04123;1.14.13.79;KAO;No information about KM-value	R06294;K04123;1.14.13.79;KAO;No information about KM-value	R06293;K04122;1.14.13.78;E1.14.13.78;No information about KM-value	R06292;K04122;1.14.13.78;E1.14.13.78;No information about KM-value	R06291;K04122;1.14.13.78;E1.14.13.78;No information about KM-value	R05092;K04121;4.2.3.19;E4.2.3.19;[15-3H]ent-copalyl diphosphate##0.0003##680358##Arabidopsis thaliana (thale cress)	R02068;K04120;5.5.1.13;E5.5.1.13;No information about KM-value
Gibberellin A29	C06096	13	R03809;R06332;R06326;R06323;R06322;R06297;R06295;R06294;R06293;R06292;R06291;R05092;R02068	R03809;K04125;1.14.11.13;E1.14.11.13;No information about KM-value	R06332;No information of KEGG othology	R06326;K05282;1.14.11.12;E1.14.11.12;No information about KM-value	R06323;K05282;1.14.11.12;E1.14.11.12;No information about KM-value	R06322;K05282;1.14.11.12;E1.14.11.12;No information about KM-value	R06297;K04123;1.14.13.79;KAO;No information about KM-value	R06295;K04123;1.14.13.79;KAO;No information about KM-value	R06294;K04123;1.14.13.79;KAO;No information about KM-value	R06293;K04122;1.14.13.78;E1.14.13.78;No information about KM-value	R06292;K04122;1.14.13.78;E1.14.13.78;No information about KM-value	R06291;K04122;1.14.13.78;E1.14.13.78;No information about KM-value	R05092;K04121;4.2.3.19;E4.2.3.19;[15-3H]ent-copalyl diphosphate##0.0003##680358##Arabidopsis thaliana (thale cress)	R02068;K04120;5.5.1.13;E5.5.1.13;No information about KM-value
Phenanthrene-9,10-oxide	C11429	13	R05653;R05843;R04151;R05650;R05642;R05648;R05649;R05632;R04117;R05137;R05136;R02941;R06603	R05653;K00492;None;E1.14.13.-;None	R05843;K11944;1.13.11.-;nidB;No information about KM-value	R04151;No information of KEGG othology	R05650;K11945;1.13.11.-;phdF;No information about KM-value	R05642;No information of KEGG othology	R05648;K11946;4.1.2.-;phdG;No information about KM-value	R05649;K11947;1.2.1.-;nidD;No information about KM-value	R05632;K00480;1.14.13.1;E1.14.13.1;No information about KM-value	R04117;K14583;1.13.11.56;nahC;No information about KM-value	R05137;K14584;5.99.1.4;nahD;No information about KM-value	R05136;K14585;4.1.2.45;nahE;No information about KM-value	R02941;K00152;1.2.1.65;E1.2.1.65;No information about KM-value	R06603;No information of KEGG othology
Phenanthrene-1,2-oxide	C11431	13	R05654;R05843;R04151;R05650;R05642;R05648;R05649;R05632;R04117;R05137;R05136;R02941;R06603	R05654;K00492;None;E1.14.13.-;None	R05843;K11944;1.13.11.-;nidB;No information about KM-value	R04151;No information of KEGG othology	R05650;K11945;1.13.11.-;phdF;No information about KM-value	R05642;No information of KEGG othology	R05648;K11946;4.1.2.-;phdG;No information about KM-value	R05649;K11947;1.2.1.-;nidD;No information about KM-value	R05632;K00480;1.14.13.1;E1.14.13.1;No information about KM-value	R04117;K14583;1.13.11.56;nahC;No information about KM-value	R05137;K14584;5.99.1.4;nahD;No information about KM-value	R05136;K14585;4.1.2.45;nahE;No information about KM-value	R02941;K00152;1.2.1.65;E1.2.1.65;No information about KM-value	R06603;No information of KEGG othology
1-Phenanthrol	C11432	13	R05655;R05843;R04151;R05650;R05642;R05648;R05649;R05632;R04117;R05137;R05136;R02941;R06603	R05655;K00492;None;E1.14.13.-;None	R05843;K11944;1.13.11.-;nidB;No information about KM-value	R04151;No information of KEGG othology	R05650;K11945;1.13.11.-;phdF;No information about KM-value	R05642;No information of KEGG othology	R05648;K11946;4.1.2.-;phdG;No information about KM-value	R05649;K11947;1.2.1.-;nidD;No information about KM-value	R05632;K00480;1.14.13.1;E1.14.13.1;No information about KM-value	R04117;K14583;1.13.11.56;nahC;No information about KM-value	R05137;K14584;5.99.1.4;nahD;No information about KM-value	R05136;K14585;4.1.2.45;nahE;No information about KM-value	R02941;K00152;1.2.1.65;E1.2.1.65;No information about KM-value	R06603;No information of KEGG othology
Gibberellin A51-catabolite	C11854	13	R06343;R06337;R06326;R06323;R06322;R06297;R06295;R06294;R06293;R06292;R06291;R05092;R02068	R06343;No information of KEGG othology	R06337;K04125;1.14.11.13;E1.14.11.13;No information about KM-value	R06326;K05282;1.14.11.12;E1.14.11.12;No information about KM-value	R06323;K05282;1.14.11.12;E1.14.11.12;No information about KM-value	R06322;K05282;1.14.11.12;E1.14.11.12;No information about KM-value	R06297;K04123;1.14.13.79;KAO;No information about KM-value	R06295;K04123;1.14.13.79;KAO;No information about KM-value	R06294;K04123;1.14.13.79;KAO;No information about KM-value	R06293;K04122;1.14.13.78;E1.14.13.78;No information about KM-value	R06292;K04122;1.14.13.78;E1.14.13.78;No information about KM-value	R06291;K04122;1.14.13.78;E1.14.13.78;No information about KM-value	R05092;K04121;4.2.3.19;E4.2.3.19;[15-3H]ent-copalyl diphosphate##0.0003##680358##Arabidopsis thaliana (thale cress)	R02068;K04120;5.5.1.13;E5.5.1.13;No information about KM-value
Gibberellin A7	C11867	13	R06350;R06349;R06326;R06323;R06322;R06297;R06295;R06294;R06293;R06292;R06291;R05092;R02068	R06350;K00478;None;E1.14.11.-;None	R06349;K00478;None;E1.14.11.-;None	R06326;K05282;1.14.11.12;E1.14.11.12;No information about KM-value	R06323;K05282;1.14.11.12;E1.14.11.12;No information about KM-value	R06322;K05282;1.14.11.12;E1.14.11.12;No information about KM-value	R06297;K04123;1.14.13.79;KAO;No information about KM-value	R06295;K04123;1.14.13.79;KAO;No information about KM-value	R06294;K04123;1.14.13.79;KAO;No information about KM-value	R06293;K04122;1.14.13.78;E1.14.13.78;No information about KM-value	R06292;K04122;1.14.13.78;E1.14.13.78;No information about KM-value	R06291;K04122;1.14.13.78;E1.14.13.78;No information about KM-value	R05092;K04121;4.2.3.19;E4.2.3.19;[15-3H]ent-copalyl diphosphate##0.0003##680358##Arabidopsis thaliana (thale cress)	R02068;K04120;5.5.1.13;E5.5.1.13;No information about KM-value
Gibberellin A7	C11867	13	R06617;R06327;R06325;R06324;R06333;R06297;R06295;R06294;R06293;R06292;R06291;R05092;R02068	R06617;K12920;None;K12920##DES;None	R06327;K12918;None;P450II;None	R06325;K12918;None;P450II;None	R06324;K12918;None;P450II;None	R06333;No information of KEGG othology	R06297;K04123;1.14.13.79;KAO;No information about KM-value	R06295;K04123;1.14.13.79;KAO;No information about KM-value	R06294;K04123;1.14.13.79;KAO;No information about KM-value	R06293;K04122;1.14.13.78;E1.14.13.78;No information about KM-value	R06292;K04122;1.14.13.78;E1.14.13.78;No information about KM-value	R06291;K04122;1.14.13.78;E1.14.13.78;No information about KM-value	R05092;K04121;4.2.3.19;E4.2.3.19;[15-3H]ent-copalyl diphosphate##0.0003##680358##Arabidopsis thaliana (thale cress)	R02068;K04120;5.5.1.13;E5.5.1.13;No information about KM-value
Gibberellin A7	C11867	13	R06617;R06327;R06325;R06324;R06339;R06341;R06295;R06294;R06293;R06292;R06291;R05092;R02068	R06617;K12920;None;K12920##DES;None	R06327;K12918;None;P450II;None	R06325;K12918;None;P450II;None	R06324;K12918;None;P450II;None	R06339;K12917;None;P450I;None	R06341;K12917;None;P450I;None	R06295;K04123;1.14.13.79;KAO;No information about KM-value	R06294;K04123;1.14.13.79;KAO;No information about KM-value	R06293;K04122;1.14.13.78;E1.14.13.78;No information about KM-value	R06292;K04122;1.14.13.78;E1.14.13.78;No information about KM-value	R06291;K04122;1.14.13.78;E1.14.13.78;No information about KM-value	R05092;K04121;4.2.3.19;E4.2.3.19;[15-3H]ent-copalyl diphosphate##0.0003##680358##Arabidopsis thaliana (thale cress)	R02068;K04120;5.5.1.13;E5.5.1.13;No information about KM-value
Gibberellin A7	C11867	13	R06617;R06327;R06325;R06334;R06322;R06297;R06295;R06294;R06293;R06292;R06291;R05092;R02068	R06617;K12920;None;K12920##DES;None	R06327;K12918;None;P450II;None	R06325;K12918;None;P450II;None	R06334;No information of KEGG othology	R06322;K05282;1.14.11.12;E1.14.11.12;No information about KM-value	R06297;K04123;1.14.13.79;KAO;No information about KM-value	R06295;K04123;1.14.13.79;KAO;No information about KM-value	R06294;K04123;1.14.13.79;KAO;No information about KM-value	R06293;K04122;1.14.13.78;E1.14.13.78;No information about KM-value	R06292;K04122;1.14.13.78;E1.14.13.78;No information about KM-value	R06291;K04122;1.14.13.78;E1.14.13.78;No information about KM-value	R05092;K04121;4.2.3.19;E4.2.3.19;[15-3H]ent-copalyl diphosphate##0.0003##680358##Arabidopsis thaliana (thale cress)	R02068;K04120;5.5.1.13;E5.5.1.13;No information about KM-value
Gibberellin A7	C11867	13	R06617;R06327;R06335;R06323;R06322;R06297;R06295;R06294;R06293;R06292;R06291;R05092;R02068	R06617;K12920;None;K12920##DES;None	R06327;K12918;None;P450II;None	R06335;No information of KEGG othology	R06323;K05282;1.14.11.12;E1.14.11.12;No information about KM-value	R06322;K05282;1.14.11.12;E1.14.11.12;No information about KM-value	R06297;K04123;1.14.13.79;KAO;No information about KM-value	R06295;K04123;1.14.13.79;KAO;No information about KM-value	R06294;K04123;1.14.13.79;KAO;No information about KM-value	R06293;K04122;1.14.13.78;E1.14.13.78;No information about KM-value	R06292;K04122;1.14.13.78;E1.14.13.78;No information about KM-value	R06291;K04122;1.14.13.78;E1.14.13.78;No information about KM-value	R05092;K04121;4.2.3.19;E4.2.3.19;[15-3H]ent-copalyl diphosphate##0.0003##680358##Arabidopsis thaliana (thale cress)	R02068;K04120;5.5.1.13;E5.5.1.13;No information about KM-value
Gibberellin A7	C11867	13	R06617;R06336;R06326;R06323;R06322;R06297;R06295;R06294;R06293;R06292;R06291;R05092;R02068	R06617;K12920;None;K12920##DES;None	R06336;K04124;1.14.11.15;E1.14.11.15;No information about KM-value	R06326;K05282;1.14.11.12;E1.14.11.12;No information about KM-value	R06323;K05282;1.14.11.12;E1.14.11.12;No information about KM-value	R06322;K05282;1.14.11.12;E1.14.11.12;No information about KM-value	R06297;K04123;1.14.13.79;KAO;No information about KM-value	R06295;K04123;1.14.13.79;KAO;No information about KM-value	R06294;K04123;1.14.13.79;KAO;No information about KM-value	R06293;K04122;1.14.13.78;E1.14.13.78;No information about KM-value	R06292;K04122;1.14.13.78;E1.14.13.78;No information about KM-value	R06291;K04122;1.14.13.78;E1.14.13.78;No information about KM-value	R05092;K04121;4.2.3.19;E4.2.3.19;[15-3H]ent-copalyl diphosphate##0.0003##680358##Arabidopsis thaliana (thale cress)	R02068;K04120;5.5.1.13;E5.5.1.13;No information about KM-value
Gibberellin A34	C11868	13	R06338;R06327;R06325;R06324;R06333;R06297;R06295;R06294;R06293;R06292;R06291;R05092;R02068	R06338;K04125;1.14.11.13;E1.14.11.13;No information about KM-value	R06327;K12918;None;P450II;None	R06325;K12918;None;P450II;None	R06324;K12918;None;P450II;None	R06333;No information of KEGG othology	R06297;K04123;1.14.13.79;KAO;No information about KM-value	R06295;K04123;1.14.13.79;KAO;No information about KM-value	R06294;K04123;1.14.13.79;KAO;No information about KM-value	R06293;K04122;1.14.13.78;E1.14.13.78;No information about KM-value	R06292;K04122;1.14.13.78;E1.14.13.78;No information about KM-value	R06291;K04122;1.14.13.78;E1.14.13.78;No information about KM-value	R05092;K04121;4.2.3.19;E4.2.3.19;[15-3H]ent-copalyl diphosphate##0.0003##680358##Arabidopsis thaliana (thale cress)	R02068;K04120;5.5.1.13;E5.5.1.13;No information about KM-value
Gibberellin A34	C11868	13	R06338;R06327;R06325;R06324;R06339;R06341;R06295;R06294;R06293;R06292;R06291;R05092;R02068	R06338;K04125;1.14.11.13;E1.14.11.13;No information about KM-value	R06327;K12918;None;P450II;None	R06325;K12918;None;P450II;None	R06324;K12918;None;P450II;None	R06339;K12917;None;P450I;None	R06341;K12917;None;P450I;None	R06295;K04123;1.14.13.79;KAO;No information about KM-value	R06294;K04123;1.14.13.79;KAO;No information about KM-value	R06293;K04122;1.14.13.78;E1.14.13.78;No information about KM-value	R06292;K04122;1.14.13.78;E1.14.13.78;No information about KM-value	R06291;K04122;1.14.13.78;E1.14.13.78;No information about KM-value	R05092;K04121;4.2.3.19;E4.2.3.19;[15-3H]ent-copalyl diphosphate##0.0003##680358##Arabidopsis thaliana (thale cress)	R02068;K04120;5.5.1.13;E5.5.1.13;No information about KM-value
Gibberellin A34	C11868	13	R06338;R06327;R06325;R06334;R06322;R06297;R06295;R06294;R06293;R06292;R06291;R05092;R02068	R06338;K04125;1.14.11.13;E1.14.11.13;No information about KM-value	R06327;K12918;None;P450II;None	R06325;K12918;None;P450II;None	R06334;No information of KEGG othology	R06322;K05282;1.14.11.12;E1.14.11.12;No information about KM-value	R06297;K04123;1.14.13.79;KAO;No information about KM-value	R06295;K04123;1.14.13.79;KAO;No information about KM-value	R06294;K04123;1.14.13.79;KAO;No information about KM-value	R06293;K04122;1.14.13.78;E1.14.13.78;No information about KM-value	R06292;K04122;1.14.13.78;E1.14.13.78;No information about KM-value	R06291;K04122;1.14.13.78;E1.14.13.78;No information about KM-value	R05092;K04121;4.2.3.19;E4.2.3.19;[15-3H]ent-copalyl diphosphate##0.0003##680358##Arabidopsis thaliana (thale cress)	R02068;K04120;5.5.1.13;E5.5.1.13;No information about KM-value
Gibberellin A34	C11868	13	R06338;R06327;R06335;R06323;R06322;R06297;R06295;R06294;R06293;R06292;R06291;R05092;R02068	R06338;K04125;1.14.11.13;E1.14.11.13;No information about KM-value	R06327;K12918;None;P450II;None	R06335;No information of KEGG othology	R06323;K05282;1.14.11.12;E1.14.11.12;No information about KM-value	R06322;K05282;1.14.11.12;E1.14.11.12;No information about KM-value	R06297;K04123;1.14.13.79;KAO;No information about KM-value	R06295;K04123;1.14.13.79;KAO;No information about KM-value	R06294;K04123;1.14.13.79;KAO;No information about KM-value	R06293;K04122;1.14.13.78;E1.14.13.78;No information about KM-value	R06292;K04122;1.14.13.78;E1.14.13.78;No information about KM-value	R06291;K04122;1.14.13.78;E1.14.13.78;No information about KM-value	R05092;K04121;4.2.3.19;E4.2.3.19;[15-3H]ent-copalyl diphosphate##0.0003##680358##Arabidopsis thaliana (thale cress)	R02068;K04120;5.5.1.13;E5.5.1.13;No information about KM-value
Gibberellin A34	C11868	13	R06338;R06336;R06326;R06323;R06322;R06297;R06295;R06294;R06293;R06292;R06291;R05092;R02068	R06338;K04125;1.14.11.13;E1.14.11.13;No information about KM-value	R06336;K04124;1.14.11.15;E1.14.11.15;No information about KM-value	R06326;K05282;1.14.11.12;E1.14.11.12;No information about KM-value	R06323;K05282;1.14.11.12;E1.14.11.12;No information about KM-value	R06322;K05282;1.14.11.12;E1.14.11.12;No information about KM-value	R06297;K04123;1.14.13.79;KAO;No information about KM-value	R06295;K04123;1.14.13.79;KAO;No information about KM-value	R06294;K04123;1.14.13.79;KAO;No information about KM-value	R06293;K04122;1.14.13.78;E1.14.13.78;No information about KM-value	R06292;K04122;1.14.13.78;E1.14.13.78;No information about KM-value	R06291;K04122;1.14.13.78;E1.14.13.78;No information about KM-value	R05092;K04121;4.2.3.19;E4.2.3.19;[15-3H]ent-copalyl diphosphate##0.0003##680358##Arabidopsis thaliana (thale cress)	R02068;K04120;5.5.1.13;E5.5.1.13;No information about KM-value
Gibberellin A5	C11871	13	R06346;R03807;R03806;R05097;R06329;R06297;R06295;R06294;R06293;R06292;R06291;R05092;R02068	R06346;K00478;None;E1.14.11.-;None	R03807;K05282;1.14.11.12;E1.14.11.12;No information about KM-value	R03806;K05282;1.14.11.12;E1.14.11.12;No information about KM-value	R05097;K05282;1.14.11.12;E1.14.11.12;No information about KM-value	R06329;No information of KEGG othology	R06297;K04123;1.14.13.79;KAO;No information about KM-value	R06295;K04123;1.14.13.79;KAO;No information about KM-value	R06294;K04123;1.14.13.79;KAO;No information about KM-value	R06293;K04122;1.14.13.78;E1.14.13.78;No information about KM-value	R06292;K04122;1.14.13.78;E1.14.13.78;No information about KM-value	R06291;K04122;1.14.13.78;E1.14.13.78;No information about KM-value	R05092;K04121;4.2.3.19;E4.2.3.19;[15-3H]ent-copalyl diphosphate##0.0003##680358##Arabidopsis thaliana (thale cress)	R02068;K04120;5.5.1.13;E5.5.1.13;No information about KM-value
Gibberellin A5	C11871	13	R06346;R03807;R03806;R05097;R06340;R06328;R06295;R06294;R06293;R06292;R06291;R05092;R02068	R06346;K00478;None;E1.14.11.-;None	R03807;K05282;1.14.11.12;E1.14.11.12;No information about KM-value	R03806;K05282;1.14.11.12;E1.14.11.12;No information about KM-value	R05097;K05282;1.14.11.12;E1.14.11.12;No information about KM-value	R06340;No information of KEGG othology	R06328;No information of KEGG othology	R06295;K04123;1.14.13.79;KAO;No information about KM-value	R06294;K04123;1.14.13.79;KAO;No information about KM-value	R06293;K04122;1.14.13.78;E1.14.13.78;No information about KM-value	R06292;K04122;1.14.13.78;E1.14.13.78;No information about KM-value	R06291;K04122;1.14.13.78;E1.14.13.78;No information about KM-value	R05092;K04121;4.2.3.19;E4.2.3.19;[15-3H]ent-copalyl diphosphate##0.0003##680358##Arabidopsis thaliana (thale cress)	R02068;K04120;5.5.1.13;E5.5.1.13;No information about KM-value
Gibberellin A5	C11871	13	R06346;R03807;R03806;R06330;R06322;R06297;R06295;R06294;R06293;R06292;R06291;R05092;R02068	R06346;K00478;None;E1.14.11.-;None	R03807;K05282;1.14.11.12;E1.14.11.12;No information about KM-value	R03806;K05282;1.14.11.12;E1.14.11.12;No information about KM-value	R06330;No information of KEGG othology	R06322;K05282;1.14.11.12;E1.14.11.12;No information about KM-value	R06297;K04123;1.14.13.79;KAO;No information about KM-value	R06295;K04123;1.14.13.79;KAO;No information about KM-value	R06294;K04123;1.14.13.79;KAO;No information about KM-value	R06293;K04122;1.14.13.78;E1.14.13.78;No information about KM-value	R06292;K04122;1.14.13.78;E1.14.13.78;No information about KM-value	R06291;K04122;1.14.13.78;E1.14.13.78;No information about KM-value	R05092;K04121;4.2.3.19;E4.2.3.19;[15-3H]ent-copalyl diphosphate##0.0003##680358##Arabidopsis thaliana (thale cress)	R02068;K04120;5.5.1.13;E5.5.1.13;No information about KM-value
Gibberellin A5	C11871	13	R06346;R03807;R06331;R06323;R06322;R06297;R06295;R06294;R06293;R06292;R06291;R05092;R02068	R06346;K00478;None;E1.14.11.-;None	R03807;K05282;1.14.11.12;E1.14.11.12;No information about KM-value	R06331;No information of KEGG othology	R06323;K05282;1.14.11.12;E1.14.11.12;No information about KM-value	R06322;K05282;1.14.11.12;E1.14.11.12;No information about KM-value	R06297;K04123;1.14.13.79;KAO;No information about KM-value	R06295;K04123;1.14.13.79;KAO;No information about KM-value	R06294;K04123;1.14.13.79;KAO;No information about KM-value	R06293;K04122;1.14.13.78;E1.14.13.78;No information about KM-value	R06292;K04122;1.14.13.78;E1.14.13.78;No information about KM-value	R06291;K04122;1.14.13.78;E1.14.13.78;No information about KM-value	R05092;K04121;4.2.3.19;E4.2.3.19;[15-3H]ent-copalyl diphosphate##0.0003##680358##Arabidopsis thaliana (thale cress)	R02068;K04120;5.5.1.13;E5.5.1.13;No information about KM-value
Gibberellin A5	C11871	13	R06346;R06332;R06326;R06323;R06322;R06297;R06295;R06294;R06293;R06292;R06291;R05092;R02068	R06346;K00478;None;E1.14.11.-;None	R06332;No information of KEGG othology	R06326;K05282;1.14.11.12;E1.14.11.12;No information about KM-value	R06323;K05282;1.14.11.12;E1.14.11.12;No information about KM-value	R06322;K05282;1.14.11.12;E1.14.11.12;No information about KM-value	R06297;K04123;1.14.13.79;KAO;No information about KM-value	R06295;K04123;1.14.13.79;KAO;No information about KM-value	R06294;K04123;1.14.13.79;KAO;No information about KM-value	R06293;K04122;1.14.13.78;E1.14.13.78;No information about KM-value	R06292;K04122;1.14.13.78;E1.14.13.78;No information about KM-value	R06291;K04122;1.14.13.78;E1.14.13.78;No information about KM-value	R05092;K04121;4.2.3.19;E4.2.3.19;[15-3H]ent-copalyl diphosphate##0.0003##680358##Arabidopsis thaliana (thale cress)	R02068;K04120;5.5.1.13;E5.5.1.13;No information about KM-value
4-Hydroxymethylsalicylate##2-Hydroxy-4-hydroxymethylbenzoic acid	C14109	13	R06935;R06934;R06933;R06932;R06931;R06930;R06926;R06937;R06938;R06939;R03568;R07312;R00042	R06935;K00155;None;E1.2.1.-;None	R06934;K01726;None;E4.2.1.-;None	R06933;No information of KEGG othology	R06932;K05915;None;E1.13.-.-;None	R06931;K14582;1.3.1.29;nahB##doxE;naphthalene 1,2-dihydrodiol##0.00141##671464##Novosphingobium aromaticivorans	R06930;K14581;1.18.1.3;nahAa##ndoR;No information about KM-value	R06926;K00492;None;E1.14.13.-;None	R06937;K14581;1.18.1.3;nahAa##ndoR;No information about KM-value	R06938;No information of KEGG othology	R06939;K00480;1.14.13.1;E1.14.13.1;No information about KM-value	R03568;No information of KEGG othology	R07312;No information of KEGG othology	R00042;No information of KEGG othology
4-Hydroxymethylsalicylate##2-Hydroxy-4-hydroxymethylbenzoic acid	C14109	13	R06935;R06934;R06933;R06932;R06931;R06930;R06926;R06937;R06938;R06939;R03568;R07312;R02514	R06935;K00155;None;E1.2.1.-;None	R06934;K01726;None;E4.2.1.-;None	R06933;No information of KEGG othology	R06932;K05915;None;E1.13.-.-;None	R06931;K14582;1.3.1.29;nahB##doxE;naphthalene 1,2-dihydrodiol##0.00141##671464##Novosphingobium aromaticivorans	R06930;K14581;1.18.1.3;nahAa##ndoR;No information about KM-value	R06926;K00492;None;E1.14.13.-;None	R06937;K14581;1.18.1.3;nahAa##ndoR;No information about KM-value	R06938;No information of KEGG othology	R06939;K00480;1.14.13.1;E1.14.13.1;No information about KM-value	R03568;No information of KEGG othology	R07312;No information of KEGG othology	R02514;No information of KEGG othology
4-Hydroxymethylsalicylate##2-Hydroxy-4-hydroxymethylbenzoic acid	C14109	13	R06935;R06934;R06933;R06932;R06931;R06930;R06926;R06937;R06938;R06939;R03568;R07312;R02516	R06935;K00155;None;E1.2.1.-;None	R06934;K01726;None;E4.2.1.-;None	R06933;No information of KEGG othology	R06932;K05915;None;E1.13.-.-;None	R06931;K14582;1.3.1.29;nahB##doxE;naphthalene 1,2-dihydrodiol##0.00141##671464##Novosphingobium aromaticivorans	R06930;K14581;1.18.1.3;nahAa##ndoR;No information about KM-value	R06926;K00492;None;E1.14.13.-;None	R06937;K14581;1.18.1.3;nahAa##ndoR;No information about KM-value	R06938;No information of KEGG othology	R06939;K00480;1.14.13.1;E1.14.13.1;No information about KM-value	R03568;No information of KEGG othology	R07312;No information of KEGG othology	R02516;No information of KEGG othology
4-Hydroxymethylsalicylate##2-Hydroxy-4-hydroxymethylbenzoic acid	C14109	13	R06935;R06934;R06933;R06932;R06931;R06930;R06926;R06937;R06938;R06939;R03568;R07312;R06790	R06935;K00155;None;E1.2.1.-;None	R06934;K01726;None;E4.2.1.-;None	R06933;No information of KEGG othology	R06932;K05915;None;E1.13.-.-;None	R06931;K14582;1.3.1.29;nahB##doxE;naphthalene 1,2-dihydrodiol##0.00141##671464##Novosphingobium aromaticivorans	R06930;K14581;1.18.1.3;nahAa##ndoR;No information about KM-value	R06926;K00492;None;E1.14.13.-;None	R06937;K14581;1.18.1.3;nahAa##ndoR;No information about KM-value	R06938;No information of KEGG othology	R06939;K00480;1.14.13.1;E1.14.13.1;No information about KM-value	R03568;No information of KEGG othology	R07312;No information of KEGG othology	R06790;No information of KEGG othology
2,2'-Diketospirilloxanthin	C15885	13	R07526;R07525;R07524;R07523;R07522;R07521;R07520;R07519;R07512;R07511;R07510;R04218;R02065	R07526;K09847;1.-.-.-;crtA;No information about KM-value	R07525;K09847;1.-.-.-;crtA;No information about KM-value	R07524;K09846;2.1.1.-;crtF;No information about KM-value	R07523;K09845;1.14.99.-;crtD;No information about KM-value	R07522;K09844;None;crtC;None	R07521;K09846;2.1.1.-;crtF;No information about KM-value	R07520;K09845;1.14.99.-;crtD;No information about KM-value	R07519;K09844;None;crtC;None	R07512;K09835;5.-.-.-;crtH##crtISO;No information about KM-value	R07511;K00514;1.14.99.30;E1.14.99.30##crtQ##zds;No information about KM-value	R07510;K02293;1.14.99.-;PDS##crtP;No information about KM-value	R04218;No information of KEGG othology	R02065;K02291;2.5.1.32;crtB;No information about KM-value
Hydroxyspheroidenone	C15905	13	R07538;R07536;R07535;R07534;R07532;R06960;R06961;R06963;R07512;R07511;R07510;R04218;R02065	R07538;K09847;1.-.-.-;crtA;No information about KM-value	R07536;K09844;None;crtC;None	R07535;K09846;2.1.1.-;crtF;No information about KM-value	R07534;K09845;1.14.99.-;crtD;No information about KM-value	R07532;K09844;None;crtC;None	R06960;K06444;1.14.-.-;lcyE##crtL2;No information about KM-value	R06961;K00514;1.14.99.30;E1.14.99.30##crtQ##zds;No information about KM-value	R06963;K06444;1.14.-.-;lcyE##crtL2;No information about KM-value	R07512;K09835;5.-.-.-;crtH##crtISO;No information about KM-value	R07511;K00514;1.14.99.30;E1.14.99.30##crtQ##zds;No information about KM-value	R07510;K02293;1.14.99.-;PDS##crtP;No information about KM-value	R04218;No information of KEGG othology	R02065;K02291;2.5.1.32;crtB;No information about KM-value
[truncated: 3,977 more rows]

## Sheet: S.cerevisiae_maxBiomass
Compound name including synnonym separated by "##"	Compound ID	No. of heterologous reaction	List of heterologous reaction (separated by ";")	Reaction information (reaction ID;KEGG orthology ID;EC number;Gene;KM-value information from brenda*) --*substrate#Min. of KM#Literature (PMID)#organim
Cyanide##Prussiate##CN-##Cyano	C00177	1	R00152	R00152;No information of KEGG othology
alpha-D-Glucose	C00267	1	R03115	R03115;K01210;3.2.1.58;E3.2.1.58;Laminaripentaose##0.0119##664523##Phanerochaete chrysosporium
[truncated: 100 more rows]
