# Supplementary material for: An in silico platform for the design of heterologous pathways in nonnative metabolite production
Source: BMC Bioinformatics. 2012 May 11;13:93. doi: 10.1186/1471-2105-13-93 (PMC3506926; doi:10.1186/1471-2105-13-93)
Supplement: Additional file 7 — List of producible nonnative metabolite when Saccharomyces cerevisiae was used as the host. The sheet “S.cerevisiae_maxTarget” contains all of the producible metabolites under the target maximization condition, including heterologous reaction(s), information about gene(s) from the KEGG database and the minimum Km value from the BRENDA database. The sheet “S.cerevisiae_maxBiomass” contains the producible metabolites under the biomass maximization condition, including heterologous reaction(s), information about gene(s) from the KEGG database and the minimum Km value from the BRENDA database. [file 1471-2105-13-93-S7.xls]

## Sheet: kegg_reaction_information
Reaction ID	Enzyme name	Reaction equation in terms of KEGG compound ID	Reaction equation in terms of metabolite name	*remark:If stoichiometry coefficient is ambiguous, we set the default value equal to 1.
R00001	Polyphosphate polyphosphohydrolase	C00890 + 1 C00001 <=> 1 C02174	Polyphosphate + n H2O <=> (n+1) Oligophosphate
R00002	Reduced ferredoxin:dinitrogen oxidoreductase (ATP-hydrolysing)	16 C00002 + 16 C00001 + 8 C00138 <=> 8 C05359 + 16 C00009 + 16 C00008 + 8 C00139	16 ATP + 16 H2O + 8 Reduced ferredoxin <=> 8 e- + 16 Orthophosphate + 16 ADP + 8 Oxidized ferredoxin
R00004	diphosphate phosphohydrolase	C00013 + C00001 <=> 2 C00009	Diphosphate + H2O <=> 2 Orthophosphate
R00005	urea-1-carboxylate amidohydrolase	C01010 + C00001 <=> 2 C00011 + 2 C00014	Urea-1-carboxylate + H2O <=> 2 CO2 + 2 NH3
R00006	pyruvate:pyruvate acetaldehydetransferase (decarboxylating)	C00900 + C00011 <=> 2 C00022	2-Acetolactate + CO2 <=> 2 Pyruvate
R00008	4-hydroxy-4-methyl-2-oxoglutarate pyruvate-lyase (pyruvate-forming)	C06033 <=> 2 C00022	Parapyruvate <=> 2 Pyruvate
R00009	hydrogen-peroxide:hydrogen-peroxide oxidoreductase	2 C00027 <=> C00007 + 2 C00001	2 H2O2 <=> Oxygen + 2 H2O
R00010	alpha,alpha-trehalose glucohydrolase	C01083 + C00001 <=> 2 C00031	alpha,alpha-Trehalose + H2O <=> 2 D-Glucose
R00011	Mn(II):hydrogen-peroxide oxidoreductase	2 C00034 + 2 C00001 <=> C00027 + 2 C00034 + 2 C00080	2 Manganese + 2 H2O <=> H2O2 + 2 Manganese + 2 H+
R00012	GTP:GTP guanylyltransferase	2 C00044 <=> C00013 + C01261	2 GTP <=> Diphosphate + P1,P4-Bis(5'-guanosyl) tetraphosphate
R00013	glyoxylate carboxy-lyase (dimerizing	2 C00048 <=> C01146 + C00011	2 Glyoxylate <=> 2-Hydroxy-3-oxopropanoate + CO2
R00014	pyruvate:thiamin diphosphate acetaldehydetransferase (decarboxylating)	C00022 + C00068 <=> C05125 + C00011	Pyruvate + Thiamin diphosphate <=> 2-(alpha-Hydroxyethyl)thiamine diphosphate + CO2
R00015	sucrose:sucrose 1'-beta-D-fructosyltransferase	2 C00089 <=> C00031 + C03661	2 Sucrose <=> D-Glucose + 1F-beta-D-Fructosylsucrose
R00016	D-glucose-1-phosphate:D-glucose-1-phosphate 6-phosphotransferase	2 C00103 <=> C00031 + C00660	2 D-Glucose 1-phosphate <=> D-Glucose + D-Glucose 1,6-bisphosphate
R00017	ferrocytochrome-c:hydrogen-peroxide oxidoreductase	C00027 + 2 C00126 <=> 2 C00125 + 2 C00001	H2O2 + 2 Ferrocytochrome c <=> 2 Ferricytochrome c + 2 H2O
R00018	putrescine:putrescine 4-aminobutyltransferase (ammonia-forming)	2 C00134 <=> C06366 + C00014	2 Putrescine <=> Homospermidine + NH3
R00019	hydrogen:ferredoxin oxidoreductase	2 C00138 + 2 C00080 <=> C00282 + 2 C00139	2 Reduced ferredoxin + 2 H+ <=> Hydrogen + 2 Oxidized ferredoxin
R00021	L-glutamate:ferredoxin oxidoreductase (transaminating)	2 C00025 + 2 C00139 <=> C00064 + C00026 + 2 C00138 + 2 C00080	2 L-Glutamate + 2 Oxidized ferredoxin <=> L-Glutamine + 2-Oxoglutarate + 2 Reduced ferredoxin + 2 H+
R00022	chitobiose N-acetylglucosaminohydrolase	C01674 + C00001 <=> 2 C00140	Chitobiose + H2O <=> 2 N-Acetyl-D-glucosamine
R00023	hydroxylamine:NAD+ oxidoreductase	2 C00192 + 2 C00003 <=> C01818 + 2 C00004 + 2 C00080	2 Hydroxylamine + 2 NAD+ <=> Hyponitrite + 2 NADH + 2 H+
R00024	3-phospho-D-glycerate carboxy-lyase (dimerizing	C01182 + C00011 + C00001 <=> 2 C00197	D-Ribulose 1,5-bisphosphate + CO2 + H2O <=> 2 3-Phospho-D-glycerate
R00025	ethylnitronate:oxygen 2-oxidoreductase (nitrite-forming)	C18091 + C00007 + C01847 <=> C00084 + C00088 + C00061 + C00001	Ethylnitronate + Oxygen + Reduced FMN <=> Acetaldehyde + Nitrite + FMN + H2O
R00026	cellobiose glucohydrolase	C00185 + C00001 <=> 2 C00221	Cellobiose + H2O <=> 2 beta-D-Glucose
R00027	2-hydroxy-1,2-diphenylethanone benzaldehyde-lyase (benzaldehyde-forming)	C01408 <=> 2 C00261	Benzoin <=> 2 Benzaldehyde
R00028	maltose glucohydrolase	C00208 + C00001 <=> 2 C00267	Maltose + H2O <=> 2 alpha-D-Glucose
R00029	thiosulfate:ferricytochrome-c oxidoreductase	2 C00320 + 2 C00125 <=> C02084 + 2 C00126	2 Thiosulfate + 2 Ferricytochrome c <=> Tetrathionate + 2 Ferrocytochrome c
R00031	1,2-Benzenediol:oxygen oxidoreductase	C00007 + 2 C00082 <=> 2 C00355	Oxygen + 2 L-Tyrosine <=> 2 3,4-Dihydroxy-L-phenylalanine
R00032	beta-Carotene:oxygen 15,15'-oxidoreductase (bond-cleaving)	C02094 + C00007 <=> 2 C00376	beta-Carotene + Oxygen <=> 2 Retinal
R00033	thiamine:oxygen 5-oxidoreductase	C00378 + C00007 <=> C00027 + C05856	Thiamine + Oxygen <=> H2O2 + Thiamine aldehyde
R00034	Cyclobutadipyrimidine (in DNA) pyrimidine-lyase	C03103 <=> 2 C08249	Cyclobutadipyrimidine <=> 2 Pyrimidine 5'-deoxynucleotide
R00036	5-aminolevulinate hydro-lyase (adding 5-aminolevulinate and cyclizing	2 C00430 <=> C00931 + 2 C00001	2 5-Aminolevulinate <=> Porphobilinogen + 2 H2O
R00038	4-hydroxy-3-hexanone propanal-lyase (propanal-forming)	2 C00479 <=> C02948	2 Propanal <=> 4-Hydroxyhexan-3-one
R00039	raffinose:raffinose 1F-alpha-D-galactosyltransferase	2 C00492 <=> C08242 + C00089	2 Raffinose <=> Lychnose + Sucrose
R00041	long-chain-alcohol:oxygen oxidoreductase	2 C00339 + C00007 <=> 2 C00609 + 2 C00001	2 Long-chain alcohol + Oxygen <=> 2 Long-chain aldehyde + 2 H2O
R00042	4-hydroxyphenylpyruvate:oxygen oxidoreductase (decarboxylating)	2 C01179 + C00007 <=> 2 C00642 + 2 C00011	2 3-(4-Hydroxyphenyl)pyruvate + Oxygen <=> 2 4-Hydroxyphenylacetate + 2 CO2
R00043	1,2-bis(4-hydroxy-3-methoxyphenyl)ethylene:oxygen oxidoreductase (alpha-beta-bond-cleaving)	C04547 + C00007 <=> 2 C00755	1,2-Bis(4-hydroxy-3-methoxyphenyl)ethylene + Oxygen <=> 2 4-Hydroxy-3-methoxy-benzaldehyde
R00044	columbamine:oxygen oxidoreductase (cyclizing)	2 C01795 + C00007 <=> 2 C00757 + 2 C00001	2 Columbamine + Oxygen <=> 2 Berberine + 2 H2O
R00045	3,4-dihydroxy-L-phenylalanine:oxygen oxidoreductase	C00007 + 2 C00355 <=> 2 C00822 + 2 C00001	Oxygen + 2 3,4-Dihydroxy-L-phenylalanine <=> 2 Dopaquinone + 2 H2O
R00047	6-hydroxynicotinate,hydrogen-donor:oxygen oxidoreductase (3-hydroxylating, decarboxylating)	C00007 + C01020 + C00030 <=> C01059 + C00011 + C00028 + C00001	Oxygen + 6-Hydroxynicotinate + Reduced acceptor <=> 2,5-Dihydroxypyridine + CO2 + Acceptor + H2O
R00048	(R)-3-((R)-3-Hydroxybutanoyloxy)-butanoate hydroxybutanoylhydrolase	C04546 + C00001 <=> 2 C01089	(R)-3-((R)-3-Hydroxybutanoyloxy)butanoate + H2O <=> 2 (R)-3-Hydroxybutanoate
R00049	1-O-galloyl-beta-D-glucose:1-O-galloyl-beta-D-glucose O-galloyltransferase	2 C01158 <=> C00031 + C04101	2 1-O-Galloyl-beta-D-glucose <=> D-Glucose + 1-O,6-O-Digalloyl-beta-D-glucose
R00052	chloride:hydrogen-peroxide oxidoreductase	C00027 + C01371 + C01327 <=> C01334 + 2 C00001	H2O2 + Alkane + Hydrochloric acid <=> RCl + 2 H2O
R00053	digallate acylhydrolase	C01572 + C00001 <=> 2 C01424	Digallate + H2O <=> 2 Gallate
R00054	orsellinate-depside hydrolase	C02868 + C00001 <=> 2 C01839	Orsellinate depside + H2O <=> 2 Orsellinate
R00055	inosine:oxygen 5'-oxidoreductase	2 C00294 + C00007 <=> 2 C01993 + 2 C00001	2 Inosine + Oxygen <=> 2 5'-Oxoinosine + 2 H2O
R00056	dinucleotide nucleotidohydrolase	C01910 + C00001 <=> 2 C02171	Dinucleotide + H2O <=> 2 Mononucleotide
R00057	Thiol:oxygen oxidoreductase	C00007 + 4 C01525 <=> 2 C02318 + 2 C00001	Oxygen + 4 R'C(R)SH <=> 2 R'C(R)S-S(R)CR' + 2 H2O
R00058	catechol:oxygen oxidoreductase	C00007 + 2 C00090 <=> 2 C02351 + 2 C00001	Oxygen + 2 Catechol <=> 2 o-Benzoquinone + 2 H2O
R00059	N-(6-aminohexanoyl)-6-aminohexanoate amidohydrolase	C01255 + C00001 <=> 2 C02378	N-(6-Aminohexanoyl)-6-aminohexanoate + H2O <=> 2 6-Aminohexanoate
R00060	Sulochrin:oxygen oxidoreductase (cyclizing, (+)-specific)	C00007 + 2 C00495 <=> 2 C03036 + 2 C00001	Oxygen + 2 Sulochrin <=> 2 (+)-Bisdechlorogeodin + 2 H2O
R00061	Sulochrin:oxygen oxidoreductase (cyclizing, (-)-specific)	C00007 + 2 C00495 <=> 2 C03040 + 2 C00001	Oxygen + 2 Sulochrin <=> 2 (-)-Bisdechlorogeodin + 2 H2O
R00062	bilirubin-glucuronoside:bilirubin-glucuronoside D-glucuronosyltransferase	2 C03374 <=> C00486 + C05787	2 Bilirubin-glucuronoside <=> Bilirubin + Bilirubin beta-diglucuronide
R00063	1-O-sinapoyl-beta-D-glucose:1-O-sinapoyl-beta-D-glucose 1-O-sinapoyltransferase	2 C01175 <=> C04275 + C00031	2 1-O-Sinapoyl-beta-D-glucose <=> 1,2-Bis-O-sinapoyl-beta-D-glucoside + D-Glucose
R00064	4-(4-Deoxy-beta-D-gluc-4-enuronosyl)-D-galacturonate lyase	C04733 <=> 2 C04053	4-(4-Deoxy-beta-D-gluc-4-enuronosyl)-D-galacturonate <=> 2 5-Dehydro-4-deoxy-D-glucuronate
R00066	6,7-Dimethyl-8-(1-D-ribityl)lumazine:6,7-dimethyl-8-(1-D- ribityl)lumazine 2,3-butanediyltransferase	2 C04332 <=> C00255 + C04732	2 6,7-Dimethyl-8-(1-D-ribityl)lumazine <=> Riboflavin + 5-Amino-6-(1-D-ribitylamino)uracil
R00067	Reduced ferredoxin:dinitrogen oxidoreductase (ATP-hydrolysing)	2 C05359 + 2 C00080 <=> C00282	2 e- + 2 H+ <=> Hydrogen
R00068	L-ascorbate:oxygen oxidoreductase	C00007 + 2 C00072 <=> 2 C05422 + 2 C00001	Oxygen + 2 Ascorbate <=> 2 Dehydroascorbate + 2 H2O
R00069	4-imidazolone-5-propanoate:oxygen oxidoreductase	C05565 + C00027 <=> C03680 + C00007 + C00001	Hydantoin-5-propionate + H2O2 <=> 4-Imidazolone-5-propanoate + Oxygen + H2O
R00070	D-urobilinogen:oxygen oxidoreductase	2 C05791 + C00007 <=> 2 C05795 + 2 C00001	2 D-Urobilinogen + Oxygen <=> 2 D-Urobilin + 2 H2O
R00072	thiamine-aldehyde:oxygen 5-oxidoreductase	C05856 + C00007 + C00001 <=> C00027 + C02892	Thiamine aldehyde + Oxygen + H2O <=> H2O2 + Thiamine acetic acid
R00073	reduced acceptor:prostaglandin G2 oxidoreductase	C00427 + C00028 + C00001 <=> C05956 + C00030	Prostaglandin H2 + Acceptor + H2O <=> Prostaglandin G2 + Reduced acceptor
R00074	2-aminophenol:oxygen oxidoreductase (dimerizing)	3 C00007 + 4 C01987 <=> 6 C00001 + 2 C02161	3 Oxygen + 4 2-Aminophenol <=> 6 H2O + 2 Isophenoxazine
R00075	S-adenosyl-L-methionine:S-adenosyl-L-methionine 3-amino-3-carboxypropyltransferase	3 C00019 <=> 3 C00170 + C05324	3 S-Adenosyl-L-methionine <=> 3 5'-Methylthioadenosine + Nicotianamine
R00076	ATP:phosphorylase-b phosphotransferase	4 C00002 + 2 C02308 <=> 4 C00008 + C02307	4 ATP + 2 Phosphorylase b <=> 4 ADP + Phosphorylase a
R00077	[Phosphorylase a] phosphohydrolase	C02307 + 4 C00001 <=> 2 C02308 + 4 C00009	Phosphorylase a + 4 H2O <=> 2 Phosphorylase b + 4 Orthophosphate
R00078	Fe(II):oxygen oxidoreductase	C00007 + 4 C14818 + 4 C00080 <=> 4 C14819 + 2 C00001	Oxygen + 4 Fe2+ + 4 H+ <=> 4 Fe3+ + 2 H2O
R00080	Catechol:oxygen oxidoreductase (dimerizing)	4 C00090 + 3 C00007 <=> 6 C00001 + 2 C03861	4 Catechol + 3 Oxygen <=> 6 H2O + 2 Dibenzo[1,4]dioxin-2,3-dione
R00081	Ferrocytochrome-c:oxygen oxidoreductase	C00007 + 4 C00126 + 4 C00080 <=> 4 C00125 + 2 C00001	Oxygen + 4 Ferrocytochrome c + 4 H+ <=> 4 Ferricytochrome c + 2 H2O
R00082	Ferrocytochrome c2:oxygen oxidoreductase	C00007 + 4 C01000 <=> 4 C00997 + 2 C00001	Oxygen + 4 Ferrocytochrome c2 <=> 4 Ferricytochrome c2 + 2 H2O
R00083	Benzenediol:oxygen oxidoreductase	C00007 + 4 C01785 <=> 4 C05309 + 2 C00001	Oxygen + 4 Benzenediol <=> 4 Semiquinone + 2 H2O
R00084	porphobilinogen:(4-[2-carboxyethyl]-3-[carboxymethyl]pyrrol-2- yl)methyltransferase (hydrolysing)	4 C00931 + C00001 <=> C01024 + 4 C00014	4 Porphobilinogen + H2O <=> Hydroxymethylbilane + 4 NH3
R00085	ATP diphosphohydrolase (phosphate-forming)	C00002 + 2 C00001 <=> C00020 + 2 C00009	ATP + 2 H2O <=> AMP + 2 Orthophosphate
R00086	ATP phosphohydrolase	C00002 + C00001 <=> C00008 + C00009	ATP + H2O <=> ADP + Orthophosphate
R00087	ATP diphosphohydrolase (diphosphate-forming)	C00002 + C00001 <=> C00020 + C00013	ATP + H2O <=> AMP + Diphosphate
R00088	ATP aminohydrolase	C00002 + C00001 <=> C00081 + C00014	ATP + H2O <=> ITP + NH3
R00089	ATP diphosphate-lyase (cyclizing	C00002 <=> C00575 + C00013	ATP <=> 3',5'-Cyclic AMP + Diphosphate
R00090	NADH:hydrogen-peroxide oxidoreductase	C00027 + C00004 + C00080 <=> C00003 + 2 C00001	H2O2 + NADH + H+ <=> NAD+ + 2 H2O
R00091	CoA:NAD+ oxidoreductase	C00003 + 2 C00010 <=> C02015 + C00004 + C00080	NAD+ + 2 CoA <=> CoA-disulfide + NADH + H+
R00092	Fe2+:NAD+ oxidoreductase	C00003 + 2 C14818 <=> C00004 + C00080 + 2 C14819	NAD+ + 2 Fe2+ <=> NADH + H+ + 2 Fe3+
R00093	L-glutamate:NAD+ oxidoreductase (transaminating)	2 C00025 + C00003 <=> C00064 + C00026 + C00004 + C00080	2 L-Glutamate + NAD+ <=> L-Glutamine + 2-Oxoglutarate + NADH + H+
R00094	glutathione:NAD+ oxidoreductase	2 C00051 + C00003 <=> C00127 + C00004 + C00080	2 Glutathione + NAD+ <=> Glutathione disulfide + NADH + H+
R00095	NADH:monodehydroascorbate oxidoreductase	C00003 + 2 C00072 <=> C00004 + 2 C01041 + C00080	NAD+ + 2 Ascorbate <=> NADH + 2 Monodehydroascorbate + H+
R00097	NADH:cob(III)alamine oxidoreductase	C00003 + 2 C00541 + 2 C00001 + C00080 <=> C00004 + 2 C00992	NAD+ + 2 Cob(II)alamin + 2 H2O + H+ <=> NADH + 2 Aquacob(III)alamin
R00099	cob(I)alamin:NAD+ oxidoreductase	C00003 + 2 C00853 <=> C00004 + C00080 + 2 C00541	NAD+ + 2 Cob(I)alamin <=> NADH + H+ + 2 Cob(II)alamin
R00100	NADH:ferricytochrome-b5 oxidoreductase	C00004 + 2 C00996 <=> C00003 + 2 C00999 + C00080	NADH + 2 Ferricytochrome b5 <=> NAD+ + 2 Ferrocytochrome b5 + H+
R00101	NADH:ferrileghemoglobin oxidoreductase	C00004 + 2 C02683 <=> C00003 + 2 C02685 + C00080	NADH + 2 Ferrileghemoglobin <=> NAD+ + 2 Ferroleghemoglobin + H+
R00102	NAD+ glycohydrolase	C00003 + C00001 <=> C00153 + C00301	NAD+ + H2O <=> Nicotinamide + ADP-ribose
R00103	NAD+ phosphohydrolase	C00003 + C00001 <=> C00020 + C00455	NAD+ + H2O <=> AMP + Nicotinamide D-ribonucleotide
R00104	ATP:NAD+ 2'-phosphotransferase	C00002 + C00003 <=> C00008 + C00006	ATP + NAD+ <=> ADP + NADP+
R00105	ATP:NADH 2'-phosphotransferase	C00002 + C00004 <=> C00008 + C00005	ATP + NADH <=> ADP + NADPH
R00106	NADPH:ferricytochrome oxidoreductase	C00005 + 2 C00923 <=> C00006 + 2 C00924 + C00080	NADPH + 2 Ferricytochrome <=> NADP+ + 2 Ferrocytochrome + H+
R00107	cob(II)alamin:NADP+ oxidoreductase	C00005 + 2 C00992 <=> C00006 + 2 C00541 + 2 C00001 + C00080	NADPH + 2 Aquacob(III)alamin <=> NADP+ + 2 Cob(II)alamin + 2 H2O + H+
R00108	NADPH:ferricytochrome-c2 oxidoreductase	C00005 + 2 C00997 <=> C00006 + 2 C01000 + C00080	NADPH + 2 Ferricytochrome c2 <=> NADP+ + 2 Ferrocytochrome c2 + H+
R00109	NADPH:ferrileghemoglobin oxidoreductase	C00005 + 2 C02683 <=> C00006 + 2 C02685 + C00080	NADPH + 2 Ferrileghemoglobin <=> NADP+ + 2 Ferroleghemoglobin + H+
R00111	N-(omega)-Hydroxyarginine,NADPH:oxygen oxidoreductase (nitric-oxide-forming)	C00005 + 2 C05933 + 2 C00007 + C00080 <=> C00006 + 2 C00533 + 2 C00327 + 2 C00001	NADPH + 2 N-(omega)-Hydroxyarginine + 2 Oxygen + H+ <=> NADP+ + 2 Nitric oxide + 2 L-Citrulline + 2 H2O
R00112	NADPH:NAD+ oxidoreductase	C00005 + C00003 <=> C00006 + C00004	NADPH + NAD+ <=> NADP+ + NADH
R00113	NADPH:hydrogen-peroxide oxidoreductase	C00027 + C00005 + C00080 <=> C00006 + 2 C00001	H2O2 + NADPH + H+ <=> NADP+ + 2 H2O
R00114	L-Glutamate:NADP+ oxidoreductase (transaminating)	2 C00025 + C00006 <=> C00064 + C00026 + C00005 + C00080	2 L-Glutamate + NADP+ <=> L-Glutamine + 2-Oxoglutarate + NADPH + H+
R00115	glutathione:NADP+ oxidoreductase	2 C00051 + C00006 <=> C00127 + C00005 + C00080	2 Glutathione + NADP+ <=> Glutathione disulfide + NADPH + H+
R00118	NADP+ 2'-phosphohydrolase	C00006 + C00001 <=> C00009 + C00003	NADP+ + H2O <=> Orthophosphate + NAD+
R00119	NADP+ glycohydrolase	C00006 + C00001 <=> C00153 + C03246	NADP+ + H2O <=> Nicotinamide + ADPribose 2'-phosphate
R00120	glutathione:oxygen oxidoreductase	C00007 + 2 C00051 <=> C00127 + C00027	Oxygen + 2 Glutathione <=> Glutathione disulfide + H2O2
R00122	ADP phosphohydrolase	C00008 + C00001 <=> C00020 + C00009	ADP + H2O <=> AMP + Orthophosphate
R00123	ADP aminohydrolase	C00008 + C00001 <=> C00104 + C00014	ADP + H2O <=> IDP + NH3
R00124	ATP:ADP phosphatransferase	C00002 + C00008 <=> C00008 + C00002	ATP + ADP <=> ADP + ATP
R00125	P1,P4-bis(5'-adenosyl)-tetraphosphate nucleotidebisphosphohydrolase	C01260 + C00001 <=> 2 C00008	P1,P4-Bis(5'-adenosyl) tetraphosphate + H2O <=> 2 ADP
R00126	ADP:ATP adenylyltransferase	C00008 + C00002 <=> C00009 + C01260	ADP + ATP <=> Orthophosphate + P1,P4-Bis(5'-adenosyl) tetraphosphate
R00127	ATP:AMP phosphotransferase	C00002 + C00020 <=> 2 C00008	ATP + AMP <=> 2 ADP
R00128	Adenosine-tetraphosphate phosphohydrolase	C03483 + C00001 <=> C00002 + C00009	Adenosine tetraphosphate + H2O <=> ATP + Orthophosphate
R00129	(6S)-6-Hydroxy-1,4,5,6-tetrahydronicotinamide-adenine-dinucleotide hydro-lyase (ATP-hydrolysing)	C00002 + C04856 <=> C00008 + C00009 + C00004	ATP + (6S)-6-Hydroxy-1,4,5,6-tetrahydronicotinamide-adenine dinucleotide <=> ADP + Orthophosphate + NADH
R00130	ATP:dephospho-CoA 3'-phosphotransferase	C00002 + C00882 <=> C00008 + C00010	ATP + Dephospho-CoA <=> ADP + CoA
R00131	Urea amidohydrolase	C00086 + C00001 <=> C00011 + 2 C00014	Urea + H2O <=> CO2 + 2 NH3
R00132	carbonate hydro-lyase (carbon-dioxide-forming)	C01353 <=> C00011 + C00001	Carbonic acid <=> CO2 + H2O
R00134	formate:NADP+ oxidoreductase	C00058 + C00006 <=> C00011 + C00005	Formate + NADP+ <=> CO2 + NADPH
R00135	None	C00012 + C00001 <=> C00148 + C00012	Peptide + H2O <=> L-Proline + Peptide
R00137	ATP:nicotinamide-nucleotide adenylyltransferase	C00002 + C00455 <=> C00013 + C00003	ATP + Nicotinamide D-ribonucleotide <=> Diphosphate + NAD+
R00138	Triphosphate phosphohydrolase	C00536 + C00001 <=> C00013 + C00009	Triphosphate + H2O <=> Diphosphate + Orthophosphate
R00139	ATP:2'-deoxy-5-hydroxymethylcytidine-5'-diphosphate phosphotransferase	C11038 + C00002 <=> C11039 + C00008	2'-Deoxy-5-hydroxymethylcytidine-5'-diphosphate + ATP <=> 2'-Deoxy-5-hydroxymethylcytidine-5'-triphosphate + ADP
R00140	ATP:5-hydroxymethyldeoxycytidylate phosphotransferase	C11038 + C00008 <=> C03997 + C00002	2'-Deoxy-5-hydroxymethylcytidine-5'-diphosphate + ADP <=> 5-Hydroxymethyldeoxycytidylate + ATP
R00141	ATP:ammonia phosphotransferase	C00002 + C00014 <=> C00008 + C02306	ATP + NH3 <=> ADP + Phosphoramidate
R00143	ammonia:NAD+ oxidoreductase	C00014 + C00003 + C00001 <=> C00192 + C00004 + C00080	NH3 + NAD+ + H2O <=> Hydroxylamine + NADH + H+
R00145	alpha-amino acid:NAD+ oxidoreductase (deaminating)	C05167 + C00001 + C00003 <=> C00161 + C00014 + C00004 + C00080	alpha-Amino acid + H2O + NAD+ <=> 2-Oxo acid + NH3 + NADH + H+
R00146	alpha-amino acid:NADP+ oxidoreductase (deaminating)	C05167 + C00001 + C00006 <=> C00161 + C00014 + C00005 + C00080	alpha-Amino acid + H2O + NADP+ <=> 2-Oxo acid + NH3 + NADPH + H+
R00148	ammonia,ubiquinol:oxygen oxidoreductase	C00014 + C00007 + C00390 <=> C00192 + C00001 + C00399	NH3 + Oxygen + Ubiquinol <=> Hydroxylamine + H2O + Ubiquinone
R00149	Carbon-dioxide:ammonia ligase (ADP-forming,carbamate-phosphorylating)	2 C00002 + C00014 + C00011 + C00001 <=> 2 C00008 + C00009 + C00169	2 ATP + NH3 + CO2 + H2O <=> 2 ADP + Orthophosphate + Carbamoyl phosphate
R00150	ATP:carbamate phosphotransferase	C00002 + C00014 + C00011 <=> C00008 + C00169	ATP + NH3 + CO2 <=> ADP + Carbamoyl phosphate
R00152	None	C00014 + C00011 <=> C00177	NH3 + CO2 <=> Cyanide
R00153	Reduced ferredoxin:dinitrogen oxidoreductase (ATP-hydrolysing)	C05361 + 2 C05359 + 2 C00080 <=> 2 C00014	Hydrazine + 2 e- + 2 H+ <=> 2 NH3
R00155	UDP phosphohydrolase	C00015 + C00001 <=> C00105 + C00009	UDP + H2O <=> UMP + Orthophosphate
R00156	ATP:UDP phosphotransferase	C00002 + C00015 <=> C00008 + C00075	ATP + UDP <=> ADP + UTP
R00157	Uridine triphosphate:AMP phosphotransferase	C00075 + C00020 <=> C00015 + C00008	UTP + AMP <=> UDP + ADP
R00158	ATP:UMP phosphotransferase	C00002 + C00105 <=> C00008 + C00015	ATP + UMP <=> ADP + UDP
R00159	UTP phosphohydrolase	C00075 + C00001 <=> C00015 + C00009	UTP + H2O <=> UDP + Orthophosphate
R00160	FAD nucleotidohydrolase	C00016 + C00001 <=> C00020 + C00061	FAD + H2O <=> AMP + FMN
R00161	ATP:FMN adenylyltransferase	C00002 + C00061 <=> C00013 + C00016	ATP + FMN <=> Diphosphate + FAD
R00162	ATP:protein phosphotransferase	C00002 + C00017 <=> C00008 + C00562	ATP + Protein <=> ADP + Phosphoprotein
R00164	Phosphoprotein phosphohydrolase	C00562 + C00001 <=> C00017 + C00009	Phosphoprotein + H2O <=> Protein + Orthophosphate
R00165	None	C00017 <=> C00886	Protein <=> L-Alanyl-tRNA
R00166	None	C00017 <=> C02047	Protein <=> L-Leucyl-tRNA
R00167	None	C02163 <=> C00613	L-Arginyl-tRNA(Arg) <=> Protein-L-arginine
R00168	None	C00017 <=> C02554	Protein <=> L-Valyl-tRNA(Val)
R00169	None	C00017 <=> C02987	Protein <=> L-Glutamyl-tRNA(Glu)
R00170	None	C00017 <=> C03127	Protein <=> L-Isoleucyl-tRNA(Ile)
R00171	None	C06482 <=> C16824	L-Selenocysteinyl-tRNA(Sec) <=> Protein L-selenocysteine
R00172	None	C00017 <=> C05336	Protein <=> Selenomethionyl-tRNA(Met)
R00173	pyridoxal-5'-phosphate phosphohydrolase	C00018 + C00001 <=> C00250 + C00009	Pyridoxal phosphate + H2O <=> Pyridoxal + Orthophosphate
R00174	ATP:pyridoxal 5'-phosphotransferase	C00002 + C00250 <=> C00008 + C00018	ATP + Pyridoxal <=> ADP + Pyridoxal phosphate
R00175	S-Adenosyl-L-methionine hydrolase	C00019 + C00001 <=> C00170 + C00263	S-Adenosyl-L-methionine + H2O <=> 5'-Methylthioadenosine + L-Homoserine
R00177	ATP:L-methionine S-adenosyltransferase	C00009 + C00013 + C00019 <=> C00002 + C00073 + C00001	Orthophosphate + Diphosphate + S-Adenosyl-L-methionine <=> ATP + L-Methionine + H2O
R00178	S-adenosyl-L-methionine carboxy-lyase [(5-deoxy-5-adenosyl)(3-aminopropyl)methylsulfonium-forming]	C00019 + C00080 <=> C01137 + C00011	S-Adenosyl-L-methionine + H+ <=> S-Adenosylmethioninamine + CO2
R00179	S-adenosyl-L-methionine methylthioadenosine-lyase (1-aminocyclopropane-1-carboxylate-forming)	C00019 <=> C01234 + C00170	S-Adenosyl-L-methionine <=> 1-Aminocyclopropane-1-carboxylate + 5'-Methylthioadenosine
R00180	S-Adenosyl-L-methionine alkyltransferase (cyclizing)	C00019 <=> C00170 + C02926	S-Adenosyl-L-methionine <=> 5'-Methylthioadenosine + 2-Aminobutan-4-olide
R00181	AMP aminohydrolase	C00020 + C00001 <=> C00130 + C00014	AMP + H2O <=> IMP + NH3
R00182	AMP phosphoribohydrolase	C00020 + C00001 <=> C00147 + C00117	AMP + H2O <=> Adenine + D-Ribose 5-phosphate
R00183	Adenosine 5'-monophosphate phosphohydrolase	C00020 + C00001 <=> C00212 + C00009	AMP + H2O <=> Adenosine + Orthophosphate
R00184	P1,P4-bis(5'-adenosyl)-tetraphosphate adenylohydrolase	C01260 + C00001 <=> C00002 + C00020	P1,P4-Bis(5'-adenosyl) tetraphosphate + H2O <=> ATP + AMP
R00185	ATP:adenosine 5'-phosphotransferase	C00002 + C00212 <=> C00008 + C00020	ATP + Adenosine <=> ADP + AMP
R00187	P1,P3-bis(5'-adenosyl)-triphosphate adenylohydrolase	C06197 + C00001 <=> C00008 + C00020	P1,P3-Bis(5'-adenosyl) triphosphate + H2O <=> ADP + AMP
R00188	Adenosine 3',5'-bisphosphate 3'-phosphohydrolase	C00054 + C00001 <=> C00020 + C00009	Adenosine 3',5'-bisphosphate + H2O <=> AMP + Orthophosphate
R00189	deamido-NAD+:ammonia ligase (AMP-forming)	C00002 + C00857 + C00014 <=> C00020 + C00013 + C00003	ATP + Deamino-NAD+ + NH3 <=> AMP + Diphosphate + NAD+
R00190	AMP:diphosphate phospho-D-ribosyltransferase	C00020 + C00013 <=> C00147 + C00119	AMP + Diphosphate <=> Adenine + 5-Phospho-alpha-D-ribose 1-diphosphate
R00191	adenosine 3',5'-phosphate 5'-nucleotidohydrolase	C00575 + C00001 <=> C00020	3',5'-Cyclic AMP + H2O <=> AMP
R00192	S-Adenosyl-L-homocysteine hydrolase	C00021 + C00001 <=> C00212 + C00155	S-Adenosyl-L-homocysteine + H2O <=> Adenosine + L-Homocysteine
R00193	S-Adenosyl-L-homocysteine aminohydrolase	C00021 + C00001 <=> C03431 + C00014	S-Adenosyl-L-homocysteine + H2O <=> S-Inosyl-L-homocysteine + NH3
R00194	S-Adenosyl-L-homocysteine homocysteinylribohydrolase	C00021 + C00001 <=> C03539 + C00147	S-Adenosyl-L-homocysteine + H2O <=> S-Ribosyl-L-homocysteine + Adenine
R00195	2,3-diaminopropanoate ammonia-lyase (adding water	C06393 + C00001 <=> C00022 + 2 C00014	2,3-Diaminopropanoate + H2O <=> Pyruvate + 2 NH3
R00196	(S)-Lactate:ferricytochrome-c 2-oxidoreductase	C00186 + 2 C00125 <=> C00022 + 2 C00126 + 2 C00080	(S)-Lactate + 2 Ferricytochrome c <=> Pyruvate + 2 Ferrocytochrome c + 2 H+
R00197	(R)-Lactate:ferricytochrome-c 2-oxidoreductase	C00256 + 2 C00125 <=> C00022 + 2 C00126 + 2 C00080	(R)-Lactate + 2 Ferricytochrome c <=> Pyruvate + 2 Ferrocytochrome c + 2 H+
R00198	(R)-Lactate:ferricytochrome-c-553 2-oxidoreductase	C00256 + 2 C01070 <=> C00022 + 2 C01071	(R)-Lactate + 2 Ferricytochrome c-553 <=> Pyruvate + 2 Ferrocytochrome c-553
R00199	ATP:pyruvate,water phosphotransferase	C00002 + C00022 + C00001 <=> C00020 + C00074 + C00009	ATP + Pyruvate + H2O <=> AMP + Phosphoenolpyruvate + Orthophosphate
R00200	ATP:pyruvate 2-O-phosphotransferase	C00002 + C00022 <=> C00008 + C00074	ATP + Pyruvate <=> ADP + Phosphoenolpyruvate
R00203	pyruvaldehyde:NAD+ oxidoreductase	C00546 + C00003 + C00001 <=> C00022 + C00004 + C00080	Methylglyoxal + NAD+ + H2O <=> Pyruvate + NADH + H+
R00205	2-Oxopropanal:NADP+ oxidoreductase	C00546 + C00006 + C00001 <=> C00022 + C00005 + C00080	Methylglyoxal + NADP+ + H2O <=> Pyruvate + NADPH + H+
R00206	ATP:pyruvate,phosphate phosphotransferase	C00002 + C00022 + C00009 <=> C00020 + C00074 + C00013	ATP + Pyruvate + Orthophosphate <=> AMP + Phosphoenolpyruvate + Diphosphate
R00207	Pyruvate:oxygen 2-oxidoreductase (phosphorylating)	C00022 + C00009 + C00007 <=> C00227 + C00027 + C00011	Pyruvate + Orthophosphate + Oxygen <=> Acetyl phosphate + H2O2 + CO2
R00208	Phosphoenolpyruvate phosphohydrolase	C00074 + C00001 <=> C00022 + C00009	Phosphoenolpyruvate + H2O <=> Pyruvate + Orthophosphate
R00209	pyruvate:NAD+ 2-oxidoreductase (CoA-acetylating)	C00022 + C00010 + C00003 <=> C00024 + C00011 + C00004 + C00080	Pyruvate + CoA + NAD+ <=> Acetyl-CoA + CO2 + NADH + H+
R00210	pyruvate:NADP+ 2-oxidoreductase (CoA-acetylating)	C00022 + C00010 + C00006 <=> C00024 + C00011 + C00005 + C00080	Pyruvate + CoA + NADP+ <=> Acetyl-CoA + CO2 + NADPH + H+
R00211	pyruvate:oxygen 2-oxidoreductase (CoA-acetylating)	C00022 + C00010 + C00007 <=> C00027 + C00024 + C00011	Pyruvate + CoA + Oxygen <=> H2O2 + Acetyl-CoA + CO2
R00212	Acetyl-CoA:formate C-acetyltransferase	C00024 + C00058 <=> C00010 + C00022	Acetyl-CoA + Formate <=> CoA + Pyruvate
R00213	O-carbamoyl-L-serine ammonia-lyase (decarboxylating	C03015 + C00001 <=> C00022 + 2 C00014 + C00011	O-Carbamoyl-L-serine + H2O <=> Pyruvate + 2 NH3 + CO2
R00214	(S)-malate:NAD+ oxidoreductase (decarboxylating)	C00149 + C00003 <=> C00022 + C00011 + C00004 + C00080	(S)-Malate + NAD+ <=> Pyruvate + CO2 + NADH + H+
R00215	(R)-Malate:NAD+ oxidoreductase (decarboxylating)	C00497 + C00003 <=> C00022 + C00011 + C00004 + C00080	(R)-Malate + NAD+ <=> Pyruvate + CO2 + NADH + H+
R00216	(S)-Malate:NADP+ oxidoreductase(oxaloacetate-decarboxylating)	C00149 + C00006 <=> C00022 + C00011 + C00005 + C00080	(S)-Malate + NADP+ <=> Pyruvate + CO2 + NADPH + H+
R00217	oxaloacetate carboxy-lyase (pyruvate-forming)	C00036 <=> C00022 + C00011	Oxaloacetate <=> Pyruvate + CO2
R00218	acetylenedicarboxylate carboxy-lyase (pyruvate-forming)	C03248 + C00001 <=> C00022 + C00011	Acetylenedicarboxylate + H2O <=> Pyruvate + CO2
R00219	2-Hydroxyethylenedicarboxylate carboxy-lyase (pyruvate-forming)	C00022 + C00011 <=> C03981	Pyruvate + CO2 <=> 2-Hydroxyethylenedicarboxylate
R00220	L-serine ammonia-lyase	C00065 <=> C00022 + C00014	L-Serine <=> Pyruvate + NH3
R00221	D-serine ammonia-lyase	C00740 <=> C00022 + C00014	D-Serine <=> Pyruvate + NH3
R00223	serine ammonia-lyase (pyruvate-forming)	C00716 <=> C00022 + C00014	DL-Serine <=> Pyruvate + NH3
R00224	pyruvate carboxy-lyase (acetaldehyde-forming)	C00022 <=> C00084 + C00011	Pyruvate <=> Acetaldehyde + CO2
R00226	pyruvate:pyruvate acetaldehydetransferase (decarboxylating)	C06010 + C00011 <=> 2 C00022	(S)-2-Acetolactate + CO2 <=> 2 Pyruvate
R00227	Acetyl-CoA hydrolase	C00024 + C00001 <=> C00010 + C00033	Acetyl-CoA + H2O <=> CoA + Acetate
R00228	acetaldehyde:NAD+ oxidoreductase (CoA-acetylating)	C00084 + C00010 + C00003 <=> C00024 + C00004 + C00080	Acetaldehyde + CoA + NAD+ <=> Acetyl-CoA + NADH + H+
R00229	Acetate:CoA ligase (ADP-forming)	C00002 + C00033 + C00010 <=> C00008 + C00024 + C00009	ATP + Acetate + CoA <=> ADP + Acetyl-CoA + Orthophosphate
R00230	acetyl-CoA:phosphate acetyltransferase	C00024 + C00009 <=> C00010 + C00227	Acetyl-CoA + Orthophosphate <=> CoA + Acetyl phosphate
R00233	malonyl-CoA carboxy-lyase (acetyl-CoA-forming)	C00083 <=> C00024 + C00011	Malonyl-CoA <=> Acetyl-CoA + CO2
R00234	Acetyl-CoA:peptide Nalpha-acetyltransferase	C00024 + C00012 <=> C00010 + C03011	Acetyl-CoA + Peptide <=> CoA + Nalpha-Acetylpeptide
R00235	Acetate:CoA ligase (AMP-forming)	C00002 + C00033 + C00010 <=> C00020 + C00013 + C00024	ATP + Acetate + CoA <=> AMP + Diphosphate + Acetyl-CoA
R00236	acetyl adenylate:CoA acetyltransferase	C05993 + C00010 <=> C00020 + C00024	Acetyl adenylate + CoA <=> AMP + Acetyl-CoA
R00237	(3S)-citramalyl-CoA pyruvate-lyase (acetyl-CoA-forming)	C01011 <=> C00024 + C00022	(3S)-Citramalyl-CoA <=> Acetyl-CoA + Pyruvate
R00238	Acetyl-CoA:acetyl-CoA C-acetyltransferase	2 C00024 <=> C00010 + C00332	2 Acetyl-CoA <=> CoA + Acetoacetyl-CoA
R00239	ATP:L-glutamate 5-phosphotransferase	C00002 + C00025 <=> C00008 + C03287	ATP + L-Glutamate <=> ADP + L-Glutamyl 5-phosphate
R00241	ATP:L-glutamate 1-phosphotransferase	C00002 + C00025 <=> C00008 + C05765	ATP + L-Glutamate <=> ADP + L-Glutamyl 1-phosphate
R00243	L-Glutamate:NAD+ oxidoreductase (deaminating)	C00025 + C00003 + C00001 <=> C00026 + C00014 + C00004 + C00080	L-Glutamate + NAD+ + H2O <=> 2-Oxoglutarate + NH3 + NADH + H+
R00245	L-Glutamate 5-semialdehyde:NAD+ oxidoreductase	C01165 + C00003 + C00001 <=> C00025 + C00004 + C00080	L-Glutamate 5-semialdehyde + NAD+ + H2O <=> L-Glutamate + NADH + H+
R00248	L-Glutamate:NADP+ oxidoreductase (deaminating)	C00025 + C00006 + C00001 <=> C00026 + C00014 + C00005 + C00080	L-Glutamate + NADP+ + H2O <=> 2-Oxoglutarate + NH3 + NADPH + H+
R00250	L-Glutamate:oxygen oxidoreductase (deaminating)	C00025 + C00007 + C00001 <=> C00026 + C00014 + C00027	L-Glutamate + Oxygen + H2O <=> 2-Oxoglutarate + NH3 + H2O2
R00251	5-oxo-L-proline amidohydrolase (ATP-hydrolysing)	C00002 + C01879 + 2 C00001 <=> C00008 + C00009 + C00025	ATP + 5-Oxoproline + 2 H2O <=> ADP + Orthophosphate + L-Glutamate
R00253	L-Glutamate:ammonia ligase (ADP-forming)	C00002 + C00025 + C00014 <=> C00008 + C00009 + C00064	ATP + L-Glutamate + NH3 <=> ADP + Orthophosphate + L-Glutamine
R00254	N-carbamyl-L-glutamate amidohydrolase	C00025 + C00014 + C00011 <=> C05829 + C00001	L-Glutamate + NH3 + CO2 <=> N-Carbamyl-L-glutamate + H2O
R00256	L-Glutamine amidohydrolase	C00064 + C00001 <=> C00025 + C00014	L-Glutamine + H2O <=> L-Glutamate + NH3
R00257	Deamido-NAD+:L-glutamine amido-ligase (AMP-forming)	C00002 + C00857 + C00064 + C00001 <=> C00020 + C00013 + C00003 + C00025	ATP + Deamino-NAD+ + L-Glutamine + H2O <=> AMP + Diphosphate + NAD+ + L-Glutamate
R00258	L-Alanine:2-oxoglutarate aminotransferase	C00041 + C00026 <=> C00022 + C00025	L-Alanine + 2-Oxoglutarate <=> Pyruvate + L-Glutamate
R00259	Acetyl-CoA:L-glutamate N-acetyltransferase	C00024 + C00025 <=> C00010 + C00624	Acetyl-CoA + L-Glutamate <=> CoA + N-Acetyl-L-glutamate
R00260	glutamate racemase	C00025 <=> C00217	L-Glutamate <=> D-Glutamate
R00261	L-glutamate 1-carboxy-lyase (4-aminobutanoate-forming)	C00025 <=> C00334 + C00011	L-Glutamate <=> 4-Aminobutanoate + CO2
R00262	L-threo-3-Methylaspartate carboxy-aminomethylmutase	C03618 <=> C00025	L-threo-3-Methylaspartate <=> L-Glutamate
R00263	None	C00025 <=> C05723	L-Glutamate <=> Poly-gamma-D-glutamate
R00264	2,5-dioxopentanoate:NADP+ 5-oxidoreductase	C00433 + C00006 + C00001 <=> C00026 + C00005 + C00080	2,5-Dioxopentanoate + NADP+ + H2O <=> 2-Oxoglutarate + NADPH + H+
R00265	2-oxoglutarate:NADP+ 2-oxidoreductase (CoA-succinylating)	C00026 + C00010 + C00006 <=> C00091 + C00011 + C00005 + C00080	2-Oxoglutarate + CoA + NADP+ <=> Succinyl-CoA + CO2 + NADPH + H+
R00267	Isocitrate:NADP+ oxidoreductase (decarboxylating)	C00311 + C00006 <=> C00026 + C00011 + C00005 + C00080	Isocitrate + NADP+ <=> 2-Oxoglutarate + CO2 + NADPH + H+
R00268	oxalosuccinate carboxy-lyase (2-oxoglutarate-forming)	C05379 <=> C00026 + C00011	Oxalosuccinate <=> 2-Oxoglutarate + CO2
R00269	2-Oxoglutaramate amidohydrolase	C00940 + C00001 <=> C00026 + C00014	2-Oxoglutaramate + H2O <=> 2-Oxoglutarate + NH3
R00270	None	C00026 + C00014 <=> C05572 + C00001	2-Oxoglutarate + NH3 <=> 4-Oxoglutaramate + H2O
R00271	acetyl-CoA:2-oxoglutarate C-acetyltransferase (thioester-hydrolysing, carboxymethyl forming)	C00024 + C00001 + C00026 <=> C01251 + C00010	Acetyl-CoA + H2O + 2-Oxoglutarate <=> (R)-2-Hydroxybutane-1,2,4-tricarboxylate + CoA
R00272	2-Oxoglutarate carboxy-lyase	C00026 <=> C00232 + C00011	2-Oxoglutarate <=> Succinate semialdehyde + CO2
R00273	oxalate:oxygen oxidoreductase	C00209 + C00007 <=> C00027 + 2 C00011	Oxalate + Oxygen <=> H2O2 + 2 CO2
R00274	glutathione:hydrogen-peroxide oxidoreductase	C00027 + 2 C00051 <=> C00127 + 2 C00001	H2O2 + 2 Glutathione <=> Glutathione disulfide + 2 H2O
R00275	superoxide:superoxide oxidoreductase	2 C00704 + 2 C00080 <=> C00027 + C00007	2 O2.- + 2 H+ <=> H2O2 + Oxygen
R00276	Carbon-monoxide:oxygen oxidoreductase	C00011 + C00027 <=> C00237 + C00001 + C00007	CO2 + H2O2 <=> CO + H2O + Oxygen
R00277	Pyridoxamine-5'-phosphate:oxygen oxidoreductase (deaminating)	C00647 + C00001 + C00007 <=> C00018 + C00014 + C00027	Pyridoxamine phosphate + H2O + Oxygen <=> Pyridoxal phosphate + NH3 + H2O2
R00278	Pyridoxine 5-phosphate:oxygen oxidoreductase	C00627 + C00007 <=> C00027 + C00018	Pyridoxine phosphate + Oxygen <=> H2O2 + Pyridoxal phosphate
R00279	D-Glutamate:oxygen oxidoreductase (deaminating)	C00217 + C00001 + C00007 <=> C00026 + C00014 + C00027	D-Glutamate + H2O + Oxygen <=> 2-Oxoglutarate + NH3 + H2O2
R00280	Nitric-oxide:acceptor oxidoreductase	C00028 + 2 C00533 + 2 C00001 <=> C00030 + 2 C00088	Acceptor + 2 Nitric oxide + 2 H2O <=> Reduced acceptor + 2 Nitrite
R00281	NADH:acceptor oxidoreductase	C00028 + C00004 + C00080 <=> C00030 + C00003	Acceptor + NADH + H+ <=> Reduced acceptor + NAD+
R00282	NADPH:acceptor oxidoreductase	C00028 + C00005 + C00080 <=> C00030 + C00006	Acceptor + NADPH + H+ <=> Reduced acceptor + NADP+
R00283	ammonium:acceptor oxidoreductase (ATP-forming)	C00028 + C00014 + C00001 + 2 C00009 + 2 C00008 <=> C00192 + C00030 + 2 C00002 + 2 C00001	Acceptor + NH3 + H2O + 2 Orthophosphate + 2 ADP <=> Hydroxylamine + Reduced acceptor + 2 ATP + 2 H2O
R00284	ammonia:acceptor oxidoreductase	C00028 + C00014 + C00001 <=> C00192 + C00030	Acceptor + NH3 + H2O <=> Hydroxylamine + Reduced acceptor
R00286	UDP-glucose:NAD+ 6-oxidoreductase	C00029 + C00001 + 2 C00003 <=> C00167 + 2 C00004 + 2 C00080	UDP-glucose + H2O + 2 NAD+ <=> UDP-glucuronate + 2 NADH + 2 H+
R00287	UDP-glucose glucophosphohydrolase	C00029 + C00001 <=> C00105 + C00103	UDP-glucose + H2O <=> UMP + D-Glucose 1-phosphate
R00289	UTP:alpha-D-glucose-1-phosphate uridylyltransferase	C00075 + C00103 <=> C00013 + C00029	UTP + D-Glucose 1-phosphate <=> Diphosphate + UDP-glucose
R00291	UDP-glucose 4-epimerase	C00029 <=> C00052	UDP-glucose <=> UDP-D-galactose
R00292	UDP-glucose:glycogen 4-alpha-D-glucosyltransferase	C00029 + C00718 <=> C00015 + C00718	UDP-glucose + Amylose <=> UDP + Amylose
R00293	UDP-glucose 4,6-hydro-lyase (UDP-4-dehydro-6-deoxy-D-glucose-forming)	C00029 <=> C04089 + C00001	UDP-glucose <=> UDP-4-dehydro-6-deoxy-D-glucose + H2O
R00294	nitrous-oxide:acceptor oxidoreductase (NO-forming)	C00030 + 2 C00533 <=> C00887 + C00028 + C00001	Reduced acceptor + 2 Nitric oxide <=> Nitrous oxide + Acceptor + H2O
R00295	Trithionate: (acceptor) oxidoreductase	C01861 + C01328 + C00028 + 2 C00001 <=> C00030 + 3 C11481	Trithionate + HO- + Acceptor + 2 H2O <=> Reduced acceptor + 3 HSO3-
R00296	carbon-monoxide:acceptor oxidoreductase	C00237 + C00001 + C00028 <=> C00011 + C00030	CO + H2O + Acceptor <=> CO2 + Reduced acceptor
R00297	(R)-2-hydroxy-acid:acceptor 2-oxidoreductase	C00256 + C00028 <=> C00022 + C00030	(R)-Lactate + Acceptor <=> Pyruvate + Reduced acceptor
R00298	(S)-2-hydroxyglutarate:acceptor 2-oxidoreductase	C03196 + C00028 <=> C00026 + C00030	(S)-2-Hydroxyglutarate + Acceptor <=> 2-Oxoglutarate + Reduced acceptor
R00299	ATP:D-glucose 6-phosphotransferase	C00002 + C00031 <=> C00008 + C00092	ATP + D-Glucose <=> ADP + D-Glucose 6-phosphate
R00300	D-Glucose:NAD+ 1-oxidoreductase	C00031 + C00003 <=> C00198 + C00004 + C00080	D-Glucose + NAD+ <=> D-Glucono-1,5-lactone + NADH + H+
R00301	D-Glucose:NADP+ 1-oxidoreductase	C00031 + C00006 <=> C03107 + C00005 + C00080	D-Glucose + NADP+ <=> D-Glucono-1,4-lactone + NADPH + H+
R00302	D-glucose:oxygen 2-oxidoreductase	C00031 + C00007 <=> C02779 + C00027	D-Glucose + Oxygen <=> 2-Dehydro-D-glucose + H2O2
R00303	D-Glucose-6-phosphate phosphohydrolase	C00092 + C00001 <=> C00031 + C00009	D-Glucose 6-phosphate + H2O <=> D-Glucose + Orthophosphate
R00304	D-Glucose-1-phosphate phosphohydrolase	C00103 + C00001 <=> C00031 + C00009	D-Glucose 1-phosphate + H2O <=> D-Glucose + Orthophosphate
R00305	D-glucose:acceptor 1-oxidoreductase	C00031 + C00028 <=> C00198 + C00030	D-Glucose + Acceptor <=> D-Glucono-1,5-lactone + Reduced acceptor
R00306	cellobiose glucohydrolase	C00185 + C00001 <=> 2 C00031	Cellobiose + H2O <=> 2 D-Glucose
R00307	D-glucose aldose-ketose-isomerase	C00031 <=> C00095	D-Glucose <=> D-Fructose
R00308	1,3-beta-D-Glucan glucanohydrolase	C00965 + C00001 <=> C00031 + C00965	1,3-beta-D-Glucan + H2O <=> D-Glucose + 1,3-beta-D-Glucan
R00310	protoheme ferro-lyase (protoporphyrin-forming)	C02191 + C14818 <=> C00032 + 2 C00080	Protoporphyrin + Fe2+ <=> Heme + 2 H+
R00311	Heme, hydrogen-donor:oxygen oxidoreductase (alpha-methylene-oxydizing, hydroxylating)	C00032 + 3 C00030 + 3 C00007 <=> C00500 + C00237 + C14818 + 3 C00028 + 3 C00001	Heme + 3 Reduced acceptor + 3 Oxygen <=> Biliverdin + CO + Fe2+ + 3 Acceptor + 3 H2O
R00312	None	C00032 <=> C05783	Heme <=> Cytochrome a
R00313	None	C00032 <=> C05784	Heme <=> Catalase
R00314	None	C00032 <=> C05785	Heme <=> Peroxidase
R00315	ATP:acetate phosphotransferase	C00002 + C00033 <=> C00008 + C00227	ATP + Acetate <=> ADP + Acetyl phosphate
R00316	ATP:acetate adenylyltransferase	C00002 + C00033 <=> C00013 + C05993	ATP + Acetate <=> Diphosphate + Acetyl adenylate
R00317	Acetyl phosphate phosphohydrolase	C00227 + C00001 <=> C00033 + C00009	Acetyl phosphate + H2O <=> Acetate + Orthophosphate
R00318	Phosphonoacetate phosphonohydrolase	C05682 + C00001 <=> C00033 + C00009	Phosphonoacetate + H2O <=> Acetate + Orthophosphate
R00319	(S)-lactate:oxygen 2-oxidoreductase (decarboxylating)	C00186 + C00007 <=> C00033 + C00011 + C00001	(S)-Lactate + Oxygen <=> Acetate + CO2 + H2O
R00320	diphosphate:acetate phosphotransferase	C00013 + C00033 <=> C00009 + C00227	Diphosphate + Acetate <=> Orthophosphate + Acetyl phosphate
R00321	Acetamide amidohydrolase	C06244 + C00001 <=> C00033 + C00014	Acetamide + H2O <=> Acetate + NH3
R00322	5'-acetylphosphoadenosine acetylhydrolase	C05993 + C00001 <=> C00020 + C00033	Acetyl adenylate + H2O <=> AMP + Acetate
R00324	2,4-dioxopentanoate acetylhydrolase	C02132 + C00001 <=> C00033 + C00022	Acetylpyruvate + H2O <=> Acetate + Pyruvate
R00325	(2S)-2-hydroxy-2-methylbutanedioate pyruvate-lyase (acetate-forming)	C02614 <=> C00033 + C00022	(S)-2-Methylmalate <=> Acetate + Pyruvate
R00326	acetaldehyde:acceptor oxidoreductase	C00084 + C00028 + C00001 <=> C00033 + C00030	Acetaldehyde + Acceptor + H2O <=> Acetate + Reduced acceptor
R00327	6-Acetyl-D-glucose acetylhydrolase	C02655 + C00001 <=> C00031 + C00033	6-Acetyl-D-glucose + H2O <=> D-Glucose + Acetate
R00328	GDP phosphohydrolase	C00035 + C00001 <=> C00144 + C00009	GDP + H2O <=> GMP + Orthophosphate
R00329	Nucleoside-diphosphate phosphohydrolase	C00454 + C00001 <=> C00215 + C00009	NDP + H2O <=> Nucleotide + Orthophosphate
R00330	ATP:GDP phosphotransferase	C00002 + C00035 <=> C00008 + C00044	ATP + GDP <=> ADP + GTP
R00331	ATP:nucleoside-diphosphate phosphotransferase	C00002 + C00454 <=> C00008 + C00201	ATP + NDP <=> ADP + Nucleoside triphosphate
R00332	ATP:GMP phosphotransferase	C00002 + C00144 <=> C00008 + C00035	ATP + GMP <=> ADP + GDP
R00333	nucleoside-triphosphate:AMP phosphotransferase	C00201 + C00020 <=> C00454 + C00008	Nucleoside triphosphate + AMP <=> NDP + ADP
R00334	ATP:nucleoside-phosphate phosphotransferase	C00002 + C01329 <=> C00008 + C00454	ATP + Nucleoside phosphate <=> ADP + NDP
R00335	GTP phosphohydrolase	C00044 + C00001 <=> C00035 + C00009	GTP + H2O <=> GDP + Orthophosphate
R00336	guanosine-3',5'-bis(diphosphate) 3'-diphosphohydrolase	C01228 + C00001 <=> C00035 + C00013	Guanosine 3',5'-bis(diphosphate) + H2O <=> GDP + Diphosphate
R00337	GDP-glucose glucohydrolase	C00394 + C00001 <=> C00035 + C00031	GDP-glucose + H2O <=> GDP + D-Glucose
R00338	Oxaloacetate acetylhydrolase	C00036 + C00001 <=> C00209 + C00033	Oxaloacetate + H2O <=> Oxalate + Acetate
R00339	(R,R)-tartrate hydro-lyase (oxaloacetate-forming)	C00898 <=> C00036 + C00001	(R,R)-Tartaric acid <=> Oxaloacetate + H2O
R00340	(S,S)-tartrate hydro-lyase (oxaloacetate-forming)	C02107 <=> C00036 + C00001	(S,S)-Tartaric acid <=> Oxaloacetate + H2O
R00341	ATP:oxaloacetate carboxy-lyase (transphosphorylating	C00002 + C00036 <=> C00008 + C00074 + C00011	ATP + Oxaloacetate <=> ADP + Phosphoenolpyruvate + CO2
R00342	(S)-malate:NAD+ oxidoreductase	C00149 + C00003 <=> C00036 + C00004 + C00080	(S)-Malate + NAD+ <=> Oxaloacetate + NADH + H+
R00343	(S)-Malate:NADP+ oxidoreductase	C00149 + C00006 <=> C00036 + C00005 + C00080	(S)-Malate + NADP+ <=> Oxaloacetate + NADPH + H+
R00344	Pyruvate:carbon-dioxide ligase (ADP-forming)	C00002 + C00022 + C00288 <=> C00008 + C00009 + C00036	ATP + Pyruvate + HCO3- <=> ADP + Orthophosphate + Oxaloacetate
R00345	phosphate:oxaloacetate carboxy-lyase (adding phosphate	C00009 + C00036 <=> C00001 + C00074 + C00011	Orthophosphate + Oxaloacetate <=> H2O + Phosphoenolpyruvate + CO2
R00346	diphosphate:oxaloacetate carboxy-lyase (transphosphorylating	C00013 + C00036 <=> C00009 + C00074 + C00011	Diphosphate + Oxaloacetate <=> Orthophosphate + Phosphoenolpyruvate + CO2
R00347	erythro-3-hydroxy-Ls-aspartate ammonia-lyase (oxaloacetate-forming)	C03961 <=> C00036 + C00014	erythro-3-Hydroxy-Ls-aspartate <=> Oxaloacetate + NH3
R00348	2-Oxosuccinamate amidohydrolase	C02362 + C00001 <=> C00036 + C00014	2-Oxosuccinamate + H2O <=> Oxaloacetate + NH3
R00350	4-carboxy-4-hydroxy-2-oxoadipate oxaloacetate-lyase (pyruvate-forming)	C04115 <=> C00036 + C00022	4-Carboxy-4-hydroxy-2-oxoadipate <=> Oxaloacetate + Pyruvate
R00351	acetyl-CoA:oxaloacetate C-acetyltransferase (thioester-hydrolysing)	C00158 + C00010 <=> C00024 + C00001 + C00036	Citrate + CoA <=> Acetyl-CoA + H2O + Oxaloacetate
R00352	acetyl-CoA:oxaloacetate C-acetyltransferase [(pro-S)-carboxymethyl-forming, ADP-phosphorylating]	C00002 + C00158 + C00010 <=> C00008 + C00009 + C00024 + C00036	ATP + Citrate + CoA <=> ADP + Orthophosphate + Acetyl-CoA + Oxaloacetate
R00353	Malonyl-CoA:pyruvate carboxytransferase	C00083 + C00022 <=> C00024 + C00036	Malonyl-CoA + Pyruvate <=> Acetyl-CoA + Oxaloacetate
R00354	(3S)-citryl-CoA oxaloacetate-lyase (acetyl-CoA-forming)	C00566 <=> C00024 + C00036	(3S)-Citryl-CoA <=> Acetyl-CoA + Oxaloacetate
R00355	L-Aspartate:2-oxoglutarate aminotransferase	C00049 + C00026 <=> C00036 + C00025	L-Aspartate + 2-Oxoglutarate <=> Oxaloacetate + L-Glutamate
R00357	L-Aspartic acid:oxygen oxidoreductase (deaminating)	C00049 + C00001 + C00007 <=> C00036 + C00014 + C00027	L-Aspartate + H2O + Oxygen <=> Oxaloacetate + NH3 + H2O2
R00359	D-Aspartate:oxygen oxidoreductase (deaminating)	C00402 + C00001 + C00007 <=> C00036 + C00014 + C00027	D-Aspartate + H2O + Oxygen <=> Oxaloacetate + NH3 + H2O2
R00360	(S)-Malate:oxygen oxidoreductase	C00149 + C00007 <=> C00036 + C00027	(S)-Malate + Oxygen <=> Oxaloacetate + H2O2
R00361	(S)-malate:acceptor oxidoreductase	C00149 + C00028 <=> C00036 + C00030	(S)-Malate + Acceptor <=> Oxaloacetate + Reduced acceptor
R00362	citrate oxaloacetate-lyase (forming acetate from the pro-S carboxymethyl group of citrate)	C00158 <=> C00033 + C00036	Citrate <=> Acetate + Oxaloacetate
R00363	Oxaloacetate keto-enol-isomerase	C00036 <=> C03981	Oxaloacetate <=> 2-Hydroxyethylenedicarboxylate
R00364	Glycine:ferricytochrome-c oxidoreductase (deaminating)	C00037 + C00001 + 2 C00125 <=> C00048 + C00014 + 2 C00126 + 2 C00080	Glycine + H2O + 2 Ferricytochrome c <=> Glyoxylate + NH3 + 2 Ferrocytochrome c + 2 H+
R00365	glycine:NAD+ oxidoreductase (deaminating)	C00037 + C00001 + C00003 <=> C00048 + C00014 + C00004 + C00080	Glycine + H2O + NAD+ <=> Glyoxylate + NH3 + NADH + H+
R00366	glycine:oxygen oxidoreductase (deaminating)	C00037 + C00001 + C00007 <=> C00048 + C00014 + C00027	Glycine + H2O + Oxygen <=> Glyoxylate + NH3 + H2O2
R00367	S-Adenosyl-L-methionine:glycine N-methyltransferase	C00019 + C00037 <=> C00021 + C00213	S-Adenosyl-L-methionine + Glycine <=> S-Adenosyl-L-homocysteine + Sarcosine
R00368	N-(carboxymethyl)-D-alanine:NAD+ oxidoreductase (glycine-forming)	C03790 + C00003 + C00001 <=> C00037 + C00022 + C00004 + C00080	N-(Carboxymethyl)-D-alanine + NAD+ + H2O <=> Glycine + Pyruvate + NADH + H+
R00369	L-Alanine:glyoxylate aminotransferase	C00041 + C00048 <=> C00022 + C00037	L-Alanine + Glyoxylate <=> Pyruvate + Glycine
R00371	Acetyl-CoA:glycine C-acetyltransferase	C00024 + C00037 <=> C00010 + C03508	Acetyl-CoA + Glycine <=> CoA + L-2-Amino-3-oxobutanoic acid
R00372	Glycine:2-oxoglutarate aminotransferase	C00037 + C00026 <=> C00048 + C00025	Glycine + 2-Oxoglutarate <=> Glyoxylate + L-Glutamate
R00373	Glycine:oxaloacetate aminotransferase	C00037 + C00036 <=> C00048 + C00049	Glycine + Oxaloacetate <=> Glyoxylate + L-Aspartate
R00374	glycine:acceptor oxidoreductase (cyanide-forming)	C00037 + 2 C00028 <=> C00177 + C00011 + 2 C00030 + C00080	Glycine + 2 Acceptor <=> Cyanide + CO2 + 2 Reduced acceptor + H+
R00375	Deoxyadenosine 5'-triphosphate:DNA deoxynucleotidyltransferase (DNA-directed)	C00131 + C00039 <=> C00013 + C00039	dATP + DNA <=> Diphosphate + DNA
R00376	Deoxyguanosine 5'-triphosphate:DNA deoxynucleotidyltransferase (DNA-directed)	C00286 + C00039 <=> C00013 + C00039	dGTP + DNA <=> Diphosphate + DNA
R00377	Deoxycytidine triphosphate:DNA deoxynucleotidyltransferase (DNA-directed)	C00458 + C00039 <=> C00013 + C00039	dCTP + DNA <=> Diphosphate + DNA
R00378	deoxythymidine triphosphate:DNA deoxynucleotidyltransferase (DNA-directed)	C00459 + C00039 <=> C00013 + C00039	dTTP + DNA <=> Diphosphate + DNA
R00380	S-Adenosyl-L-methionine:DNA (cytosine-5-)-methyltransferase	C00019 + C00039 <=> C00021 + C02967	S-Adenosyl-L-methionine + DNA <=> S-Adenosyl-L-homocysteine + DNA 5-methylcytosine
R00383	Acyl-CoA hydrolase	C00040 + C00001 <=> C00010 + C00060	Acyl-CoA + H2O <=> CoA + Carboxylate
R00384	acyl-CoA:NAD+ trans-2-oxidoreductase	C00040 + C00003 <=> C00658 + C00004 + C00080	Acyl-CoA + NAD+ <=> trans-2,3-Dehydroacyl-CoA + NADH + H+
R00385	acyl-CoA:NADP+ 2-oxidoreductase	C00040 + C00006 <=> C00605 + C00005 + C00080	Acyl-CoA + NADP+ <=> 2,3-Dehydroacyl-CoA + NADPH + H+
R00387	acyl-CoA:NADP+ cis-2-oxidoreductase	C00040 + C00006 <=> C01122 + C00005 + C00080	Acyl-CoA + NADP+ <=> cis-2,3-Dehydroacyl-CoA + NADPH + H+
R00388	Acyl-CoA:oxygen 2-oxidoreductase	C00040 + C00007 <=> C00658 + C00027	Acyl-CoA + Oxygen <=> trans-2,3-Dehydroacyl-CoA + H2O2
R00389	Acid:CoA ligase (AMP-forming)	C00002 + C00174 + C00010 <=> C00020 + C00013 + C00040	ATP + Acid + CoA <=> AMP + Diphosphate + Acyl-CoA
R00390	Long-chain carboxylate:CoA ligase (AMP-forming)	C00002 + C00347 + C00010 <=> C00020 + C00013 + C00040	ATP + Long-chain carboxylate + CoA <=> AMP + Diphosphate + Acyl-CoA
R00391	Acyl-CoA:acetyl-CoA C-acyltransferase	C00040 + C00024 <=> C00010 + C00264	Acyl-CoA + Acetyl-CoA <=> CoA + 3-Oxoacyl-CoA
R00392	Acyl-CoA:acceptor 2,3-oxidoreductase	C00040 + C00028 <=> C00605 + C00030	Acyl-CoA + Acceptor <=> 2,3-Dehydroacyl-CoA + Reduced acceptor
R00393	Acyl-CoA:acetate CoA-transferase	C00040 + C00033 <=> C02403 + C00024	Acyl-CoA + Acetate <=> Fatty acid anion + Acetyl-CoA
R00394	Acid:CoA ligase (GDP-forming)	C00044 + C00174 + C00010 <=> C00035 + C00009 + C00040	GTP + Acid + CoA <=> GDP + Orthophosphate + Acyl-CoA
R00395	Acyl-CoA:glycine N-acyltransferase	C00040 + C00037 <=> C00010 + C02055	Acyl-CoA + Glycine <=> CoA + N-Acylglycine
R00396	L-Alanine:NAD+ oxidoreductase (deaminating)	C00041 + C00003 + C00001 <=> C00022 + C00014 + C00004 + C00080	L-Alanine + NAD+ + H2O <=> Pyruvate + NH3 + NADH + H+
R00397	L-aspartate 4-carboxy-lyase (L-alanine-forming)	C00049 <=> C00041 + C00011	L-Aspartate <=> L-Alanine + CO2
R00398	2,2'-iminodipropanoate:NAD+ oxidoreductase (L-alanine-forming)	C03210 + C00003 + C00001 <=> C00041 + C00022 + C00004 + C00080	Alanopine + NAD+ + H2O <=> L-Alanine + Pyruvate + NADH + H+
R00399	2-amino-4-ketopentanoate thiolase	C00133 + C00024 <=> C03341 + C00010	D-Alanine + Acetyl-CoA <=> 2-Amino-4-oxopentanoic acid + CoA
R00400	L-alanine:oxaloacetate aminotransferase	C00041 + C00036 <=> C00022 + C00049	L-Alanine + Oxaloacetate <=> Pyruvate + L-Aspartate
R00401	alanine racemase	C00041 <=> C00133	L-Alanine <=> D-Alanine
R00402	succinate:NAD+ oxidoreductase	C00042 + C00003 <=> C00122 + C00004 + C00080	Succinate + NAD+ <=> Fumarate + NADH + H+
R00405	Succinate:CoA ligase (ADP-forming)	C00002 + C00042 + C00010 <=> C00008 + C00009 + C00091	ATP + Succinate + CoA <=> ADP + Orthophosphate + Succinyl-CoA
R00406	succinyl-CoA:malate CoA-transferase	C00091 + C00149 <=> C00042 + C04348	Succinyl-CoA + (S)-Malate <=> Succinate + (3S)-3-Carboxy-3-hydroxypropanoyl-CoA
R00407	Succinyl-CoA hydrolase	C00091 + C00001 <=> C00010 + C00042	Succinyl-CoA + H2O <=> CoA + Succinate
R00408	Succinate:(acceptor) oxidoreductase	C00042 + C00016 <=> C01352 + C00122	Succinate + FAD <=> FADH2 + Fumarate
R00409	(2S,3R)-3-hydroxybutane-1,2,3-tricarboxylate pyruvate-lyase (succinate-forming)	C04593 <=> C00022 + C00042	(2S,3R)-3-Hydroxybutane-1,2,3-tricarboxylate <=> Pyruvate + Succinate
R00410	Succinyl-CoA:acetoacetate CoA-transferase	C00091 + C00164 <=> C00042 + C00332	Succinyl-CoA + Acetoacetate <=> Succinate + Acetoacetyl-CoA
R00411	N-succinyl-L-glutamate amidohydrolase	C05931 + C00001 <=> C00025 + C00042	N-Succinyl-L-glutamate + H2O <=> L-Glutamate + Succinate
R00412	succinate:acceptor oxidoreductase	C00042 + C00028 <=> C00122 + C00030	Succinate + Acceptor <=> Fumarate + Reduced acceptor
R00414	UDP-N-acetyl-D-glucosamine 2-epimerase	C00043 + C00001 <=> C00645 + C00015	UDP-N-acetyl-D-glucosamine + H2O <=> N-Acetyl-D-mannosamine + UDP
R00416	UTP:N-acetyl-alpha-D-glucosamine-1-phosphate uridylyltransferase	C00075 + C04501 <=> C00013 + C00043	UTP + N-Acetyl-alpha-D-glucosamine 1-phosphate <=> Diphosphate + UDP-N-acetyl-D-glucosamine
R00417	UDP-N-acetyl-D-glucosamine:protein beta-N-acetyl-D-glucosaminyltransferase	C00043 + C03021 <=> C00015 + C04375	UDP-N-acetyl-D-glucosamine + Protein asparagine <=> UDP + 4-N-(N-Acetyl-D-glucosaminyl)-protein
R00418	UDP-N-acetyl-D-glucosamine 4-epimerase	C00043 <=> C00203	UDP-N-acetyl-D-glucosamine <=> UDP-N-acetyl-D-galactosamine
R00419	None	C00043 <=> C00326	UDP-N-acetyl-D-glucosamine <=> Glycoprotein
R00420	UDP-N-acetyl-D-glucosamine 2-epimerase	C00043 <=> C01170	UDP-N-acetyl-D-glucosamine <=> UDP-N-acetyl-D-mannosamine
R00421	UDP-N-acetyl-D-glucosamine:NAD+ 6-oxidoreductase	C00043 + 2 C00003 + C00001 <=> C04573 + 2 C00004 + 2 C00080	UDP-N-acetyl-D-glucosamine + 2 NAD+ + H2O <=> UDP-N-acetyl-2-amino-2-deoxy-D-glucuronate + 2 NADH + 2 H+
R00422	None	C00043 <=> C05005	UDP-N-acetyl-D-glucosamine <=> Glycolipid
R00423	None	C00043 <=> C05114	UDP-N-acetyl-D-glucosamine <=> Mucopolysaccharide
R00424	GTP 7,8-8,9-dihydrolase	C00044 + C00001 <=> C04895 + C00058	GTP + H2O <=> 2-Amino-4-hydroxy-6-(erythro-1,2,3-trihydroxypropyl)dihydropteridine triphosphate + Formate
R00425	GTP 7,8-8,9-dihydrolase (diphosphate-forming)	C00044 + 3 C00001 <=> C00058 + C01304 + C00013	GTP + 3 H2O <=> Formate + 2,5-Diamino-6-(5'-phosphoribosylamino)-4-pyrimidineone + Diphosphate
R00426	GTP diphosphohydrolase (diphosphate-forming)	C00044 + C00001 <=> C00144 + C00013	GTP + H2O <=> GMP + Diphosphate
R00428	GTP 8,9-hydrolase	C00044 + C00001 <=> C05922	GTP + H2O <=> Formamidopyrimidine nucleoside triphosphate
R00429	ATP:GTP 3'-diphosphotransferase	C00002 + C00044 <=> C00020 + C04494	ATP + GTP <=> AMP + Guanosine 3'-diphosphate 5'-triphosphate
R00430	GTP:pyruvate 2-O-phosphotransferase	C00044 + C00022 <=> C00035 + C00074	GTP + Pyruvate <=> GDP + Phosphoenolpyruvate
R00431	GTP:oxaloacetate carboxy-lyase (adding GTP	C00044 + C00036 <=> C00035 + C00074 + C00011	GTP + Oxaloacetate <=> GDP + Phosphoenolpyruvate + CO2
R00432	Succinate:CoA ligase (GDP-forming)	C00044 + C00042 + C00010 <=> C00035 + C00009 + C00091	GTP + Succinate + CoA <=> GDP + Orthophosphate + Succinyl-CoA
R00434	GTP diphosphate-lyase (cyclizing	C00044 <=> C00942 + C00013	GTP <=> 3',5'-Cyclic GMP + Diphosphate
R00435	ATP:polynucleotide adenylyltransferase	C00002 + C00046 <=> C00013 + C00046	ATP + RNA <=> Diphosphate + RNA
R00436	polyribonucleotide ligase (cyclizing, AMP-forming)	C00002 + C00046 <=> C00020 + C00013 + C02073	ATP + RNA <=> AMP + Diphosphate + RNA(circular)
R00437	polyribonucleotide:phosphate adenylyltransferase	C00046 + C00009 <=> C00046 + C00008	RNA + Orthophosphate <=> RNA + ADP
R00438	polyribonucleotide:phosphate uridylyltransferase	C00046 + C00009 <=> C00046 + C00015	RNA + Orthophosphate <=> RNA + UDP
R00439	polyribonucleotide:phosphate guanylyltransferase	C00046 + C00009 <=> C00046 + C00035	RNA + Orthophosphate <=> RNA + GDP
R00440	polyribonucleotide:phosphate cytidylyltransferase	C00046 + C00009 <=> C00046 + C00112	RNA + Orthophosphate <=> RNA + CDP
R00441	GTP:RNA guanylyltransferase (DNA-directed)	C00044 + C00046 <=> C00013 + C00046	GTP + RNA <=> Diphosphate + RNA
R00442	CTP:RNA cytidylyltransferase (DNA-directed)	C00063 + C00046 <=> C00013 + C00046	CTP + RNA <=> Diphosphate + RNA
R00443	UTP:RNA uridylyltransferase	C00075 + C00046 <=> C00013 + C00046	UTP + RNA <=> Diphosphate + RNA
R00444	nucleoside-triphosphate:RNA nucleotidyltransferase (DNA-directed)	C00201 + C00046 <=> C00013 + C00046	Nucleoside triphosphate + RNA <=> Diphosphate + RNA
R00445	L-lysine:NAD+ oxidoreductase (deaminating, cyclizing)	C00047 + C00003 <=> C04092 + C00014 + C00004 + C00080	L-Lysine + NAD+ <=> delta1-Piperideine-2-carboxylate + NH3 + NADH + H+
R00446	L-Lysine:NAD+ 6-oxidoreductase (deaminating)	C00047 + C00003 + C00001 <=> C04076 + C00004 + C00014 + C00080	L-Lysine + NAD+ + H2O <=> L-2-Aminoadipate 6-semialdehyde + NADH + NH3 + H+
R00447	L-lysine:oxygen 2-oxidoreductase (deaminating)	C00047 + C00007 + C00001 <=> C03239 + C00014 + C00027	L-Lysine + Oxygen + H2O <=> 6-Amino-2-oxohexanoate + NH3 + H2O2
R00448	L-lysine,NADPH:oxygen oxidoreductase (6-hydroxylating)	C00047 + C00007 + C00005 + C00080 <=> C01028 + C00006 + C00001	L-Lysine + Oxygen + NADPH + H+ <=> N6-Hydroxy-L-lysine + NADP+ + H2O
R00449	L-Lysine:oxygen 2-oxidoreductase (decarboxylating)	C00047 + C00007 <=> C00990 + C00011 + C00001	L-Lysine + Oxygen <=> 5-Aminopentanamide + CO2 + H2O
R00451	meso-2,6-diaminoheptanedioate carboxy-lyase (L-lysine-forming)	C00680 <=> C00047 + C00011	meso-2,6-Diaminoheptanedioate <=> L-Lysine + CO2
R00452	N2-(D-1-carboxylethyl)-L-lysine:NADP+ oxidoreductase (L-lysine-forming)	C04020 + C00006 + C00001 <=> C00047 + C00022 + C00005 + C00080	N2-(D-1-Carboxyethyl)-L-lysine + NADP+ + H2O <=> L-Lysine + Pyruvate + NADPH + H+
R00453	L-Lysine:pyruvate aminotransferase	C00047 + C00022 <=> C04076 + C00041	L-Lysine + Pyruvate <=> L-2-Aminoadipate 6-semialdehyde + L-Alanine
R00454	acetyl-CoA:L-lysine N6-acetyltransferase	C00047 + C00024 <=> C02727 + C00010	L-Lysine + Acetyl-CoA <=> N6-Acetyl-L-lysine + CoA
R00457	L-Lysine:2-oxoglutarate 6-aminotransferase	C00047 + C00026 <=> C04076 + C00025	L-Lysine + 2-Oxoglutarate <=> L-2-Aminoadipate 6-semialdehyde + L-Glutamate
R00458	N6-acetyl-L-lysine amidohydrolase	C02727 + C00001 <=> C00033 + C00047	N6-Acetyl-L-lysine + H2O <=> Acetate + L-Lysine
R00459	None	C00047 <=> C00408	L-Lysine <=> L-Pipecolate
R00460	lysine racemase	C00047 <=> C00739	L-Lysine <=> D-Lysine
R00461	L-Lysine 2,3-aminomutase	C00047 <=> C01142	L-Lysine <=> (3S)-3,6-Diaminohexanoate
R00462	L-lysine carboxy-lyase (cadaverine-forming)	C00047 <=> C01672 + C00011	L-Lysine <=> Cadaverine + CO2
R00463	L-Lysine-1,6-lactam lactamhydrolase	C02837 + C00001 <=> C00047	L-Lysine 1,6-lactam + H2O <=> L-Lysine
R00465	glycolate:NADP+ oxidoreductase	C00160 + C00006 <=> C00048 + C00005 + C00080	Glycolate + NADP+ <=> Glyoxylate + NADPH + H+
R00466	Glyoxylate:oxygen oxidoreductase	C00048 + C00007 + C00001 <=> C00209 + C00027	Glyoxylate + Oxygen + H2O <=> Oxalate + H2O2
R00468	Glyoxylate:NADP+ oxidoreductase (CoA-oxalylating)	C00048 + C00010 + C00006 <=> C00313 + C00005 + C00080	Glyoxylate + CoA + NADP+ <=> Oxalyl-CoA + NADPH + H+
R00469	(S)-ureidoglycolate amidohydrolase (decarboxylating)	C00603 + C00001 <=> C00048 + 2 C00014 + C00011	(-)-Ureidoglycolate + H2O <=> Glyoxylate + 2 NH3 + CO2
R00470	4-hydroxy-2-oxoglutarate glyoxylate-lyase (pyruvate-forming)	C01127 <=> C00022 + C00048	4-Hydroxy-2-oxoglutarate <=> Pyruvate + Glyoxylate
R00471	D-4-Hydroxy-2-oxoglutarate glyoxylate-lyase	C05946 <=> C00022 + C00048	D-4-Hydroxy-2-oxoglutarate <=> Pyruvate + Glyoxylate
R00472	acetyl-CoA:glyoxylate C-acetyltransferase (thioester-hydrolysing, carboxymethyl-forming)	C00149 + C00010 <=> C00024 + C00001 + C00048	(S)-Malate + CoA <=> Acetyl-CoA + H2O + Glyoxylate
R00473	(3S)-3-carboxy-3-hydroxypropanoyl-CoA glyoxylate-lyase (acetyl-CoA-forming)	C04348 <=> C00024 + C00048	(3S)-3-Carboxy-3-hydroxypropanoyl-CoA <=> Acetyl-CoA + Glyoxylate
R00474	2-oxoglutarate:glyoxylate succinaldehydetransferase (decarboxylating)	C03217 + C00011 <=> C00026 + C00048	2-Hydroxy-3-oxoadipate + CO2 <=> 2-Oxoglutarate + Glyoxylate
R00475	Glycolate:oxygen 2-oxidoreductase	C00160 + C00007 <=> C00048 + C00027	Glycolate + Oxygen <=> Glyoxylate + H2O2
R00476	glycolate:acceptor 2-oxidoreductase	C00160 + C00028 <=> C00048 + C00030	Glycolate + Acceptor <=> Glyoxylate + Reduced acceptor
R00477	3-oxalomalate glyoxylate-lyase (oxaloacetate-forming)	C01990 <=> C00036 + C00048	3-Oxalomalate <=> Oxaloacetate + Glyoxylate
R00478	erythro-3-hydroxy-Ls-aspartate glyoxylate-lyase (glycine-forming)	C03961 <=> C00037 + C00048	erythro-3-Hydroxy-Ls-aspartate <=> Glycine + Glyoxylate
R00479	isocitrate glyoxylate-lyase (succinate-forming)	C00311 <=> C00042 + C00048	Isocitrate <=> Succinate + Glyoxylate
R00480	ATP:L-aspartate 4-phosphotransferase	C00002 + C00049 <=> C00008 + C03082	ATP + L-Aspartate <=> ADP + 4-Phospho-L-aspartate
R00481	L-aspartate:oxygen oxidoreductase	C00049 + C00007 <=> C05840 + C00027	L-Aspartate + Oxygen <=> Iminoaspartate + H2O2
R00482	L-Aspartate:ammonia ligase (ADP-forming)	C00002 + C00049 + C00014 <=> C00008 + C00009 + C00152	ATP + L-Aspartate + NH3 <=> ADP + Orthophosphate + L-Asparagine
R00483	L-aspartate:ammonia ligase (AMP-forming)	C00002 + C00049 + C00014 <=> C00020 + C00013 + C00152	ATP + L-Aspartate + NH3 <=> AMP + Diphosphate + L-Asparagine
R00484	N-Carbamoyl-L-aspartate amidohydrolase	C00438 + C00001 <=> C00049 + C00011 + C00014	N-Carbamoyl-L-aspartate + H2O <=> L-Aspartate + CO2 + NH3
R00485	L-Asparagine amidohydrolase	C00152 + C00001 <=> C00049 + C00014	L-Asparagine + H2O <=> L-Aspartate + NH3
R00486	3-Cyano-L-alanine aminohydrolase	C02512 + 2 C00001 <=> C00049 + C00014	3-Cyano-L-alanine + 2 H2O <=> L-Aspartate + NH3
R00487	Acetyl-CoA:L-aspartate N-acetyltransferase	C00024 + C00049 <=> C00010 + C01042	Acetyl-CoA + L-Aspartate <=> CoA + N-Acetyl-L-aspartate
R00488	N-Acetyl-L-aspartate amidohydrolase	C01042 + C00001 <=> C00033 + C00049	N-Acetyl-L-aspartate + H2O <=> Acetate + L-Aspartate
R00489	L-aspartate 1-carboxy-lyase (beta-alanine-forming)	C00049 <=> C00099 + C00011	L-Aspartate <=> beta-Alanine + CO2
R00490	L-Aspartate ammonia-lyase	C00049 <=> C00122 + C00014	L-Aspartate <=> Fumarate + NH3
R00491	aspartate racemase	C00049 <=> C00402	L-Aspartate <=> D-Aspartate
R00493	L-aspartate:2-oxo acid aminotransferase	C00049 + C00161 <=> C05167 + C00036	L-Aspartate + 2-Oxo acid <=> alpha-Amino acid + Oxaloacetate
R00494	glutathione gamma-glutamylaminopeptidase	C00051 + C00001 <=> C01419 + C00025	Glutathione + H2O <=> Cys-Gly + L-Glutamate
R00497	gamma-L-glutamyl-L-cysteine:glycine ligase (ADP-forming)	C00002 + C00669 + C00037 <=> C00008 + C00009 + C00051	ATP + gamma-L-Glutamyl-L-cysteine + Glycine <=> ADP + Orthophosphate + Glutathione
R00499	S-Succinylglutathione hydrolase	C03174 + C00001 <=> C00051 + C00042	S-Succinylglutathione + H2O <=> Glutathione + Succinate
R00501	UDP-D-galactose:NAD+ 6-oxidoreductase	C00052 + 2 C00003 + C00001 <=> C00617 + 2 C00004 + 2 C00080	UDP-D-galactose + 2 NAD+ + H2O <=> UDP-D-galacturonate + 2 NADH + 2 H+
R00502	UTP:alpha-D-galactose-1-phosphate uridylyltransferase	C00075 + C00446 <=> C00013 + C00052	UTP + alpha-D-Galactose 1-phosphate <=> Diphosphate + UDP-D-galactose
R00503	UDP-galactose:D-glucose 4-beta-D-galactosyltransferase	C00052 + C00031 <=> C00015 + C00243	UDP-D-galactose + D-Glucose <=> UDP + Lactose
R00504	UDP-galactose:UDP-N-acetyl-D-glucosamine galactose phosphotransferase	C00052 + C00043 <=> C00105 + C04739	UDP-D-galactose + UDP-N-acetyl-D-glucosamine <=> UMP + UDP-N-acetyl-6-(D-galactose-1-phospho)-D-glucosamine
R00505	UDP-D-galactopyranose furanomutase	C00052 <=> C03733	UDP-D-galactose <=> UDP-alpha-D-galacto-1,4-furanose
R00506	UDP-galactose:galactan beta-1,4-D-galactosyltransferase	C00052 + C05796 <=> C05796 + C00015	UDP-D-galactose + Galactan <=> Galactan + UDP
R00507	3'-phosphoadenylyl-sulfate sulfohydrolase	C00053 + C00001 <=> C00059 + C00054	3'-Phosphoadenylyl sulfate + H2O <=> Sulfate + Adenosine 3',5'-bisphosphate
R00508	3'-Phospho-5'-adenylyl sulfate 3'-phosphohydrolase	C00053 + C00001 <=> C00224 + C00009	3'-Phosphoadenylyl sulfate + H2O <=> Adenylyl sulfate + Orthophosphate
R00509	ATP:adenylylsulfate 3'-phosphotransferase	C00002 + C00224 <=> C00008 + C00053	ATP + Adenylyl sulfate <=> ADP + 3'-Phosphoadenylyl sulfate
R00510	Cytidine-5'-monophosphate phosphoribohydrolase	C00055 + C00001 <=> C00380 + C00117	CMP + H2O <=> Cytosine + D-Ribose 5-phosphate
R00511	Cytidine-5'-monophosphate phosphohydrolase	C00055 + C00001 <=> C00475 + C00009	CMP + H2O <=> Cytidine + Orthophosphate
R00512	ATP:CMP phosphotransferase	C00002 + C00055 <=> C00008 + C00112	ATP + CMP <=> ADP + CDP
R00513	ATP:cytidine 5'-phosphotransferase	C00002 + C00475 <=> C00008 + C00055	ATP + Cytidine <=> ADP + CMP
R00514	CDP phosphohydrolase	C00112 + C00001 <=> C00055 + C00009	CDP + H2O <=> CMP + Orthophosphate
R00515	CTP diphosphohydrolase (diphosphate-forming)	C00063 + C00001 <=> C00055 + C00013	CTP + H2O <=> CMP + Diphosphate
R00516	UTP:cytidine 5'-phosphotransferase	C00075 + C00475 <=> C00015 + C00055	UTP + Cytidine <=> UDP + CMP
R00517	GTP:cytidine 5'-phosphotransferase	C00044 + C00475 <=> C00035 + C00055	GTP + Cytidine <=> GDP + CMP
R00518	ATP:formate phosphotransferase	C00002 + C00058 <=> C00008 + C02405	ATP + Formate <=> ADP + Formyl phosphate
R00519	Formate:NAD+ oxidoreductase	C00058 + C00003 <=> C00080 + C00011 + C00004	Formate + NAD+ <=> H+ + CO2 + NADH
R00521	Formyl-CoA hydrolase	C00798 + C00001 <=> C00010 + C00058	Formyl-CoA + H2O <=> CoA + Formate
R00522	Oxalate carboxy-lyase	C00209 <=> C00058 + C00011	Oxalate <=> Formate + CO2
R00524	Formamide amidohydrolase	C00488 + C00001 <=> C00058 + C00014	Formamide + H2O <=> Formate + NH3
R00525	N-Formyl-L-glutamate amidohydrolase	C01045 + C00001 <=> C00058 + C00025	N-Formyl-L-glutamate + H2O <=> Formate + L-Glutamate
R00526	N-Formyl-L-aspartate amidohydrolase	C01044 + C00001 <=> C00058 + C00049	N-Formyl-L-aspartate + H2O <=> Formate + L-Aspartate
R00527	S-Formylglutathione hydrolase	C01031 + C00001 <=> C00058 + C00051	S-Formylglutathione + H2O <=> Formate + Glutathione
R00528	Sulfite:ferricytochrome-c oxidoreductase	C00094 + C00001 + 2 C00125 <=> C00059 + 2 C00126 + 2 C00080	Sulfite + H2O + 2 Ferricytochrome c <=> Sulfate + 2 Ferrocytochrome c + 2 H+
R00529	ATP:sulfate adenylyltransferase	C00002 + C00059 <=> C00013 + C00224	ATP + Sulfate <=> Diphosphate + Adenylyl sulfate
R00530	ADP:sulfate adenylyltransferase	C00008 + C00059 <=> C00009 + C00224	ADP + Sulfate <=> Orthophosphate + Adenylyl sulfate
R00531	Adenylylsulfate sulfohydrolase	C00224 + C00001 <=> C00020 + C00059	Adenylyl sulfate + H2O <=> AMP + Sulfate
R00532	L-Serine-O-sulfate ammonia-lyase (pyruvate-forming)	C02703 + C00001 <=> C00022 + C00014 + C00059	L-Serine O-sulfate + H2O <=> Pyruvate + NH3 + Sulfate
R00533	Sulfite:oxygen oxidoreductase	C00094 + C00007 + C00001 <=> C00059 + C00027	Sulfite + Oxygen + H2O <=> Sulfate + H2O2
R00534	D-Glucose 6-sulfate sulfohydrolase	C02827 + C00001 <=> C00031 + C00059	D-Glucose 6-sulfate + H2O <=> D-Glucose + Sulfate
R00535	3'-Phosphoadenylylsulfate:17beta-estradiol 3-sulfotransferase	C00053 + C00951 <=> C00054 + C08357	3'-Phosphoadenylyl sulfate + Estradiol-17beta <=> Adenosine 3',5'-bisphosphate + Estradiol-17beta 3-sulfate
R00536	3'-Phosphoadenylylsulfate:phenolic-steroid sulfotransferase	C00053 + C05299 <=> C00054 + C08358	3'-Phosphoadenylyl sulfate + 2-Methoxyestrone <=> Adenosine 3',5'-bisphosphate + 2-Methoxyestrone 3-sulfate
R00537	3'-Phosphoadenylylsulfate:phenolic-steroid sulfotransferase	C00053 + C05302 <=> C00054 + C08359	3'-Phosphoadenylyl sulfate + 2-Methoxyestradiol-17beta <=> Adenosine 3',5'-bisphosphate + 2-Methoxyestradiol-17beta 3-sulfate
R00538	Aldehyde:NAD+ oxidoreductase	C00071 + C00003 + C00001 <=> C00060 + C00004 + C00080	Aldehyde + NAD+ + H2O <=> Carboxylate + NADH + H+
R00539	Acyl phosphate phosphohydrolase	C02133 + C00001 <=> C00060 + C00009	Acyl phosphate + H2O <=> Carboxylate + Orthophosphate
R00540	Nitrile aminohydrolase	C00726 + 2 C00001 <=> C00060 + C00014	Nitrile + 2 H2O <=> Carboxylate + NH3
R00542	5'-Acylphosphoadenosine acylhydrolase	C03361 + C00001 <=> C00020 + C00060	5'-Acylphosphoadenosine + H2O <=> AMP + Carboxylate
R00543	3-Acylpyruvate acylhydrolase	C02119 + C00001 <=> C00060 + C00022	3-Acylpyruvate + H2O <=> Carboxylate + Pyruvate
R00544	aldehyde:acceptor oxidoreductase	C00071 + C00028 + C00001 <=> C00060 + C00030	Aldehyde + Acceptor + H2O <=> Carboxylate + Reduced acceptor
R00545	N6-Acyl-L-lysine amidohydrolase	C02444 + C00001 <=> C00060 + C00047	N6-Acyl-L-lysine + H2O <=> Carboxylate + L-Lysine
R00546	N-Acyl-L-aspartate amidohydrolase	C02715 + C00001 <=> C00060 + C00049	N-Acyl-L-aspartate + H2O <=> Carboxylate + L-Aspartate
R00547	S-Acylglutathione hydrolase	C02589 + C00001 <=> C00060 + C00051	S-Acylglutathione + H2O <=> Carboxylate + Glutathione
R00548	Riboflavin-5-phosphate phosphohydrolase (acid optimum)	C00061 + C00001 <=> C00255 + C00009	FMN + H2O <=> Riboflavin + Orthophosphate
R00549	ATP:riboflavin 5'-phosphotransferase	C00002 + C00255 <=> C00008 + C00061	ATP + Riboflavin <=> ADP + FMN
R00550	D-Glucose-1-phosphate:riboflavin 5'-phosphotransferase	C00103 + C00255 <=> C00031 + C00061	D-Glucose 1-phosphate + Riboflavin <=> D-Glucose + FMN
R00551	L-Arginine amidinohydrolase	C00062 + C00001 <=> C00077 + C00086	L-Arginine + H2O <=> L-Ornithine + Urea
R00552	L-Arginine iminohydrolase	C00062 + C00001 <=> C00327 + C00014	L-Arginine + H2O <=> L-Citrulline + NH3
R00554	ATP:L-arginine Nomega-phosphotransferase	C00002 + C00062 <=> C00008 + C05945	ATP + L-Arginine <=> ADP + L-Arginine phosphate
R00555	NAD+:protein-L-arginine ADP-D-ribosyltransferase	C00003 + C00613 <=> C00153 + C16011	NAD+ + Protein-L-arginine <=> Nicotinamide + Protein-omega-N-(ADP-D-ribosyl)-L-arginine
R00557	L-Arginine,NADPH:oxygen oxidoreductase (nitric-oxide-forming)	2 C00062 + 4 C00007 + 3 C00005 + 3 C00080 <=> 2 C00533 + 2 C00327 + 3 C00006 + 4 C00001	2 L-Arginine + 4 Oxygen + 3 NADPH + 3 H+ <=> 2 Nitric oxide + 2 L-Citrulline + 3 NADP+ + 4 H2O
R00558	L-Arginine,NADPH:oxygen oxidoreductase (N-(omega)-hydroxyarginine-forming)	C00062 + C00007 + C00005 + C00080 <=> C05933 + C00006 + C00001	L-Arginine + Oxygen + NADPH + H+ <=> N-(omega)-Hydroxyarginine + NADP+ + H2O
R00559	L-Arginine:oxygen 2-oxidoreductase (decarboxylating)	C00062 + C00007 <=> C03078 + C00011 + C00001	L-Arginine + Oxygen <=> 4-Guanidinobutanamide + CO2 + H2O
R00562	N2-(D-1-carboxyethyl)-L-arginine:NAD+ oxidoreductase (L-arginine-forming)	C04137 + C00003 + C00001 <=> C00062 + C00022 + C00004 + C00080	N2-(D-1-Carboxyethyl)-L-arginine + NAD+ + H2O <=> L-Arginine + Pyruvate + NADH + H+
R00563	N2-(D-1,3-dicarboxypropyl)-L-arginine:NADP+ oxidoreductase (L-arginine-forming)	C01682 + C00006 + C00001 <=> C00062 + C00026 + C00005 + C00080	Nopaline + NADP+ + H2O <=> L-Arginine + 2-Oxoglutarate + NADPH + H+
R00565	L-Arginine:glycine amidinotransferase	C00062 + C00037 <=> C00077 + C00581	L-Arginine + Glycine <=> L-Ornithine + Guanidinoacetate
R00566	L-arginine carboxy-lyase (agmatine-forming)	C00062 <=> C00179 + C00011	L-Arginine <=> Agmatine + CO2
R00567	arginine racemase	C00062 <=> C00792	L-Arginine <=> D-Arginine
R00568	CTP aminohydrolase	C00063 + C00001 <=> C00075 + C00014	CTP + H2O <=> UTP + NH3
R00569	CTP phosphohydrolase	C00063 + C00001 <=> C00112 + C00009	CTP + H2O <=> CDP + Orthophosphate
R00570	ATP:CDP phosphotransferase	C00002 + C00112 <=> C00008 + C00063	ATP + CDP <=> ADP + CTP
R00571	UTP:ammonia ligase (ADP-forming)	C00002 + C00075 + C00014 <=> C00008 + C00009 + C00063	ATP + UTP + NH3 <=> ADP + Orthophosphate + CTP
R00572	CTP:pyruvate 2-O-phosphotransferase	C00063 + C00022 <=> C00112 + C00074	CTP + Pyruvate <=> CDP + Phosphoenolpyruvate
R00573	UTP:L-glutamine amido-ligase (ADP-forming)	C00002 + C00075 + C00064 + C00001 <=> C00008 + C00009 + C00063 + C00025	ATP + UTP + L-Glutamine + H2O <=> ADP + Orthophosphate + CTP + L-Glutamate
R00574	CTP diphosphate-lyase (cyclizing	C00063 <=> C00941 + C00013	CTP <=> 3',5'-Cyclic CMP + Diphosphate
R00575	hydrogen-carbonate:L-glutamine amido-ligase (ADP-forming, carbamate-phosphorylating)	2 C00002 + C00064 + C00288 + C00001 <=> 2 C00008 + C00009 + C00025 + C00169	2 ATP + L-Glutamine + HCO3- + H2O <=> 2 ADP + Orthophosphate + L-Glutamate + Carbamoyl phosphate
R00576	L-Glutamine:pyruvate aminotransferase	C00064 + C00022 <=> C00940 + C00041	L-Glutamine + Pyruvate <=> 2-Oxoglutaramate + L-Alanine
R00577	acyl-CoA:L-glutamine N-acyltransferase	C00040 + C00064 <=> C00010 + C02716	Acyl-CoA + L-Glutamine <=> CoA + N-Acyl-L-glutamine
R00578	L-aspartate:L-glutamine amido-ligase (AMP-forming)	C00002 + C00049 + C00064 + C00001 <=> C00020 + C00013 + C00152 + C00025	ATP + L-Aspartate + L-Glutamine + H2O <=> AMP + Diphosphate + L-Asparagine + L-Glutamate
R00579	glutamine racemase	C00064 <=> C00819	L-Glutamine <=> D-Glutamine
R00581	L-serine:NAD+ oxidoreductase (deaminating)	C00065 + C00003 + C00001 <=> C00168 + C00014 + C00004 + C00080	L-Serine + NAD+ + H2O <=> Hydroxypyruvate + NH3 + NADH + H+
R00582	O-phospho-L-serine phosphohydrolase	C01005 + C00001 <=> C00065 + C00009	O-Phospho-L-serine + H2O <=> L-Serine + Orthophosphate
R00584	diphosphate:L-serine O-phosphotransferase	C00013 + C00065 <=> C00009 + C01005	Diphosphate + L-Serine <=> Orthophosphate + O-Phospho-L-serine
R00585	L-Serine:pyruvate aminotransferase	C00065 + C00022 <=> C00168 + C00041	L-Serine + Pyruvate <=> Hydroxypyruvate + L-Alanine
R00586	acetyl-CoA:L-serine O-acetyltransferase	C00065 + C00024 <=> C00979 + C00010	L-Serine + Acetyl-CoA <=> O-Acetyl-L-serine + CoA
R00588	L-Serine:glyoxylate aminotransferase	C00065 + C00048 <=> C00168 + C00037	L-Serine + Glyoxylate <=> Hydroxypyruvate + Glycine
R00589	serine racemase	C00065 <=> C00740	L-Serine <=> D-Serine
R00590	L-Serine hydro-lyase	C00065 <=> C02218 + C00001	L-Serine <=> 2-Aminoacrylate + H2O
R00594	S-Adenosyl-L-methionine:tRNA uracil 5-methyltransferase	C00019 + C01764 <=> C00021 + C03446	S-Adenosyl-L-methionine + tRNA containing uridine at position 54 <=> S-Adenosyl-L-homocysteine + tRNA containing ribothymidine at position 54
R00595	S-adenosyl-L-methionine:tRNA cytosine 5-methyltransferase	C00019 + C17325 <=> C00021 + C04155	S-Adenosyl-L-methionine + tRNA cytosine <=> S-Adenosyl-L-homocysteine + tRNA containing 5-methylcytosine
R00596	S-adenosyl-L-methionine:tRNA adenine N1-methyltransferase	C00019 + C17324 <=> C00021 + C04156	S-Adenosyl-L-methionine + tRNA adenine <=> S-Adenosyl-L-homocysteine + tRNA containing N1-methyladenine
R00597	S-Adenosyl-L-methionine:tRNA guanine N1-methyltransferase	C00019 + C01977 <=> C00021 + C04157	S-Adenosyl-L-methionine + tRNA guanine <=> S-Adenosyl-L-homocysteine + tRNA containing N1-methylguanine
R00598	S-Adenosyl-L-methionine:tRNA guanine N2-methyltransferase	C00019 + C01977 <=> C00021 + C04158	S-Adenosyl-L-methionine + tRNA guanine <=> S-Adenosyl-L-homocysteine + tRNA containing N2-methylguanine
R00599	S-adenosyl-L-methionine:tRNA adenine N6-methyltransferase	C00019 + C17324 <=> C00021 + C04159	S-Adenosyl-L-methionine + tRNA adenine <=> S-Adenosyl-L-homocysteine + tRNA containing N6-methyladenine
R00600	S-Adenosyl-L-methionine:tRNA guanine N7-methyltransferase	C00019 + C01977 <=> C00021 + C04160	S-Adenosyl-L-methionine + tRNA guanine <=> S-Adenosyl-L-homocysteine + tRNA containing N7-methylguanine
R00601	S-adenosyl-L-methionine:tRNA 5-methylaminomethyl-2-thiouridine methyltransferase	C00019 + C11478 <=> C00021 + C04728	S-Adenosyl-L-methionine + tRNA containing 5-aminomethyl-2-thiouridine <=> S-Adenosyl-L-homocysteine + tRNA containing 5-methylaminomethyl-2-thiouridylate
R00602	methanol:hydrogen-peroxide oxidoreductase	C00132 + C00027 <=> C00067 + 2 C00001	Methanol + H2O2 <=> Formaldehyde + 2 H2O
R00603	dichloromethane chloride-lyase (adding H2O	C02271 + C00001 <=> C00067 + 2 C01327	Dichloromethane + H2O <=> Formaldehyde + 2 Hydrochloric acid
R00604	Formaldehyde:NAD+ oxidoreductase	C00067 + C00003 + C00001 <=> C00058 + C00004 + C00080	Formaldehyde + NAD+ + H2O <=> Formate + NADH + H+
R00605	methanol:NAD+ oxidoreductase	C00132 + C00003 <=> C00067 + C00004 + C00080	Methanol + NAD+ <=> Formaldehyde + NADH + H+
R00606	methylamine:acceptor oxidoreductase (deaminating)	C00218 + C00001 + C00028 <=> C00067 + C00014 + C00030	Methylamine + H2O + Acceptor <=> Formaldehyde + NH3 + Reduced acceptor
R00608	Methanol:oxygen oxidereductase	C00132 + C00007 <=> C00067 + C00027	Methanol + Oxygen <=> Formaldehyde + H2O2
R00609	N-methyl-L-glutamate:acceptor oxidoreductase (demethylating)	C01046 + C00028 + C00001 <=> C00025 + C00067 + C00030	N-Methyl-L-glutamate + Acceptor + H2O <=> L-Glutamate + Formaldehyde + Reduced acceptor
R00610	sarcosine:oxygen oxidoreductase (demethylating)	C00213 + C00001 + C00007 <=> C00037 + C00067 + C00027	Sarcosine + H2O + Oxygen <=> Glycine + Formaldehyde + H2O2
R00611	sarcosine:acceptor oxidoreductase (demethylating)	C00213 + C00028 + C00001 <=> C00037 + C00067 + C00030	Sarcosine + Acceptor + H2O <=> Glycine + Formaldehyde + Reduced acceptor
R00612	N6-Methyl-L-lysine:oxygen oxidoreductase (demethylating)	C02728 + C00001 + C00007 <=> C00047 + C00067 + C00027	N6-Methyl-L-lysine + H2O + Oxygen <=> L-Lysine + Formaldehyde + H2O2
R00614	Formaldehyde:formaldehyde oxidoreductase	2 C00067 + C00001 <=> C00058 + C00132	2 Formaldehyde + H2O <=> Formate + Methanol
R00615	Thiamin diphosphate phosphohydrolase	C00068 + C00001 <=> C01081 + C00009	Thiamin diphosphate + H2O <=> Thiamin monophosphate + Orthophosphate
R00616	ATP:thiamine-diphosphate phosphotransferase	C00002 + C00068 <=> C00008 + C03028	ATP + Thiamin diphosphate <=> ADP + Thiamin triphosphate
R00617	ATP:thiamin-phosphate phosphotransferase	C00002 + C01081 <=> C00008 + C00068	ATP + Thiamin monophosphate <=> ADP + Thiamin diphosphate
R00618	Thiamin-triphosphate phosphohydrolase	C03028 + C00001 <=> C00068 + C00009	Thiamin triphosphate + H2O <=> Thiamin diphosphate + Orthophosphate
R00619	ATP:thiamine diphosphotransferase	C00002 + C00378 <=> C00020 + C00068	ATP + Thiamine <=> AMP + Thiamin diphosphate
R00621	None	C00026 + C00068 <=> C05381 + C00011	2-Oxoglutarate + Thiamin diphosphate <=> 3-Carboxy-1-hydroxypropyl-ThPP + CO2
R00623	primary_alcohol:NAD+ oxidoreductase	C00226 + C00003 <=> C00071 + C00004 + C00080	Primary alcohol + NAD+ <=> Aldehyde + NADH + H+
R00624	Secondary_alcohol:NAD+ oxidoreductase	C01612 + C00003 <=> C01450 + C00004 + C00080	Secondary alcohol + NAD+ <=> Ketone + NADH + H+
R00625	primary_alcohol:NADP+ oxidoreductase	C00226 + C00006 <=> C00071 + C00005 + C00080	Primary alcohol + NADP+ <=> Aldehyde + NADPH + H+
R00626	phosphate-monoester phosphohydrolase	C01153 + C00001 <=> C00069 + C00009	Orthophosphoric monoester + H2O <=> Alcohol + Orthophosphate
R00627	Acetyl-CoA:alcohol O-acetyltransferase	C00024 + C00069 <=> C00010 + C01883	Acetyl-CoA + Alcohol <=> CoA + Acetic ester
R00628	Acetic-ester acetylhydrolase	C01883 + C00001 <=> C00069 + C00033	Acetic ester + H2O <=> Alcohol + Acetate
R00629	3'-phosphoadenylyl-sulfate:alcohol sulfotransferase	C00069 + C00053 <=> C02000 + C00054	Alcohol + 3'-Phosphoadenylyl sulfate <=> Alkyl sulfate + Adenosine 3',5'-bisphosphate
R00630	Carboxylic-ester hydrolase	C02391 + C00001 <=> C00069 + C00060	Carboxylic ester + H2O <=> Alcohol + Carboxylate
R00631	Aldehyde:NAD+ oxidoreductase	C00071 + C00003 + C00001 <=> C00162 + C00004 + C00080	Aldehyde + NAD+ + H2O <=> Fatty acid + NADH + H+
R00634	aldehyde:NADP+ oxidoreductase	C00071 + C00006 + C00001 <=> C00060 + C00005 + C00080	Aldehyde + NADP+ + H2O <=> Carboxylate + NADPH + H+
R00635	Aldehyde:oxygen oxidoreductase	C00071 + C00007 + C00001 <=> C00060 + C00027	Aldehyde + Oxygen + H2O <=> Carboxylate + H2O2
R00636	2-oxo-acid carboxy-lyase (aldehyde-forming)	C00161 <=> C00071 + C00011	2-Oxo acid <=> Aldehyde + CO2
R00637	primary alcohol:oxygen oxidoreductase	C00226 + C00007 <=> C00071 + C00027	Primary alcohol + Oxygen <=> Aldehyde + H2O2
R00638	aldehyde:acceptor oxidoreductase	C00071 + C00028 + C00001 <=> C00162 + C00030	Aldehyde + Acceptor + H2O <=> Fatty acid + Reduced acceptor
R00639	primary alcohol:acceptor oxidoreductase	C00226 + C00028 <=> C00071 + C00030	Primary alcohol + Acceptor <=> Aldehyde + Reduced acceptor
R00640	L-Galactono-1,4-lactone:ferricytochrome-c oxidoreductase	C01115 + 2 C00125 <=> C00072 + 2 C00126 + 2 C00080	L-Galactono-1,4-lactone + 2 Ferricytochrome c <=> Ascorbate + 2 Ferrocytochrome c + 2 H+
R00643	L-Galactono-1,4-lactone:oxygen 3-oxidoreductase	C01115 + C00007 <=> C00072 + C00027	L-Galactono-1,4-lactone + Oxygen <=> Ascorbate + H2O2
R00644	L-ascorbate:hydrogen-peroxide oxidoreductase	C00072 + C00027 <=> C05422 + 2 C00001	Ascorbate + H2O2 <=> Dehydroascorbate + 2 H2O
R00645	ascorbate:acceptor oxidoreductase	2 C00072 + C00028 <=> 2 C01041 + C00030	2 Ascorbate + Acceptor <=> 2 Monodehydroascorbate + Reduced acceptor
R00646	Ascorbate:oxygen 2,3-oxidoreductase (bond-cleaving)	C00072 + C00007 + C00001 <=> C01620 + C00209	Ascorbate + Oxygen + H2O <=> Threonate + Oxalate
R00647	None	C00072 <=> C03289	Ascorbate <=> L-xylo-Hexulonolactone
R00648	L-Methionine:oxygen oxidoreductase (deaminating)	C00073 + C00001 + C00007 <=> C01180 + C00014 + C00027	L-Methionine + H2O + Oxygen <=> 4-Methylthio-2-oxobutanoic acid + NH3 + H2O2
R00649	S-Adenosyl-L-methionine:L-methionine S-methyltransferase	C00019 + C00073 <=> C00021 + C03172	S-Adenosyl-L-methionine + L-Methionine <=> S-Adenosyl-L-homocysteine + S-Methyl-L-methionine
R00650	S-Adenosyl-L-methionine:L-homocysteine S-methyltransferase	C00019 + C00155 <=> C00021 + C00073	S-Adenosyl-L-methionine + L-Homocysteine <=> S-Adenosyl-L-homocysteine + L-Methionine
R00651	O-acetyl-L-homoserine:methanethiol 3-amino-3-carboxypropyltransferase	C01077 + C00409 <=> C00073 + C00033	O-Acetyl-L-homoserine + Methanethiol <=> L-Methionine + Acetate
R00652	L-Methionine:glyoxylate aminotransferase	C00073 + C00048 <=> C01180 + C00037	L-Methionine + Glyoxylate <=> 4-Methylthio-2-oxobutanoic acid + Glycine
R00653	N-Formyl-L-methionine amidohydrolase	C03145 + C00001 <=> C00058 + C00073	N-Formyl-L-methionine + H2O <=> Formate + L-Methionine
R00654	L-methionine methanethiol-lyase (deaminating	C00073 + C00001 <=> C00409 + C00014 + C00109	L-Methionine + H2O <=> Methanethiol + NH3 + 2-Oxobutanoate
R00655	methionine racemase	C00073 <=> C00855	L-Methionine <=> D-Methionine
R00656	L-methionine carboxy-lyase (3-methylthiopropanamine-forming)	C00073 <=> C03354 + C00011	L-Methionine <=> 3-Methylthiopropanamine + CO2
R00657	None	C05524 + C00001 <=> C00073	Aminoacyl-L-methionine + H2O <=> L-Methionine
R00658	2-phospho-D-glycerate hydro-lyase (phosphoenolpyruvate-forming)	C00631 <=> C00074 + C00001	2-Phospho-D-glycerate <=> Phosphoenolpyruvate + H2O
R00659	UTP:pyruvate 2-O-phosphotransferase	C00075 + C00022 <=> C00015 + C00074	UTP + Pyruvate <=> UDP + Phosphoenolpyruvate
R00660	Phosphoenolpyruvate:UDP-N-acetyl-D-glucosamine 1-carboxyvinyl-transferase	C00074 + C00043 <=> C04631 + C00009	Phosphoenolpyruvate + UDP-N-acetyl-D-glucosamine <=> UDP-N-acetyl-3-(1-carboxyvinyl)-D-glucosamine + Orthophosphate
R00661	phosphoenolpyruvate 2,3-phosphonomutase	C00074 <=> C02798	Phosphoenolpyruvate <=> 3-Phosphonopyruvate
R00662	Uridine triphosphate pyrophosphohydrolase	C00075 + C00001 <=> C00105 + C00013	UTP + H2O <=> UMP + Diphosphate
R00664	Bezoyl-CoA:L-ornithine N-benzoyltransferase	2 C00512 + C00077 <=> 2 C00010 + C03712	2 S-Benzoate coenzyme A + L-Ornithine <=> 2 CoA + N2,N5-Dibenzoyl-L-ornithine
R00665	L-Citrulline N5-carbamoyldihydrolase	C00327 + C00001 <=> C00077 + C00011 + C00014	L-Citrulline + H2O <=> L-Ornithine + CO2 + NH3
R00666	N5-(L-1-carboxyethyl)-L-ornithine:NADP+ oxidoreductase (L-ornithine-dorming)	C04210 + C00006 + C00001 <=> C00077 + C00022 + C00005 + C00080	N5-(L-1-Carboxyethyl)-L-ornithine + NADP+ + H2O <=> L-Ornithine + Pyruvate + NADPH + H+
R00667	L-Ornithine:2-oxo-acid aminotransferase	C00077 + C00026 <=> C01165 + C00025	L-Ornithine + 2-Oxoglutarate <=> L-Glutamate 5-semialdehyde + L-Glutamate
R00668	L-ornithine:2-oxoglutarate aminotransferase	C00077 + C00026 <=> C04322 + C00025 + C00001	L-Ornithine + 2-Oxoglutarate <=> 3,4-Dihydro-2H-Pyrrole-2-carboxylate + L-Glutamate + H2O
R00669	N2-Acetyl-L-ornithine amidohydrolase	C00437 + C00001 <=> C00033 + C00077	N-Acetylornithine + H2O <=> Acetate + L-Ornithine
R00670	L-ornithine carboxy-lyase (putrescine-forming)	C00077 <=> C00134 + C00011	L-Ornithine <=> Putrescine + CO2
R00671	L-ornithine ammonia-lyase (cyclizing	C00077 <=> C00148 + C00014	L-Ornithine <=> L-Proline + NH3
R00672	ornithine racemase	C00077 <=> C00515	L-Ornithine <=> D-Ornithine
R00673	L-tryptophan indole-lyase (deaminating	C00078 + C00001 <=> C00463 + C00022 + C00014	L-Tryptophan + H2O <=> Indole + Pyruvate + NH3
R00674	L-serine hydro-lyase (adding indole	C00065 + C00463 <=> C00078 + C00001	L-Serine + Indole <=> L-Tryptophan + H2O
R00675	L-Tryptophan:NAD+ oxidoreductase (deaminating)	C00078 + C00003 + C00001 <=> C00331 + C00014 + C00004 + C00080	L-Tryptophan + NAD+ + H2O <=> Indolepyruvate + NH3 + NADH + H+
R00676	L-Tryptophan:NADP+ oxidoreductase (deaminating)	C00078 + C00006 + C00001 <=> C00331 + C00014 + C00005 + C00080	L-Tryptophan + NADP+ + H2O <=> Indolepyruvate + NH3 + NADPH + H+
R00677	L-Tryptophan:oxygen oxidoreductase (deaminating)	C00078 + C00001 + C00007 <=> C00331 + C00014 + C00027	L-Tryptophan + H2O + Oxygen <=> Indolepyruvate + NH3 + H2O2
R00678	L-tryptophan:oxygen 2,3-oxidoreductase (decyclizing)	C00078 + C00007 <=> C02700	L-Tryptophan + Oxygen <=> L-Formylkynurenine
R00679	L-tryptophan:oxygen 2-oxidoreductase (decarboxylating)	C00078 + C00007 <=> C02693 + C00011 + C00001	L-Tryptophan + Oxygen <=> (Indol-3-yl)acetamide + CO2 + H2O
R00681	L-Tryptophan:oxygen 2'-oxidoreductase (side-chain-cleaving)	C00078 + C00007 <=> C03230 + C00014 + C00011	L-Tryptophan + Oxygen <=> (Indol-3-yl)glycolaldehyde + NH3 + CO2
R00682	L-Tryptophanamide amidohydrolase	C00977 + C00001 <=> C00078 + C00014	L-Tryptophanamide + H2O <=> L-Tryptophan + NH3
R00683	S-Adenosyl-L-methionine:L-tryptophan N-methyltransferase	C00019 + C00078 <=> C00021 + C02983	S-Adenosyl-L-methionine + L-Tryptophan <=> S-Adenosyl-L-homocysteine + Abrine
R00684	L-Tryptophan:2-oxoglutarate aminotransferase	C00078 + C00026 <=> C00331 + C00025	L-Tryptophan + 2-Oxoglutarate <=> Indolepyruvate + L-Glutamate
R00685	L-Tryptophan decarboxy-lyase	C00078 <=> C00398 + C00011	L-Tryptophan <=> Tryptamine + CO2
R00686	L-Phenylalanine racemase (ATP-hydrolysing)	C00002 + C00079 + C00001 <=> C00020 + C00013 + C02265	ATP + L-Phenylalanine + H2O <=> AMP + Diphosphate + D-Phenylalanine
R00687	ATP:L-phenylalanine adenylyltransferase	C00002 + C00079 <=> C00013 + C03709	ATP + L-Phenylalanine <=> Diphosphate + N-Adenylyl-L-phenylalanine
R00688	L-phenylalanine:NAD+ oxidoreductase (deaminating)	C00079 + C00001 + C00003 <=> C00166 + C00014 + C00004 + C00080	L-Phenylalanine + H2O + NAD+ <=> Phenylpyruvate + NH3 + NADH + H+
R00689	L-Phenylalanine:oxygen oxidoreductase (deaminating)	C00079 + C00001 + C00007 <=> C00166 + C00014 + C00027	L-Phenylalanine + H2O + Oxygen <=> Phenylpyruvate + NH3 + H2O2
R00690	L-Phenylalanine:oxygen 2-oxidoreductase (decarboxylating)	C00079 + C00007 <=> C02505 + C00011 + C00001	L-Phenylalanine + Oxygen <=> 2-Phenylacetamide + CO2 + H2O
R00691	L-arogenate hydro-lyase (decarboxylating	C00826 <=> C00079 + C00001 + C00011	L-Arogenate <=> L-Phenylalanine + H2O + CO2
R00692	L-phenylalanine:pyruvate aminotransferase	C00079 + C00022 <=> C00166 + C00041	L-Phenylalanine + Pyruvate <=> Phenylpyruvate + L-Alanine
R00693	Acetyl-CoA:L-phenylalanine N-acetyltransferase	C00024 + C00079 <=> C00010 + C03519	Acetyl-CoA + L-Phenylalanine <=> CoA + N-Acetyl-L-phenylalanine
R00694	L-Phenylalanine:2-oxoglutarate aminotransferase	C00079 + C00026 <=> C00166 + C00025	L-Phenylalanine + 2-Oxoglutarate <=> Phenylpyruvate + L-Glutamate
R00695	L-Aspartate:phenylpyruvate aminotransferase	C00049 + C00166 <=> C00036 + C00079	L-Aspartate + Phenylpyruvate <=> Oxaloacetate + L-Phenylalanine
R00697	L-phenylalanine ammonia-lyase (trans-cinnamate-forming)	C00079 <=> C00423 + C00014	L-Phenylalanine <=> trans-Cinnamate + NH3
R00698	L-phenylalanine:oxygen oxidoreductase (decarboxylating)	C00079 + C00007 <=> C02505 + C00011	L-Phenylalanine + Oxygen <=> 2-Phenylacetamide + CO2
R00699	L-phenylalanine carboxy-lyase (phenylethylamine-forming)	C00079 <=> C05332 + C00011	L-Phenylalanine <=> Phenethylamine + CO2
R00700	Hydrogen:NAD+ oxidoreductase	C00282 + C00003 <=> C00004 + C00080	Hydrogen + NAD+ <=> NADH + H+
R00702	Farnesyl-diphosphate:farnesyl-diphosphate farnesyltransferase	2 C00448 <=> C00013 + C03428	2 trans,trans-Farnesyl diphosphate <=> Diphosphate + Presqualene diphosphate
R00703	(S)-Lactate:NAD+ oxidoreductase	C00186 + C00003 <=> C00022 + C00004 + C00080	(S)-Lactate + NAD+ <=> Pyruvate + NADH + H+
R00704	(R)-Lactate:NAD+ oxidoreductase	C00256 + C00003 <=> C00022 + C00004 + C00080	(R)-Lactate + NAD+ <=> Pyruvate + NADH + H+
R00705	3-Oxopropanoate:NAD+ oxidoreductase (decarboxylating, CoA-acetylating)	C00222 + C00010 + C00003 <=> C00024 + C00011 + C00004 + C00080	3-Oxopropanoate + CoA + NAD+ <=> Acetyl-CoA + CO2 + NADH + H+
R00706	3-Oxopropanoate:NADP+ oxidoreductase (decarboxylating, CoA-acetylating)	C00222 + C00010 + C00006 <=> C00024 + C00011 + C00005 + C00080	3-Oxopropanoate + CoA + NADP+ <=> Acetyl-CoA + CO2 + NADPH + H+
R00707	(S)-1-pyrroline-5-carboxylate:NAD+ oxidoreductase	C03912 + C00003 + 2 C00001 <=> C00025 + C00004 + C00080	(S)-1-Pyrroline-5-carboxylate + NAD+ + 2 H2O <=> L-Glutamate + NADH + H+
R00708	(S)-1-pyrroline-5-carboxylate:NADP+ oxidoreductase	C03912 + C00006 + 2 C00001 <=> C00025 + C00005 + C00080	(S)-1-Pyrroline-5-carboxylate + NADP+ + 2 H2O <=> L-Glutamate + NADPH + H+
R00709	Isocitrate:NAD+ oxidoreductase (decarboxylating)	C00311 + C00003 <=> C00026 + C00011 + C00004 + C00080	Isocitrate + NAD+ <=> 2-Oxoglutarate + CO2 + NADH + H+
R00710	Acetaldehyde:NAD+ oxidoreductase	C00084 + C00003 + C00001 <=> C00033 + C00004 + C00080	Acetaldehyde + NAD+ + H2O <=> Acetate + NADH + H+
R00711	Acetaldehyde:NADP+ oxidoreductase	C00084 + C00006 + C00001 <=> C00033 + C00005 + C00080	Acetaldehyde + NADP+ + H2O <=> Acetate + NADPH + H+
R00713	Succinate-semialdehyde:NAD+ oxidoreductase	C00232 + C00003 + C00001 <=> C00042 + C00004 + C00080	Succinate semialdehyde + NAD+ + H2O <=> Succinate + NADH + H+
R00714	Succinate-semialdehyde:NADP+ oxidoreductase	C00232 + C00006 + C00001 <=> C00042 + C00005 + C00080	Succinate semialdehyde + NADP+ + H2O <=> Succinate + NADPH + H+
R00715	N6-(L-1,3-Dicarboxypropyl)-L-lysine:NAD+ oxidoreductase (L-lysine-forming)	C00449 + C00003 + C00001 <=> C00047 + C00026 + C00004 + C00080	N6-(L-1,3-Dicarboxypropyl)-L-lysine + NAD+ + H2O <=> L-Lysine + 2-Oxoglutarate + NADH + H+
R00716	N6-(L-1,3-Dicarboxypropyl)-L-lysine:NADP+ oxidoreductase (L-lysine-forming)	C00449 + C00006 + C00001 <=> C00047 + C00026 + C00005 + C00080	N6-(L-1,3-Dicarboxypropyl)-L-lysine + NADP+ + H2O <=> L-Lysine + 2-Oxoglutarate + NADPH + H+
R00717	Glycolate:NAD+ oxidoreductase	C00160 + C00003 <=> C00048 + C00004 + C00080	Glycolate + NAD+ <=> Glyoxylate + NADH + H+
R00719	ITP phosphohydrolase	C00081 + C00001 <=> C00104 + C00009	ITP + H2O <=> IDP + Orthophosphate
R00720	Inosine 5'-triphosphate pyrophosphohydrolase	C00081 + C00001 <=> C00130 + C00013	ITP + H2O <=> IMP + Diphosphate
R00722	ATP:IDP phosphotransferase	C00002 + C00104 <=> C00008 + C00081	ATP + IDP <=> ADP + ITP
R00723	Inosine 5'-tetraphosphate phosphohydrolase	C03614 + C00001 <=> C00081 + C00009	Inosine 5'-tetraphosphate + H2O <=> ITP + Orthophosphate
R00724	ITP:pyruvate 2-O-phosphotransferase	C00081 + C00022 <=> C00104 + C00074	ITP + Pyruvate <=> IDP + Phosphoenolpyruvate
R00725	ITP:D-glucose 6-phosphotransferase	C00081 + C00031 <=> C00104 + C00092	ITP + D-Glucose <=> IDP + D-Glucose 6-phosphate
R00726	ITP:oxaloacetate carboxy-lyase (adding ITP	C00081 + C00036 <=> C00104 + C00074 + C00011	ITP + Oxaloacetate <=> IDP + Phosphoenolpyruvate + CO2
R00727	Succinate:CoA ligase (IDP-forming)	C00081 + C00042 + C00010 <=> C00104 + C00009 + C00091	ITP + Succinate + CoA <=> IDP + Orthophosphate + Succinyl-CoA
R00728	L-tyrosine phenol-lyase (deaminating	C00082 + C00001 <=> C00146 + C00022 + C00014	L-Tyrosine + H2O <=> Phenol + Pyruvate + NH3
R00729	L-Tyrosine:oxygen oxidoreductase (deaminating)	C00082 + C00001 + C00007 <=> C01179 + C00014 + C00027	L-Tyrosine + H2O + Oxygen <=> 3-(4-Hydroxyphenyl)pyruvate + NH3 + H2O2
R00730	L-tyrosine,NADPH:oxygen oxidoreductase (N-hydroxylating)	C00082 + C00007 + C00005 + C00080 <=> C03004 + C00006 + C00001	L-Tyrosine + Oxygen + NADPH + H+ <=> N-Hydroxy-L-tyrosine + NADP+ + H2O
R00731	L-Tyrosine:oxygen oxidoreductase	C00082 + C00007 <=> C00355 + C00001	L-Tyrosine + Oxygen <=> 3,4-Dihydroxy-L-phenylalanine + H2O
R00732	L-arogenate:NAD+ oxidoreductase	C00826 + C00003 <=> C00082 + C00011 + C00004 + C00080	L-Arogenate + NAD+ <=> L-Tyrosine + CO2 + NADH + H+
R00733	L-arogenate:NADP+ oxidoreductase	C00826 + C00006 <=> C00082 + C00011 + C00005 + C00080	L-Arogenate + NADP+ <=> L-Tyrosine + CO2 + NADPH + H+
R00734	L-Tyrosine:2-oxoglutarate aminotransferase	C00082 + C00026 <=> C01179 + C00025	L-Tyrosine + 2-Oxoglutarate <=> 3-(4-Hydroxyphenyl)pyruvate + L-Glutamate
R00735	L-Tyrosine:L-arginine ligase (AMP-forming)	C00002 + C00082 + C00062 <=> C00020 + C00013 + C02993	ATP + L-Tyrosine + L-Arginine <=> AMP + Diphosphate + L-Tyrosyl-L-arginine
R00736	L-tyrosine carboxy-lyase (tyramine-forming)	C00082 <=> C00483 + C00011	L-Tyrosine <=> Tyramine + CO2
R00737	L-tyrosine ammonia-lyase (trans-p-hydroxycinnamate-forming)	C00082 <=> C00811 + C00014	L-Tyrosine <=> 4-Coumarate + NH3
R00739	L-Tyrosine 2,3-aminomutase	C00082 <=> C04368	L-Tyrosine <=> 3-Amino-3-(4-hydroxyphenyl)propanoate
R00740	3-Oxopropanoate:NADP+ oxidoreductase (CoA-malonylating)	C00222 + C00010 + C00006 <=> C00083 + C00005 + C00080	3-Oxopropanoate + CoA + NADP+ <=> Malonyl-CoA + NADPH + H+
R00742	Acetyl-CoA:carbon-dioxide ligase (ADP-forming)	C00002 + C00024 + C00288 <=> C00008 + C00009 + C00083	ATP + Acetyl-CoA + HCO3- <=> ADP + Orthophosphate + Malonyl-CoA
R00743	Acetyl-CoA:malonate CoA-transferase	C00024 + C00383 <=> C00033 + C00083	Acetyl-CoA + Malonate <=> Acetate + Malonyl-CoA
R00744	3-oxopropionyl-CoA:NAD+ oxidoreductase	C00083 + C00005 + C00080 <=> C05989 + C00006 + C00001	Malonyl-CoA + NADPH + H+ <=> 3-Oxopropionyl-CoA + NADP+ + H2O
R00746	Ethanol:NADP+ oxidoreductase	C00469 + C00006 <=> C00084 + C00005 + C00080	Ethanol + NADP+ <=> Acetaldehyde + NADPH + H+
R00747	2-Phosphonoacetaldehyde phosphonohydrolase	C03167 + C00001 <=> C00084 + C00009	Phosphonoacetaldehyde + H2O <=> Acetaldehyde + Orthophosphate
R00748	ethanolamine-phosphate phosphate-lyase (deaminating	C00346 + C00001 <=> C00084 + C00014 + C00009	Ethanolamine phosphate + H2O <=> Acetaldehyde + NH3 + Orthophosphate
R00749	ethanolamine ammonia-lyase (acetaldehyde-forming)	C00189 <=> C00084 + C00014	Ethanolamine <=> Acetaldehyde + NH3
R00750	4-hydroxy-2-oxopentanoate pyruvate-lyase (acetaldehyde-forming)	C00084 + C00022 <=> C03589	Acetaldehyde + Pyruvate <=> 4-Hydroxy-2-oxopentanoate
R00751	L-threonine acetaldehyde-lyase (glycine-forming)	C00188 <=> C00037 + C00084	L-Threonine <=> Glycine + Acetaldehyde
R00753	(S)-lactate acetaldehyde-lyase (formate-forming)	C00186 <=> C00058 + C00084	(S)-Lactate <=> Formate + Acetaldehyde
R00754	Ethanol:NAD+ oxidoreductase	C00469 + C00003 <=> C00084 + C00004 + C00080	Ethanol + NAD+ <=> Acetaldehyde + NADH + H+
R00755	None	C00084 + C00068 <=> C05125	Acetaldehyde + Thiamin diphosphate <=> 2-(alpha-Hydroxyethyl)thiamine diphosphate
R00756	ATP:D-fructose-6-phosphate 1-phosphotransferase	C00002 + C00085 <=> C00008 + C00354	ATP + D-Fructose 6-phosphate <=> ADP + D-Fructose 1,6-bisphosphate
R00758	D-Mannitol-1-phosphate:NAD+ 5-oxidoreductase	C00644 + C00003 <=> C00085 + C00004 + C00080	D-Mannitol 1-phosphate + NAD+ <=> D-Fructose 6-phosphate + NADH + H+
R00760	ATP:D-fructose 6-phosphotransferase	C00002 + C00095 <=> C00008 + C00085	ATP + D-Fructose <=> ADP + D-Fructose 6-phosphate
R00761	D-fructose-6-phosphate D-erythrose-4-phosphate-lyase (adding phosphate	C00085 + C00009 <=> C00227 + C00279 + C00001	D-Fructose 6-phosphate + Orthophosphate <=> Acetyl phosphate + D-Erythrose 4-phosphate + H2O
R00762	D-Fructose-1,6-bisphosphate 1-phosphohydrolase	C00354 + C00001 <=> C00085 + C00009	D-Fructose 1,6-bisphosphate + H2O <=> D-Fructose 6-phosphate + Orthophosphate
R00763	beta-D-fructose-2,6-bisphosphate 2-phosphohydrolase	C00665 + C00001 <=> C00085 + C00009	beta-D-Fructose 2,6-bisphosphate + H2O <=> D-Fructose 6-phosphate + Orthophosphate
R00764	diphosphate:D-fructose-6-phosphate 1-phosphotransferase	C00013 + C00085 <=> C00009 + C00354	Diphosphate + D-Fructose 6-phosphate <=> Orthophosphate + D-Fructose 1,6-bisphosphate
R00765	D-glucosamine-6-phosphate aminohydrolase (ketol isomerizing)	C00352 + C00001 <=> C00085 + C00014	D-Glucosamine 6-phosphate + H2O <=> D-Fructose 6-phosphate + NH3
R00766	UDP-glucose:D-fructose-6-phosphate 2-alpha-D-glucosyltransferase	C00029 + C00085 <=> C00015 + C02591	UDP-glucose + D-Fructose 6-phosphate <=> UDP + Sucrose 6-phosphate
R00767	CTP:D-fructose-6-phosphate 1-phosphotransferase	C00063 + C00085 <=> C00112 + C00354	CTP + D-Fructose 6-phosphate <=> CDP + D-Fructose 1,6-bisphosphate
R00768	L-glutamine:D-fructose-6-phosphate isomerase (deaminating)	C00064 + C00085 <=> C00025 + C00352	L-Glutamine + D-Fructose 6-phosphate <=> L-Glutamate + D-Glucosamine 6-phosphate
R00769	UTP:D-fructose-6-phosphate 1-phosphotransferase	C00075 + C00085 <=> C00015 + C00354	UTP + D-Fructose 6-phosphate <=> UDP + D-Fructose 1,6-bisphosphate
R00770	ITP:D-fructose-6-phosphate 1-phosphotransferase	C00081 + C00085 <=> C00104 + C00354	ITP + D-Fructose 6-phosphate <=> IDP + D-Fructose 1,6-bisphosphate
R00771	D-glucose-6-phosphate aldose-ketose-isomerase	C00092 <=> C00085	D-Glucose 6-phosphate <=> D-Fructose 6-phosphate
R00772	D-mannose-6-phosphate aldose-ketose-isomerase	C00275 <=> C00085	D-Mannose 6-phosphate <=> D-Fructose 6-phosphate
R00774	Urea:carbon-dioxide ligase (ADP-forming)	C00002 + C00086 + C00288 <=> C00008 + C00009 + C01010	ATP + Urea + HCO3- <=> ADP + Orthophosphate + Urea-1-carboxylate
R00775	Guanidinoacetate amidohydrolase	C00581 + C00001 <=> C00037 + C00086	Guanidinoacetate + H2O <=> Glycine + Urea
R00776	(S)-ureidoglycolate urea-lyase (glyoxylate-forming)	C00603 <=> C00048 + C00086	(-)-Ureidoglycolate <=> Glyoxylate + Urea
R00777	N-Amidino-L-aspartate amidinohydrolase	C03139 + C00001 <=> C00049 + C00086	N-Amidino-L-aspartate + H2O <=> L-Aspartate + Urea
R00778	urea hydro-lyase (cyanamide-forming)	C00086 <=> C01566 + C00001	Urea <=> Cyanamide + H2O
R00781	Sulfur:oxygen oxidoreductase	C00087 + C00007 + C00001 <=> C00094	Sulfur + Oxygen + H2O <=> Sulfite
R00782	L-Cysteine hydrogen-sulfide-lyase (deaminating	C00097 + C00001 <=> C00283 + C00022 + C00014	L-Cysteine + H2O <=> Hydrogen sulfide + Pyruvate + NH3
R00783	nitric-oxide:ferricytochrome-c oxidoreductase	C00533 + C00001 + C00125 <=> C00088 + C00126 + C00080	Nitric oxide + H2O + Ferricytochrome c <=> Nitrite + Ferrocytochrome c + H+
R00784	nitric-oxide:ferricytochrome-c2 oxidoreductase	C00533 + C00001 + C00997 <=> C00088 + C01000 + C00080	Nitric oxide + H2O + Ferricytochrome c2 <=> Nitrite + Ferrocytochrome c2 + H+
R00785	nitric-oxide:oxidized azurin oxidoreductase	C00533 + C00001 + C05357 <=> C00088 + C05358 + C00080	Nitric oxide + H2O + Oxidized azurin <=> Nitrite + Reduced azurin + H+
R00787	ammonium-hydroxide:NADP+ oxidoreductase	C01358 + 3 C00003 + C00001 <=> C00088 + 3 C00004 + 3 C00080	NH4OH + 3 NAD+ + H2O <=> Nitrite + 3 NADH + 3 H+
R00789	ammonium-hydroxide:NAD(P)+ oxidoreductase	C01358 + 3 C00006 + C00001 <=> C00088 + 3 C00005 + 3 C00080	NH4OH + 3 NADP+ + H2O <=> Nitrite + 3 NADPH + 3 H+
R00790	Ammonia:ferredoxin oxidoreductase	C00014 + 2 C00001 + 6 C00139 <=> C00088 + 6 C00138 + 6 C00080	NH3 + 2 H2O + 6 Oxidized ferredoxin <=> Nitrite + 6 Reduced ferredoxin + 6 H+
R00791	Nitrite:ferredoxin oxidoreductase	C00088 + C00001 + 2 C00139 <=> C00244 + 2 C00138	Nitrite + H2O + 2 Oxidized ferredoxin <=> Nitrate + 2 Reduced ferredoxin
R00792	Ferrocytochrome b:nitrate oxidoreductase	C00244 + 2 C06259 <=> C00088 + C00001 + 2 C06260	Nitrate + 2 Ferrocytochrome b <=> Nitrite + H2O + 2 Ferricytochrome b
R00793	Hydroxylamine:oxygen oxidoreductase	C00088 + C00001 <=> C00192 + C00007	Nitrite + H2O <=> Hydroxylamine + Oxygen
R00794	nitrite:NAD+ oxidoreductase	C00088 + C00003 + C00001 <=> C00244 + C00004 + C00080	Nitrite + NAD+ + H2O <=> Nitrate + NADH + H+
R00796	nitrite:NADP+ oxidoreductase	C00088 + C00006 + C00001 <=> C00244 + C00005 + C00080	Nitrite + NADP+ + H2O <=> Nitrate + NADPH + H+
R00798	nitrite:acceptor oxidoreductase	C00088 + C00028 + C00001 <=> C00244 + C00030	Nitrite + Acceptor + H2O <=> Nitrate + Reduced acceptor
R00799	Nitroethane:oxygen oxidoreductase	C00088 + C00084 + C00027 <=> C01837 + C00007 + C00001	Nitrite + Acetaldehyde + H2O2 <=> Nitroethane + Oxygen + H2O
R00800	nitrite oxidase	2 C00088 + C00007 <=> 2 C00244	2 Nitrite + Oxygen <=> 2 Nitrate
R00801	sucrose glucohydrolase	C00089 + C00001 <=> C00095 + C00031	Sucrose + H2O <=> D-Fructose + D-Glucose
R00802	sucrose alpha-glucohydrolase	C00089 + C00001 <=> C02336 + C00267	Sucrose + H2O <=> beta-D-Fructose + alpha-D-Glucose
R00803	sucrose:phosphate alpha-D-glucosyltransferase	C00089 + C00009 <=> C00095 + C00103	Sucrose + Orthophosphate <=> D-Fructose + D-Glucose 1-phosphate
R00804	Sugar-phosphate phosphohydrolase	C00934 + C00001 <=> C11477 + C00009	Sugar phosphate + H2O <=> Sugar + Orthophosphate
R00805	sucrose-6F-phosphate phosphohydrolase	C02591 + C00001 <=> C00089 + C00009	Sucrose 6-phosphate + H2O <=> Sucrose + Orthophosphate
R00806	UDP-glucose:D-fructose 2-alpha-D-glucosyltransferase	C00029 + C00095 <=> C00015 + C00089	UDP-glucose + D-Fructose <=> UDP + Sucrose
R00807	Sucrose:(acceptor) 3-oxidoreductase	C00089 + C00016 <=> C05731 + C01352	Sucrose + FAD <=> 3-Ketosucrose + FADH2
R00808	Sucrose:(acceptor) 3-oxidoreductase	C00089 + C00028 <=> C05731 + C00030	Sucrose + Acceptor <=> 3-Ketosucrose + Reduced acceptor
R00809	UDP-galactose:sucrose 6F-alpha-D-galactosyltransferase	C00052 + C00089 <=> C00015 + C03848	UDP-D-galactose + Sucrose <=> UDP + 6F-alpha-D-Galactosylsucrose
R00810	Sucrose glucosylmutase	C00089 <=> C01742	Sucrose <=> Palatinose
R00811	protein-Npi-phospho-L-histidine:sugar phosphotransferase	C00089 + C04261 <=> C16688 + C00615	Sucrose + Protein N(pi)-phospho-L-histidine <=> Sucrose-6-phosphate + Protein histidine
R00812	cis-1,2-dihydrobenzene-1,2-diol:NAD+ oxidoreductase	C04091 + C00003 <=> C00090 + C00004 + C00080	cis-1,2-Dihydrobenzene-1,2-diol + NAD+ <=> Catechol + NADH + H+
R00813	(1R,6S)-1,6-dihydroxycyclohexa-2,4-diene-1-carboxylate:NAD+ oxidoreductase (decarboxylating)	C06321 + C00003 <=> C00090 + C00004 + C00011 + C00080	1,6-Dihydroxy-cis-2,4-cyclohexadiene-1-carboxylic acid + NAD+ <=> Catechol + NADH + CO2 + H+
R00814	trans-1,2-dihydrobenzene-1,2-diol:NADP+ oxidoreductase	C04221 + C00006 <=> C00090 + C00005 + C00080	trans-1,2-Dihydrobenzene-1,2-diol + NADP+ <=> Catechol + NADPH + H+
R00815	phenol,NADPH:oxogen oxidoreductase (2-hydroxylating)	C00146 + C00007 + C00005 + C00080 <=> C00090 + C00006 + C00001	Phenol + Oxygen + NADPH + H+ <=> Catechol + NADP+ + H2O
R00816	Catechol:oxygen 2,3-oxidoreductase (decyclizing)	C00090 + C00007 <=> C00682	Catechol + Oxygen <=> 2-Hydroxymuconate semialdehyde
R00817	Catechol:oxygen 1,2-oxidoreductase(decyclizing)	C00090 + C00007 <=> C02480	Catechol + Oxygen <=> cis,cis-Muconate
R00818	salicylate,NADH:oxygen oxidoreductase (1-hydroxylating, decarboxylating)	C00805 + C00007 + C00004 + C00080 <=> C00090 + C00011 + C00003 + C00001	Salicylate + Oxygen + NADH + H+ <=> Catechol + CO2 + NAD+ + H2O
R00821	2,3-Dihydroxybenzoate carboxy-lyase	C00196 <=> C00090 + C00011	2,3-Dihydroxybenzoate <=> Catechol + CO2
R00822	3,4-dihydroxybenzoate carboxy-lyase (catechol-forming)	C00230 <=> C00090 + C00011	3,4-Dihydroxybenzoate <=> Catechol + CO2
R00823	Anthranilate,NADH:oxygen oxidoreductase (1,2-hydroxylating, deaminating, decarboxylating)	C00108 + C00007 + C00004 + C00080 <=> C00090 + C00014 + C00011 + C00003	Anthranilate + Oxygen + NADH + H+ <=> Catechol + NH3 + CO2 + NAD+
R00825	Anthranilate,NADPH:oxygen oxidoreductase (1,2-hydroxylating, deaminating, decarboxylating)	C00108 + C00007 + C00005 + C00080 <=> C00090 + C00014 + C00011 + C00006	Anthranilate + Oxygen + NADPH + H+ <=> Catechol + NH3 + CO2 + NADP+
R00827	S-Adenosyl-L-methionine:catechol O-methyltransferase	C00019 + C00090 <=> C00021 + C01502	S-Adenosyl-L-methionine + Catechol <=> S-Adenosyl-L-homocysteine + o-Methoxyphenol
R00828	2-nitrophenol,NADPH:oxygen 2-oxidoreductase (2-hydroxylating, nitrite-forming)	C01988 + C00007 + 2 C00005 + 2 C00080 <=> C00090 + C00088 + 2 C00006 + C00001	2-Nitrophenol + Oxygen + 2 NADPH + 2 H+ <=> Catechol + Nitrite + 2 NADP+ + H2O
R00829	Succinyl-CoA:acetyl-CoA C-acyltransferase	C00091 + C00024 <=> C00010 + C02232	Succinyl-CoA + Acetyl-CoA <=> CoA + 3-Oxoadipyl-CoA
R00830	succinyl-CoA:glycine C-succinyltransferase (decarboxylating)	C00091 + C00037 <=> C00430 + C00010 + C00011	Succinyl-CoA + Glycine <=> 5-Aminolevulinate + CoA + CO2
R00832	succinyl-CoA:L-arginine N2-succinyltransferase	C00091 + C00062 <=> C00010 + C03296	Succinyl-CoA + L-Arginine <=> CoA + N2-Succinyl-L-arginine
R00833	(R)-Methylmalonyl-CoA CoA-carbonylmutase	C01213 <=> C00091	(R)-Methylmalonyl-CoA <=> Succinyl-CoA
R00834	D-Sorbitol 6-phosphate:NADP+ 1-oxidoreductase	C01096 + C00006 <=> C00092 + C00005 + C00080	Sorbitol 6-phosphate + NADP+ <=> D-Glucose 6-phosphate + NADPH + H+
R00835	D-glucose-6-phosphate:NADP+ 1-oxidoreductase	C00092 + C00006 <=> C01236 + C00005 + C00080	D-Glucose 6-phosphate + NADP+ <=> D-Glucono-1,5-lactone 6-phosphate + NADPH + H+
R00836	UDP-glucose:D-glucose-6-phosphate 1-alpha-D-glucosyltransferase	C00029 + C00092 <=> C00015 + C00689	UDP-glucose + D-Glucose 6-phosphate <=> UDP + alpha,alpha'-Trehalose 6-phosphate
R00837	alpha,alpha-Trehalose-6-phosphate phosphoglucohydrolase	C00001 + C00689 <=> C00031 + C00092	H2O + alpha,alpha'-Trehalose 6-phosphate <=> D-Glucose + D-Glucose 6-phosphate
R00838	Maltose-6'-phosphate 6-phosphoglucohydrolase	C00001 + C02995 <=> C00031 + C00092	H2O + Maltose 6'-phosphate <=> D-Glucose + D-Glucose 6-phosphate
R00839	6-phospho-beta-D-glucosyl-(1->4)-D-glucose 6-phosphoglucohydrolase	C04534 + C00001 <=> C00031 + C00092	6-Phospho-beta-D-glucosyl-(1,4)-D-glucose + H2O <=> D-Glucose + D-Glucose 6-phosphate
R00841	sn-glycerol-3-phosphate phosphohydrolase	C00093 + C00001 <=> C00116 + C00009	sn-Glycerol 3-phosphate + H2O <=> Glycerol + Orthophosphate
R00842	sn-Glycerol-3-phosphate:NAD+ 2-oxidoreductase	C00093 + C00003 <=> C00111 + C00004 + C00080	sn-Glycerol 3-phosphate + NAD+ <=> Glycerone phosphate + NADH + H+
R00844	sn-Glycerol-3-phosphate:NADP+ 2-oxidoreductase	C00093 + C00006 <=> C00111 + C00005 + C00080	sn-Glycerol 3-phosphate + NADP+ <=> Glycerone phosphate + NADPH + H+
R00845	sn-glycerol-3-phosphate:NADP+ 1-oxidoreductase	C00093 + C00006 <=> C00118 + C00005 + C00080	sn-Glycerol 3-phosphate + NADP+ <=> D-Glyceraldehyde 3-phosphate + NADPH + H+
R00846	sn-Glycerol-3-phosphate:oxygen 2-oxidoreductase	C00093 + C00007 <=> C00111 + C00027	sn-Glycerol 3-phosphate + Oxygen <=> Glycerone phosphate + H2O2
R00847	ATP:glycerol 3-phosphotransferase	C00002 + C00116 <=> C00008 + C00093	ATP + Glycerol <=> ADP + sn-Glycerol 3-phosphate
R00848	sn-Glycerol-3-phosphate:(acceptor) 2-oxidoreductase	C00093 + C00016 <=> C00111 + C01352	sn-Glycerol 3-phosphate + FAD <=> Glycerone phosphate + FADH2
R00849	sn-glycerol 3-phosphate:quinone oxidoreductase	C00093 + C15602 <=> C00111 + C15603	sn-Glycerol 3-phosphate + Quinone <=> Glycerone phosphate + Hydroquinone
R00850	sn-Glycerol-3-phosphate:D-glucose 6-phosphotransferase	C00093 + C00031 <=> C00116 + C00092	sn-Glycerol 3-phosphate + D-Glucose <=> Glycerol + D-Glucose 6-phosphate
R00851	acyl-CoA:sn-glycerol-3-phosphate 1-O-acyltransferase	C00093 + C00040 <=> C00681 + C00010	sn-Glycerol 3-phosphate + Acyl-CoA <=> 1-Acyl-sn-glycerol 3-phosphate + CoA
R00853	UDP-galactose:sn-glycerol-3-phosphate 2-alpha-D-galactosyltransferase	C00052 + C00093 <=> C00015 + C04641	UDP-D-galactose + sn-Glycerol 3-phosphate <=> UDP + 2-(alpha-D-Galactosyl)-sn-glycerol 3-phosphate
R00854	UDP-galactose:sn-glycerol-3-phosphate 1-alpha-D-galactosyltransferase	C00052 + C00093 <=> C00015 + C04703	UDP-D-galactose + sn-Glycerol 3-phosphate <=> UDP + alpha-D-Galactosyl-(1,1')-sn-glycerol 3-phosphate
R00855	CDPglycerol phosphoglycerohydrolase	C00513 + C00001 <=> C00055 + C00093	CDP-glycerol + H2O <=> CMP + sn-Glycerol 3-phosphate
R00856	CTP:sn-glycerol-3-phosphate cytidylyltransferase	C00063 + C00093 <=> C00013 + C00513	CTP + sn-Glycerol 3-phosphate <=> Diphosphate + CDP-glycerol
R00857	Glycerophosphodiester glycerophosphohydrolase	C03120 + C00001 <=> C00069 + C00093	Glycerophosphodiester + H2O <=> Alcohol + sn-Glycerol 3-phosphate
R00858	hydrogen-sulfide:NADP+ oxidoreductase	C00283 + 3 C00006 + 3 C00001 <=> C00094 + 3 C00005 + 3 C00080	Hydrogen sulfide + 3 NADP+ + 3 H2O <=> Sulfite + 3 NADPH + 3 H+
R00859	Hydrogen-sulfide:ferredoxin oxidoreductase	C00283 + 6 C00139 + 3 C00001 <=> C00094 + 6 C00138 + 6 C00080	Hydrogen sulfide + 6 Oxidized ferredoxin + 3 H2O <=> Sulfite + 6 Reduced ferredoxin + 6 H+
R00860	AMP,sulfite:acceptor oxidoreductase (adenosine-5'-phosphosulfate-forming)	C00094 + C00028 + C00020 <=> C00224 + C00030	Sulfite + Acceptor + AMP <=> Adenylyl sulfate + Reduced acceptor
R00861	hydrogen-sulfide:acceptor oxidoreductase	C00283 + C00028 + 3 C00001 <=> C00094 + C00030	Hydrogen sulfide + Acceptor + 3 H2O <=> Sulfite + Reduced acceptor
R00863	3-Sulfino-L-alanine 4-carboxy-lyase	C00606 <=> C00041 + C09306	3-Sulfino-L-alanine <=> L-Alanine + Sulfur dioxide
R00864	None	C00094 + C00087 <=> C00320	Sulfite + Sulfur <=> Thiosulfate
R00865	D-Mannitol:ferricytochrome-c 2-oxidoreductase	C00392 + 2 C00125 <=> C00095 + 2 C00126 + 2 C00080	Mannitol + 2 Ferricytochrome c <=> D-Fructose + 2 Ferrocytochrome c + 2 H+
R00866	ATP:D-fructose 1-phosphotransferase	C00002 + C00095 <=> C00008 + C01094	ATP + D-Fructose <=> ADP + D-Fructose 1-phosphate
R00867	ATP:D-fructose 6-phosphotransferase	C00002 + C00095 <=> C00008 + C05345	ATP + D-Fructose <=> ADP + beta-D-Fructose 6-phosphate
R00868	D-Mannitol:NAD+ 2-oxidoreductase	C00392 + C00003 <=> C00095 + C00004 + C00080	Mannitol + NAD+ <=> D-Fructose + NADH + H+
R00870	D-Mannitol:NADP+ 2-oxidoreductase	C00392 + C00006 <=> C00095 + C00005 + C00080	Mannitol + NADP+ <=> D-Fructose + NADPH + H+
R00871	D-Fructose:NADP+ 5-oxidoreductase	C10906 + C00006 <=> C00273 + C00005 + C00080	D-Fructose + NADP+ <=> 5-Dehydro-D-fructose + NADPH + H+
R00872	D-Fructose 2-phosphate phosphatase	C03267 + C00001 <=> C00095 + C00009	beta-D-Fructose 2-phosphate + H2O <=> D-Fructose + Orthophosphate
R00873	D-fructose:acceptor 5-oxidoreductase	C00095 + C00028 <=> C00273 + C00030	D-Fructose + Acceptor <=> 5-Dehydro-D-fructose + Reduced acceptor
R00874	D-Glucose:D-fructose oxidoreductase	C00095 + C00031 <=> C00198 + C00794	D-Fructose + D-Glucose <=> D-Glucono-1,5-lactone + D-Sorbitol
R00875	D-Glucitol:NAD+ 2-oxidoreductase	C00794 + C00003 <=> C00095 + C00004 + C00080	D-Sorbitol + NAD+ <=> D-Fructose + NADH + H+
R00876	ITP:D-fructose 6-phosphotransferase	C00081 + C00095 <=> C00104 + C00085	ITP + D-Fructose <=> IDP + D-Fructose 6-phosphate
R00877	D-mannose aldose-ketose-isomerase	C00159 <=> C00095	D-Mannose <=> D-Fructose
R00878	alpha-D-Glucose aldose-ketose-isomerase	C00267 <=> C00095	alpha-D-Glucose <=> D-Fructose
R00880	GDP-D-mannose:NAD+ 6-oxidoreductase	C00096 + C00001 + 2 C00003 <=> C00976 + 2 C00004 + 2 C00080	GDP-mannose + H2O + 2 NAD+ <=> GDP-D-mannuronate + 2 NADH + 2 H+
R00881	GDP-mannose mannophosphohydrolase	C00096 + C00001 <=> C00144 + C00636	GDP-mannose + H2O <=> GMP + D-Mannose 1-phosphate
R00883	GDP:D-mannose-1-phosphate guanylyltransferase	C00035 + C00636 <=> C00009 + C00096	GDP + D-Mannose 1-phosphate <=> Orthophosphate + GDP-mannose
R00885	GTP:alpha-D-mannose-1-phosphate guanylyltransferase	C00044 + C00636 <=> C00013 + C00096	GTP + D-Mannose 1-phosphate <=> Diphosphate + GDP-mannose
R00888	GDP-mannose 4,6-hydro-lyase (GDP-4-dehydro-6-deoxy-D-mannose-forming)	C00096 <=> C01222 + C00001	GDP-mannose <=> GDP-4-dehydro-6-deoxy-D-mannose + H2O
R00889	GDP-mannose 3,5-epimerase	C00096 <=> C02280	GDP-mannose <=> GDP-L-galactose
R00890	GDPmannose:mannan 1,4-beta-D-mannosyltransferase	C00096 + C02492 <=> C00035 + C02492	GDP-mannose + 1,4-beta-D-Mannan <=> GDP + 1,4-beta-D-Mannan
R00891	L-serine hydro-lyase (adding hydrogen sulfide, L-cysteine-forming)	C00065 + C00283 <=> C00097 + C00001	L-Serine + Hydrogen sulfide <=> L-Cysteine + H2O
R00892	L-cysteine:NAD+ oxidoreductase	2 C00097 + C00003 <=> C00491 + C00080 + C00004	2 L-Cysteine + NAD+ <=> L-Cystine + H+ + NADH
R00893	L-Cysteine:oxygen oxidoreductase	C00097 + C00007 <=> C00606	L-Cysteine + Oxygen <=> 3-Sulfino-L-alanine
R00894	L-glutamate:L-cysteine gamma-ligase (ADP-forming)	C00002 + C00025 + C00097 <=> C00008 + C00009 + C00669	ATP + L-Glutamate + L-Cysteine <=> ADP + Orthophosphate + gamma-L-Glutamyl-L-cysteine
R00895	L-Cysteine:2-oxoglutarate aminotransferase	C00097 + C00026 <=> C00957 + C00025	L-Cysteine + 2-Oxoglutarate <=> Mercaptopyruvate + L-Glutamate
R00896	L-Cysteine:2-oxoglutarate aminotransferase	C00097 + C00026 <=> C00957 + C00302	L-Cysteine + 2-Oxoglutarate <=> Mercaptopyruvate + DL-Glutamate
R00897	O3-acetyl-L-serine:hydrogen-sulfide 2-amino-2-carboxyethyltransferase	C00979 + C00283 <=> C00097 + C00033	O-Acetyl-L-serine + Hydrogen sulfide <=> L-Cysteine + Acetate
R00899	L-cysteinylglycine dipeptidase	C01419 + C00001 <=> C00097 + C00037	Cys-Gly + H2O <=> L-Cysteine + Glycine
R00900	L-cysteine,glutathione:NADP+ oxidoreductase (disulfide-forming)	C00097 + C00051 + C00006 <=> C05526 + C00005	L-Cysteine + Glutathione + NADP+ <=> S-Glutathionyl-L-cysteine + NADPH
R00901	L-cysteine hydrogen-sulfide-lyase (adding sulfite	C00097 + C00094 <=> C00283 + C00506	L-Cysteine + Sulfite <=> Hydrogen sulfide + L-Cysteate
R00903	2-Amino-3-mercaptopropionic acid racemase	C00097 <=> C00793	L-Cysteine <=> D-Cysteine
R00904	3-aminopropanal:NAD+ oxidoreductase	C05665 + C00003 + C00001 <=> C00099 + C00004 + C00080	3-Aminopropanal + NAD+ + H2O <=> beta-Alanine + NADH + H+
R00905	N-Carbamoyl-beta-alanine amidohydrolase	C02642 + C00001 <=> C00099 + C00011 + C00014	3-Ureidopropionate + H2O <=> beta-Alanine + CO2 + NH3
R00906	N-(D-1-carboxyethyl)-beta-alanine:NAD+ oxidoreductase (beta-alanine-forming)	C02207 + C00003 + C00001 <=> C00099 + C00022 + C00004 + C00080	beta-Alanopine + NAD+ + H2O <=> beta-Alanine + Pyruvate + NADH + H+
R00907	L-Alanine:3-oxopropanoate aminotransferase	C00041 + C00222 <=> C00022 + C00099	L-Alanine + 3-Oxopropanoate <=> Pyruvate + beta-Alanine
R00908	beta-alanine:2-oxoglutarate aminotransferase	C00099 + C00026 <=> C00222 + C00025	beta-Alanine + 2-Oxoglutarate <=> 3-Oxopropanoate + L-Glutamate
R00909	N-Acetyl-beta-alanine amidohydrolase	C01073 + C00001 <=> C00033 + C00099	N-Acetyl-beta-alanine + H2O <=> Acetate + beta-Alanine
R00910	L-Lysine:beta-alanine ligase (AMP-forming)	C00002 + C00047 + C00099 <=> C00020 + C00013 + C05341	ATP + L-Lysine + beta-Alanine <=> AMP + Diphosphate + beta-Alanyl-L-lysine
R00911	beta-Alanyl-L-lysine hydrolase	C05341 + C00001 <=> C00099 + C00047	beta-Alanyl-L-lysine + H2O <=> beta-Alanine + L-Lysine
R00912	L-Arginine:beta-alanine ligase (AMP-forming)	C00002 + C00062 + C00099 <=> C00020 + C00013 + C05340	ATP + L-Arginine + beta-Alanine <=> AMP + Diphosphate + beta-Alanyl-L-arginine
R00913	3-Guanidinopropanoate amidinopropionase	C03065 + C00001 <=> C00099 + C00086	3-Guanidinopropanoate + H2O <=> beta-Alanine + Urea
R00914	beta-alanine CoA-transferase	C00099 <=> C02335	beta-Alanine <=> beta-Alanyl-CoA
R00915	None	C00099 <=> C03722	beta-Alanine <=> Pyridine-2,3-dicarboxylate
R00916	None	C00099 <=> C05669	beta-Alanine <=> beta-Nitropropanoate
R00917	beta-aminopropionitrile aminohydrolase	C00099 + C00014 <=> C05670 + 2 C00001	beta-Alanine + NH3 <=> beta-Aminopropionitrile + 2 H2O
R00918	propanoyl-CoA:methylmalonyl-CoA malonyltransferase (cyclizing)	6 C02557 + C00100 + 6 C00005 + 6 C00080 <=> 7 C00010 + C03240 + 6 C00011 + 6 C00006 + C00001	6 Methylmalonyl-CoA + Propanoyl-CoA + 6 NADPH + 6 H+ <=> 7 CoA + 6-Deoxyerythronolide B + 6 CO2 + 6 NADP+ + H2O
R00919	propanoyl-CoA:NADP+ 2-oxidoreductase	C00100 + C00006 <=> C00894 + C00005 + C00080	Propanoyl-CoA + NADP+ <=> Propenoyl-CoA + NADPH + H+
R00920	Propanoate:CoA ligase (ADP-forming)	C00002 + C00163 + C00010 <=> C00008 + C00009 + C00100	ATP + Propanoate + CoA <=> ADP + Orthophosphate + Propanoyl-CoA
R00921	propanoyl-CoA:phosphate propanoyltransferase	C00100 + C00009 <=> C02876 + C00010	Propanoyl-CoA + Orthophosphate <=> Propanoyl phosphate + CoA
R00922	2-Methyl-3-oxopropanoate:NAD+ oxidoreductase (CoA-propanoylating)	C00349 + C00010 + C00003 <=> C00100 + C00011 + C00004 + C00080	2-Methyl-3-oxopropanoate + CoA + NAD+ <=> Propanoyl-CoA + CO2 + NADH + H+
R00923	(S)-methylmalonyl-CoA carboxy-lyase (propanoyl-CoA-forming)	C00683 <=> C00100 + C00011	(S)-Methylmalonyl-CoA <=> Propanoyl-CoA + CO2
R00924	Propanoyl-CoA:(acceptor) 2,3-oxidoreductase	C00100 + C00016 <=> C01352 + C00894	Propanoyl-CoA + FAD <=> FADH2 + Propenoyl-CoA
R00925	Propanoate:CoA ligase (AMP-forming)	C00002 + C00163 + C00010 <=> C00020 + C00013 + C00100	ATP + Propanoate + CoA <=> AMP + Diphosphate + Propanoyl-CoA
R00926	Propionyladenylate:CoA propionyltransferase	C05983 + C00010 <=> C00020 + C00100	Propionyladenylate + CoA <=> AMP + Propanoyl-CoA
R00927	acetyl-CoA:propanoyl-CoA 2-C-acetyltransferase	C00100 + C00024 <=> C00010 + C03344	Propanoyl-CoA + Acetyl-CoA <=> CoA + 2-Methylacetoacetyl-CoA
R00928	Acetyl-CoA:propanoate CoA-transferase	C00024 + C00163 <=> C00033 + C00100	Acetyl-CoA + Propanoate <=> Acetate + Propanoyl-CoA
R00930	(S)-2-Methyl-3-oxopropanoyl-CoA:pyruvate carboxyltransferase	C00683 + C00022 <=> C00100 + C00036	(S)-Methylmalonyl-CoA + Pyruvate <=> Propanoyl-CoA + Oxaloacetate
R00931	propanoyl-CoA:oxaloacetate C-propanoyltransferase (thioester-hydrolysing, 1-carboxyethyl-forming)	C02225 + C00010 <=> C00100 + C00036 + C00001	2-Methylcitrate + CoA <=> Propanoyl-CoA + Oxaloacetate + H2O
R00932	propanoyl-CoA:glyoxylate C-propanoyltransferase (thioester-hydrolysing, 2-carboxyethyl-forming)	C02630 + C00010 <=> C00100 + C00001 + C00048	2-Hydroxyglutarate + CoA <=> Propanoyl-CoA + H2O + Glyoxylate
R00934	L-erythro-3-Methylmalyl-CoA glyoxylate-lyase (propanoyl-CoA-forming)	C00100 + C00048 <=> C06027	Propanoyl-CoA + Glyoxylate <=> L-erythro-3-Methylmalyl-CoA
R00935	(S)-Methylmalonate semialdehyde:NAD+ oxidoreductase (CoA-propanoylating)	C06002 + C00010 + C00003 <=> C00100 + C00011 + C00004 + C00080	(S)-Methylmalonate semialdehyde + CoA + NAD+ <=> Propanoyl-CoA + CO2 + NADH + H+
R00936	5,6,7,8-Tetrahydrofolate:NAD+ oxidoreductase	C00101 + C00003 <=> C00415 + C00004 + C00080	Tetrahydrofolate + NAD+ <=> Dihydrofolate + NADH + H+
R00937	5,6,7,8-Tetrahydrofolate:NAD+ oxidoreductase	C00101 + 2 C00003 <=> C00504 + 2 C00004 + 2 C00080	Tetrahydrofolate + 2 NAD+ <=> Folate + 2 NADH + 2 H+
R00939	5,6,7,8-Tetrahydrofolate:NADP+ oxidoreductase	C00101 + C00006 <=> C00415 + C00005 + C00080	Tetrahydrofolate + NADP+ <=> Dihydrofolate + NADPH + H+
R00940	5,6,7,8-Tetrahydrofolate:NADP+ oxidoreductase	C00101 + 2 C00006 <=> C00504 + 2 C00005 + 2 C00080	Tetrahydrofolate + 2 NADP+ <=> Folate + 2 NADPH + 2 H+
R00941	10-formyltetrahydrofolate:NADP+ oxidoreductase	C00234 + C00006 + C00001 <=> C00101 + C00011 + C00005 + C00080	10-Formyltetrahydrofolate + NADP+ + H2O <=> Tetrahydrofolate + CO2 + NADPH + H+
R00942	Tetrahydrofolate:L-glutamate gamma-ligase (ADP-forming)	C00002 + C00101 + C00025 <=> C00008 + C00009 + C09332	ATP + Tetrahydrofolate + L-Glutamate <=> ADP + Orthophosphate + Tetrahydrofolyl-[Glu](2)
R00943	Formate:tetrahydrofolate ligase (ADP-forming)	C00101 + C00058 + C00002 <=> C00008 + C00009 + C00234	Tetrahydrofolate + Formate + ATP <=> ADP + Orthophosphate + 10-Formyltetrahydrofolate
R00944	10-Formyltetrahydrofolate amidohydrolase	C00234 + C00001 <=> C00058 + C00101	10-Formyltetrahydrofolate + H2O <=> Formate + Tetrahydrofolate
R00945	5,10-Methylenetetrahydrofolate:glycine hydroxymethyltransferase	C00143 + C00037 + C00001 <=> C00101 + C00065	5,10-Methylenetetrahydrofolate + Glycine + H2O <=> Tetrahydrofolate + L-Serine
R00946	5-Methyltetrahydrofolate:L-homocysteine S-methyltransferase	C00440 + C00155 <=> C00101 + C00073	5-Methyltetrahydrofolate + L-Homocysteine <=> Tetrahydrofolate + L-Methionine
R00947	alpha-D-glucose-1-phosphate phosphohydrolase	C00103 + C00001 <=> C00267 + C00009	D-Glucose 1-phosphate + H2O <=> alpha-D-Glucose + Orthophosphate
R00948	ATP:alpha-D-glucose-1-phosphate adenyltransferase	C00002 + C00103 <=> C00013 + C00498	ATP + D-Glucose 1-phosphate <=> Diphosphate + ADP-glucose
R00949	ATP:D-glucose-1-phosphate 6-phosphotransferase	C00002 + C00103 <=> C00008 + C01231	ATP + D-Glucose 1-phosphate <=> ADP + alpha-D-Glucose 1,6-bisphosphate
R00951	ADP-glucose Glucose-1-phosphohydrolase	C00498 + C00001 <=> C00020 + C00103	ADP-glucose + H2O <=> AMP + D-Glucose 1-phosphate
R00952	cellobiose:phosphate alpha-D-glucosyltransferase	C00185 + C00009 <=> C00103 + C00031	Cellobiose + Orthophosphate <=> D-Glucose 1-phosphate + D-Glucose
R00953	3-beta-D-glucosyl-D-glucose:phosphate alpha-D-glucosyltransferase	C02048 + C00009 <=> C00031 + C00103	Laminaribiose + Orthophosphate <=> D-Glucose + D-Glucose 1-phosphate
R00954	GTP:alpha-D-glucose-1-phosphate guanylyltransferase	C00044 + C00103 <=> C00013 + C00394	GTP + D-Glucose 1-phosphate <=> Diphosphate + GDP-glucose
R00955	UDP-glucose:alpha-D-galactose-1-phosphate uridylyltransferase	C00029 + C00446 <=> C00103 + C00052	UDP-glucose + alpha-D-Galactose 1-phosphate <=> D-Glucose 1-phosphate + UDP-D-galactose
R00956	CTP:alpha-D-glucose-1-phosphate cytidylyltransferase	C00063 + C00103 <=> C00013 + C00501	CTP + D-Glucose 1-phosphate <=> Diphosphate + CDP-glucose
R00957	alpha-D-Glucose-1-phosphate:alpha-D-glucose-1-phosphate 4-alpha-D-glucosyltransferase (dephosphorylating)	2 C00103 + C00001 <=> C00208 + 2 C00009	2 D-Glucose 1-phosphate + H2O <=> Maltose + 2 Orthophosphate
R00959	alpha-D-Glucose 1-phosphate 1,6-phosphomutase	C00103 <=> C00668	D-Glucose 1-phosphate <=> alpha-D-Glucose 6-phosphate
R00960	D-Glucose-1-phosphate:D-glucose-1-phosphate 6-phosphotransferase	2 C00103 <=> C01231 + C00267	2 D-Glucose 1-phosphate <=> alpha-D-Glucose 1,6-bisphosphate + alpha-D-Glucose
R00961	IDP phosphohydrolase	C00104 + C00001 <=> C00130 + C00009	IDP + H2O <=> IMP + Orthophosphate
R00962	ITP:cytidine 5'-phosphotransferase	C00081 + C00475 <=> C00104 + C00055	ITP + Cytidine <=> IDP + CMP
R00963	Uridine 5'-monophosphate phosphohydrolase	C00105 + C00001 <=> C00299 + C00009	UMP + H2O <=> Uridine + Orthophosphate
R00964	ATP:uridine 5'-phosphotransferase	C00002 + C00299 <=> C00008 + C00105	ATP + Uridine <=> ADP + UMP
R00965	orotidine-5'-phosphate carboxy-lyase (UMP-forming)	C01103 <=> C00105 + C00011	Orotidine 5'-phosphate <=> UMP + CO2
R00966	UMP:diphosphate phospho-alpha-D-ribosyltransferase	C00105 + C00013 <=> C00106 + C00119	UMP + Diphosphate <=> Uracil + 5-Phospho-alpha-D-ribose 1-diphosphate
R00967	UTP:uridine 5'-phosphotransferase	C00075 + C00299 <=> C00015 + C00105	UTP + Uridine <=> UDP + UMP
R00968	GTP:uridine 5'-phosphotransferase	C00044 + C00299 <=> C00035 + C00105	GTP + Uridine <=> GDP + UMP
R00969	P1,P4-bis(5'-uridyl)-tetraphosphate uridylohydrolase	C06198 + C00001 <=> C00075 + C00105	P1,P4-Bis(5'-uridyl) tetraphosphate + H2O <=> UTP + UMP
R00970	ITP:uridine 5'-phosphotransferase	C00081 + C00299 <=> C00104 + C00105	ITP + Uridine <=> IDP + UMP
R00973	uracil-5-carboxylate carboxy-lyase (uracil-forming)	C03030 <=> C00106 + C00011	Uracil 5-carboxylate <=> Uracil + CO2
R00974	Cytosine aminohydrolase	C00380 + C00001 <=> C00106 + C00014	Cytosine + H2O <=> Uracil + NH3
R00975	5,6-Dihydrouracil:oxygen oxidoreductase	C00429 + C00007 <=> C00106 + C00027	5,6-Dihydrouracil + Oxygen <=> Uracil + H2O2
R00976	uracil:acceptor oxidoreductase	C00106 + C00028 + C00001 <=> C00813 + C00030	Uracil + Acceptor + H2O <=> Barbiturate + Reduced acceptor
R00977	5,6-Dihydrouracil:NAD+ oxidoreductase	C00429 + C00003 <=> C00106 + C00004 + C00080	5,6-Dihydrouracil + NAD+ <=> Uracil + NADH + H+
R00978	5,6-Dihydrouracil:NADP+ oxidoreductase	C00429 + C00006 <=> C00106 + C00005 + C00080	5,6-Dihydrouracil + NADP+ <=> Uracil + NADPH + H+
R00979	ATP:anthranilate N-adenylyltransferase	C00002 + C00108 <=> C00013 + C03293	ATP + Anthranilate <=> Diphosphate + N-Adenylylanthranilate
R00980	Anthranilate,NADPH:oxygen oxidoreductase (3-hydroxylating, deaminating)	C00108 + C00007 + C00005 + C00080 <=> C00196 + C00014 + C00006	Anthranilate + Oxygen + NADPH + H+ <=> 2,3-Dihydroxybenzoate + NH3 + NADP+
R00982	Anthranilate:CoA ligase (AMP-forming)	C00002 + C00108 + C00010 <=> C00020 + C00013 + C02247	ATP + Anthranilate + CoA <=> AMP + Diphosphate + Anthranilyl-CoA
R00983	2,3-Dihydroxyindole:oxygen 2,3-oxidoreductase (decyclizing)	C02775 + C00007 <=> C00108 + C00011	2,3-Dihydroxyindole + Oxygen <=> Anthranilate + CO2
R00984	S-Adenosyl-L-methionine:anthranilate N-methyltransferase	C00019 + C00108 <=> C00021 + C03005	S-Adenosyl-L-methionine + Anthranilate <=> S-Adenosyl-L-homocysteine + N-Methylanthranilate
R00985	chorismate pyruvate-lyase (amino-accepting	C00251 + C00014 <=> C00108 + C00022 + C00001	Chorismate + NH3 <=> Anthranilate + Pyruvate + H2O
R00986	Chorismate pyruvate-lyase (amino-accepting)	C00251 + C00064 <=> C00108 + C00022 + C00025	Chorismate + L-Glutamine <=> Anthranilate + Pyruvate + L-Glutamate
R00987	L-Kynurenine hydrolase	C00328 + C00001 <=> C00108 + C00041	L-Kynurenine + H2O <=> Anthranilate + L-Alanine
R00988	N-Formylanthranilate amidohydrolase	C05653 + C00001 <=> C00058 + C00108	Formylanthranilate + H2O <=> Formate + Anthranilate
R00989	Malonyl-CoA:anthranilate N-malonyltransferase	C00083 + C00108 <=> C00010 + C03147	Malonyl-CoA + Anthranilate <=> CoA + N-Malonylanthranilate
R00990	2-Aminobenzoate carboxy-lyase	C00108 <=> C00292 + C00011	Anthranilate <=> Aniline + CO2
R00991	None	C00108 <=> C05835	Anthranilate <=> 2-Formaminobenzoylacetate
R00993	2-oxobutanoate:oxygen 2-oxidoreductase (phosphorylating)	C00109 + C00009 + C00007 <=> C02876 + C00011 + C00001	2-Oxobutanoate + Orthophosphate + Oxygen <=> Propanoyl phosphate + CO2 + H2O
R00994	(2R,3S)-3-methylmalate:NAD+ oxidoreductase	C00109 + C00011 + C00004 + C00080 <=> C06032 + C00003	2-Oxobutanoate + CO2 + NADH + H+ <=> D-erythro-3-Methylmalate + NAD+
R00995	methyloxaloacetate carboxy-lyase (2-oxobutanoate-forming)	C00109 + C00011 <=> C06030	2-Oxobutanoate + CO2 <=> Methyloxaloacetate
R00996	L-threonine ammonia-lyase (2-oxobutanoate-forming)	C00188 <=> C00109 + C00014	L-Threonine <=> 2-Oxobutanoate + NH3
R00997	1-aminocyclopropane-1-carboxylate aminohydrolase (isomerizing)	C01234 + C00001 <=> C00109 + C00014	1-Aminocyclopropane-1-carboxylate + H2O <=> 2-Oxobutanoate + NH3
R00998	acetyl-CoA:2-oxobutanoate C-acetyltransferase (thioester-hydrolysing, carboxymethyl-forming)	C02488 + C00010 <=> C00024 + C00001 + C00109	(R)-2-Ethylmalate + CoA <=> Acetyl-CoA + H2O + 2-Oxobutanoate
R00999	O-Succinyl-L-homoserine succinate-lyase (deaminating	C01118 + C00001 <=> C00109 + C00042 + C00014	O-Succinyl-L-homoserine + H2O <=> 2-Oxobutanoate + Succinate + NH3
R01000	2-Hydroxybutyrate:NAD+ oxidoreductase	C05984 + C00003 <=> C00109 + C00004 + C00080	2-Hydroxybutanoic acid + NAD+ <=> 2-Oxobutanoate + NADH + H+
R01001	L-cystathionine cysteine-lyase (deaminating	C02291 + C00001 <=> C00097 + C00014 + C00109	L-Cystathionine + H2O <=> L-Cysteine + NH3 + 2-Oxobutanoate
R01003	dolichyl-phosphate phosphohydrolase	C00110 + C00001 <=> C00381 + C00009	Dolichyl phosphate + H2O <=> Dolichol + Orthophosphate
R01004	Dolichyl-diphosphate phosphohydrolase	C00621 + C00001 <=> C00110 + C00009	Dolichyl diphosphate + H2O <=> Dolichyl phosphate + Orthophosphate
R01005	UDPglucose:dolichyl-phosphate beta-D-glucosyltransferase	C00029 + C00110 <=> C00015 + C01246	UDP-glucose + Dolichyl phosphate <=> UDP + Dolichyl beta-D-glucosyl phosphate
R01006	Dolichyl-beta-D-glucosyl-phosphate dolichylphosphohydrolase	C01246 + C00001 <=> C00110 + C00031	Dolichyl beta-D-glucosyl phosphate + H2O <=> Dolichyl phosphate + D-Glucose
R01007	UDP-N-acetyl-D-glucosamine:dolichyl-phosphate N-acetyl-D-glucosamine phosphotransferase	C00043 + C00110 <=> C00105 + C04500	UDP-N-acetyl-D-glucosamine + Dolichyl phosphate <=> UMP + N-Acetyl-D-glucosaminyldiphosphodolichol
R01008	UDP-N-acetyl-D-glucosamine:dolichyl-phosphate alpha-N-acetyl-D-glucosaminyltransferase	C00043 + C00110 <=> C00015 + C04678	UDP-N-acetyl-D-glucosamine + Dolichyl phosphate <=> UDP + Dolichyl N-acetyl-alpha-D-glucosaminyl phosphate
R01009	GDPmannose:dolichyl-phosphate O-beta-D-mannosyltransferase	C00096 + C00110 <=> C00035 + C03862	GDP-mannose + Dolichyl phosphate <=> GDP + Dolichyl phosphate D-mannose
R01010	Glycerone phosphate phosphohydrolase	C00111 + C00001 <=> C00184 + C00009	Glycerone phosphate + H2O <=> Glycerone + Orthophosphate
R01011	ATP:glycerone phosphotransferase	C00002 + C00184 <=> C00008 + C00111	ATP + Glycerone <=> ADP + Glycerone phosphate
R01012	Phosphoenolpyruvate:glycerone phosphotransferase	C00074 + C00184 <=> C00022 + C00111	Phosphoenolpyruvate + Glycerone <=> Pyruvate + Glycerone phosphate
R01013	Acyl-CoA:glycerone-phosphate O-acyltransferase	C00040 + C00111 <=> C00010 + C03372	Acyl-CoA + Glycerone phosphate <=> CoA + Acylglycerone phosphate
R01014	erythrulose-1-phosphate formaldehyde-lyase (glycerone-phosphate-forming)	C03394 <=> C00111 + C00067	Erythrulose 1-phosphate <=> Glycerone phosphate + Formaldehyde
R01015	D-glyceraldehyde-3-phosphate aldose-ketose-isomerase	C00118 <=> C00111	D-Glyceraldehyde 3-phosphate <=> Glycerone phosphate
R01016	glycerone-phosphate phosphate-lyase (methylglyoxal-forming)	C00111 <=> C00546 + C00009	Glycerone phosphate <=> Methylglyoxal + Orthophosphate
R01018	CTP:dolichol O-phosphotransferase	C00063 + C00381 <=> C00112 + C00110	CTP + Dolichol <=> CDP + Dolichyl phosphate
R01019	acetaldehyde:pyrroloquinoline-quinone oxidoreductase	C00113 + C00084 + C00001 <=> C01359 + C00033	PQQ + Acetaldehyde + H2O <=> PQQH2 + Acetate
R01021	ATP:choline phosphotransferase	C00002 + C00114 <=> C00008 + C00588	ATP + Choline <=> ADP + Choline phosphate
R01022	Choline:oxygen 1-oxidoreductase	C00114 + C00007 <=> C00576 + C00027	Choline + Oxygen <=> Betaine aldehyde + H2O2
R01023	Acetyl-CoA:choline O-acetyltransferase	C00024 + C00114 <=> C00010 + C01996	Acetyl-CoA + Choline <=> CoA + Acetylcholine
R01025	choline:acceptor 1-oxidoreductase	C00114 + C00028 <=> C00576 + C00030	Choline + Acceptor <=> Betaine aldehyde + Reduced acceptor
R01026	Acetylcholine aectylhydrolase	C01996 + C00001 <=> C00114 + C00033	Acetylcholine + H2O <=> Choline + Acetate
R01027	3'-phosphoadenylyl-sulfate:choline sulfotransferase	C00053 + C00114 <=> C00054 + C00919	3'-Phosphoadenylyl sulfate + Choline <=> Adenosine 3',5'-bisphosphate + Choline sulfate
R01028	Choline sulfate sulfohydrolase	C00919 + C00001 <=> C00114 + C00059	Choline sulfate + H2O <=> Choline + Sulfate
R01029	Acylcholine acylhydrolase	C01777 + C00001 <=> C00114 + C00060	Acylcholine + H2O <=> Choline + Carboxylate
R01030	sn-Glycero-3-phosphocholine glycerophosphohydrolase	C00670 + C00001 <=> C00114 + C00093	sn-glycero-3-Phosphocholine + H2O <=> Choline + sn-Glycerol 3-phosphate
R01031	3-chloro-D-alanine chloride-lyase (deaminating	C02634 + C00001 <=> C00022 + C01327 + C00014	3-Chloro-D-alanine + H2O <=> Pyruvate + Hydrochloric acid + NH3
R01032	3-chloro-L-alanine chloride-lyase (deaminating	C00698 + C00022 + C00014 <=> C02635 + C00001	Cl- + Pyruvate + NH3 <=> 3-Chloro-L-alanine + H2O
R01033	2-chlorobenzoate,NADH:oxygen oxidoreductase (1,2-hydroxylating, dechlorinating, decarboxylating)	C02357 + C00007 + C00004 <=> C00698 + C00090 + C00003 + C00011	2-Chlorobenzoate + Oxygen + NADH <=> Cl- + Catechol + NAD+ + CO2
R01034	glycerol:NAD+ 2-oxidoreductase	C00116 + C00003 <=> C00184 + C00004 + C00080	Glycerol + NAD+ <=> Glycerone + NADH + H+
R01036	Glycerol:NAD+ oxidoreductase	C00116 + C00003 <=> C00577 + C00004 + C00080	Glycerol + NAD+ <=> D-Glyceraldehyde + NADH + H+
R01039	glycerol:NADP+ 2-oxidoreductase (glycerone-forming)	C00116 + C00006 <=> C00184 + C00005 + C00080	Glycerol + NADP+ <=> Glycerone + NADPH + H+
R01041	Glycerol:NADP+ oxidoreductase	C00116 + C00006 <=> C00577 + C00005 + C00080	Glycerol + NADP+ <=> D-Glyceraldehyde + NADPH + H+
R01043	Glycerol-2-phosphate phosphohydrolase	C02979 + C00001 <=> C00116 + C00009	Glycerol 2-phosphate + H2O <=> Glycerol + Orthophosphate
R01044	diphosphate:glycerol 1-phosphotransferase	C00013 + C00116 <=> C00009 + C00623	Diphosphate + Glycerol <=> Orthophosphate + Glycerol 1-phosphate
R01045	Glycerol:(acceptor) 1-oxidoreductase	C00116 + C00028 <=> C00184 + C00030	Glycerol + Acceptor <=> Glycerone + Reduced acceptor
R01047	glycerol hydro-lyase (3-hydroxypropanal-forming)	C00116 <=> C00969 + C00001	Glycerol <=> 3-Hydroxypropanal + H2O
R01048	Glycerol hydro-lyase	C00116 <=> C05999 + C00001	Glycerol <=> Lactaldehyde + H2O
R01049	ATP:D-ribose-5-phosphate diphosphotransferase	C00002 + C00117 <=> C00020 + C00119	ATP + D-Ribose 5-phosphate <=> AMP + 5-Phospho-alpha-D-ribose 1-diphosphate
R01050	ATP:D-ribose-5-phosphate 1-phosphotransferase	C00002 + C00117 <=> C00008 + C01151	ATP + D-Ribose 5-phosphate <=> ADP + D-Ribose 1,5-bisphosphate
R01051	ATP:D-ribose 5-phosphotransferase	C00002 + C00121 <=> C00008 + C00117	ATP + D-Ribose <=> ADP + D-Ribose 5-phosphate
R01052	ADP:D-ribose-5-phosphate adenylyltransferase	C00008 + C00117 <=> C00009 + C00301	ADP + D-Ribose 5-phosphate <=> Orthophosphate + ADP-ribose
R01053	Ribose-5-phosphate:ammonia ligase (ADP-forming)	C00002 + C00117 + C00014 <=> C00008 + C00009 + C03090	ATP + D-Ribose 5-phosphate + NH3 <=> ADP + Orthophosphate + 5-Phosphoribosylamine
R01054	ADP-ribose ribophosphohydrolase	C00301 + C00001 <=> C00020 + C00117	ADP-ribose + H2O <=> AMP + D-Ribose 5-phosphate
R01055	uracil hydro-lyase (adding D-ribose 5-phosphate	C00106 + C00117 <=> C01168 + C00001	Uracil + D-Ribose 5-phosphate <=> Pseudouridine 5'-phosphate + H2O
R01056	D-ribose-5-phosphate aldose-ketose-isomerase	C00117 <=> C00199	D-Ribose 5-phosphate <=> D-Ribulose 5-phosphate
R01057	D-Ribose 1,5-phosphomutase	C00620 <=> C00117	alpha-D-Ribose 1-phosphate <=> D-Ribose 5-phosphate
R01058	D-glyceraldehyde 3-phosphate:NADP+ oxidoreductase	C00118 + C00006 + C00001 <=> C00197 + C00005 + C00080	D-Glyceraldehyde 3-phosphate + NADP+ + H2O <=> 3-Phospho-D-glycerate + NADPH + H+
R01059	ATP:D-glyceraldehyde 3-phosphotransferase	C00002 + C00577 <=> C00008 + C00118	ATP + D-Glyceraldehyde <=> ADP + D-Glyceraldehyde 3-phosphate
R01061	D-glyceraldehyde-3-phosphate:NAD+ oxidoreductase (phosphorylating)	C00118 + C00009 + C00003 <=> C00236 + C00004 + C00080	D-Glyceraldehyde 3-phosphate + Orthophosphate + NAD+ <=> 3-Phospho-D-glyceroyl phosphate + NADH + H+
R01063	D-glyceraldehyde-3-phosphate:NADP+ oxidoreductase (phosphorylating)	C00118 + C00009 + C00006 <=> C00236 + C00005 + C00080	D-Glyceraldehyde 3-phosphate + Orthophosphate + NADP+ <=> 3-Phospho-D-glyceroyl phosphate + NADPH + H+
R01064	2-dehydro-3-deoxy-D-galactonate-6-phosphate D-glyceraldehyde-3-phosphate-lyase (pyruvate-forming)	C01286 <=> C00022 + C00118	2-Dehydro-3-deoxy-D-galactonate 6-phosphate <=> Pyruvate + D-Glyceraldehyde 3-phosphate
R01066	2-deoxy-D-ribose-5-phosphate acetaldehyde-lyase (D-glyceraldehyde-3-phosphate-forming)	C00673 <=> C00118 + C00084	2-Deoxy-D-ribose 5-phosphate <=> D-Glyceraldehyde 3-phosphate + Acetaldehyde
R01067	D-Fructose 6-phosphate:D-glyceraldehyde-3-phosphate glycolaldehyde transferase	C00085 + C00118 <=> C00279 + C00231	D-Fructose 6-phosphate + D-Glyceraldehyde 3-phosphate <=> D-Erythrose 4-phosphate + D-Xylulose 5-phosphate
R01068	D-fructose-1,6-bisphosphate D-glyceraldehyde-3-phosphate-lyase (glycerone-phosphate-forming)	C00354 <=> C00111 + C00118	D-Fructose 1,6-bisphosphate <=> Glycerone phosphate + D-Glyceraldehyde 3-phosphate
R01069	D-tagatose 1,6-bisphosphate D-glyceraldehyde-3-phosphate-lyase (glycerone-phosphate-forming)	C03785 <=> C00111 + C00118	D-Tagatose 1,6-bisphosphate <=> Glycerone phosphate + D-Glyceraldehyde 3-phosphate
R01070	beta-D-fructose-1,6-bisphosphate D-glyceraldehyde-3-phosphate-lyase (glycerone-phosphate-forming)	C05378 <=> C00111 + C00118	beta-D-Fructose 1,6-bisphosphate <=> Glycerone phosphate + D-Glyceraldehyde 3-phosphate
R01071	1-(5-phospho-D-ribosyl)-ATP:diphosphate phospho-alpha-D-ribosyl-transferase	C02739 + C00013 <=> C00002 + C00119	1-(5-Phospho-D-ribosyl)-ATP + Diphosphate <=> ATP + 5-Phospho-alpha-D-ribose 1-diphosphate
R01072	5-phosphoribosylamine:diphosphate phospho-alpha-D-ribosyltransferase (glutamate-amidating)	C03090 + C00013 + C00025 <=> C00064 + C00119 + C00001	5-Phosphoribosylamine + Diphosphate + L-Glutamate <=> L-Glutamine + 5-Phospho-alpha-D-ribose 1-diphosphate + H2O
R01073	N-(5-Phospho-D-ribosyl)anthranilate:pyrophosphate phosphoribosyl-transferase	C04302 + C00013 <=> C00108 + C00119	N-(5-Phospho-D-ribosyl)anthranilate + Diphosphate <=> Anthranilate + 5-Phospho-alpha-D-ribose 1-diphosphate
R01074	biotin:CoA ligase (AMP-forming)	C00002 + C00120 <=> C00013 + C05921	ATP + Biotin <=> Diphosphate + Biotinyl-5'-AMP
R01075	biotin:CoA ligase (AMP-forming)	C00002 + C00120 + C00010 <=> C00020 + C00013 + C01894	ATP + Biotin + CoA <=> AMP + Diphosphate + Biotinyl-CoA
R01076	Biotin-amide amidohydrolase	C01893 + C00001 <=> C00120 + C00014	Biotin amide + H2O <=> Biotin + NH3
R01077	N6-D-Biotinyl-L-lysine amidohydrolase	C05552 + C00001 <=> C00120 + C00047	N6-D-Biotinyl-L-lysine + H2O <=> Biotin + L-Lysine
R01078	dethiobiotin:sulfur sulfurtransferase	C01909 + C00087 + 2 C00019 + 2 C05359 + 2 C00080 <=> C00120 + 2 C00073 + 2 C05198	Dethiobiotin + Sulfur + 2 S-Adenosyl-L-methionine + 2 e- + 2 H+ <=> Biotin + 2 L-Methionine + 2 5'-Deoxyadenosine
R01079	D-Ribose:NADP+ 1-oxidoreductase	C00121 + C00006 + C00001 <=> C01685 + C00005 + C00080	D-Ribose + NADP+ + H2O <=> D-Ribonate + NADPH + H+
R01080	Uridine ribohydrolase	C00299 + C00001 <=> C00106 + C00121	Uridine + H2O <=> Uracil + D-Ribose
R01081	D-ribose aldose-ketose-isomerase	C00121 <=> C00309	D-Ribose <=> D-Ribulose
R01082	(S)-malate hydro-lyase (fumarate-forming)	C00149 <=> C00122 + C00001	(S)-Malate <=> Fumarate + H2O
R01083	N6-(1,2-dicarboxyethyl)AMP AMP-lyase (fumarate-forming)	C03794 <=> C00122 + C00020	N6-(1,2-Dicarboxyethyl)-AMP <=> Fumarate + AMP
R01085	3-fumarylpyruvate fumarylhydrolase	C02514 + C00001 <=> C00122 + C00022	3-Fumarylpyruvate + H2O <=> Fumarate + Pyruvate
R01086	2-(Nomega-L-arginino)succinate arginine-lyase (fumarate-forming)	C03406 <=> C00122 + C00062	N-(L-Arginino)succinate <=> Fumarate + L-Arginine
R01087	Maleate cis-trans-isomerase	C01384 <=> C00122	Maleic acid <=> Fumarate
R01088	L-leucine:NAD+ oxidoreductase (deaminating)	C00123 + C00001 + C00003 <=> C00233 + C00014 + C00004 + C00080	L-Leucine + H2O + NAD+ <=> 4-Methyl-2-oxopentanoate + NH3 + NADH + H+
R01089	Acetyl-CoA:L-leucine N-acetyltransferase	C00024 + C00123 <=> C00010 + C02710	Acetyl-CoA + L-Leucine <=> CoA + N-Acetyl-L-leucine
R01090	L-Leucine:2-oxoglutarate aminotransferase	C00123 + C00026 <=> C00233 + C00025	L-Leucine + 2-Oxoglutarate <=> 4-Methyl-2-oxopentanoate + L-Glutamate
R01091	(2S)-alpha-leucine 2,3-aminomutase	C00123 <=> C02486	L-Leucine <=> (3R)-beta-Leucine
R01092	ATP:D-galactose 1-phosphotransferase	C00002 + C00124 <=> C00008 + C00446	ATP + D-Galactose <=> ADP + alpha-D-Galactose 1-phosphate
R01093	galactitol:NAD+ 1-oxidoreductase	C00124 + C00004 + C00080 <=> C01697 + C00003	D-Galactose + NADH + H+ <=> Galactitol + NAD+
R01094	D-Galactose:NAD+ 1-oxidoreductase	C00124 + C00003 <=> C03383 + C00004 + C00080	D-Galactose + NAD+ <=> D-Galactono-1,4-lactone + NADH + H+
R01095	galactitol:NADP+ 1-oxidoreductase	C00124 + C00005 + C00080 <=> C01697 + C00006	D-Galactose + NADPH + H+ <=> Galactitol + NADP+
R01096	D-Galactose:NADP+ 1-oxidoreductase	C00124 + C00006 <=> C02669 + C00005 + C00080	D-Galactose + NADP+ <=> D-Galactono-1,5-lactone + NADPH + H+
R01097	D-Galactose:NADP+ 1-oxidoreductase	C00124 + C00006 <=> C03383 + C00005 + C00080	D-Galactose + NADP+ <=> D-Galactono-1,4-lactone + NADPH + H+
R01098	D-Galactose:oxygen 6-oxidoreductase	C00124 + C00007 + C00001 <=> C00880 + C00027	D-Galactose + Oxygen + H2O <=> D-Galactonate + H2O2
R01099	D-Galactose:oxygen 6-oxidoreductase	C00124 + C00007 <=> C03269 + C00027	D-Galactose + Oxygen <=> D-galacto-Hexodialdose + H2O2
R01100	Lactose galactohydrolase	C00243 + C00001 <=> C00031 + C00124	Lactose + H2O <=> D-Glucose + D-Galactose
R01101	melibiose galactohydrolase	C05402 + C00001 <=> C00124 + C00031	Melibiose + H2O <=> D-Galactose + D-Glucose
R01103	Raffinose galactohydrolase	C00492 + C00001 <=> C00124 + C00089	Raffinose + H2O <=> D-Galactose + Sucrose
R01104	Galactosylglycerol galactohydrolase	C05401 + C00001 <=> C00124 + C00116	3-beta-D-Galactosyl-sn-glycerol + H2O <=> D-Galactose + Glycerol
R01105	Galactan galactohydrolase	C05796 + C00001 <=> C00124 + C05796	Galactan + H2O <=> D-Galactose + Galactan
R01106	Nitrite:(acceptor) oxidoreductase	2 C00125 + C00088 + C00001 <=> C00244 + 2 C00126 + 2 C00080	2 Ferricytochrome c + Nitrite + H2O <=> Nitrate + 2 Ferrocytochrome c + 2 H+
R01108	glutathione:dehydroascorbate oxidoreductase	C05422 + 2 C00051 <=> C00127 + C00072	Dehydroascorbate + 2 Glutathione <=> Glutathione disulfide + Ascorbate
R01109	Glutathione:cystine oxidoreductase	C01420 + 2 C00051 <=> C00127 + 2 C00736	Cystine + 2 Glutathione <=> Glutathione disulfide + 2 Cysteine
R01110	glutathione:homocystine oxidoreductase	C01817 + 2 C00051 <=> C00127 + 2 C05330	Homocystine + 2 Glutathione <=> Glutathione disulfide + 2 Homocysteine
R01111	coenzyme A:glutathione-disulfide oxidoreductase	C00010 + C00127 <=> C00920 + C00051	CoA + Glutathione disulfide <=> CoA-glutathione + Glutathione
R01113	Glutathione:L-cystine oxidoreductase	C00491 + 2 C00051 <=> C00127 + 2 C00097	L-Cystine + 2 Glutathione <=> Glutathione disulfide + 2 L-Cysteine
R01115	CMP-N-acetylneuraminate,ferrocytochrome-b5:oxygen oxidoreductase (N-acetyl-hydroxylating)	C00128 + 2 C00999 + C00007 + 2 C00080 <=> C03691 + 2 C00996 + C00001	CMP-N-acetylneuraminate + 2 Ferrocytochrome b5 + Oxygen + 2 H+ <=> CMP-N-glycoloylneuraminate + 2 Ferricytochrome b5 + H2O
R01117	CTP:N-acetylneuraminate cytidylyltransferase	C00063 + C00270 <=> C00013 + C00128	CTP + N-Acetylneuraminate <=> Diphosphate + CMP-N-acetylneuraminate
R01118	None	C00128 <=> C00326	CMP-N-acetylneuraminate <=> Glycoprotein
R01119	None	C00128 <=> C04799	CMP-N-acetylneuraminate <=> Colominic acid(non-reducing N- or O-acylneuraminyl residue)
R01120	None	C00128 <=> C05005	CMP-N-acetylneuraminate <=> Glycolipid
R01121	ATP:(R)-5-diphosphomevalonate carboxy-lyase (adding ATP	C00002 + C01143 <=> C00008 + C00009 + C00129 + C00011	ATP + (R)-5-Diphosphomevalonate <=> ADP + Orthophosphate + Isopentenyl diphosphate + CO2
R01122	delta2-isopentenyl-diphosphate:tRNA isopentenyltransferase	C00235 + C00066 <=> C00013 + C04432	Dimethylallyl diphosphate + tRNA <=> Diphosphate + tRNA containing 6-isopentenyladenosine
R01123	Isopentenyl-diphosphate delta3-delta2-isomerase	C00129 <=> C00235	Isopentenyl diphosphate <=> Dimethylallyl diphosphate
R01126	Inosine 5'-monophosphate phosphohydrolase	C00130 + C00001 <=> C00294 + C00009	IMP + H2O <=> Inosine + Orthophosphate
R01127	IMP 1,2-hydrolase (decyclizing)	C00130 + C00001 <=> C04734	IMP + H2O <=> 1-(5'-Phosphoribosyl)-5-formamido-4-imidazolecarboxamide
R01128	5'-Inosinate phosphoribohydrolase	C00130 + C00001 <=> C00262 + C00117	IMP + H2O <=> Hypoxanthine + D-Ribose 5-phosphate
R01130	IMP:NAD+ oxidoreductase	C00130 + C00003 + C00001 <=> C00655 + C00004 + C00080	IMP + NAD+ + H2O <=> Xanthosine 5'-phosphate + NADH + H+
R01131	ATP:inosine 5'-phosphotransferase	C00002 + C00294 <=> C00008 + C00130	ATP + Inosine <=> ADP + IMP
R01132	IMP:diphosphate phospho-D-ribosyltransferase	C00130 + C00013 <=> C00262 + C00119	IMP + Diphosphate <=> Hypoxanthine + 5-Phospho-alpha-D-ribose 1-diphosphate
R01134	inosine-5'-phosphate:NADP+ oxidoreductase (aminating)	C00130 + C00014 + C00006 <=> C00144 + C00005 + C00080	IMP + NH3 + NADP+ <=> GMP + NADPH + H+
R01135	IMP:L-aspartate ligase (GDP-forming)	C00044 + C00130 + C00049 <=> C00035 + C00009 + C03794	GTP + IMP + L-Aspartate <=> GDP + Orthophosphate + N6-(1,2-Dicarboxyethyl)-AMP
R01137	ATP:dADP phosphotransferase	C00002 + C00206 <=> C00008 + C00131	ATP + dADP <=> ADP + dATP
R01138	dATP:pyruvate 2-O-phosphotransferase	C00131 + C00022 <=> C00206 + C00074	dATP + Pyruvate <=> dADP + Phosphoenolpyruvate
R01139	dATP:D-glucose 6-phosphotransferase	C00131 + C00031 <=> C00206 + C00092	dATP + D-Glucose <=> dADP + D-Glucose 6-phosphate
R01140	dATP:D-fructose 6-phosphotransferase	C00131 + C00095 <=> C00206 + C00085	dATP + D-Fructose <=> dADP + D-Fructose 6-phosphate
R01142	Methane,NADH:oxygen oxidoreductase (hydroxylating)	C01438 + C00007 + C00004 + C00080 <=> C00132 + C00003 + C00001	Methane + Oxygen + NADH + H+ <=> Methanol + NAD+ + H2O
R01143	methane,NADPH:oxygen oxidoreductase (hydroxylating)	C01438 + C00007 + C00005 + C00080 <=> C00132 + C00006 + C00001	Methane + Oxygen + NADPH + H+ <=> Methanol + NADP+ + H2O
R01144	Oxaloacetate-4-methyl-ester oxaloacetohydrolase	C03716 + C00001 <=> C00036 + C00132	Oxaloacetate 4-methyl ester + H2O <=> Oxaloacetate + Methanol
R01145	Monomethyl-sulfate sulfohydrolase	C02704 + C00001 <=> C00132 + C00059	Monomethyl sulfate + H2O <=> Methanol + Sulfate
R01146	methanol:ferricytochrome-c oxidoreductase	C00132 + 2 C00125 <=> C00067 + 2 C00126 + 2 C00080	Methanol + 2 Ferricytochrome c <=> Formaldehyde + 2 Ferrocytochrome c + 2 H+
R01147	Pyridoxamine-5'-phosphate:2-oxoglutarate aminotransferase	C00647 + C00022 <=> C00018 + C00133	Pyridoxamine phosphate + Pyruvate <=> Pyridoxal phosphate + D-Alanine
R01148	D-Alanine:2-oxoglutarate aminotransferase	C00133 + C00026 <=> C00022 + C00217	D-Alanine + 2-Oxoglutarate <=> Pyruvate + D-Glutamate
R01149	L-Glutamine:D-alanine gamma-glutamyltransferase	C00133 + C00064 <=> C00014 + C03738	D-Alanine + L-Glutamine <=> NH3 + gamma-L-Glutamyl-D-alanine
R01150	D-alanine:D-alanine ligase (ADP-forming)	C00002 + 2 C00133 <=> C00008 + C00009 + C00993	ATP + 2 D-Alanine <=> ADP + Orthophosphate + D-Alanyl-D-alanine
R01151	Putrescine:oxygen oxidoreductase (deaminating)	C00134 + C00007 + C00001 <=> C00555 + C00014 + C00027	Putrescine + Oxygen + H2O <=> 4-Aminobutyraldehyde + NH3 + H2O2
R01152	N-Carbamoylputrescine amidohydrolase	C00436 + C00001 <=> C00134 + C00011 + C00014	N-Carbamoylputrescine + H2O <=> Putrescine + CO2 + NH3
R01153	S-Adenosyl-L-methionine:putrescine N-methyltransferase	C00019 + C00134 <=> C00021 + C02723	S-Adenosyl-L-methionine + Putrescine <=> S-Adenosyl-L-homocysteine + N-Methylputrescine
R01154	acetyl-CoA:putrescine N-acetyltransferase	C00024 + C00134 <=> C00010 + C02714	Acetyl-CoA + Putrescine <=> CoA + N-Acetylputrescine
R01155	putrescine:2-oxoglutarate aminotransferase	C00134 + C00026 <=> C00555 + C00025	Putrescine + 2-Oxoglutarate <=> 4-Aminobutyraldehyde + L-Glutamate
R01156	N-Acetylputrescine acetylhydrolase	C02714 + C00001 <=> C00033 + C00134	N-Acetylputrescine + H2O <=> Acetate + Putrescine
R01157	Agmatine amidinohydrolase	C00179 + C00001 <=> C00134 + C00086	Agmatine + H2O <=> Putrescine + Urea
R01158	L-Histidinol:NAD+ oxidoreductase	C00860 + 2 C00003 + C00001 <=> C00135 + 2 C00004 + 2 C00080	L-Histidinol + 2 NAD+ + H2O <=> L-Histidine + 2 NADH + 2 H+
R01159	S-adenosyl-L-methionine:L-histidine N-methyltransferase	C00135 + C00019 <=> C01152 + C00021	L-Histidine + S-Adenosyl-L-methionine <=> N(pi)-Methyl-L-histidine + S-Adenosyl-L-homocysteine
R01160	acetyl-CoA:L-histidine N-acetyltransferase	C00024 + C00135 <=> C00010 + C02997	Acetyl-CoA + L-Histidine <=> CoA + N-Acetyl-L-histidine
R01161	L-histidine:2-oxoglutarate aminotransferase	C00135 + C00026 <=> C03277 + C00025	L-Histidine + 2-Oxoglutarate <=> Imidazol-5-yl-pyruvate + L-Glutamate
R01163	L-Histidinal:NAD+ oxidoreductase	C01929 + C00001 + C00003 <=> C00135 + C00004 + C00080	L-Histidinal + H2O + NAD+ <=> L-Histidine + NADH + H+
R01164	L-Histidine:beta-alanine ligase (AMP-forming)	C00002 + C00135 + C00099 <=> C00020 + C00013 + C00386	ATP + L-Histidine + beta-Alanine <=> AMP + Diphosphate + Carnosine
R01166	Nalpha-(beta-alanyl)-L-histidine hydrolase	C00386 + C00001 <=> C00099 + C00135	Carnosine + H2O <=> beta-Alanine + L-Histidine
R01167	L-histidine carboxy-lyase (histamine-forming)	C00135 <=> C00388 + C00011	L-Histidine <=> 1H-Imidazole-4-ethanamine + CO2
R01168	L-histidine ammonia-lyase (urocanate-forming)	C00135 <=> C00785 + C00014	L-Histidine <=> Urocanate + NH3
R01169	S-adenosyl-L-methionine:L-histidine Nalpha-methyltransferase	C00135 + 3 C00019 + C00080 <=> C05575 + 3 C00021	L-Histidine + 3 S-Adenosyl-L-methionine + H+ <=> Hercynine + 3 S-Adenosyl-L-homocysteine
R01171	Butanoyl-CoA:(acceptor) 2,3-oxidoreductase	C00136 + C00003 <=> C00877 + C00004 + C00080	Butanoyl-CoA + NAD+ <=> Crotonoyl-CoA + NADH + H+
R01172	butanal:NAD+ oxidoreductase (CoA-acylating)	C01412 + C00010 + C00003 <=> C00136 + C00004 + C00080	Butanal + CoA + NAD+ <=> Butanoyl-CoA + NADH + H+
R01173	butanal:NADP+ oxidoreductase (CoA-acylating)	C01412 + C00010 + C00006 <=> C00136 + C00005 + C00080	Butanal + CoA + NADP+ <=> Butanoyl-CoA + NADPH + H+
R01174	butanoyl-CoA:phosphate butanoyltransferase	C00136 + C00009 <=> C00010 + C02527	Butanoyl-CoA + Orthophosphate <=> CoA + Butanoylphosphate
R01175	Butanoyl-CoA:oxygen 2-oxidoreductase	C00136 + C00016 <=> C01352 + C00877	Butanoyl-CoA + FAD <=> FADH2 + Crotonoyl-CoA
R01176	Butanoate:CoA ligase (AMP-forming)	C00002 + C00246 + C00010 <=> C00020 + C00013 + C00136	ATP + Butanoic acid + CoA <=> AMP + Diphosphate + Butanoyl-CoA
R01177	butanoyl-CoA:acetyl-CoA C-butanoyltransferase	C00024 + C00136 <=> C00010 + C05269	Acetyl-CoA + Butanoyl-CoA <=> CoA + 3-Oxohexanoyl-CoA
R01178	butanoyl-CoA:acceptor 2,3-oxidoreductase	C00136 + C00028 <=> C00877 + C00030	Butanoyl-CoA + Acceptor <=> Crotonoyl-CoA + Reduced acceptor
R01179	Butanoyl-CoA:acetate CoA-transferase	C00136 + C00033 <=> C00246 + C00024	Butanoyl-CoA + Acetate <=> Butanoic acid + Acetyl-CoA
R01180	butanoyl-CoA:glyoxylate C-butanoyltransferase (thioester-hydrolysing, 1-carboxypropyl-forming)	C01989 + C00010 <=> C00136 + C00001 + C00048	3-Ethylmalate + CoA <=> Butanoyl-CoA + H2O + Glyoxylate
R01181	2-Methylpropanoyl-CoA CoA-carbonylmutase	C00630 <=> C00136	2-Methylpropanoyl-CoA <=> Butanoyl-CoA
R01182	ATP:myo-inositol 1-phosphotransferase	C00002 + C00137 <=> C00008 + C01177	ATP + myo-Inositol <=> ADP + Inositol 1-phosphate
R01183	myo-Inositol:NAD+ 2-oxidoreductase	C00137 + C00003 <=> C00691 + C00004 + C00080	myo-Inositol + NAD+ <=> 2,4,6/3,5-Pentahydroxycyclohexanone + NADH + H+
R01184	myo-Inositol:oxygen oxidoreductase	C00137 + C00007 <=> C00191 + C00001	myo-Inositol + Oxygen <=> D-Glucuronate + H2O
R01185	1D-myo-Inositol 1-phosphate phosphohydrolase	C01177 + C00001 <=> C00137 + C00009	Inositol 1-phosphate + H2O <=> myo-Inositol + Orthophosphate
R01186	1D-myo-Inositol 4-phosphate phosphohydrolase	C03546 + C00001 <=> C00137 + C00009	myo-Inositol 4-phosphate + H2O <=> myo-Inositol + Orthophosphate
R01187	1D-myo-Inositol 3-phosphate phosphohydrolase	C04006 + C00001 <=> C00137 + C00009	1D-myo-Inositol 3-phosphate + H2O <=> myo-Inositol + Orthophosphate
R01188	S-adenosyl-L-methionine:1D-myo-inositol 1-O-methyltransferase	C00019 + C00137 <=> C00021 + C03659	S-Adenosyl-L-methionine + myo-Inositol <=> S-Adenosyl-L-homocysteine + 1-O-Methyl-myo-inositol
R01189	S-adenosyl-L-methionine:1D-myo-inositol 3-O-methyltransferase	C00019 + C00137 <=> C00021 + C03660	S-Adenosyl-L-methionine + myo-Inositol <=> S-Adenosyl-L-homocysteine + 3-O-Methyl-myo-inositol
R01190	S-adenosyl-L-methionine:1D-myo-inositol 4-methyltransferase	C00019 + C00137 <=> C00021 + C06352	S-Adenosyl-L-methionine + myo-Inositol <=> S-Adenosyl-L-homocysteine + 4-O-Methyl-myo-inositol
R01192	UDP-galactose:myo-inositol 3-alpha-D-galactosyltransferase	C00052 + C00137 <=> C00015 + C01235	UDP-D-galactose + myo-Inositol <=> UDP + alpha-D-Galactosyl-(1->3)-1D-myo-inositol
R01193	1-(sn-glycero-3-phospho)-1D-myo-inositol glycerophosphohydrolase	C01225 + C00001 <=> C00137 + C00093	sn-glycero-3-Phospho-1-inositol + H2O <=> myo-Inositol + sn-Glycerol 3-phosphate
R01194	3-O-alpha-D-Galactosyl-1D-myo-inositol galactohydrolase	C01235 + C00001 <=> C00137 + C00124	alpha-D-Galactosyl-(1->3)-1D-myo-inositol + H2O <=> myo-Inositol + D-Galactose
R01195	Ferredoxin:NADP+ oxidoreductase	2 C00138 + C00006 + C00080 <=> 2 C00139 + C00005	2 Reduced ferredoxin + NADP+ + H+ <=> 2 Oxidized ferredoxin + NADPH
R01196	pyruvate:ferredoxin 2-oxidoreductase (CoA-acetylating)	2 C00138 + C00024 + C00011 + 2 C00080 <=> 2 C00139 + C00022 + C00010	2 Reduced ferredoxin + Acetyl-CoA + CO2 + 2 H+ <=> 2 Oxidized ferredoxin + Pyruvate + CoA
R01197	2-oxoglutarate:ferredoxin oxidoreductase (decarboxylating)	2 C00138 + C00091 + C00011 + 2 C00080 <=> 2 C00139 + C00026 + C00010	2 Reduced ferredoxin + Succinyl-CoA + CO2 + 2 H+ <=> 2 Oxidized ferredoxin + 2-Oxoglutarate + CoA
R01199	2-oxobutanoate:ferredoxin 2-oxidoreductase (CoA-propanoylating)	2 C00139 + C00109 + C00010 <=> 2 C00138 + C00100 + C00011 + 2 C00080	2 Oxidized ferredoxin + 2-Oxobutanoate + CoA <=> 2 Reduced ferredoxin + Propanoyl-CoA + CO2 + 2 H+
R01200	N-Acetyl-D-glucosamine amidohydrolase	C00140 + C00001 <=> C00329 + C00033	N-Acetyl-D-glucosamine + H2O <=> D-Glucosamine + Acetate
R01201	ATP:N-acetyl-D-glucosamine 6-phosphotransferase	C00002 + C00140 <=> C00008 + C00357	ATP + N-Acetyl-D-glucosamine <=> ADP + N-Acetyl-D-glucosamine 6-phosphate
R01202	N-Acetyl-D-glucosamine:NAD+ 1-oxidoreductase	C00140 + C00003 + C00001 <=> C01133 + C00004 + C00080	N-Acetyl-D-glucosamine + NAD+ + H2O <=> N-Acetyl-D-glucosaminate + NADH + H+
R01203	N-acetyl-D-glucosamine:oxygen 1-oxidoreductase	C00140 + C00007 + C00001 <=> C01133 + C00027	N-Acetyl-D-glucosamine + Oxygen + H2O <=> N-Acetyl-D-glucosaminate + H2O2
R01204	Acetyl-CoA:D-glucosamine N-acetyltransferase	C00024 + C00329 <=> C00010 + C00140	Acetyl-CoA + D-Glucosamine <=> CoA + N-Acetyl-D-glucosamine
R01205	UDP-galactose:N-acetyl-D-glucosamine 4-beta-D-galactosyltransferase	C00052 + C00140 <=> C00015 + C00611	UDP-D-galactose + N-Acetyl-D-glucosamine <=> UDP + N-Acetyllactosamine
R01206	[1,4-(N-Acetyl-beta-D-glucosaminyl)]n glycanohydrolase	C00461 + C00001 <=> C00140 + C00461	Chitin + H2O <=> N-Acetyl-D-glucosamine + Chitin
R01207	N-acetyl-D-glucosamine 2-epimerase	C00140 <=> C00645	N-Acetyl-D-glucosamine <=> N-Acetyl-D-mannosamine
R01209	2,3-Dihydroxy-3-methylbutanoate hydro-lyase	C04039 <=> C00141 + C00001	2,3-Dihydroxy-3-methylbutanoate <=> 3-Methyl-2-oxobutanoic acid + H2O
R01210	3-methyl-2-oxobutanoate:NAD+ oxidoreductase (CoA-mehtylpropanoylating)	C00141 + C00010 + C00003 <=> C00630 + C00011 + C00004 + C00080	3-Methyl-2-oxobutanoic acid + CoA + NAD+ <=> 2-Methylpropanoyl-CoA + CO2 + NADH + H+
R01211	(R)-3,3-Dimethylmalate:NAD+ oxidoreductase (decarboxylating)	C01088 + C00003 <=> C00141 + C00011 + C00004 + C00080	(R)-3,3-Dimethylmalate + NAD+ <=> 3-Methyl-2-oxobutanoic acid + CO2 + NADH + H+
R01212	L-valine:NADP+ oxidoreductase (deaminating)	C00183 + C00006 + C00001 <=> C00141 + C00014 + C00005 + C00080	L-Valine + NADP+ + H2O <=> 3-Methyl-2-oxobutanoic acid + NH3 + NADPH + H+
R01213	acetyl-CoA:3-methyl-2-oxobutanoate C-acetyltransferase (thioester-hydrolysing, carboxymethyl-forming)	C02504 + C00010 <=> C00024 + C00141 + C00001	(2S)-2-Isopropylmalate + CoA <=> Acetyl-CoA + 3-Methyl-2-oxobutanoic acid + H2O
R01214	L-Valine:2-oxoglutarate aminotransferase	C00183 + C00026 <=> C00141 + C00025	L-Valine + 2-Oxoglutarate <=> 3-Methyl-2-oxobutanoic acid + L-Glutamate
R01215	L-Valine:pyruvate aminotransferase	C00183 + C00022 <=> C00141 + C00041	L-Valine + Pyruvate <=> 3-Methyl-2-oxobutanoic acid + L-Alanine
R01216	2-dehydropantoate formaldehyde-lyase (3-methyl-2-oxobutanoate-forming)	C00966 <=> C00141 + C00067	2-Dehydropantoate <=> 3-Methyl-2-oxobutanoic acid + Formaldehyde
R01217	5-methyltetrahydrofolate:ferredoxin oxidoreductase	C00143 + 2 C00138 + 2 C00080 <=> C00440 + 2 C00139	5,10-Methylenetetrahydrofolate + 2 Reduced ferredoxin + 2 H+ <=> 5-Methyltetrahydrofolate + 2 Oxidized ferredoxin
R01218	5,10-methylenetetrahydrofolate:NAD+ oxidoreductase	C00143 + C00003 <=> C00445 + C00004	5,10-Methylenetetrahydrofolate + NAD+ <=> 5,10-Methenyltetrahydrofolate + NADH
R01220	5,10-methylenetetrahydrofolate:NADP+ oxidoreductase	C00143 + C00006 <=> C00445 + C00005	5,10-Methylenetetrahydrofolate + NADP+ <=> 5,10-Methenyltetrahydrofolate + NADPH
R01221	glycine synthase	C00037 + C00101 + C00003 <=> C00143 + C00014 + C00011 + C00004 + C00080	Glycine + Tetrahydrofolate + NAD+ <=> 5,10-Methylenetetrahydrofolate + NH3 + CO2 + NADH + H+
R01224	5-methyltetrahydrofolate:NADP+ oxidoreductase	C00440 + C00006 <=> C00143 + C00005 + C00080	5-Methyltetrahydrofolate + NADP+ <=> 5,10-Methylenetetrahydrofolate + NADPH + H+
R01225	5,10-Methylenetetrahydrofolate:D-alanine 2-hydroxymethyltransferase	C00143 + C00133 + C00001 <=> C00101 + C02115	5,10-Methylenetetrahydrofolate + D-Alanine + H2O <=> Tetrahydrofolate + 2-Methylserine
R01226	5,10-Methylenetetrahydrofolate:3-methyl-2-oxobutanoate hydroxymethyltransferase	C00143 + C00141 + C00001 <=> C00101 + C00966	5,10-Methylenetetrahydrofolate + 3-Methyl-2-oxobutanoic acid + H2O <=> Tetrahydrofolate + 2-Dehydropantoate
R01227	Guanosine 5'-monophosphate phosphohydrolase	C00144 + C00001 <=> C00387 + C00009	GMP + H2O <=> Guanosine + Orthophosphate
R01228	ATP:guanosine 5'-phosphotransferase	C00002 + C00387 <=> C00008 + C00144	ATP + Guanosine <=> ADP + GMP
R01229	GMP:diphosphate 5-phospho-alpha-D-ribosyltransferase	C00144 + C00013 <=> C00242 + C00119	GMP + Diphosphate <=> Guanine + 5-Phospho-alpha-D-ribose 1-diphosphate
R01230	Xanthosine-5'-phosphate:ammonia ligase (AMP-forming)	C00002 + C00655 + C00014 <=> C00020 + C00013 + C00144	ATP + Xanthosine 5'-phosphate + NH3 <=> AMP + Diphosphate + GMP
R01231	Xanthosine-5'-phosphate:L-glutamine amido-ligase (AMP-forming)	C00002 + C00655 + C00064 + C00001 <=> C00020 + C00013 + C00144 + C00025	ATP + Xanthosine 5'-phosphate + L-Glutamine + H2O <=> AMP + Diphosphate + GMP + L-Glutamate
R01232	P1,P4-bis(5'-guanosyl)-tetraphosphate guanylylhydrolase	C01261 + C00001 <=> C00044 + C00144	P1,P4-Bis(5'-guanosyl) tetraphosphate + H2O <=> GTP + GMP
R01233	GDPglucose sugarphosphohydrolase	C00394 + C00001 <=> C00144 + C00103	GDP-glucose + H2O <=> GMP + D-Glucose 1-phosphate
R01234	Guanosine 3',5'-cyclic phosphate 5'-nucleotidohydrolase	C00942 + C00001 <=> C00144	3',5'-Cyclic GMP + H2O <=> GMP
R01235	None	C00145 + C00019 <=> C00297 + C00021	Thiol + S-Adenosyl-L-methionine <=> Sulfide + S-Adenosyl-L-homocysteine
R01236	3'-Phosphoadenylylsulfate:thiol S-sulfotransferase	C00053 + C00145 <=> C00054 + C02885	3'-Phosphoadenylyl sulfate + Thiol <=> Adenosine 3',5'-bisphosphate + S-Alkyl thiosulfate
R01237	Thioglucoside glucohydrolase	C02085 + C00001 <=> C00145 + C11477	Thioglucoside + H2O <=> Thiol + Sugar
R01238	4-hydroxybenzoate carboxy-lyase (phenol-forming)	C00156 <=> C00146 + C00011	4-Hydroxybenzoate <=> Phenol + CO2
R01239	S-Adenosyl-L-methionine:phenol O-methyltransferase	C00019 + C00146 <=> C00021 + C01403	S-Adenosyl-L-methionine + Phenol <=> S-Adenosyl-L-homocysteine + Anisole
R01240	UDP-glucose:phenol beta-D-glucosyltransferase	C00029 + C15584 <=> C00015 + C03097	UDP-glucose + Phenols <=> UDP + Aryl beta-D-glucoside
R01241	phenyl acetate acetylhydrolase	C00146 + C00033 <=> C00548 + C00001	Phenol + Acetate <=> Phenyl acetate + H2O
R01242	3'-Phosphoadenylylsulfate:phenol sulfotransferase	C00053 + C15584 <=> C00054 + C00850	3'-Phosphoadenylyl sulfate + Phenols <=> Adenosine 3',5'-bisphosphate + Aryl sulfate
R01243	aryl-sulfate sulfohydrolase	C00850 + C00001 <=> C15584 + C00059	Aryl sulfate + H2O <=> Phenols + Sulfate
R01244	Adenine aminohydrolase	C00147 + C00001 <=> C00262 + C00014	Adenine + H2O <=> Hypoxanthine + NH3
R01245	Adenosine ribohydrolase	C00212 + C00001 <=> C00147 + C00121	Adenosine + H2O <=> Adenine + D-Ribose
R01246	L-proline:NAD+ 2-oxidoreductase	C00148 + C00003 <=> C03564 + C00004 + C00080	L-Proline + NAD+ <=> 1-Pyrroline-2-carboxylate + NADH + H+
R01248	L-Proline:NAD+ 5-oxidoreductase	C00148 + C00003 <=> C03912 + C00004 + C00080	L-Proline + NAD+ <=> (S)-1-Pyrroline-5-carboxylate + NADH + H+
R01249	L-proline:NADP+ 2-oxidoreductase	C00148 + C00006 <=> C03564 + C00005 + C00080	L-Proline + NADP+ <=> 1-Pyrroline-2-carboxylate + NADPH + H+
R01251	L-Proline:NADP+ 5-oxidoreductase	C00148 + C00006 <=> C03912 + C00005 + C00080	L-Proline + NADP+ <=> (S)-1-Pyrroline-5-carboxylate + NADPH + H+
R01252	L-Proline,2-oxoglutarate:oxygen oxidoreductase (4-hydroxylating)	C00148 + C00026 + C00007 <=> C01157 + C00042 + C00011	L-Proline + 2-Oxoglutarate + Oxygen <=> trans-4-Hydroxy-L-proline + Succinate + CO2
R01253	L-proline:(acceptor) oxidoreductase	C00148 + C00028 <=> C03912 + C00030	L-Proline + Acceptor <=> (S)-1-Pyrroline-5-carboxylate + Reduced acceptor
R01255	proline racemase	C00148 <=> C00763	L-Proline <=> D-Proline
R01256	(S)-Malate:CoA ligase (ADP-forming)	C00002 + C00149 + C00010 <=> C00008 + C00009 + C04348	ATP + (S)-Malate + CoA <=> ADP + Orthophosphate + (3S)-3-Carboxy-3-hydroxypropanoyl-CoA
R01257	(S)-Malate:(acceptor) oxidoreductase	C00149 + C00016 <=> C01352 + C00036	(S)-Malate + FAD <=> FADH2 + Oxaloacetate
R01258	L-amino-aicd:NAD+ oxidoreductase (deaminating)	C00151 + C00003 + C00001 <=> C00161 + C00014 + C00004 + C00080	L-Amino acid + NAD+ + H2O <=> 2-Oxo acid + NH3 + NADH + H+
R01259	L-Amino-acid:oxygen oxidoreductase (deaminating)	C00151 + C00001 + C00007 <=> C00161 + C00014 + C00027	L-Amino acid + H2O + Oxygen <=> 2-Oxo acid + NH3 + H2O2
R01260	L-amino acid,NADPH:oxygen oxidoreductase (N-hydroxylating)	C00151 + C00007 + C00005 <=> C05710 + C00006 + C00001	L-Amino acid + Oxygen + NADPH <=> N-Hydroxy-amino acid + NADP+ + H2O
R01261	L-Alanine:2-oxo-acid aminotransferase	C00041 + C00161 <=> C00022 + C00151	L-Alanine + 2-Oxo acid <=> Pyruvate + L-Amino acid
R01262	glutathione:L-amino-acid 5-glutamyltransferase	C00051 + C00151 <=> C01419 + C03740	Glutathione + L-Amino acid <=> Cys-Gly + (5-L-Glutamyl)-L-amino acid
R01263	N-Acyl-L-amino-acid amidohydrolase	C02850 + C00001 <=> C00060 + C00151	N-Acyl-L-amino acid + H2O <=> Carboxylate + L-Amino acid
R01264	N-Methyl-L-amino-acid:oxygen oxidoreductase (demethylating)	C03148 + C00001 + C00007 <=> C00151 + C00067 + C00027	N-Methyl-L-amino acid + H2O + Oxygen <=> L-Amino acid + Formaldehyde + H2O2
R01265	amino-acid racemase	C00151 <=> C00405	L-Amino acid <=> D-Amino acid
R01266	1-beta-Aspartyl-N-acetyl-D-glucosaminylamine L-asparaginohydrolase	C04540 + C00001 <=> C00140 + C00152	N4-(Acetyl-beta-D-glucosaminyl)asparagine + H2O <=> N-Acetyl-D-glucosamine + L-Asparagine
R01267	L-asparagine hydro-lyase (3-cyanoalanine-forming)	C00152 <=> C02512 + C00001	L-Asparagine <=> 3-Cyano-L-alanine + H2O
R01268	Nicotinamide amidohydrolase	C00153 + C00001 <=> C00253 + C00014	Nicotinamide + H2O <=> Nicotinate + NH3
R01269	S-Adenosyl-L-methionine:nicotinamide N-methyltransferase	C00019 + C00153 + C00080 <=> C00021 + C02918	S-Adenosyl-L-methionine + Nicotinamide + H+ <=> S-Adenosyl-L-homocysteine + 1-Methylnicotinamide
R01270	Nicotinamide D-ribonucleotide phosphoribohydrolase	C00455 + C00001 <=> C00153 + C00117	Nicotinamide D-ribonucleotide + H2O <=> Nicotinamide + D-Ribose 5-phosphate
R01271	nicotinamide-D-ribonucleotide:diphosphate phospho-alpha-D-ribosyltransferase	C00455 + C00013 <=> C00153 + C00119	Nicotinamide D-ribonucleotide + Diphosphate <=> Nicotinamide + 5-Phospho-alpha-D-ribose 1-diphosphate
R01273	N-ribosylnicotinamide ribohydrolase	C03150 + C00001 <=> C00153 + C00121	N-Ribosylnicotinamide + H2O <=> Nicotinamide + D-Ribose
R01274	Palmitoyl-CoA hydrolase	C00154 + C00001 <=> C00010 + C00249	Palmitoyl-CoA + H2O <=> CoA + Hexadecanoic acid
R01277	hexadecanal:NAD+ oxidoreductase (CoA-acylating)	C00517 + C00010 + C00003 <=> C00154 + C00004 + C00080	Hexadecanal + CoA + NAD+ <=> Palmitoyl-CoA + NADH + H+
R01278	hexadecanoyl-CoA:NADP+ trans-2-oxidoreductase	C00154 + C00006 <=> C05272 + C00005 + C00080	Palmitoyl-CoA + NADP+ <=> trans-Hexadec-2-enoyl-CoA + NADPH + H+
R01279	Palmitoyl-CoA:oxygen 2-oxidoreductase	C00154 + C00016 <=> C05272 + C01352	Palmitoyl-CoA + FAD <=> trans-Hexadec-2-enoyl-CoA + FADH2
R01280	Palmitate:CoA ligase (AMP-forming)	C00002 + C00249 + C00010 <=> C00020 + C00154 + C00013	ATP + Hexadecanoic acid + CoA <=> AMP + Palmitoyl-CoA + Diphosphate
R01281	Palmitoyl-CoA:L-serine C-palmitoyltransferase (decarboxylating)	C00154 + C00065 <=> C02934 + C00010 + C00011	Palmitoyl-CoA + L-Serine <=> 3-Dehydrosphinganine + CoA + CO2
R01282	None	C00154 + C00028 <=> C05272 + C00030	Palmitoyl-CoA + Acceptor <=> trans-Hexadec-2-enoyl-CoA + Reduced acceptor
R01283	L-homocysteine hydrogen-sulfide-lyase (deaminating	C00155 + C00001 <=> C00283 + C00014 + C00109	L-Homocysteine + H2O <=> Hydrogen sulfide + NH3 + 2-Oxobutanoate
R01285	Cystathionine L-homocysteine-lyase (deaminating)	C00542 + C00001 <=> C00155 + C00014 + C00022	Cystathionine + H2O <=> L-Homocysteine + NH3 + Pyruvate
R01286	L-cystathionine L-homocysteine-lyase (deaminating	C02291 + C00001 <=> C00155 + C00014 + C00022	L-Cystathionine + H2O <=> L-Homocysteine + NH3 + Pyruvate
R01287	O-acetyl-L-homoserine:hydrogen sulfide S-(3-amino-3-carboxypropyl)transferase	C01077 + C00283 <=> C00155 + C00033	O-Acetyl-L-homoserine + Hydrogen sulfide <=> L-Homocysteine + Acetate
R01288	O4-succinyl-L-homoserine:hydrogen sulfide S-(3-amino-3-carboxypropyl)transferase	C01118 + C00283 <=> C00155 + C00042	O-Succinyl-L-homoserine + Hydrogen sulfide <=> L-Homocysteine + Succinate
R01289	L-Serine hydro-lyase (adding homocysteine)	C00065 + C00155 <=> C00542 + C00001	L-Serine + L-Homocysteine <=> Cystathionine + H2O
R01290	L-serine hydro-lyase (adding homocysteine	C00065 + C00155 <=> C02291 + C00001	L-Serine + L-Homocysteine <=> L-Cystathionine + H2O
R01291	S-(5-deoxy-D-ribos-5-yl)-L-homocysteine homocysteine-lyase [(4S)-4,5-dihydroxypentan-2,3-dione-forming]	C03539 <=> C11838 + C00155	S-Ribosyl-L-homocysteine <=> (4S)-4,5-Dihydroxypentan-2,3-dione + L-Homocysteine
R01292	Glutathione:homocystine oxidoreductase	C01817 + 2 C00051 <=> 2 C00155 + C00127	Homocystine + 2 Glutathione <=> 2 L-Homocysteine + Glutathione disulfide
R01293	4-hydroxybenzaldehyde:NAD+ oxidoreductase	C00633 + C00003 + C00001 <=> C00156 + C00004 + C00080	4-Hydroxybenzaldehyde + NAD+ + H2O <=> 4-Hydroxybenzoate + NADH + H+
R01294	4-Hydroxybenzaldehyde:NADP+ oxidoreductase	C00633 + C00006 + C00001 <=> C00156 + C00005 + C00080	4-Hydroxybenzaldehyde + NADP+ + H2O <=> 4-Hydroxybenzoate + NADPH + H+
R01295	benzoate,NADPH:oxygen oxidoreductase (4-hydroxylating)	C00180 + C00007 + C00005 + C00080 <=> C00156 + C00006 + C00001	Benzoate + Oxygen + NADPH + H+ <=> 4-Hydroxybenzoate + NADP+ + H2O
R01296	4-hydroxybenzoate,NADH:oxygen oxidoreductase (3-hydroxylating)	C00156 + C00007 + C00004 + C00080 <=> C00230 + C00003 + C00001	4-Hydroxybenzoate + Oxygen + NADH + H+ <=> 3,4-Dihydroxybenzoate + NAD+ + H2O
R01297	4-hydroxybenzoate,NADH:oxygen oxidoreductase (1-hydroxylating, decarboxylating)	C00156 + C00007 + C00004 + C00080 <=> C00530 + C00011 + C00003 + C00001	4-Hydroxybenzoate + Oxygen + NADH + H+ <=> p-Benzenediol + CO2 + NAD+ + H2O
R01298	4-hydroxybenzoate,NADPH:oxygen oxidoreductase (3-hydroxylating)	C00156 + C00007 + C00005 + C00080 <=> C00230 + C00006 + C00001	4-Hydroxybenzoate + Oxygen + NADPH + H+ <=> 3,4-Dihydroxybenzoate + NADP+ + H2O
R01299	4-hydroxybenzoate,NADPH:oxygen oxidoreductase (1-hydroxylating, decarboxylating)	C00156 + C00007 + C00005 + C00080 <=> C00530 + C00011 + C00006 + C00001	4-Hydroxybenzoate + Oxygen + NADPH + H+ <=> p-Benzenediol + CO2 + NADP+ + H2O
R01300	4-Hydroxybenzoate:CoA ligase (AMP-forming)	C00002 + C00156 + C00010 <=> C00020 + C00013 + C02949	ATP + 4-Hydroxybenzoate + CoA <=> AMP + Diphosphate + 4-Hydroxybenzoyl-CoA
R01301	4-Hydroxybenzoyl-CoA hydrolase	C02949 + C00001 <=> C00156 + C00010	4-Hydroxybenzoyl-CoA + H2O <=> 4-Hydroxybenzoate + CoA
R01302	chorismate pyruvate-lyase (4-hydroxybenzoate-forming)	C00156 + C00022 <=> C00251	4-Hydroxybenzoate + Pyruvate <=> Chorismate
R01303	None	C00156 + C00028 + C00001 <=> C00633 + C00030 + C00007	4-Hydroxybenzoate + Acceptor + H2O <=> 4-Hydroxybenzaldehyde + Reduced acceptor + Oxygen
R01304	UDP-glucose:4-hydroxybenzoate 4-O-beta-D-glucosyltransferase	C00029 + C00156 <=> C00015 + C03993	UDP-glucose + 4-Hydroxybenzoate <=> UDP + 4-(beta-D-Glucosyloxy)benzoate
R01305	2,4'-dihydroxyacetophenone oxidoreductase (C-C-bond-cleaving)	C13635 + C00007 <=> C00156 + C00058	4-Hydroxyphenacyl alcohol + Oxygen <=> 4-Hydroxybenzoate + Formate
R01306	4-Methoxybenzoate,hydrogen-donor:oxygen oxidoreductase (O-demethylating)	C02519 + C00030 + C00007 <=> C00156 + C00067 + C00028 + C00001	4-Methoxybenzoate + Reduced acceptor + Oxygen <=> 4-Hydroxybenzoate + Formaldehyde + Acceptor + H2O
R01307	4-Chlorobenzoate chlorohydrolase	C02370 + C00001 <=> C00156 + C00698 + C00080	4-Chlorobenzoate + H2O <=> 4-Hydroxybenzoate + Cl- + H+
R01308	None	C00156 + C00033 + C00004 + C00080 <=> C00811 + 2 C00001 + C00003	4-Hydroxybenzoate + Acetate + NADH + H+ <=> 4-Coumarate + 2 H2O + NAD+
R01309	phosphatidylcholine acylhydrolase	C00157 + 2 C00001 <=> C00670 + 2 C00162	Phosphatidylcholine + 2 H2O <=> sn-glycero-3-Phosphocholine + 2 Fatty acid
R01310	Phosphatidylcholine phosphatidohydrolase	C00157 + C00001 <=> C00416 + C00114	Phosphatidylcholine + H2O <=> Phosphatidate + Choline
R01312	Phosphatidylcholine cholinephosphohydrolase	C00157 + C00001 <=> C00641 + C00588	Phosphatidylcholine + H2O <=> 1,2-Diacyl-sn-glycerol + Choline phosphate
R01313	Phosphatidylcholine 2-acylhydrolase	C00157 + C00001 <=> C04230 + C00060	Phosphatidylcholine + H2O <=> 1-Acyl-sn-glycero-3-phosphocholine + Carboxylate
R01314	Phosphatidylcholine 1-acylhydrolase	C00157 + C00001 <=> C04233 + C00060	Phosphatidylcholine + H2O <=> 2-Acyl-sn-glycero-3-phosphocholine + Carboxylate
R01315	Phosphatidylcholine 2-acylhydrolase	C00157 + C00001 <=> C04230 + C00162	Phosphatidylcholine + H2O <=> 1-Acyl-sn-glycero-3-phosphocholine + Fatty acid
R01316	Phosphatidylcholine 1-acylhydrolase	C00157 + C00001 <=> C04233 + C00162	Phosphatidylcholine + H2O <=> 2-Acyl-sn-glycero-3-phosphocholine + Fatty acid
R01317	Phosphatidylcholine 2-acylhydrolase	C00157 + C00001 <=> C04230 + C00219	Phosphatidylcholine + H2O <=> 1-Acyl-sn-glycero-3-phosphocholine + (5Z,8Z,11Z,14Z)-Icosatetraenoic acid
R01318	Acyl-CoA:1-acyl-sn-glycero-3-phosphocholine O-acyltransferase	C00040 + C04230 <=> C00010 + C00157	Acyl-CoA + 1-Acyl-sn-glycero-3-phosphocholine <=> CoA + Phosphatidylcholine
R01319	Acyl-CoA:2-acyl-sn-glycero-3-phosphocholine O-acyltransferase	C00040 + C04233 <=> C00010 + C00157	Acyl-CoA + 2-Acyl-sn-glycero-3-phosphocholine <=> CoA + Phosphatidylcholine
R01320	S-Adenosyl-L-methionine:phosphatidyl-N-dimethylethanolamine N-methyltransferase	C00019 + C04308 <=> C00021 + C00157	S-Adenosyl-L-methionine + Phosphatidyl-N-dimethylethanolamine <=> S-Adenosyl-L-homocysteine + Phosphatidylcholine
R01321	CDP-choline:1,2-diacyl-sn-glycerol cholinephosphotransferase	C00307 + C00641 <=> C00055 + C00157	CDP-choline + 1,2-Diacyl-sn-glycerol <=> CMP + Phosphatidylcholine
R01322	Citrate:CoA ligase (ADP-forming)	C00002 + C00158 + C00010 <=> C00008 + C00009 + C00566	ATP + Citrate + CoA <=> ADP + Orthophosphate + (3S)-Citryl-CoA
R01323	Acetyl-CoA:citrate CoA-transferase	C00024 + C00158 <=> C00033 + C00566	Acetyl-CoA + Citrate <=> Acetate + (3S)-Citryl-CoA
R01324	citrate hydroxymutase	C00158 <=> C00311	Citrate <=> Isocitrate
R01325	citrate hydro-lyase (cis-aconitate-forming)	C00158 <=> C00417 + C00001	Citrate <=> cis-Aconitate + H2O
R01326	ATP:D-mannose 6-phosphotransferase	C00002 + C00159 <=> C00008 + C00275	ATP + D-Mannose <=> ADP + D-Mannose 6-phosphate
R01327	ITP:D-mannose 6-phosphotransferase	C00081 + C00159 <=> C00104 + C00275	ITP + D-Mannose <=> IDP + D-Mannose 6-phosphate
R01328	Dolichyl-beta-D-mannosyl-phosphate dolichylphosphohydrolase	C03862 + C00001 <=> C00110 + C00159	Dolichyl phosphate D-mannose + H2O <=> Dolichyl phosphate + D-Mannose
R01329	Epimelibiose galactohydrolase	C05400 + C00001 <=> C00159 + C00124	Epimelibiose + H2O <=> D-Mannose + D-Galactose
R01330	dATP:D-mannose 6-phosphotransferase	C00131 + C00159 <=> C00206 + C00275	dATP + D-Mannose <=> dADP + D-Mannose 6-phosphate
R01332	beta-D-mannan hydrolases	C02492 + 1 C00001 <=> 1 C00159	1,4-beta-D-Mannan + (n-1) H2O <=> n D-Mannose
R01333	glycolaldehyde:NAD+ oxidoreductase	C00266 + C00003 + C00001 <=> C00160 + C00004 + C00080	Glycolaldehyde + NAD+ + H2O <=> Glycolate + NADH + H+
R01334	2-Phosphoglycolate phosphohydrolase	C00988 + C00001 <=> C00160 + C00009	2-Phosphoglycolate + H2O <=> Glycolate + Orthophosphate
R01335	5-hydroxy-2,4-dioxopentanoate glycolylhydrolase	C00160 + C00022 <=> C05406 + C00001	Glycolate + Pyruvate <=> 5-Hydroxy-2,4-dioxopentanoate + H2O
R01336	carboxymethyloxysuccinate glycolate-lyase (fumarate-forming)	C03600 <=> C00122 + C00160	Carboxymethyloxysuccinate <=> Fumarate + Glycolate
R01337	2-Oxoaldehyde:NAD+ 2-oxidoreductase	C00538 + C00003 + C00001 <=> C00161 + C00004 + C00080	2-Oxoaldehyde + NAD+ + H2O <=> 2-Oxo acid + NADH + H+
R01338	2-oxoaldehyde:NADP+ oxidoreductase	C00538 + C00006 + C00001 <=> C00161 + C00005 + C00080	2-Oxoaldehyde + NADP+ + H2O <=> 2-Oxo acid + NADPH + H+
R01339	L-glutamate:2-oxo acid aminotransferase	C00161 + C00025 <=> C05167 + C00026	2-Oxo acid + L-Glutamate <=> alpha-Amino acid + 2-Oxoglutarate
R01340	D-Amino-acid:oxygen oxidoreductase (deaminating)	C00405 + C00001 + C00007 <=> C00161 + C00014 + C00027	D-Amino acid + H2O + Oxygen <=> 2-Oxo acid + NH3 + H2O2
R01341	(S)-2-Hydroxy-acid:oxygen 2-oxidoreductase	C02613 + C00007 <=> C00161 + C00027	(S)-2-Hydroxy acid + Oxygen <=> 2-Oxo acid + H2O2
R01342	D-Amino-acid:(acceptor) oxidoreductase (deaminating)	C05167 + C00001 + C00028 <=> C00161 + C00014 + C00030	alpha-Amino acid + H2O + Acceptor <=> 2-Oxo acid + NH3 + Reduced acceptor
R01343	L-Ornithine:2-oxo-acid aminotransferase	C00077 + C00161 <=> C01165 + C00151	L-Ornithine + 2-Oxo acid <=> L-Glutamate 5-semialdehyde + L-Amino acid
R01344	D-alanine:2-oxo acid aminotransferase	C00405 + C00022 <=> C00161 + C00133	D-Amino acid + Pyruvate <=> 2-Oxo acid + D-Alanine
R01346	L-Asparagine:2-oxo-acid aminotransferase	C00152 + C00161 <=> C02362 + C00151	L-Asparagine + 2-Oxo acid <=> 2-Oxosuccinamate + L-Amino acid
R01347	Fatty acid,reduced rubredoxin:oxygen oxidoreductase (omega-hydroxylating)	C00162 + C00007 + C00340 <=> C03547 + C00435 + C00001	Fatty acid + Oxygen + Reduced rubredoxin <=> omega-Hydroxy fatty acid + Oxidized rubredoxin + H2O
R01348	Fatty acid,reduced-flavoprotein:oxygen oxidoreductase (omega-hydroxylating)	C00162 + C00007 + C03024 <=> C03547 + C03161 + C00001	Fatty acid + Oxygen + Reduced flavoprotein <=> omega-Hydroxy fatty acid + Oxidized flavoprotein + H2O
R01349	S-Adenosyl-L-methionine:fatty-acid O-methyltransferase	C00019 + C00162 <=> C00021 + C03395	S-Adenosyl-L-methionine + Fatty acid <=> S-Adenosyl-L-homocysteine + Fatty acid methyl ester
R01350	Glycerol acylhydrolase	C00116 + C00162 <=> C00422	Glycerol + Fatty acid <=> Triacylglycerol
R01351	1-acylglycerol acylhydrolase	C01885 + C00001 <=> C00116 + C00162	1-Acylglycerol + H2O <=> Glycerol + Fatty acid
R01352	2-acylglycerol acylhydrolase	C02112 + C00001 <=> C00116 + C00162	2-Acylglycerol + H2O <=> Glycerol + Fatty acid
R01353	ATP:propanoate phosphotransferase	C00002 + C00163 <=> C00008 + C02876	ATP + Propanoate <=> ADP + Propanoyl phosphate
R01354	ATP:propanoate adenyltransferase	C00002 + C00163 <=> C00013 + C05983	ATP + Propanoate <=> Diphosphate + Propionyladenylate
R01355	2,3-Dimethylmalate pyruvate-lyase	C03652 <=> C00163 + C00022	(2R,3S)-2,3-Dimethylmalate <=> Propanoate + Pyruvate
R01357	Acetoacetate:CoA ligase (AMP-forming)	C00002 + C00164 + C00010 <=> C00020 + C00013 + C00332	ATP + Acetoacetate + CoA <=> AMP + Diphosphate + Acetoacetyl-CoA
R01358	Acetoacetyl-CoA hydrolase	C00332 + C00001 <=> C00164 + C00010	Acetoacetyl-CoA + H2O <=> Acetoacetate + CoA
R01359	Acetoacetyl-CoA:acetate CoA-transferase	C00332 + C00033 <=> C00164 + C00024	Acetoacetyl-CoA + Acetate <=> Acetoacetate + Acetyl-CoA
R01360	(S)-3-hydroxy-3-methylglutaryl-CoA acetoacetate-lyase (acetyl-CoA-forming)	C00356 <=> C00024 + C00164	(S)-3-Hydroxy-3-methylglutaryl-CoA <=> Acetyl-CoA + Acetoacetate
R01361	(R)-3-Hydroxybutanoate:NAD+ oxidoreductase	C01089 + C00003 <=> C00164 + C00004 + C00080	(R)-3-Hydroxybutanoate + NAD+ <=> Acetoacetate + NADH + H+
R01364	4-fumarylacetoacetate fumarylhydrolase	C00164 + C00122 <=> C01061 + C00001	Acetoacetate + Fumarate <=> 4-Fumarylacetoacetate + H2O
R01365	Butanoyl-CoA:acetoacetate CoA-transferase	C00136 + C00164 <=> C00246 + C00332	Butanoyl-CoA + Acetoacetate <=> Butanoic acid + Acetoacetyl-CoA
R01366	Acetoacetate carboxy-lyase (acetone-forming)	C00164 <=> C00207 + C00011	Acetoacetate <=> Acetone + CO2
R01367	Acetoacetate hydro-lyase (3-butynoate-forming)	C00164 <=> C06144 + C00001	Acetoacetate <=> 3-Butynoate + H2O
R01368	Acyl-CoA:2-acylglycerol O-acyltransferase	C00040 + C02112 <=> C00010 + C00165	Acyl-CoA + 2-Acylglycerol <=> CoA + Diacylglycerol
R01369	triacylglycerol acylhydrolase	C00422 + C00001 <=> C00165 + C00060	Triacylglycerol + H2O <=> Diacylglycerol + Carboxylate
R01370	Phenyllactate:NAD+ oxidoreductase	C05607 + C00003 <=> C00166 + C00004 + C00080	Phenyllactate + NAD+ <=> Phenylpyruvate + NADH + H+
R01371	Phenyllactate:NADP+ oxidoreductase	C05607 + C00006 <=> C00166 + C00005 + C00080	Phenyllactate + NADP+ <=> Phenylpyruvate + NADPH + H+
R01372	Phenylpyruvate:oxygen oxidoreductase (hydroxylating,decarboxylating)	C00166 + C00007 <=> C05852 + C00011	Phenylpyruvate + Oxygen <=> 2-Hydroxyphenylacetate + CO2
R01373	prephenate hydro-lyase (decarboxylating	C00254 <=> C00166 + C00001 + C00011	Prephenate <=> Phenylpyruvate + H2O + CO2
R01374	D-phenylalanine:acceptor oxidoreductase (deaminating)	C02265 + C00001 + C00028 <=> C00166 + C00014 + C00030	D-Phenylalanine + H2O + Acceptor <=> Phenylpyruvate + NH3 + Reduced acceptor
R01375	L-Glutamine:phenylpyruvate aminotransferase	C00064 + C00166 <=> C00940 + C00079	L-Glutamine + Phenylpyruvate <=> 2-Oxoglutaramate + L-Phenylalanine
R01376	L-Tryptophan:phenylpyruvate aminotransferase	C00078 + C00166 <=> C00331 + C00079	L-Tryptophan + Phenylpyruvate <=> Indolepyruvate + L-Phenylalanine
R01377	phenylpyruvate carboxy-lyase (phenylacetaldehyde-forming)	C00166 <=> C00601 + C00011	Phenylpyruvate <=> Phenylacetaldehyde + CO2
R01378	Phenylpyruvate keto-enol-isomerase	C00166 <=> C02763	Phenylpyruvate <=> enol-Phenylpyruvate
R01381	UTP:1-phospho-alpha-D-glucuronate uridylyltransferase	C00075 + C05385 <=> C00013 + C00167	UTP + D-Glucuronate 1-phosphate <=> Diphosphate + UDP-glucuronate
R01383	UDPglucuronate beta-D-glucuronosyltransferase (acceptor-unspecific)	C00167 + C01335 <=> C00015 + C03033	UDP-glucuronate + ROH <=> UDP + beta-D-Glucuronoside
R01384	UDP-D-glucuronate carboxy-lyase (UDP-D-xylose-forming)	C00167 <=> C00190 + C00011	UDP-glucuronate <=> UDP-D-xylose + CO2
R01385	UDP-glucuronate 4-epimerase	C00167 <=> C00617	UDP-glucuronate <=> UDP-D-galacturonate
R01386	UDP-D-glucuronate carboxy-lyase (UDP-D-apiose-forming)	C00167 <=> C01623 + C00011	UDP-glucuronate <=> UDP-apiose + CO2
R01387	UDP-glucuronate 5'-epimerase	C00167 <=> C02330	UDP-glucuronate <=> UDP-L-iduronate
R01388	D-Glycerate:NAD+ 2-oxidoreductase	C00258 + C00003 <=> C00168 + C00004 + C00080	D-Glycerate + NAD+ <=> Hydroxypyruvate + NADH + H+
R01390	None	C00168 + C00011 <=> C00975	Hydroxypyruvate + CO2 <=> Dihydroxyfumarate
R01392	D-Glycerate:NADP+ 2-oxidoreductase	C00258 + C00006 <=> C00168 + C00005 + C00080	D-Glycerate + NADP+ <=> Hydroxypyruvate + NADPH + H+
R01393	hydroxypyruvate carboxy-lyase (glycolaldehyde-forming)	C00168 <=> C00266 + C00011	Hydroxypyruvate <=> Glycolaldehyde + CO2
R01394	hydroxypyruvate aldose-ketose-isomerase	C00168 <=> C01146	Hydroxypyruvate <=> 2-Hydroxy-3-oxopropanoate
R01395	ATP:carbamate phosphotransferase	C00002 + C01563 <=> C00008 + C00169	ATP + Carbamate <=> ADP + Carbamoyl phosphate
R01396	Carbamoyl-phosphate:L-lysine carbamoyltransferase	C00169 + C00047 <=> C00009 + C02427	Carbamoyl phosphate + L-Lysine <=> Orthophosphate + L-Homocitrulline
R01397	carbamoyl-phosphate:L-aspartate carbamoyltransferase	C00169 + C00049 <=> C00009 + C00438	Carbamoyl phosphate + L-Aspartate <=> Orthophosphate + N-Carbamoyl-L-aspartate
R01398	Carbamoyl-phosphate:L-ornithine carbamoyltransferase	C00169 + C00077 <=> C00009 + C00327	Carbamoyl phosphate + L-Ornithine <=> Orthophosphate + L-Citrulline
R01399	Carbamoyl-phosphate:putrescine carbamoyltransferase	C00169 + C00134 <=> C00009 + C00436	Carbamoyl phosphate + Putrescine <=> Orthophosphate + N-Carbamoylputrescine
R01400	None	C00169 <=> C06059	Carbamoyl phosphate <=> Cyclic amidines
R01401	Methylthioadenosine methylthioribohydrolase	C00170 + C00001 <=> C00147 + C03089	5'-Methylthioadenosine + H2O <=> Adenine + 5-Methylthio-D-ribose
R01402	S-methyl-5'-thioadenosine:phosphate S-methyl-5-thio-alpha-D-ribosyl-transferase	C00170 + C00009 <=> C00147 + C04188	5'-Methylthioadenosine + Orthophosphate <=> Adenine + S-Methyl-5-thio-D-ribose 1-phosphate
R01403	acyl-[acyl-carrier-protein]:NAD+ oxidoreductase	C00173 + C00003 <=> C00693 + C00004 + C00080	Acyl-[acyl-carrier protein] + NAD+ <=> trans-2,3-Dehydroacyl-[acyl-carrier protein] + NADH + H+
R01404	Acyl-[acyl-carrier protein]:NADP+ oxidoreductase	C00173 + C00006 <=> C00693 + C00005 + C00080	Acyl-[acyl-carrier protein] + NADP+ <=> trans-2,3-Dehydroacyl-[acyl-carrier protein] + NADPH + H+
R01406	Long-chain-fatty-acid:[acyl-carrier-protein] ligase (AMP-forming)	C00002 + C00638 + C00229 <=> C00020 + C00013 + C00173	ATP + Long-chain fatty acid + Acyl-carrier protein <=> AMP + Diphosphate + Acyl-[acyl-carrier protein]
R01407	Acid:protein ligase (AMP-forming)	C00002 + C00174 + C00017 <=> C00020 + C00013 + C03371	ATP + Acid + Protein <=> AMP + Diphosphate + Acyl-protein thioester
R01408	formamide hydro-lyase (cyanide-forming)	C00488 <=> C01326 + C00001	Formamide <=> Hydrogen cyanide + H2O
R01409	Cyanohydrin aldehyde-lyase (cyanide-forming)	C05712 <=> C00177 + C00071	Cyanohydrin <=> Cyanide + Aldehyde
R01410	None	C00177 + C00084 + C00014 <=> C05714 + C00001	Cyanide + Acetaldehyde + NH3 <=> alpha-Aminopropiononitrile + H2O
R01411	5-Methylcytosine aminohydrolase	C02376 + C00001 <=> C00178 + C00014	5-Methylcytosine + H2O <=> Thymine + NH3
R01412	Thymine,2-oxoglutarate:oxygen oxidoreductase (7-hydroxylating)	C00178 + C00026 + C00007 <=> C03088 + C00042 + C00011	Thymine + 2-Oxoglutarate + Oxygen <=> 5-Hydroxymethyluracil + Succinate + CO2
R01413	thymine:acceptor oxidoreductase	C00178 + C00028 + C00001 <=> C05281 + C00030	Thymine + Acceptor + H2O <=> 5-Methylbarbiturate + Reduced acceptor
R01414	5,6-Dihydrothymine:NAD+ oxidoreductase	C00906 + C00003 <=> C00178 + C00004 + C00080	5,6-Dihydrothymine + NAD+ <=> Thymine + NADH + H+
R01415	5,6-Dihydrothymine:NADP+ oxidoreductase	C00906 + C00006 <=> C00178 + C00005 + C00080	5,6-Dihydrothymine + NADP+ <=> Thymine + NADPH + H+
R01416	Agmatine iminohydrolase	C00179 + C00001 <=> C00436 + C00014	Agmatine + H2O <=> N-Carbamoylputrescine + NH3
R01417	ATP:agmatine N4-phosphotransferase	C00002 + C00179 <=> C00008 + C02726	ATP + Agmatine <=> ADP + N4-Phosphoagmatine
R01418	1,4-diguanidinobutane amidinohydrolase	C00179 + C00086 <=> C03047 + C00001	Agmatine + Urea <=> 1,4-Diguanidinobutane + H2O
R01419	Benzaldehyde:NAD+ oxidoreductase	C00261 + C00003 + C00001 <=> C00180 + C00004 + C00080	Benzaldehyde + NAD+ + H2O <=> Benzoate + NADH + H+
R01420	benzaldehyde:NADP+ oxidoreductase	C00261 + C00006 + C00001 <=> C00180 + C00005 + C00080	Benzaldehyde + NADP+ + H2O <=> Benzoate + NADPH + H+
R01421	Benzoyl phosphate phosphohydrolase	C06206 + C00001 <=> C00180 + C00009	Benzoyl phosphate + H2O <=> Benzoate + Orthophosphate
R01422	Benzoate:CoA ligase (AMP-forming)	C00002 + C00180 + C00010 <=> C00020 + C00013 + C00512	ATP + Benzoate + CoA <=> AMP + Diphosphate + S-Benzoate coenzyme A
R01423	5'-Benzoylphosphoadenosine benzoylhydrolase	C06433 + C00001 <=> C00020 + C00180	5'-Benzoylphosphoadenosine + H2O <=> AMP + Benzoate
R01424	N-Benzoylglycine amidohydrolase	C01586 + C00001 <=> C00180 + C00037	Hippurate + H2O <=> Benzoate + Glycine
R01425	Benzoylagmatine amidohydrolase	C02253 + C00001 <=> C00180 + C00179	Benzoylagmatine + H2O <=> Benzoate + Agmatine
R01426	None	C00180 + C00033 + C00004 + C00080 <=> C00423 + 2 C00001 + C00003	Benzoate + Acetate + NADH + H+ <=> trans-Cinnamate + 2 H2O + NAD+
R01427	None	C00180 <=> C00587	Benzoate <=> 3-Hydroxybenzoate
R01429	D-xylose:NAD+ 1-oxidoreductase	C00181 + C00003 <=> C02266 + C00004 + C00080	D-Xylose + NAD+ <=> D-Xylonolactone + NADH + H+
R01430	D-xylose:NADP+ 1-oxidoreductase	C00181 + C00006 <=> C02266 + C00005 + C00080	D-Xylose + NADP+ <=> D-Xylonolactone + NADPH + H+
R01431	Xylitol:NADP+ oxidoreductase	C00379 + C00006 <=> C00181 + C00005 + C00080	Xylitol + NADP+ <=> D-Xylose + NADPH + H+
R01432	D-xylose aldose-ketose-isomerase	C00181 <=> C00310	D-Xylose <=> D-Xylulose
R01433	D-Xylose xylohydrolase	C00181 + C02352 <=> C02352 + C00001	D-Xylose + 1,4-beta-D-Xylan <=> 1,4-beta-D-Xylan + H2O
R01434	L-Valine:NAD+ oxidoreductase(deaminating)	C00183 + C00001 + C00003 <=> C00141 + C00014 + C00004 + C00080	L-Valine + H2O + NAD+ <=> 3-Methyl-2-oxobutanoic acid + NH3 + NADH + H+
R01437	L-valine carboxy-lyase (2-methylpropanamine-forming)	C00183 <=> C02787 + C00011	L-Valine <=> 2-Methylpropanamine + CO2
R01438	None	C00183 <=> C06002	L-Valine <=> (S)-Methylmalonate semialdehyde
R01440	D-Xylulose-5-phosphate:formaldehyde glycolaldehydetransferase	C00231 + C00067 <=> C00118 + C00184	D-Xylulose 5-phosphate + Formaldehyde <=> D-Glyceraldehyde 3-phosphate + Glycerone
R01441	ATP:cellobiose 6-phosphotransferase	C00002 + C00185 <=> C00008 + C04534	ATP + Cellobiose <=> ADP + 6-Phospho-beta-D-glucosyl-(1,4)-D-glucose
R01442	Cellobiose:oxygen 1-oxidoreductase	C00185 + C00007 <=> C01093 + C00027	Cellobiose + Oxygen <=> Cellobiono-1,5-lactone + H2O2
R01443	Cellobiose:(acceptor) 1-oxidoreductase	C00185 + C00028 <=> C01093 + C00030	Cellobiose + Acceptor <=> Cellobiono-1,5-lactone + Reduced acceptor
R01444	cellotriose glucohydrolase	C06219 + C00001 <=> C00185 + C00031	Cellotriose + H2O <=> Cellobiose + D-Glucose
R01445	Cellobiose 2-epimerase	C00185 <=> C02964	Cellobiose <=> D-Glucosyl-D-mannose
R01446	(S)-lactaldehyde:NAD+ oxidoreductase	C00424 + C00003 + C00001 <=> C00186 + C00004 + C00080	(S)-Lactaldehyde + NAD+ + H2O <=> (S)-Lactate + NADH + H+
R01447	(S)-Lactate:oxaloacetate oxidoreductase	C00186 + C00036 <=> C00149 + C00022	(S)-Lactate + Oxaloacetate <=> (S)-Malate + Pyruvate
R01448	(R)-2-O-sulfolactate 2-sulfohydrolase	C17205 + C00001 <=> C00256 + C00059	(R)-2-O-Sulfolactate + H2O <=> (R)-Lactate + Sulfate
R01449	lactoyl-CoA:propanoate CoA-transferase	C00827 + C00163 <=> C00186 + C00100	Lactoyl-CoA + Propanoate <=> (S)-Lactate + Propanoyl-CoA
R01450	lactate racemase	C00186 <=> C00256	(S)-Lactate <=> (R)-Lactate
R01451	Cholesterol:NAD+ delta7-oxidoreductase	C00187 + C00003 <=> C01164 + C00004 + C00080	Cholesterol + NAD+ <=> Cholesta-5,7-dien-3beta-ol + NADH + H+
R01452	cholesterol,NADPH:oxygen oxidoreductase (5alpha,6alpha-epoxidizing)	C00187 + C00007 + C00005 + C00080 <=> C15992 + C00006 + C00001	Cholesterol + Oxygen + NADPH + H+ <=> Cholesterol-5alpha,6alpha-epoxide + NADP+ + H2O
R01453	cholesterol,NADPH:oxygen oxidoreductase (5beta,6beta-epoxidizing)	C00187 + C00007 + C00005 + C00080 <=> C05418 + C00006 + C00001	Cholesterol + Oxygen + NADPH + H+ <=> Cholesterol-5beta,6beta-epoxide + NADP+ + H2O
R01454	Cholesterol:oxygen oxidoreductase (side-chain-cleaving)	C00187 + C00007 + C00080 + 2 C00662 <=> C05500 + C00001 + 2 C00667	Cholesterol + Oxygen + H+ + 2 Reduced adrenal ferredoxin <=> 20alpha-Hydroxycholesterol + H2O + 2 Oxidized adrenal ferredoxin
R01456	Cholesterol:NADP+ delta7-oxidoreductase	C00187 + C00006 <=> C01164 + C00005 + C00080	Cholesterol + NADP+ <=> Cholesta-5,7-dien-3beta-ol + NADPH + H+
R01457	cholesterol:NADP+ Delta24-oxidoreductase	C00187 + C00006 <=> C01802 + C00080 + C00005	Cholesterol + NADP+ <=> Desmosterol + H+ + NADPH
R01459	Cholesterol:oxygen oxidoreductase	C00187 + C00007 <=> C00599 + C00027	Cholesterol + Oxygen <=> Cholest-4-en-3-one + H2O2
R01460	Cholesteryl-beta-D-glucoside glucohydrolase	C03855 + C00001 <=> C00187 + C00031	Cholesteryl-beta-D-glucoside + H2O <=> Cholesterol + D-Glucose
R01461	Acyl-CoA:cholesterol O-acyltransferase	C00040 + C00187 <=> C00010 + C02530	Acyl-CoA + Cholesterol <=> CoA + Cholesterol ester
R01462	cholesterol ester acylhydrolase	C02530 + C00001 <=> C00187 + C00162	Cholesterol ester + H2O <=> Cholesterol + Fatty acid
R01463	Cholesterol,NADPH:oxygen oxidoreductase (7alpha-hydroxylating)	C00187 + C00007 + C00005 + C00080 <=> C03594 + C00006 + C00001	Cholesterol + Oxygen + NADPH + H+ <=> 7alpha-Hydroxycholesterol + NADP+ + H2O
R01465	L-Threonine:NAD+ oxidoreductase	C00188 + C00003 <=> C03508 + C00004 + C00080	L-Threonine + NAD+ <=> L-2-Amino-3-oxobutanoic acid + NADH + H+
R01466	O-phospho-L-homoserine phosphate-lyase (adding water	C01102 + C00001 <=> C00188 + C00009	O-Phospho-L-homoserine + H2O <=> L-Threonine + Orthophosphate
R01467	Threonine racemase	C00188 <=> C00820	L-Threonine <=> D-Threonine
R01468	ATP:ethanolamine O-phosphotransferase	C00002 + C00189 <=> C00008 + C00346	ATP + Ethanolamine <=> ADP + Ethanolamine phosphate
R01469	Ethanolamine:oxygen oxidoreductase (deaminating)	C00189 + C00001 + C00007 <=> C00266 + C00014 + C00027	Ethanolamine + H2O + Oxygen <=> Glycolaldehyde + NH3 + H2O2
R01470	sn-Glycero-3-phosphoethanolamine glycerophosphohydrolase	C01233 + C00001 <=> C00189 + C00093	sn-glycero-3-Phosphoethanolamine + H2O <=> Ethanolamine + sn-Glycerol 3-phosphate
R01471	UTP:alpha-D-xylose-1-phosphate uridylyltransferase	C00075 + C03737 <=> C00013 + C00190	UTP + alpha-D-Xylose 1-phosphate <=> Diphosphate + UDP-D-xylose
R01472	UDP-D-xylose:dolichyl-phosphate D-xylosyltrtansferase	C00190 + C00110 <=> C00015 + C01191	UDP-D-xylose + Dolichyl phosphate <=> UDP + Dolichyl D-xylosyl phosphate
R01473	UDP-L-arabinose 4-epimerase	C00935 <=> C00190	UDP-L-arabinose <=> UDP-D-xylose
R01474	None	C00190 <=> C06016 + C00015	UDP-D-xylose <=> Pentosan + UDP
R01476	ATP:D-glucuronate 1-phosphotransferase	C00002 + C00191 <=> C00008 + C05385	ATP + D-Glucuronate <=> ADP + D-Glucuronate 1-phosphate
R01478	beta-D-Glucuronoside glucuronosohydrolase	C00001 + C03033 <=> C00191 + C00069	H2O + beta-D-Glucuronoside <=> D-Glucuronate + Alcohol
R01480	alpha-D-Glucosiduronate glucuronohydrolase	C06370 + C00001 <=> C00069 + C00191	alpha-D-Glucuronoside + H2O <=> Alcohol + D-Glucuronate
R01481	L-Gulonate:NADP+ 6-oxidoreductase	C00800 + C00006 <=> C00191 + C00005 + C00080	L-Gulonate + NADP+ <=> D-Glucuronate + NADPH + H+
R01482	D-glucuronate aldose-ketose-isomerase	C00191 <=> C00905	D-Glucuronate <=> D-Fructuronate
R01483	D-Glucuronolactone lactonohydrolase	C02670 + C00001 <=> C00191	D-Glucuronolactone + H2O <=> D-Glucuronate
R01484	D-Glucurono-6,2-lactone lactonohydrolase	C03387 + C00001 <=> C00191	D-Glucurono-6,2-lactone + H2O <=> D-Glucuronate
R01485	L-Asparagine:hydroxylamine gamma-aspartyltransferase	C00152 + C00192 <=> C00014 + C03124	L-Asparagine + Hydroxylamine <=> NH3 + beta-L-Aspartylhydroxamate
R01486	aromatic aldehyde:NAD+ oxidoreductase	C00193 + C00003 + C00001 <=> C00539 + C00004 + C00080	Aromatic aldehyde + NAD+ + H2O <=> Aromatic acid + NADH + H+
R01487	Aromatic alcohol:NAD+ oxidoreductase	C03485 + C00003 <=> C00193 + C00004 + C00080	Aromatic primary alcohol + NAD+ <=> Aromatic aldehyde + NADH + H+
R01488	Aromatic alcohol:NADP+ oxidoreductase	C03485 + C00006 <=> C00193 + C00005 + C00080	Aromatic primary alcohol + NADP+ <=> Aromatic aldehyde + NADPH + H+
R01489	aromatic aldehyde:oxygen oxidoreductase	C00193 + C00007 + C00001 <=> C00539 + C00027	Aromatic aldehyde + Oxygen + H2O <=> Aromatic acid + H2O2
R01490	aromatic aldehyde:NADP+ oxidoreductase (ATP-forming)	C00193 + C00020 + C00013 + C00006 <=> C00539 + C00005 + C00002 + C00080	Aromatic aldehyde + AMP + Diphosphate + NADP+ <=> Aromatic acid + NADPH + ATP + H+
R01491	aromatic alcohol:oxygen oxidoreductase	C03485 + C00007 <=> C00193 + C00027	Aromatic primary alcohol + Oxygen <=> Aromatic aldehyde + H2O2
R01492	ATP:cob(I)alamin Co-beta-adenosyltransferase	C00002 + C00853 <=> C00536 + C00194	ATP + Cob(I)alamin <=> Triphosphate + Cobamide coenzyme
R01493	N-Acylsphingosine amidohydrolase	C00195 + C00001 <=> C00060 + C00319	N-Acylsphingosine + H2O <=> Carboxylate + Sphingosine
R01494	N-Acylsphingosine amidohydrolase	C00195 + C00001 <=> C00162 + C00319	N-Acylsphingosine + H2O <=> Fatty acid + Sphingosine
R01495	ATP:ceramide 1-phosphotransferase	C00002 + C00195 <=> C00008 + C02960	ATP + N-Acylsphingosine <=> ADP + Ceramide 1-phosphate
R01496	Acyl-CoA:sphingosine N-acyltransferase	C00040 + C00319 <=> C00010 + C00195	Acyl-CoA + Sphingosine <=> CoA + N-Acylsphingosine
R01497	UDP-glucose:N-acylsphingosine D-glucosyltransferase	C00029 + C00195 <=> C00015 + C01190	UDP-glucose + N-Acylsphingosine <=> UDP + Glucosylceramide
R01498	D-Glucosyl-N-acylsphingosine glucohydrolase	C01190 + C00001 <=> C00031 + C00195	Glucosylceramide + H2O <=> D-Glucose + N-Acylsphingosine
R01500	UDP-galactose:N-acylsphingosine D-galactosyltransferase	C00052 + C00195 <=> C00015 + C02686	UDP-D-galactose + N-Acylsphingosine <=> UDP + Galactosylceramide
R01501	Glycosyl-N-acylsphingosine glycohydrolase	C03701 + C00001 <=> C11477 + C00195	Glycosyl-N-acylsphingosine + H2O <=> Sugar + N-Acylsphingosine
R01503	CDP-ethanolamine:N-acylsphingosine ethanolaminephosphotransferase	C00570 + C00195 <=> C00055 + C06062	CDP-ethanolamine + N-Acylsphingosine <=> CMP + Ceramide phosphoethanolamine
R01504	ATP:2,3-dihydroxybenzoate adenylyltransferase	C00002 + C00196 <=> C00013 + C04030	ATP + 2,3-Dihydroxybenzoate <=> Diphosphate + (2,3-Dihydroxybenzoyl)adenylate
R01505	2,3-dihydro-2,3-dihydroxybenzoate:NAD+ oxidoreductase	C04171 + C00003 <=> C00196 + C00004 + C00080	(2S,3S)-2,3-Dihydro-2,3-dihydroxybenzoate + NAD+ <=> 2,3-Dihydroxybenzoate + NADH + H+
R01506	2,3-Dihydroxybenzoate:oxygen 2,3-oxidoreductase (decyclizing)	C00196 + C00007 <=> C03666	2,3-Dihydroxybenzoate + Oxygen <=> 2-Carboxy-cis,cis-muconate
R01507	2,3-Dihydroxybenzoate:oxygen 3,4-oxidoreductase (decyclizing)	C00196 + C00007 <=> C04480	2,3-Dihydroxybenzoate + Oxygen <=> 3-Carboxy-2-hydroxymuconate semialdehyde
R01508	3-Hydroxybenzoate, hydrogen-donor:oxygen oxidoreduxtase (2-hydroxylating)	C00587 + C00030 + C00007 <=> C00196 + C00028 + C00001	3-Hydroxybenzoate + Reduced acceptor + Oxygen <=> 2,3-Dihydroxybenzoate + Acceptor + H2O
R01511	D-Glycerate-3-phosphate phosphohydrolase	C00197 + C00001 <=> C00258 + C00009	3-Phospho-D-glycerate + H2O <=> D-Glycerate + Orthophosphate
R01512	ATP:3-phospho-D-glycerate 1-phosphotransferase	C00002 + C00197 <=> C00008 + C00236	ATP + 3-Phospho-D-glycerate <=> ADP + 3-Phospho-D-glyceroyl phosphate
R01513	3-Phospho-D-glycerate:NAD+ 2-oxidoreductase	C00197 + C00003 <=> C03232 + C00004 + C00080	3-Phospho-D-glycerate + NAD+ <=> 3-Phosphonooxypyruvate + NADH + H+
R01514	ATP:(R)-glycerate 3-phosphotransferase	C00002 + C00258 <=> C00008 + C00197	ATP + D-Glycerate <=> ADP + 3-Phospho-D-glycerate
R01515	3-Phospho-D-glyceroyl phosphate phosphohydrolase	C00236 + C00001 <=> C00197 + C00009	3-Phospho-D-glyceroyl phosphate + H2O <=> 3-Phospho-D-glycerate + Orthophosphate
R01516	2,3-bisphospho-D-glycerate 2-phosphohydrolase	C01159 + C00001 <=> C00197 + C00009	2,3-Bisphospho-D-glycerate + H2O <=> 3-Phospho-D-glycerate + Orthophosphate
R01517	GTP:3-phospho-D-glycerate 1-phosphotransferase	C00044 + C00197 <=> C00035 + C00236	GTP + 3-Phospho-D-glycerate <=> GDP + 3-Phospho-D-glyceroyl phosphate
R01518	2-Phospho-D-glycerate 2,3-phosphomutase	C00631 <=> C00197	2-Phospho-D-glycerate <=> 3-Phospho-D-glycerate
R01519	D-Glucono-1,5-lactone lactonohydrolase	C00198 + C00001 <=> C00257	D-Glucono-1,5-lactone + H2O <=> D-Gluconic acid
R01520	beta-D-Glucose:NAD+ 1-oxoreductase	C00221 + C00003 <=> C00198 + C00004 + C00080	beta-D-Glucose + NAD+ <=> D-Glucono-1,5-lactone + NADH + H+
R01521	beta-D-Glucose:NADP+ 1-oxoreductase	C00221 + C00006 <=> C00198 + C00005 + C00080	beta-D-Glucose + NADP+ <=> D-Glucono-1,5-lactone + NADPH + H+
R01522	beta-D-Glucose:oxygen 1-oxidoreductase	C00221 + C00007 <=> C00198 + C00027	beta-D-Glucose + Oxygen <=> D-Glucono-1,5-lactone + H2O2
R01523	ATP:D-ribulose-5-phosphate 1-phosphotransferase	C00002 + C00199 <=> C00008 + C01182	ATP + D-Ribulose 5-phosphate <=> ADP + D-Ribulose 1,5-bisphosphate
R01524	D-Ribitol-5-phosphate:NAD+ 2-oxidoreductase	C01068 + C00003 <=> C00199 + C00004 + C00080	D-Ribitol 5-phosphate + NAD+ <=> D-Ribulose 5-phosphate + NADH + H+
R01525	D-Ribitol-5-phosphate:NADP+ 2-oxidoreductase	C01068 + C00006 <=> C00199 + C00005 + C00080	D-Ribitol 5-phosphate + NADP+ <=> D-Ribulose 5-phosphate + NADPH + H+
R01526	ATP:D-ribulose 5-phosphotransferase	C00002 + C00309 <=> C00008 + C00199	ATP + D-Ribulose <=> ADP + D-Ribulose 5-phosphate
R01528	6-phospho-D-gluconate:NADP+ 2-oxidoreductase (decarboxylating)	C00345 + C00006 <=> C00199 + C00011 + C00005 + C00080	6-Phospho-D-gluconate + NADP+ <=> D-Ribulose 5-phosphate + CO2 + NADPH + H+
R01529	D-Ribulose-5-phosphate 3-epimerase	C00199 <=> C00231	D-Ribulose 5-phosphate <=> D-Xylulose 5-phosphate
R01530	D-arabinose-5-phosphate aldose-ketose-isomerase	C01112 <=> C00199	D-Arabinose 5-phosphate <=> D-Ribulose 5-phosphate
R01532	nucleoside-triphosphate diphosphohydrolase	C00201 + C00001 <=> C00215 + C00013	Nucleoside triphosphate + H2O <=> Nucleotide + Diphosphate
R01533	Diisopropyl-fluorophosphate fluorohydrolase	C00202 + C00001 <=> C03113 + C16487	Isoflurophate + H2O <=> Diisopropyl phosphate + Hydrofluoric acid
R01535	UDP-galactose:undecaprenyl-phosphate galactose phosphotransferase	C00052 + C17556 <=> C00105 + C04507	UDP-D-galactose + di-trans,poly-cis-Undecaprenyl phosphate <=> UMP + alpha-D-Galactosyl-diphosphoundecaprenol
R01536	None	C00203 <=> C00326	UDP-N-acetyl-D-galactosamine <=> Glycoprotein
R01537	None	C00203 <=> C05005	UDP-N-acetyl-D-galactosamine <=> Glycolipid
R01538	D-gluconate hydro-lyase (2-dehydro-3-deoxy-D-gluconate-forming)	C00257 <=> C00204 + C00001	D-Gluconic acid <=> 2-Dehydro-3-deoxy-D-gluconate + H2O
R01540	D-altronate hydro-lyase (2-dehydro-3-deoxy-D-gluconate-forming)	C00817 <=> C00204 + C00001	D-Altronate <=> 2-Dehydro-3-deoxy-D-gluconate + H2O
R01541	ATP:2-dehydro-3-deoxy-D-gluconate 6-phosphotransferase	C00002 + C00204 <=> C00008 + C04442	ATP + 2-Dehydro-3-deoxy-D-gluconate <=> ADP + 2-Dehydro-3-deoxy-6-phospho-D-gluconate
R01542	2-Dehydro-3-deoxy-D-gluconate:NAD+ 5-oxidoreductase	C00204 + C00003 <=> C04349 + C00004 + C00080	2-Dehydro-3-deoxy-D-gluconate + NAD+ <=> (4S)-4,6-Dihydroxy-2,5-dioxohexanoate + NADH + H+
R01543	2-Dehydro-3-deoxy-D-gluconate:NADP+ 6-oxidoreductase	C00204 + C00006 <=> C04471 + C00005 + C00080	2-Dehydro-3-deoxy-D-gluconate + NADP+ <=> (4S,5S)-4,5-Dihydroxy-2,6-dioxohexanoate + NADPH + H+
R01544	2-amino-2-deoxy-D-gluconate ammonia-lyase	C03752 <=> C00204 + C00014	2-Amino-2-deoxy-D-gluconate <=> 2-Dehydro-3-deoxy-D-gluconate + NH3
R01547	ATP:dAMP phosphotransferase	C00002 + C00360 <=> C00008 + C00206	ATP + dAMP <=> ADP + dADP
R01548	dATP:cytidine 5'-phosphotransferase	C00131 + C00475 <=> C00206 + C00055	dATP + Cytidine <=> dADP + CMP
R01549	dATP:uridine 5'-phosphotransferase	C00131 + C00299 <=> C00206 + C00105	dATP + Uridine <=> dADP + UMP
R01550	Propan-2-ol:NADP+ oxidoreductase	C00207 + C00005 + C00080 <=> C01845 + C00006	Acetone + NADPH + H+ <=> Propan-2-ol + NADP+
R01553	Acetone-cyanohydrin acetone-lyase (cyanide-forming)	C02659 <=> C00177 + C00207	Acetone cyanohydrin <=> Cyanide + Acetone
R01555	Maltose:phosphate 1-beta-D-glucosyltransferase	C00208 + C00009 <=> C00031 + C00663	Maltose + Orthophosphate <=> D-Glucose + beta-D-Glucose 1-phosphate
R01556	Acetyl-CoA:maltose O-acetyltransferase	C00024 + C00208 <=> C00010 + C02130	Acetyl-CoA + Maltose <=> CoA + Acetyl-maltose
R01557	Maltose alpha-D-glucosylmutase	C00208 <=> C01083	Maltose <=> alpha,alpha-Trehalose
R01558	Oxalate:CoA ligase (AMP-forming)	C00002 + C00209 + C00010 <=> C00020 + C00013 + C00313	ATP + Oxalate + CoA <=> AMP + Diphosphate + Oxalyl-CoA
R01559	Succinyl-CoA:oxalate CoA-transferase	C00091 + C00209 <=> C00042 + C00313	Succinyl-CoA + Oxalate <=> Succinate + Oxalyl-CoA
R01560	Adenosine aminohydrolase	C00212 + C00001 <=> C00294 + C00014	Adenosine + H2O <=> Inosine + NH3
R01561	Adenosine:phosphate alpha-D-ribosyltransferase	C00212 + C00009 <=> C00147 + C00620	Adenosine + Orthophosphate <=> Adenine + alpha-D-Ribose 1-phosphate
R01562	adenosine 3'-phosphate phosphohydrolase	C01367 + C00001 <=> C00212 + C00009	3'-AMP + H2O <=> Adenosine + Orthophosphate
R01563	N-Carbamoylsarcosine amidohydrolase	C01043 + C00001 <=> C00213 + C00011 + C00014	N-Carbamoylsarcosine + H2O <=> Sarcosine + CO2 + NH3
R01564	N,N-Dimethylglycine:oxygen oxidoreductase (demethylating)	C01026 + C00001 + C00007 <=> C00213 + C00067 + C00027	N,N-Dimethylglycine + H2O + Oxygen <=> Sarcosine + Formaldehyde + H2O2
R01565	N,N-Dimethylglycine:acceptor oxidoreductase (demethylating)	C01026 + C00028 + C00001 <=> C00213 + C00067 + C00030	N,N-Dimethylglycine + Acceptor + H2O <=> Sarcosine + Formaldehyde + Reduced acceptor
R01566	Creatine amidinohydrolase	C00300 + C00001 <=> C00213 + C00086	Creatine + H2O <=> Sarcosine + Urea
R01567	ATP:thymidine 5'-phosphotransferase	C00002 + C00214 <=> C00008 + C00364	ATP + Thymidine <=> ADP + dTMP
R01568	ADP:thymidine 5'-phosphotransferase	C00008 + C00214 <=> C00020 + C00364	ADP + Thymidine <=> AMP + dTMP
R01569	Thymidylate 5'-phosphohydrolase	C00364 + C00001 <=> C00214 + C00009	dTMP + H2O <=> Thymidine + Orthophosphate
R01570	thymidine:phosphate deoxy-alpha-D-ribosyltransferase	C00214 + C00009 <=> C00178 + C00672	Thymidine + Orthophosphate <=> Thymine + 2-Deoxy-D-ribose 1-phosphate
R01571	AMP:thymidine 5'-phosphotransferase	C00020 + C00214 <=> C00212 + C00364	AMP + Thymidine <=> Adenosine + dTMP
R01572	Nucleotide phosphohydrolase	C00215 + C00001 <=> C00801 + C00009	Nucleotide + H2O <=> Nucleoside + Orthophosphate
R01573	ATP:D-arabinose 5-phosphotransferase	C00002 + C00216 <=> C00008 + C01112	ATP + D-Arabinose <=> ADP + D-Arabinose 5-phosphate
R01574	D-Arabinose:NAD+ 1-oxidoreductase	C00216 + C00003 <=> C00652 + C00004 + C00080	D-Arabinose + NAD+ <=> D-Arabinono-1,4-lactone + NADH + H+
R01575	D-Arabinose:NADP+ 1-oxidoreductase	C00216 + C00006 <=> C00652 + C00005 + C00080	D-Arabinose + NADP+ <=> D-Arabinono-1,4-lactone + NADPH + H+
R01576	3-deoxy-D-manno-octulosonate D-arabinose-lyase (pyruvate-forming)	C01187 <=> C00022 + C00216	3-Deoxy-D-manno-octulosonate <=> Pyruvate + D-Arabinose
R01577	D-arabinose aldose-ketose-isomerase	C00216 <=> C00309	D-Arabinose <=> D-Ribulose
R01578	None	C00217 + C00012 <=> C02671	D-Glutamate + Peptide <=> D-Glutamyl-peptide
R01579	D-Glutamine amidohydrolase	C00819 + C00001 <=> C00217 + C00014	D-Glutamine + H2O <=> D-Glutamate + NH3
R01580	Pyridoxamine-5'-phosphate:2-oxoglutarate aminotransferase (D-glutamate-forming)	C00647 + C00026 <=> C00018 + C00217	Pyridoxamine phosphate + 2-Oxoglutarate <=> Pyridoxal phosphate + D-Glutamate
R01581	N-Acyl-D-glutamate amidohydrolase	C06379 + C00001 <=> C00060 + C00217	N-Acyl-D-glutamate + H2O <=> Carboxylate + D-Glutamate
R01582	D-Phenylalanine:2-oxoglutarate aminotransferase	C02265 + C00026 <=> C00166 + C00217	D-Phenylalanine + 2-Oxoglutarate <=> Phenylpyruvate + D-Glutamate
R01583	D-glutamate hydro-lyase (cyclizing	C00217 <=> C02237 + C00001	D-Glutamate <=> 5-Oxo-D-proline + H2O
R01584	N-methyl-L-alanine:NADP+ oxidoreductase (demethylating, deaminating)	C02721 + C00001 + C00006 <=> C00022 + C00218 + C00005 + C00080	N-Methyl-L-alanine + H2O + NADP+ <=> Pyruvate + Methylamine + NADPH + H+
R01585	L-Glutamate:methylamine ligase (ADP-forming)	C00002 + C00025 + C00218 <=> C00008 + C00009 + C03153	ATP + L-Glutamate + Methylamine <=> ADP + Orthophosphate + N5-Methyl-L-glutamine
R01586	Methylamine:L-glutamate N-methyltransferase	C00218 + C00025 <=> C00014 + C01046	Methylamine + L-Glutamate <=> NH3 + N-Methyl-L-glutamate
R01587	N-Methyl-2-oxoglutaramate methylamidohydrolase	C03623 + C00001 <=> C00218 + C00026	N-Methyl-2-oxoglutaramate + H2O <=> Methylamine + 2-Oxoglutarate
R01588	dimethylamine:electron-transferring flavoprotein oxidoreductase	C00543 + C00001 + C04253 <=> C00218 + C00067 + C04570	Dimethylamine + H2O + Electron-transferring flavoprotein <=> Methylamine + Formaldehyde + Reduced electron-transferring flavoprotein
R01589	Methylguanidine amidinohydrolase	C02294 + C00001 <=> C00218 + C00086	Methylguanidine + H2O <=> Methylamine + Urea
R01590	Arachidonate:oxygen oxidoreductase	C00219 + 2 C00007 <=> C05956	(5Z,8Z,11Z,14Z)-Icosatetraenoic acid + 2 Oxygen <=> Prostaglandin G2
R01593	Arachidonate:oxygen 15-oxidoreductase	C00219 + C00007 <=> C05966	(5Z,8Z,11Z,14Z)-Icosatetraenoic acid + Oxygen <=> 15(S)-HPETE
R01594	Arachidonate:oxygen 8-oxidoreductase	C00219 + C00007 <=> C04822	(5Z,8Z,11Z,14Z)-Icosatetraenoic acid + Oxygen <=> 8(R)-HPETE
R01595	Arachidonate:oxygen 5-oxidoreductase	C00219 + C00007 <=> C05356	(5Z,8Z,11Z,14Z)-Icosatetraenoic acid + Oxygen <=> 5(S)-HPETE
R01596	arachidonate:oxygen 12-oxidoreductase	C00219 + C00007 <=> C05965	(5Z,8Z,11Z,14Z)-Icosatetraenoic acid + Oxygen <=> 12(S)-HPETE
R01598	Arachidonate:CoA ligase (AMP-forming)	C00002 + C00219 + C00010 <=> C00020 + C00013 + C02249	ATP + (5Z,8Z,11Z,14Z)-Icosatetraenoic acid + CoA <=> AMP + Diphosphate + Arachidonyl-CoA
R01599	Arachidonate,reduced acceptor:oxygen oxidoreductase	C00219 + C00030 + 2 C00007 <=> C00427 + C00028 + C00001	(5Z,8Z,11Z,14Z)-Icosatetraenoic acid + Reduced acceptor + 2 Oxygen <=> Prostaglandin H2 + Acceptor + H2O
R01600	ATP:beta-D-glucose 6-phosphotransferase	C00002 + C00221 <=> C00008 + C01172	ATP + beta-D-Glucose <=> ADP + beta-D-Glucose 6-phosphate
R01602	D-Glucose 1-epimerase	C00267 <=> C00221	alpha-D-Glucose <=> beta-D-Glucose
R01604	3-Oxopropanoate:NAD+ oxidoreductase	C00222 + C00003 + C00001 <=> C00383 + C00004 + C00080	3-Oxopropanoate + NAD+ + H2O <=> Malonate + NADH + H+
R01607	3-Oxopropanoate:NADP+ oxidoreductase	C00222 + C00006 + C00001 <=> C00383 + C00005 + C00080	3-Oxopropanoate + NADP+ + H2O <=> Malonate + NADPH + H+
R01608	3-hydroxypropanoate:NAD+ oxidoreductase	C01013 + C00003 <=> C00222 + C00004 + C00080	3-Hydroxypropanoate + NAD+ <=> 3-Oxopropanoate + NADH + H+
R01609	3-aci-Nitropropanoate:oxygen oxidoreductase	C00222 + C00088 + C00027 <=> C03071 + C00007 + C00001	3-Oxopropanoate + Nitrite + H2O2 <=> 3-aci-Nitropropanoate + Oxygen + H2O
R01611	3-Oxopropanoate hydro-lyase	C00222 <=> C00804 + C00001	3-Oxopropanoate <=> Propynoate + H2O
R01613	Malonyl-CoA:4-Coumaroyl-CoA malonyltransferase(cyclizing)	C00223 + 3 C00083 <=> C06561 + 4 C00010 + 3 C00011	p-Coumaroyl-CoA + 3 Malonyl-CoA <=> Naringenin chalcone + 4 CoA + 3 CO2
R01614	Malonyl-CoA:4-coumaroyl-CoA malonyltransferase (cyclizing)	3 C00083 + C00223 <=> 4 C00010 + C03582 + 4 C00011	3 Malonyl-CoA + p-Coumaroyl-CoA <=> 4 CoA + 3,4',5-Trihydroxystilbene + 4 CO2
R01615	4-Hydroxycinnamyl aldehyde:NADP+ oxidoreductase (CoA-hydroxycinnamoylating)	C05608 + C00010 + C00006 <=> C00223 + C00005 + C00080	4-Hydroxycinnamyl aldehyde + CoA + NADP+ <=> p-Coumaroyl-CoA + NADPH + H+
R01616	4-Coumarate:CoA ligase (AMP-forming)	C00002 + C00811 + C00010 <=> C00020 + C00013 + C00223	ATP + 4-Coumarate + CoA <=> AMP + Diphosphate + p-Coumaroyl-CoA
R01617	4-Coumaroyl-CoA:agmatine N4-coumaroyltransferase	C00223 + C00179 <=> C04498 + C00010	p-Coumaroyl-CoA + Agmatine <=> N-(4-Guanidinobutyl)-4-hydroxycinnamide + CoA
R01618	APS:ATP adenylyltransferase	C00224 + C00002 <=> C00059 + C01260	Adenylyl sulfate + ATP <=> Sulfate + P1,P4-Bis(5'-adenosyl) tetraphosphate
R01619	Adenylyl-sulfate:ammonia adenylyltransferase	C00224 + C00014 <=> C03851 + C00059	Adenylyl sulfate + NH3 <=> Adenosine 5'-phosphoramidate + Sulfate
R01620	Acetyl-phosphate:L-lysine N6-acetyltransferase	C00227 + C00047 <=> C00009 + C02727	Acetyl phosphate + L-Lysine <=> Orthophosphate + N6-Acetyl-L-lysine
R01621	D-Xylulose 5-phosphate D-glyceraldehyde-3-phosphate-lyase (adding phosphate	C00231 + C00009 <=> C00227 + C00118 + C00001	D-Xylulose 5-phosphate + Orthophosphate <=> Acetyl phosphate + D-Glyceraldehyde 3-phosphate + H2O
R01623	[Acyl-carrier-protein] 4'-pantetheine-phosphohydrolase	C00229 + C00001 <=> C01134 + C03688	Acyl-carrier protein + H2O <=> Pantetheine 4'-phosphate + Apo-[acyl-carrier-protein]
R01624	acetyl-CoA:[acyl-carrier-protein] S-acetyltransferase	C00024 + C00229 <=> C00010 + C03939	Acetyl-CoA + Acyl-carrier protein <=> CoA + Acetyl-[acyl-carrier protein]
R01625	CoA:apo-[acyl-carrier-protein] pantetheinephosphotransferase	C00010 + C03688 <=> C00054 + C00229	CoA + Apo-[acyl-carrier-protein] <=> Adenosine 3',5'-bisphosphate + Acyl-carrier protein
R01626	Malonyl-CoA:[acyl-carrier-protein] S-malonyltransferase	C00083 + C00229 <=> C00010 + C01209	Malonyl-CoA + Acyl-carrier protein <=> CoA + Malonyl-[acyl-carrier protein]
R01627	3-Dehydroshikimate hydro-lyase	C02637 <=> C00230 + C00001	3-Dehydroshikimate <=> 3,4-Dihydroxybenzoate + H2O
R01628	3-hydroxybenzoate,NADPH:oxygen oxidoreductase (4-hydroxylating)	C00587 + C00007 + C00005 + C00080 <=> C00230 + C00006 + C00001	3-Hydroxybenzoate + Oxygen + NADPH + H+ <=> 3,4-Dihydroxybenzoate + NADP+ + H2O
R01629	protocatechuate,NADH:oxygen oxidoreductase (1-hydroxylating, decarboxylating)	C00230 + C00007 + C00004 + C00080 <=> C02814 + C00011 + C00003 + C00001	3,4-Dihydroxybenzoate + Oxygen + NADH + H+ <=> Benzene-1,2,4-triol + CO2 + NAD+ + H2O
R01630	protocatechuate,NADPH:oxygen oxidoreductase (1-hydroxylating, decarboxylating)	C00230 + C00007 + C00005 + C00080 <=> C02814 + C00011 + C00006 + C00001	3,4-Dihydroxybenzoate + Oxygen + NADPH + H+ <=> Benzene-1,2,4-triol + CO2 + NADP+ + H2O
R01631	Protocatechuate:oxygen 3,4-oxidoreductase (decyclizing)	C00230 + C00007 <=> C01163	3,4-Dihydroxybenzoate + Oxygen <=> 3-Carboxy-cis,cis-muconate
R01632	Protocatechuate:oxygen 4,5-oxidoreductase (decyclizing)	C00230 + C00007 <=> C04484	3,4-Dihydroxybenzoate + Oxygen <=> 4-Carboxy-2-hydroxymuconate semialdehyde
R01633	(3S,4R)-3,4-dihydroxycyclohexa-1,5-diene-1,4-dicarboxylate:NAD+ oxidoreductase	C06318 + C00003 <=> C00230 + C00011 + C00004 + C00080	(3S,4R)-3,4-Dihydroxycyclohexa-1,5-diene-1,4-dicarboxylate + NAD+ <=> 3,4-Dihydroxybenzoate + CO2 + NADH + H+
R01634	3,4-Dihydroxyphthalate carboxy-lyase (3,4-dihydroxybenzoate-forming)	C03223 <=> C00230 + C00011	3,4-Dihydroxyphthalate <=> 3,4-Dihydroxybenzoate + CO2
R01635	4,5-Dihydroxyphthalate carboxy-lyase (3,4-dihydroxybenzoate-forming)	C03233 <=> C00230 + C00011	4,5-Dihydroxyphthalate <=> 3,4-Dihydroxybenzoate + CO2
R01636	4-sulfobenzoate,NADH:oxygen oxidoreductase (3,4-hydroxylating, sulfite-forming)	C02236 + C00007 + C00004 + C00080 <=> C00230 + C00094 + C00003	4-Sulfobenzoate + Oxygen + NADH + H+ <=> 3,4-Dihydroxybenzoate + Sulfite + NAD+
R01637	None	C00230 <=> C01424	3,4-Dihydroxybenzoate <=> Gallate
R01639	ATP:D-xylulose 5-phosphotransferase	C00002 + C00310 <=> C00008 + C00231	ATP + D-Xylulose <=> ADP + D-Xylulose 5-phosphate
R01641	Sedoheptulose-7-phosphate:D-glyceraldehyde-3-phosphate glycolaldehyde transferase	C05382 + C00118 <=> C00117 + C00231	Sedoheptulose 7-phosphate + D-Glyceraldehyde 3-phosphate <=> D-Ribose 5-phosphate + D-Xylulose 5-phosphate
R01644	4-Hydroxybutanoate:NAD+ oxidoreductase	C00989 + C00003 <=> C00232 + C00004 + C00080	4-Hydroxybutanoic acid + NAD+ <=> Succinate semialdehyde + NADH + H+
R01645	4-hydroxy-2-oxo-heptandioate succinate semialdehyde-lyase (pyruvate-forming)	C05601 <=> C00232 + C00022	4-Hydroxy-2-oxo-heptanedioate <=> Succinate semialdehyde + Pyruvate
R01647	None	C00232 + C00022 <=> C06201	Succinate semialdehyde + Pyruvate <=> 2,4-Dihydroxyhept-2-enedioate
R01648	4-Aminobutanoate:2-oxoglutarate aminotransferase	C00334 + C00026 <=> C00232 + C00025	4-Aminobutanoate + 2-Oxoglutarate <=> Succinate semialdehyde + L-Glutamate
R01649	2-(Acetamidomethylene)succinate amidohydrolase (deaminating, decarboxylating)	C01215 + 2 C00001 <=> C00033 + C00232 + C00014 + C00011	2-(Acetamidomethylene)succinate + 2 H2O <=> Acetate + Succinate semialdehyde + NH3 + CO2
R01650	None	C00232 + C00177 + C00014 <=> C05715 + C00001	Succinate semialdehyde + Cyanide + NH3 <=> gamma-Amino-gamma-cyanobutanoate + H2O
R01651	4-methyl-2-oxopentanoate:NAD+ oxidoreductase (CoA-mehtylpropanoylating)	C00233 + C00010 + C00003 <=> C02939 + C00011 + C00004 + C00080	4-Methyl-2-oxopentanoate + CoA + NAD+ <=> 3-Methylbutanoyl-CoA + CO2 + NADH + H+
R01652	None	C00233 + C00011 <=> C04236	4-Methyl-2-oxopentanoate + CO2 <=> (2S)-2-Isopropyl-3-oxosuccinate
R01654	10-Formyltetrahydrofolate:L-glutamate ligase (ADP-forming)	C00002 + C00234 + C00025 <=> C00008 + C00009 + C05928	ATP + 10-Formyltetrahydrofolate + L-Glutamate <=> ADP + Orthophosphate + 10-Formyltetrahydrofolyl L-glutamate
R01655	5,10-Methenyltetrahydrofolate 5-hydrolase (decyclizing)	C00445 + C00001 <=> C00234 + C00080	5,10-Methenyltetrahydrofolate + H2O <=> 10-Formyltetrahydrofolate + H+
R01657	Dimethylallyl-diphosphate:L-tryptophan dimethylallyltransferase	C00235 + C00078 <=> C00013 + C04290	Dimethylallyl diphosphate + L-Tryptophan <=> Diphosphate + 4-(3-Methylbut-2-enyl)-L-tryptophan
R01658	Dimethylallyl-diphosphate:isopentenyl-diphosphate dimethylallyltranstransferase	C00235 + C00129 <=> C00013 + C00341	Dimethylallyl diphosphate + Isopentenyl diphosphate <=> Diphosphate + Geranyl diphosphate
R01659	Dimethylallyl-diphosphate:isopentenyl-diphosphate dimethylallylcistransferase	C00235 + C00129 <=> C00013 + C02569	Dimethylallyl diphosphate + Isopentenyl diphosphate <=> Diphosphate + Neryl diphosphate
R01660	3-phospho-D-glyceroyl-phosphate:alpha-D-glucose-1-phosphate 6-phosphotransferase	C00236 + C00103 <=> C00197 + C01231	3-Phospho-D-glyceroyl phosphate + D-Glucose 1-phosphate <=> 3-Phospho-D-glycerate + alpha-D-Glucose 1,6-bisphosphate
R01662	3-phospho-D-glycerate 1,2-phosphomutase	C00236 <=> C01159	3-Phospho-D-glyceroyl phosphate <=> 2,3-Bisphospho-D-glycerate
R01663	dCMP aminohydrolase	C00239 + C00001 <=> C00365 + C00014	dCMP + H2O <=> dUMP + NH3
R01664	2'-Deoxycytidine 5'-monophosphate phosphohydrolase	C00239 + C00001 <=> C00881 + C00009	dCMP + H2O <=> Deoxycytidine + Orthophosphate
R01665	ATP:dCMP phosphotransferase	C00002 + C00239 <=> C00008 + C00705	ATP + dCMP <=> ADP + dCDP
R01666	ATP:deoxycitidine 5'-phosphotransferase	C00002 + C00881 <=> C00008 + C00239	ATP + Deoxycytidine <=> ADP + dCMP
R01667	dCDP nucleotidohydrolase	C00705 + C00001 <=> C00239 + C00009	dCDP + H2O <=> dCMP + Orthophosphate
R01668	dCTP nucleotidohydrolase	C00458 + C00001 <=> C00239 + C00013	dCTP + H2O <=> dCMP + Diphosphate
R01669	5,10-Methylenetetrahydrofolate:deoxycytidylate 5-hydroxymethyltransferase	C00143 + C00001 + C00239 <=> C00101 + C03997	5,10-Methylenetetrahydrofolate + H2O + dCMP <=> Tetrahydrofolate + 5-Hydroxymethyldeoxycytidylate
R01670	5,10-Methylenetetrahydrofolate:dCMP C-methyltransferase	C00143 + C00239 <=> C00415 + C03495	5,10-Methylenetetrahydrofolate + dCMP <=> Dihydrofolate + Deoxy-5-methylcytidylate
R01675	S-Adenosyl-L-methionine:rRNA (adenosine-2'-O-)-methyltransferase	C00019 + C00240 <=> C00021 + C04779	S-Adenosyl-L-methionine + rRNA <=> S-Adenosyl-L-homocysteine + rRNA containing a single residue of 2'-O-methyladenosine
R01676	Guanine aminohydrolase	C00242 + C00001 <=> C00385 + C00014	Guanine + H2O <=> Xanthine + NH3
R01677	Guanosine ribohydrolase	C00387 + C00001 <=> C00242 + C00121	Guanosine + H2O <=> Guanine + D-Ribose
R01678	Lactose galactohydrolase	C00243 + C00001 <=> C00267 + C00124	Lactose + H2O <=> alpha-D-Glucose + D-Galactose
R01680	Lactose:(acceptor) 3-oxidoreductase	C00243 + C00028 <=> C05403 + C00030	Lactose + Acceptor <=> 3-Ketolactose + Reduced acceptor
R01681	hypotaurine:NAD+ oxidoreductase	C00519 + C00003 + C00001 <=> C00245 + C00004 + C00080	Hypotaurine + NAD+ + H2O <=> Taurine + NADH + H+
R01682	3-Sulfo-L-alanine carboxy-lyase (taurine-forming)	C00506 <=> C00245 + C00011	L-Cysteate <=> Taurine + CO2
R01683	tauropine:NAD+ oxidoreductase (taurine-forming)	C01616 + C00003 + C00001 <=> C00245 + C00022 + C00004 + C00080	Tauropine + NAD+ + H2O <=> Taurine + Pyruvate + NADH + H+
R01684	Taurine:2-oxoglutarate aminotransferase	C00245 + C00026 <=> C00593 + C00025	Taurine + 2-Oxoglutarate <=> Sulfoacetaldehyde + L-Glutamate
R01685	taurine:ferricytochrome-c oxidoreductase (deaminating)	C00245 + C00001 + 2 C00125 <=> C00593 + C00014 + 2 C00126 + 2 C00080	Taurine + H2O + 2 Ferricytochrome c <=> Sulfoacetaldehyde + NH3 + 2 Ferrocytochrome c + 2 H+
R01686	L-arginine:taurine amidinotransferase	C00245 + C00062 <=> C01959 + C00077	Taurine + L-Arginine <=> Taurocyamine + L-Ornithine
R01687	(5-L-glutamyl)-peptide:taurine 5-glutamyltransferase	C03193 + C00245 <=> C00012 + C05844	(5-L-Glutamyl)-peptide + Taurine <=> Peptide + 5-L-Glutamyl-taurine
R01688	ATP:butanoate 1-phosphotransferase	C00002 + C00246 <=> C00008 + C02527	ATP + Butanoic acid <=> ADP + Butanoylphosphate
R01689	butanoate:NAD+ delta2-oxidoreductase	C00246 + C00003 <=> C01771 + C00004 + C00080	Butanoic acid + NAD+ <=> 2-Butenoate + NADH + H+
R01690	5'-butyrylphosphoinosine butyrylhydrolase	C06435 + C00001 <=> C00130 + C00246	5'-Butyrylphosphoinosine + H2O <=> IMP + Butanoic acid
R01694	L-Sorbose:NADP+ 5-oxidoreductase	C00247 + C00006 <=> C00273 + C00005 + C00080	L-Sorbose + NADP+ <=> 5-Dehydro-D-fructose + NADPH + H+
R01695	L-Sorbose:oxygen 5-oxidoreductase	C00247 + C00007 <=> C00273 + C00027	L-Sorbose + Oxygen <=> 5-Dehydro-D-fructose + H2O2
R01696	L-Sorbose:acceptor 5-oxidoreductase	C00247 + C00028 <=> C00273 + C00030	L-Sorbose + Acceptor <=> 5-Dehydro-D-fructose + Reduced acceptor
R01697	D-Sorbitol:(acceptor) 1-oxidoreductase	C00794 + C00028 <=> C00247 + C00030	D-Sorbitol + Acceptor <=> L-Sorbose + Reduced acceptor
R01698	Dihydrolipoamide:NAD+ oxidoreductase	C00579 + C00003 <=> C00248 + C00004 + C00080	Dihydrolipoamide + NAD+ <=> Lipoamide + NADH + H+
R01699	pyruvate:[dihydrolipoyllysine-residue acetyltransferase]-lipoyllysine 2-oxidoreductase (decarboxylating, acceptor-acetylating)	C00022 + C15972 <=> C16255 + C00011	Pyruvate + Enzyme N6-(lipoyl)lysine <=> [Dihydrolipoyllysine-residue acetyltransferase] S-acetyldihydrolipoyllysine + CO2
R01700	2-oxoglutarate:[dihydrolipoyllysine-residue succinyltransferase]-lipoyllysine 2-oxidoreductase (decarboxylating, acceptor-succinylating)	C00026 + C15972 <=> C16254 + C00011	2-Oxoglutarate + Enzyme N6-(lipoyl)lysine <=> [Dihydrolipoyllysine-residue succinyltransferase] S-succinyldihydrolipoyllysine + CO2
R01701	3-methyl-2-oxobutanoate:[dihydrolipoyllysine-residue (2-methylpropanoyl)transferase] lipoyllysine 2-oxidoreductase (decarboxylating, acceptor-2-methylpropanoylating)	C00141 + C15972 <=> C15977 + C00011	3-Methyl-2-oxobutanoic acid + Enzyme N6-(lipoyl)lysine <=> [Dihydrolipoyllysine-residue (2-methylpropanoyl)transferase] S-(2-methylpropanoyl)dihydrolipoyllysine + CO2
R01702	4-methyl-2-oxopentanoate:[dihydrolipoyllysine-residue (2-methylpropanoyl)transferase] lipoyllysine 2-oxidoreductase (decarboxylating, acceptor-2-methylpropanoylating)	C00233 + C15972 <=> C15975 + C00011	4-Methyl-2-oxopentanoate + Enzyme N6-(lipoyl)lysine <=> [Dihydrolipoyllysine-residue (2-methylpropanoyl)transferase] S-(3-methylbutanoyl)dihydrolipoyllysine + CO2
R01703	Hexadecanoate:hydrogen-peroxide oxidoreductase	C00249 + 2 C00027 <=> C01948 + C00011 + 3 C00001	Hexadecanoic acid + 2 H2O2 <=> Pentadecanal + CO2 + 3 H2O
R01704	Palmitaldehyde:NAD+ oxidoreductase	C00517 + C00003 + C00001 <=> C00249 + C00004 + C00080	Hexadecanal + NAD+ + H2O <=> Hexadecanoic acid + NADH + H+
R01705	Palmitoyl-protein hydrolase	C00249 + C00017 <=> C06412 + C00001	Hexadecanoic acid + Protein <=> Palmitoyl-protein + H2O
R01706	Oleoyl-[acyl-carrier protein] hydrolase	C05764 + C00001 <=> C00229 + C00249	Hexadecanoyl-[acp] + H2O <=> Acyl-carrier protein + Hexadecanoic acid
R01707	Pyridoxal:NAD+ 4-oxidoreductase	C00250 + C00003 <=> C00971 + C00004 + C00080	Pyridoxal + NAD+ <=> 4-Pyridoxolactone + NADH + H+
R01708	Pyridoxine:NADP+ 4-oxidoreductase	C00314 + C00006 <=> C00250 + C00005 + C00080	Pyridoxine + NADP+ <=> Pyridoxal + NADPH + H+
R01709	Pyridoxal:oxygen 4-oxidoreductase	C00250 + C00007 + C00001 <=> C00847 + C00027	Pyridoxal + Oxygen + H2O <=> 4-Pyridoxate + H2O2
R01710	Pyridoxamine:oxygen oxidoreductase (deaminating)	C00534 + C00001 + C00007 <=> C00250 + C00014 + C00027	Pyridoxamine + H2O + Oxygen <=> Pyridoxal + NH3 + H2O2
R01711	Pyridoxine:oxygen oxidoreductase (deaminating)	C00314 + C00007 <=> C00250 + C00027	Pyridoxine + Oxygen <=> Pyridoxal + H2O2
R01712	Pyridoxamine:pyruvate aminotransferase	C00534 + C00022 <=> C00250 + C00041	Pyridoxamine + Pyruvate <=> Pyridoxal + L-Alanine
R01713	Pyridoxamine:oxaloacetate aminotransferase	C00534 + C00036 <=> C00250 + C00049	Pyridoxamine + Oxaloacetate <=> Pyridoxal + L-Aspartate
R01714	5-O-(1-Carboxyvinyl)-3-phosphoshikimate phosphate-lyase (chorismate-forming)	C01269 <=> C00251 + C00009	5-O-(1-Carboxyvinyl)-3-phosphoshikimate <=> Chorismate + Orthophosphate
R01715	Chorismate pyruvatemutase	C00251 <=> C00254	Chorismate <=> Prephenate
R01716	chorismate:L-glutamine aminotransferase	C00251 + C00064 <=> C11355 + C00025	Chorismate + L-Glutamine <=> 4-Amino-4-deoxychorismate + L-Glutamate
R01717	chorismate hydroxymutase	C00251 <=> C00885	Chorismate <=> Isochorismate
R01718	Isomaltose 6-alpha-D-glucanohydrolase	C00252 + C00001 <=> C00267 + C00031	Isomaltose + H2O <=> alpha-D-Glucose + D-Glucose
R01720	nicotinate:NADP+ 6-oxidoreductase (hydroxylating)	C00253 + C00006 + C00001 <=> C01020 + C00005 + C00080	Nicotinate + NADP+ + H2O <=> 6-Hydroxynicotinate + NADPH + H+
R01721	S-Adenosyl-L-methionine:nicotinate N-methyltransferase	C00019 + C00253 <=> C00021 + C01004	S-Adenosyl-L-methionine + Nicotinate <=> S-Adenosyl-L-homocysteine + N-Methylnicotinate
R01722	UDP-glucose:nicotinate N-glucosyltransferase	C00029 + C00253 <=> C00015 + C03003	UDP-glucose + Nicotinate <=> UDP + N-Glucosylnicotinate
R01723	None	C00253 + C00037 + C00002 <=> C05380 + C00020 + C00013	Nicotinate + Glycine + ATP <=> Nicotinurate + AMP + Diphosphate
R01724	Nicotinate D-ribonucleotide:diphosphate phosphoribosyltransferase	C01185 + C00013 <=> C00253 + C00119	Nicotinate D-ribonucleotide + Diphosphate <=> Nicotinate + 5-Phospho-alpha-D-ribose 1-diphosphate
R01725	None	C00253 <=> C02930	Nicotinate <=> 2-Methyleneglutarate
R01728	Prephenate:NAD+ oxidoreductase(decarboxylating)	C00254 + C00003 <=> C01179 + C00011 + C00004 + C00080	Prephenate + NAD+ <=> 3-(4-Hydroxyphenyl)pyruvate + CO2 + NADH + H+
R01730	Prephenate:NADP+ oxidoreductase(decarboxylating)	C00254 + C00006 <=> C01179 + C00011 + C00005 + C00080	Prephenate + NADP+ <=> 3-(4-Hydroxyphenyl)pyruvate + CO2 + NADPH + H+
R01731	L-arogenate:2-oxoglutarate aminotransferase	C00036 + C00826 <=> C00049 + C00254	Oxaloacetate + L-Arogenate <=> L-Aspartate + Prephenate
R01732	Riboflavin hydrolase	C00255 + C00001 <=> C00474 + C01727	Riboflavin + H2O <=> Ribitol + Lumichrome
R01734	None	C03114 <=> C00255	Dimethylbenzimidazole <=> Riboflavin
R01735	(R)-Lactaldehyde:NAD+ 2-oxidoreductase	C00937 + C00003 + C00001 <=> C00256 + C00004 + C00080	(R)-Lactaldehyde + NAD+ + H2O <=> (R)-Lactate + NADH + H+
R01736	(R)-S-Lactoylglutathione hydrolase	C03451 + C00001 <=> C00051 + C00256	(R)-S-Lactoylglutathione + H2O <=> Glutathione + (R)-Lactate
R01737	ATP:D-Gluconate 6-phosphotransferase	C00002 + C00257 <=> C00008 + C00345	ATP + D-Gluconic acid <=> ADP + 6-Phospho-D-gluconate
R01738	D-Gluconate:NAD+ 5-oxidoreductase	C00257 + C00003 <=> C01062 + C00004 + C00080	D-Gluconic acid + NAD+ <=> 5-Dehydro-D-gluconate + NADH + H+
R01739	D-gluconate:NADP+ 2-oxidoreductase	C00257 + C00006 <=> C06473 + C00005 + C00080	D-Gluconic acid + NADP+ <=> 2-Keto-D-gluconic acid + NADPH + H+
R01740	D-Gluconate:NADP+ 5-oxidoreductase	C00257 + C00006 <=> C01062 + C00005 + C00080	D-Gluconic acid + NADP+ <=> 5-Dehydro-D-gluconate + NADPH + H+
R01741	D-Gluconate:(acceptor) 2-oxidoreductase	C00257 + C00016 <=> C06473 + C01352	D-Gluconic acid + FAD <=> 2-Keto-D-gluconic acid + FADH2
R01742	D-Gluconate:acceptor 2-oxidoreductase	C00257 + C00028 <=> C06473 + C00030	D-Gluconic acid + Acceptor <=> 2-Keto-D-gluconic acid + Reduced acceptor
R01745	(R)-Glycerate:NAD+ oxidoreductase	C00258 + C00003 <=> C01146 + C00004 + C00080	D-Glycerate + NAD+ <=> 2-Hydroxy-3-oxopropanoate + NADH + H+
R01747	(R)-Glycerate:NADP+ oxidoreductase	C00258 + C00006 <=> C01146 + C00005 + C00080	D-Glycerate + NADP+ <=> 2-Hydroxy-3-oxopropanoate + NADPH + H+
R01748	D-Glycerate-2-phosphate phosphohydrolase	C00631 + C00001 <=> C00258 + C00009	2-Phospho-D-glycerate + H2O <=> D-Glycerate + Orthophosphate
R01749	D-Glycerate:NAD+ oxidoreductase (carboxylating)	C00258 + C00003 + C00011 <=> C03459 + C00004 + C00080	D-Glycerate + NAD+ + CO2 <=> 2-Hydroxy-3-oxosuccinate + NADH + H+
R01750	D-Glycerate:NADP+ oxidoreductase (carboxylating)	C00258 + C00006 + C00011 <=> C03459 + C00005 + C00080	D-Glycerate + NADP+ + CO2 <=> 2-Hydroxy-3-oxosuccinate + NADPH + H+
R01751	(R,R)-tartrate carboxy-lyase (D-glycerate-forming)	C00898 <=> C00258 + C00011	(R,R)-Tartaric acid <=> D-Glycerate + CO2
R01752	D-Glyceraldehyde:NAD+ oxidoreductase	C00577 + C00003 + C00001 <=> C00258 + C00004 + C00080	D-Glyceraldehyde + NAD+ + H2O <=> D-Glycerate + NADH + H+
R01754	ATP:L-arabinose 1-phosphotransferase	C00002 + C00259 <=> C00008 + C03906	ATP + L-Arabinose <=> ADP + beta-L-Arabinose 1-phosphate
R01757	L-Arabinose:NAD+ 1-oxidoreductase	C00259 + C00003 <=> C01114 + C00004 + C00080	L-Arabinose + NAD+ <=> L-Arabinono-1,4-lactone + NADH + H+
R01758	L-Arabitol:NAD+ 1-oxidoreductase	C00532 + C00003 <=> C00259 + C00004 + C00080	L-Arabitol + NAD+ <=> L-Arabinose + NADH + H+
R01759	L-Arabitol:NADP+ 1-oxidoreductase	C00532 + C00006 <=> C00259 + C00005 + C00080	L-Arabitol + NADP+ <=> L-Arabinose + NADPH + H+
R01760	beta-L-Arabinoside arabinohydrolase	C02761 + C00001 <=> C00069 + C00259	beta-L-Arabinoside + H2O <=> Alcohol + L-Arabinose
R01761	L-Arabinose aldose-ketose-isomerase	C00259 <=> C00508	L-Arabinose <=> L-Ribulose
R01762	alpha-L-Arabinan arabinofuranohydrolase	C02474 + C00001 <=> C02474 + C00259	alpha-L-Arabinan + H2O <=> alpha-L-Arabinan + L-Arabinose
R01763	Benzyl alcohol:NAD+ oxidoreductase	C00556 + C00003 <=> C00261 + C00004 + C00080	Benzyl alcohol + NAD+ <=> Benzaldehyde + NADH + H+
R01764	benzoylformate carboxy-lyase (benzaldehyde-forming)	C02137 <=> C00261 + C00011	alpha-Oxo-benzeneacetic acid <=> Benzaldehyde + CO2
R01766	L-threo-3-Phenylserine benzaldehyde-lyase (glycine-forming)	C03290 <=> C00037 + C00261	L-threo-3-Phenylserine <=> Glycine + Benzaldehyde
R01767	Mandelonitrile benzaldehyde-lyase (cyanide-forming)	C00561 <=> C00177 + C00261	Mandelonitrile <=> Cyanide + Benzaldehyde
R01768	hypoxanthine:NAD+ oxidoreductase	C00262 + C00003 + C00001 <=> C00385 + C00004 + C00080	Hypoxanthine + NAD+ + H2O <=> Xanthine + NADH + H+
R01769	Hypoxanthine:oxygen oxidoreductase	C00262 + C00007 + C00001 <=> C00385 + C00027	Hypoxanthine + Oxygen + H2O <=> Xanthine + H2O2
R01770	Inosine ribohydrolase	C00294 + C00001 <=> C00262 + C00121	Inosine + H2O <=> Hypoxanthine + D-Ribose
R01771	ATP:L-homoserine O-phosphotransferase	C00002 + C00263 <=> C00008 + C01102	ATP + L-Homoserine <=> ADP + O-Phospho-L-homoserine
R01773	L-Homoserine:NAD+ oxidoreductase	C00263 + C00003 <=> C00441 + C00004 + C00080	L-Homoserine + NAD+ <=> L-Aspartate 4-semialdehyde + NADH + H+
R01775	L-homoserine:NADP+ oxidoreductase	C00263 + C00006 <=> C00441 + C00005 + C00080	L-Homoserine + NADP+ <=> L-Aspartate 4-semialdehyde + NADPH + H+
R01776	Acetyl-CoA:L-homoserine O-acetyltransferase	C00024 + C00263 <=> C00010 + C01077	Acetyl-CoA + L-Homoserine <=> CoA + O-Acetyl-L-homoserine
R01777	Succinyl-CoA:L-homoserine O-succinyltransferase	C00091 + C00263 <=> C00010 + C01118	Succinyl-CoA + L-Homoserine <=> CoA + O-Succinyl-L-homoserine
R01778	(3S)-3-Hydroxyacyl-CoA:NAD+ oxidoreductase	C00640 + C00003 <=> C00264 + C00004 + C00080	(3S)-3-Hydroxyacyl-CoA + NAD+ <=> 3-Oxoacyl-CoA + NADH + H+
R01779	(3R)-3-Hydroxyacyl-CoA:NADP+ oxidoreductase	C01086 + C00006 <=> C00264 + C00005 + C00080	(3R)-3-Hydroxyacyl-CoA + NADP+ <=> 3-Oxoacyl-CoA + NADPH + H+
R01780	Succinyl-CoA:3-oxo-acid CoA-transferase	C00091 + C01656 <=> C00042 + C00264	Succinyl-CoA + 3-Oxo acid <=> Succinate + 3-Oxoacyl-CoA
R01781	1,2-Ethanediol:NAD+ oxidoreductase	C01380 + C00003 <=> C00266 + C00004 + C00080	Ethylene glycol + NAD+ <=> Glycolaldehyde + NADH + H+
R01782	2-dehydro-3-deoxy-D-pentonate glycolaldehyde-lyase (pyruvate-forming)	C03826 <=> C00022 + C00266	2-Dehydro-3-deoxy-D-xylonate <=> Pyruvate + Glycolaldehyde
R01784	2-dehydro-3-deoxy-L-pentonate glycolaldehyde-lyase (pyruvate-forming)	C00684 <=> C00022 + C00266	2-Dehydro-3-deoxy-L-arabinonate <=> Pyruvate + Glycolaldehyde
R01785	L-xylulose 1-phosphate glycolaldehyde-lyase (glycerone-phosphate-forming)	C06441 <=> C00111 + C00266	L-Xylulose 1-phosphate <=> Glycerone phosphate + Glycolaldehyde
R01786	ATP:alpha-D-glucose 6-phosphotransferase	C00002 + C00267 <=> C00008 + C00668	ATP + alpha-D-Glucose <=> ADP + alpha-D-Glucose 6-phosphate
R01787	D-Glucitol:NADP+ 1-oxidoreductase	C00794 + C00006 <=> C00267 + C00005 + C00080	D-Sorbitol + NADP+ <=> alpha-D-Glucose + NADPH + H+
R01788	alpha-D-Glucose 6-phosphate phosphohydrolase	C00668 + C00001 <=> C00267 + C00009	alpha-D-Glucose 6-phosphate + H2O <=> alpha-D-Glucose + Orthophosphate
R01790	1,4-alpha-D-Glucan glucohydrolase	C00369 + C00001 <=> C00267 + C00369	Starch + H2O <=> alpha-D-Glucose + Starch
R01791	Dextrin 6-alpha-D-glucanohydrolase	C00721 + C00001 <=> C00267 + C00721	Dextrin + H2O <=> alpha-D-Glucose + Dextrin
R01793	5,6,7,8-tetrahydrobiopterin:NAD+ oxidoreductase	C00268 + C00004 + C00080 <=> C00272 + C00003	Dihydrobiopterin + NADH + H+ <=> Tetrahydrobiopterin + NAD+
R01794	5,6,7,8-tetrahydrobiopterin:NADP+ oxidoreductase	C00268 + C00005 + C00080 <=> C00272 + C00006	Dihydrobiopterin + NADPH + H+ <=> Tetrahydrobiopterin + NADP+
R01795	L-Phenylalanine,tetrahydrobiopterin:oxygen oxidoreductase (4-hydroxylating)	C00272 + C00079 + C00007 <=> C00268 + C00082 + C00001	Tetrahydrobiopterin + L-Phenylalanine + Oxygen <=> Dihydrobiopterin + L-Tyrosine + H2O
R01797	CDP-diacylglycerol phosphatidylhydrolase	C00269 + C00001 <=> C00055 + C00416	CDP-diacylglycerol + H2O <=> CMP + Phosphatidate
R01798	Arachidonyl-CoA:CDPacylglycerol O-arachidonyltransferase	C02249 + C02255 <=> C00010 + C00269	Arachidonyl-CoA + CDP-acylglycerol <=> CoA + CDP-diacylglycerol
R01799	CTP:phosphatidate cytidyltransferase	C00063 + C00416 <=> C00013 + C00269	CTP + Phosphatidate <=> Diphosphate + CDP-diacylglycerol
R01800	CDP-diacylglycerol:L-serine 3-phosphatidyltransferase	C00269 + C00065 <=> C00055 + C02737	CDP-diacylglycerol + L-Serine <=> CMP + Phosphatidylserine
R01801	CDP-diacylglycerol:sn-glycerol-3-phosphate 3-phosphatidyltransferase	C00269 + C00093 <=> C00055 + C03892	CDP-diacylglycerol + sn-Glycerol 3-phosphate <=> CMP + Phosphatidylglycerophosphate
R01802	CDP-diacylglycerol:myo-inositol 3-phosphatidyltransferase	C00269 + C00137 <=> C00055 + C01194	CDP-diacylglycerol + myo-Inositol <=> CMP + 1-Phosphatidyl-D-myo-inositol
R01803	N-acetylneuraminate,ferrocytochrome-b5:oxygen oxidoreductase (N-acetyl-hydroxylating)	C00270 + 2 C00999 + C00007 + 2 C00080 <=> C03410 + 2 C00996 + C00001	N-Acetylneuraminate + 2 Ferrocytochrome b5 + Oxygen + 2 H+ <=> N-Glycoloyl-neuraminate + 2 Ferricytochrome b5 + H2O
R01804	phosphoenolpyruvate:N-acetyl-D-mannosamine C-(1-carboxyvinyl)transferase (phosphate-hydrolysing, 2-carboxy-2-oxoethyl-forming)	C00270 + C00009 <=> C00645 + C00074 + C00001	N-Acetylneuraminate + Orthophosphate <=> N-Acetyl-D-mannosamine + Phosphoenolpyruvate + H2O
R01805	N-Acetylneuraminate 9-phosphate phosphohydrolase	C06241 + C00001 <=> C00270 + C00009	N-Acetylneuraminate 9-phosphate + H2O <=> N-Acetylneuraminate + Orthophosphate
R01806	Acetyl-CoA:N-acetylneuraminate 4-O-acetyltransferase	C00024 + C00270 <=> C00010 + C04015	Acetyl-CoA + N-Acetylneuraminate <=> CoA + N-Acetyl-4-O-acetylneuraminate
R01807	Acetyl-CoA:N-acetylneuraminate 7-O-acetyltransferase	C00024 + C00270 <=> C00010 + C04016	Acetyl-CoA + N-Acetylneuraminate <=> CoA + N-Acetyl-7-O-acetylneuraminate
R01808	Acetyl-CoA:N-acetylneuraminate 9-O-acetyltransferase	C00024 + C00270 <=> C00010 + C04017	Acetyl-CoA + N-Acetylneuraminate <=> CoA + N-Acetyl-9-O-acetylneuraminate
R01810	N-Acyl-O-acetylneuraminate O-acetylesterase	C03708 + C00001 <=> C00270 + C00033	N-Acetyl-O-acetylneuraminate + H2O <=> N-Acetylneuraminate + Acetate
R01811	N-Acetylneuraminate pyruvate-lyase (N-acetyl-D-mannosamine-forming)	C00270 <=> C00645 + C00022	N-Acetylneuraminate <=> N-Acetyl-D-mannosamine + Pyruvate
R01812	5,6,7,8-Tetrahydrobiopterin:NADP+ oxidoreductase	C00272 + 2 C00006 <=> C06313 + 2 C00005 + 2 C00080	Tetrahydrobiopterin + 2 NADP+ <=> Biopterin + 2 NADPH + 2 H+
R01813	Tetrahydrobiopterin:NADP+ oxidoreductase	C00272 + C00006 <=> C04244 + C00005 + C00080	Tetrahydrobiopterin + NADP+ <=> 6-Lactoyl-5,6,7,8-tetrahydropterin + NADPH + H+
R01814	L-Tryptophan,tetrahydrobiopterin:oxygen oxidoreductase (5-hydroxylating)	C00272 + C00078 + C00007 <=> C00643 + C00268 + C00001	Tetrahydrobiopterin + L-Tryptophan + Oxygen <=> 5-Hydroxy-L-tryptophan + Dihydrobiopterin + H2O
R01815	L-Tyrosine,tetrahydrobiopterin:oxygen oxidoreductase (3-hydroxylating)	C00272 + C00082 + C00007 <=> C00355 + C00268 + C00001	Tetrahydrobiopterin + L-Tyrosine + Oxygen <=> 3,4-Dihydroxy-L-phenylalanine + Dihydrobiopterin + H2O
R01816	Anthranilate,tetrahydrobiopterin:oxygen oxidoreductase (3-hydroxylating)	C00272 + C00108 + C00007 <=> C00632 + C00268 + C00001	Tetrahydrobiopterin + Anthranilate + Oxygen <=> 3-Hydroxyanthranilate + Dihydrobiopterin + H2O
R01817	D-mannitol-1-phosphate:NADP+ 6-oxidoreductase	C00644 + C00006 <=> C00275 + C00005 + C00080	D-Mannitol 1-phosphate + NADP+ <=> D-Mannose 6-phosphate + NADPH + H+
R01818	D-Mannose 6-phosphate 1,6-phosphomutase	C00275 <=> C00636	D-Mannose 6-phosphate <=> D-Mannose 1-phosphate
R01819	D-mannose-6-phosphate aldose-ketose-isomerase	C00275 <=> C05345	D-Mannose 6-phosphate <=> beta-D-Fructose 6-phosphate
R01821	1,4-alpha-D-Glucan:orthophosphate alpha-D-glucosyltransferase	C00718 + C00009 <=> C00718 + C00103	Amylose + Orthophosphate <=> Amylose + D-Glucose 1-phosphate
R01823	Sucrose:1,4-alpha-D-glucan 4-alpha-D-glucosyltransferase	C00089 + C00718 <=> C00095 + C00718	Sucrose + Amylose <=> D-Fructose + Amylose
R01824	1,4-alpha-D-Glucan 1-alpha-D-glucosylmutase	C00718 <=> C06400	Amylose <=> 1-alpha-D-{(1,4)-alpha-D-Glucosyl}(n-1)-alpha-D-glucopyranoside
R01825	D-erythrose 4-phosphate:NAD+ oxidoreductase	C00279 + C00003 + C00001 <=> C03393 + C00004 + C00080	D-Erythrose 4-phosphate + NAD+ + H2O <=> 4-Phospho-D-erythronate + NADH + H+
R01826	Phosphoenolpyruvate:D-erythrose-4-phosphate C-(1-carboxyvinyl)transferase (phosphate hydrolysing, 2-carboxy-2-oxoethyl-forming)	C00074 + C00279 + C00001 <=> C04691 + C00009	Phosphoenolpyruvate + D-Erythrose 4-phosphate + H2O <=> 2-Dehydro-3-deoxy-D-arabino-heptonate 7-phosphate + Orthophosphate
R01827	sedoheptulose-7-phosphate:D-glyceraldehyde-3-phosphate glyceronetransferase	C05382 + C00118 <=> C00279 + C05345	Sedoheptulose 7-phosphate + D-Glyceraldehyde 3-phosphate <=> D-Erythrose 4-phosphate + beta-D-Fructose 6-phosphate
R01829	Sedoheptulose 1,7-bisphosphate D-glyceraldehyde-3-phosphate-lyase	C00447 <=> C00111 + C00279	Sedoheptulose 1,7-bisphosphate <=> Glycerone phosphate + D-Erythrose 4-phosphate
R01830	beta-D-Fructose 6-phosphate:D-glyceraldehyde-3-phosphate glycolaldehyde transferase	C05345 + C00118 <=> C00279 + C00231	beta-D-Fructose 6-phosphate + D-Glyceraldehyde 3-phosphate <=> D-Erythrose 4-phosphate + D-Xylulose 5-phosphate
R01833	Androst-4-ene-3,17-dione,hydrogen-donor:oxygen oxidoreductase (13-hydroxylating, lactonizing)	C00280 + C00030 + C00007 <=> C04676 + C00028 + C00001	Androst-4-ene-3,17-dione + Reduced acceptor + Oxygen <=> Testololactone + Acceptor + H2O
R01834	3-Oxo-5alpha-steroid:(acceptor) delta4-oxidoreductase	C00674 + C00028 <=> C00280 + C00030	5alpha-Androstane-3,17-dione + Acceptor <=> Androst-4-ene-3,17-dione + Reduced acceptor
R01835	5beta-androstane-3,17-dione:NADP+ 4,5-oxidoreductase	C03772 + C00006 <=> C00080 + C00005 + C00280	5beta-Androstane-3,17-dione + NADP+ <=> H+ + NADPH + Androst-4-ene-3,17-dione
R01836	Testosterone:NAD+ 17-oxidoreductase	C00535 + C00003 <=> C00280 + C00004 + C00080	Testosterone + NAD+ <=> Androst-4-ene-3,17-dione + NADH + H+
R01837	3beta-Hydroxyandrost-5-en-17-one:NAD+ 3-oxidoreductase/delta5-delta-4 isomerase	C01227 + C00003 <=> C00280 + C00004 + C00080	3beta-Hydroxyandrost-5-en-17-one + NAD+ <=> Androst-4-ene-3,17-dione + NADH + H+
R01838	Testosterone:NADP+ 17-oxidoreductase	C00535 + C00006 <=> C00280 + C00005 + C00080	Testosterone + NADP+ <=> Androst-4-ene-3,17-dione + NADPH + H+
R01840	Aromatase	C00280 + C03024 + C00007 <=> C05290 + C03161 + C00001	Androst-4-ene-3,17-dione + Reduced flavoprotein + Oxygen <=> 19-Hydroxyandrost-4-ene-3,17-dione + Oxidized flavoprotein + H2O
R01841	17alpha-Hydroxyprogesterone acetaldehyde-lyase	C01176 <=> C00280 + C00084	17alpha-Hydroxyprogesterone <=> Androst-4-ene-3,17-dione + Acetaldehyde
R01842	Androstenedione 7alpha-hydroxylase	C00280 + C03024 + C00007 <=> C05296 + C03161 + C00001	Androst-4-ene-3,17-dione + Reduced flavoprotein + Oxygen <=> 7alpha-Hydroxyandrost-4-ene-3,17-dione + Oxidized flavoprotein + H2O
R01843	ATP:Sedoheptulose 7-phosphate 1-phosphotransferase	C00002 + C05382 <=> C00008 + C00447	ATP + Sedoheptulose 7-phosphate <=> ADP + Sedoheptulose 1,7-bisphosphate
R01844	ATP:sedoheptulose 7-phosphate	C00002 + C02076 <=> C00008 + C05382	ATP + Sedoheptulose <=> ADP + Sedoheptulose 7-phosphate
R01845	Sedoheptulose 1,7-bisphosphate 1-phosphohydrolase	C00447 + C00001 <=> C05382 + C00009	Sedoheptulose 1,7-bisphosphate + H2O <=> Sedoheptulose 7-phosphate + Orthophosphate
R01850	acetyl-CoA:hydrogen-sulfide S-acetyltransferase	C00024 + C00283 <=> C00010 + C01857	Acetyl-CoA + Hydrogen sulfide <=> CoA + Thioacetate
R01851	Methanethiol:oxygen oxidoreductase	C00409 + C00007 + C00001 <=> C00283 + C00067 + C00027	Methanethiol + Oxygen + H2O <=> Hydrogen sulfide + Formaldehyde + H2O2
R01853	RCH2NH2:oxygen oxidoreductase(deaminating)(flavin-containing)	C00375 + C00001 + C00007 <=> C00071 + C00014 + C00027	Primary amine + H2O + Oxygen <=> Aldehyde + NH3 + H2O2
R01854	RCH2NH2:acceptor oxidoreductase (deaminating)	C00375 + C00001 + C00028 <=> C00071 + C00014 + C00030	Primary amine + H2O + Acceptor <=> Aldehyde + NH3 + Reduced acceptor
R01855	2'-Deoxyguanosine 5'-triphosphate diphosphohydrolase	C00286 + C00001 <=> C00362 + C00013	dGTP + H2O <=> dGMP + Diphosphate
R01856	dGTP triphosphohydrolase	C00286 + C00001 <=> C00330 + C00536	dGTP + H2O <=> Deoxyguanosine + Triphosphate
R01857	ATP:dGDP phosphotransferase	C00002 + C00361 <=> C00008 + C00286	ATP + dGDP <=> ADP + dGTP
R01858	dGTP:pyruvate 2-O-phosphotransferase	C00286 + C00022 <=> C00361 + C00074	dGTP + Pyruvate <=> dGDP + Phosphoenolpyruvate
R01859	Propanoyl-CoA:carbon-dioxide ligase (ADP-forming)	C00002 + C00100 + C00288 <=> C00008 + C00009 + C00683	ATP + Propanoyl-CoA + HCO3- <=> ADP + Orthophosphate + (S)-Methylmalonyl-CoA
R01860	4-Aminobenzoate carboxy-lyase	C00568 <=> C00292 + C00011	4-Aminobenzoate <=> Aniline + CO2
R01861	3'-Phosphoadenylyl-sulfate:benzenamine N-sulfotransferase	C00053 + C00292 <=> C00054 + C06011	3'-Phosphoadenylyl sulfate + Aniline <=> Adenosine 3',5'-bisphosphate + Benzenamine sulfate
R01862	Anilide amidohydrolase	C01402 + C00001 <=> C00060 + C00292	Anilide + H2O <=> Carboxylate + Aniline
R01863	inosine:phosphate alpha-D-ribosyltransferase	C00294 + C00009 <=> C00262 + C00620	Inosine + Orthophosphate <=> Hypoxanthine + alpha-D-Ribose 1-phosphate
R01866	(S)-dihydroorotate:NADP+ oxidoreductase	C00337 + C00006 <=> C00295 + C00005 + C00080	(S)-Dihydroorotate + NADP+ <=> Orotate + NADPH + H+
R01867	(S)-Dihydroorotate:oxygen oxidoreductase	C00337 + C00007 <=> C00295 + C00027	(S)-Dihydroorotate + Oxygen <=> Orotate + H2O2
R01868	(S)-dihydroorotate:quinone oxidoreductase	C00337 + C15602 <=> C00295 + C15603	(S)-Dihydroorotate + Quinone <=> Orotate + Hydroquinone
R01869	(S)-dihydroorotate:NAD+ oxidoreductase	C00337 + C00003 <=> C00295 + C00080 + C00004	(S)-Dihydroorotate + NAD+ <=> Orotate + H+ + NADH
R01870	Orotidine-5'-phosphate:diphosphate phospho-alpha-D-ribosyl-transferase	C01103 + C00013 <=> C00295 + C00119	Orotidine 5'-phosphate + Diphosphate <=> Orotate + 5-Phospho-alpha-D-ribose 1-diphosphate
R01872	L-quinate:NAD+ 3-oxidoreductase	C00296 + C00003 <=> C00944 + C00004 + C00080	Quinate + NAD+ <=> 3-Dehydroquinate + NADH + H+
R01873	Quinate:pyrroloquinoline-quinone 3-oxidoreductase	C00296 + C00113 <=> C01359 + C00944	Quinate + PQQ <=> PQQH2 + 3-Dehydroquinate
R01874	D-cysteine sulfide-lyase (deaminating	C00793 + C00001 <=> C00283 + C00014 + C00022	D-Cysteine + H2O <=> Hydrogen sulfide + NH3 + Pyruvate
R01875	Thiosulfate:thiol sulfurtransferase	C00320 + 2 C00051 + C00080 <=> C00094 + C00127 + C00283	Thiosulfate + 2 Glutathione + H+ <=> Sulfite + Glutathione disulfide + Hydrogen sulfide
R01876	Uridine:phosphate alpha-D-ribosyltransferase	C00299 + C00009 <=> C00106 + C00620	Uridine + Orthophosphate <=> Uracil + alpha-D-Ribose 1-phosphate
R01877	Uridine 3'-monophosphate phosphohydrolase	C01368 + C00001 <=> C00299 + C00009	3'-UMP + H2O <=> Uridine + Orthophosphate
R01878	Cytidine aminohydrolase	C00475 + C00001 <=> C00299 + C00014	Cytidine + H2O <=> Uridine + NH3
R01879	2-Deoxyuridine,2-oxoglutarate:oxygen oxidoreductase (2'-hydroxylating)	C00526 + C00026 + C00007 <=> C00299 + C00042 + C00011	Deoxyuridine + 2-Oxoglutarate + Oxygen <=> Uridine + Succinate + CO2
R01880	dGTP:uridine 5'-phosphotransferase	C00286 + C00299 <=> C00361 + C00105	dGTP + Uridine <=> dGDP + UMP
R01881	ATP:creatine N-phosphotransferase	C00002 + C00300 <=> C00008 + C02305	ATP + Creatine <=> ADP + Phosphocreatine
R01882	N-Phosphocreatine hydrolase	C02305 + C00001 <=> C00300 + C00009	Phosphocreatine + H2O <=> Creatine + Orthophosphate
R01883	S-Adenosyl-L-methionine:guanidinoacetate N-methyltransferase	C00019 + C00581 <=> C00021 + C00300	S-Adenosyl-L-methionine + Guanidinoacetate <=> S-Adenosyl-L-homocysteine + Creatine
R01884	Creatinine amidohydrolase	C00791 + C00001 <=> C00300	Creatinine + H2O <=> Creatine
R01885	None	C00301 + C00001 <=> C00620 + C00020	ADP-ribose + H2O <=> alpha-D-Ribose 1-phosphate + AMP
R01886	Nomega-(ADP-D-ribosyl)-L-arginine ADP-ribosylhydrolase	C01201 + C00001 <=> C00062 + C00301	N(omega)-(ADP-D-ribosyl)-L-arginine + H2O <=> L-Arginine + ADP-ribose
R01887	gamma-Amino-gamma-cyanobutanoate aminohydrolase	C05715 + 2 C00001 <=> C00302 + C00014	gamma-Amino-gamma-cyanobutanoate + 2 H2O <=> DL-Glutamate + NH3
R01888	ATP:kanamycin 3'-O-phosphotransferase	C00002 + C01822 <=> C00008 + C03281	ATP + Kanamycin A <=> ADP + Kanamycin A 3'-phosphate
R01889	Acetyl-CoA:kanamycin-B N6'-acetyltransferase	C00024 + C00825 <=> C00010 + C03154	Acetyl-CoA + Kanamycin B <=> CoA + N6'-Acetylkanamycin-B
R01890	CTP:choline-phosphate cytidylyltransferase	C00063 + C00588 <=> C00013 + C00307	CTP + Choline phosphate <=> Diphosphate + CDP-choline
R01891	CDP-choline:N-acylsphingosine cholinephosphotransferase	C00307 + C00195 <=> C00055 + C00550	CDP-choline + N-Acylsphingosine <=> CMP + Sphingomyelin
R01892	Ribitol:ferricytochrome-c 2-oxidoreductase	C00474 + 2 C00125 <=> C00309 + 2 C00126 + 2 C00080	Ribitol + 2 Ferricytochrome c <=> D-Ribulose + 2 Ferrocytochrome c + 2 H+
R01895	Ribitol:NAD+ 2-oxidoreductase	C00474 + C00003 <=> C00309 + C00004 + C00080	Ribitol + NAD+ <=> D-Ribulose + NADH + H+
R01896	Xylitol:NAD+ 2-oxidoreductase (D-xylulose-forming)	C00379 + C00003 <=> C00310 + C00004 + C00080	Xylitol + NAD+ <=> D-Xylulose + NADH + H+
R01898	D-Lyxose aldose-ketose-isomerase	C00310 <=> C00476	D-Xylulose <=> D-Lyxose
R01899	Isocitrate:NADP+ oxidoreductase	C00311 + C00006 <=> C05379 + C00005 + C00080	Isocitrate + NADP+ <=> Oxalosuccinate + NADPH + H+
R01900	isocitrate hydro-lyase (cis-aconitate-forming)	C00311 <=> C00417 + C00001	Isocitrate <=> cis-Aconitate + H2O
R01901	ATP:L-xylulose 5-phosphotransferase	C00002 + C00312 <=> C00008 + C03291	ATP + L-Xylulose <=> ADP + L-Xylulose 5-phosphate
R01902	ATP:L-xylulose 1-phosphotransferase	C00002 + C00312 <=> C00008 + C06441	ATP + L-Xylulose <=> ADP + L-Xylulose 1-phosphate
R01903	L-arabinitol:NAD+ 4-oxidoreductase (L-xylulose-forming)	C00532 + C00003 <=> C00312 + C00004 + C00080	L-Arabitol + NAD+ <=> L-Xylulose + NADH + H+
R01904	Xylitol:NADP+ 4-oxidoreductase (L-xylulose-forming)	C00379 + C00006 <=> C00312 + C00005 + C00080	Xylitol + NADP+ <=> L-Xylulose + NADPH + H+
R01905	3-Dehydro-L-gulonate carboxy-lyase	C00618 <=> C00312 + C00011	3-Dehydro-L-gulonate <=> L-Xylulose + CO2
R01906	L-lyxose aldose-ketose-isomerase	C00312 <=> C01508	L-Xylulose <=> L-Lyxose
R01908	oxalyl-CoA carboxy-lyase (formyl-CoA-forming)	C00313 <=> C00798 + C00011	Oxalyl-CoA <=> Formyl-CoA + CO2
R01909	ATP:pyridoxine 5'-phosphotransferase	C00002 + C00314 <=> C00008 + C00627	ATP + Pyridoxine <=> ADP + Pyridoxine phosphate
R01910	Primary alcohol:(acceptor) oxidoreductase	C00314 + C00007 <=> C06051 + C00027	Pyridoxine + Oxygen <=> Isopyridoxal + H2O2
R01911	pyridoxine-5'-phosphate phosphohydrolase	C00314 + C00009 <=> C00627 + C00001	Pyridoxine + Orthophosphate <=> Pyridoxine phosphate + H2O
R01912	UDP-glucose:pyridoxine 5'-O-beta-D-glucosyltransferase	C00029 + C00314 <=> C00015 + C03996	UDP-glucose + Pyridoxine <=> UDP + 5'-O-beta-D-Glucosylpyridoxine
R01913	None	C00314 <=> C06257 + C06056	Pyridoxine <=> 1-Deoxy-D-xylulose + 4-Hydroxy-L-threonine
R01914	Spermidine:(acceptor) oxidoreductase	C00315 + C00007 + C00001 <=> C00986 + C00555 + C00027	Spermidine + Oxygen + H2O <=> 1,3-Diaminopropane + 4-Aminobutyraldehyde + H2O2
R01915	Spermidine:(acceptor) oxidoreductase	C00315 + C00028 + C00001 <=> C00986 + C00555 + C00030	Spermidine + Acceptor + H2O <=> 1,3-Diaminopropane + 4-Aminobutyraldehyde + Reduced acceptor
R01917	gamma-L-glutamyl-L-cysteinyl-glycine:spermidine ligase (ADP-forming)	C00002 + C00051 + C00315 <=> C00008 + C00009 + C05730	ATP + Glutathione + Spermidine <=> ADP + Orthophosphate + Glutathionylspermidine
R01918	gamma-L-glutamyl-L-cysteinyl-glycine:spermidine amidase	C05730 + C00001 <=> C00051 + C00315	Glutathionylspermidine + H2O <=> Glutathione + Spermidine
R01919	Spermidine:putrescine 4-aminobutyltransferase (propane-1,3-diamine-forming)	C00134 + C00315 <=> C06366 + C00986	Putrescine + Spermidine <=> Homospermidine + 1,3-Diaminopropane
R01920	S-adenosylmethioninamine:putrescine 3-aminopropyltransferase	C01137 + C00134 <=> C00170 + C00315	S-Adenosylmethioninamine + Putrescine <=> 5'-Methylthioadenosine + Spermidine
R01921	(S)-Carnitine:NAD+ oxidoreductase	C15025 + C00003 <=> C02636 + C00004 + C00080	(S)-Carnitine + NAD+ <=> 3-Dehydrocarnitine + NADH + H+
R01922	L-Carnitinamide amidohydrolase	C02290 + C00001 <=> C00318 + C00014 + C00080	L-Carnitinamide + H2O <=> L-Carnitine + NH3 + H+
R01923	Palmitoyl-CoA:L-carnitine O-palmitoyltransferase	C00154 + C00318 <=> C00010 + C02990	Palmitoyl-CoA + L-Carnitine <=> CoA + L-Palmitoylcarnitine
R01924	O-Acylcarnitine acylhydrolase	C02301 + C00001 <=> C00162 + C00318	O-Acylcarnitine + H2O <=> Fatty acid + L-Carnitine
R01925	L-carnitine hydro-lyase [4-(trimethylammonio)but-2-enoate-forming]	C00318 <=> C04114 + C00001	L-Carnitine <=> 4-(Trimethylammonio)but-2-enoate + H2O
R01926	ATP:sphingosine 1-phosphotransferase	C00319 + C00002 <=> C06124 + C00008	Sphingosine + ATP <=> Sphingosine 1-phosphate + ADP
R01928	UDP-galactose:sphingosine 1-beta-galactosyltransferase	C00052 + C00319 <=> C00015 + C01747	UDP-D-galactose + Sphingosine <=> UDP + Psychosine
R01929	CDP-choline:sphingosine cholinephosphotransferase	C00307 + C00319 <=> C00055 + C03640	CDP-choline + Sphingosine <=> CMP + Sphingosyl-phosphocholine
R01930	Trithionate thiosulfohydrolase	C01861 + C00001 <=> C00320 + C00059	Trithionate + H2O <=> Thiosulfate + Sulfate
R01931	thiosulfate:cyanide sulfurtranserase	C00320 + C00177 <=> C00094 + C01755	Thiosulfate + Cyanide <=> Sulfite + Thiocyanate
R01932	2-hydroxyadipate:NAD+ 2-oxidoreductase	C00322 + C00004 + C00080 <=> C02360 + C00003	2-Oxoadipate + NADH + H+ <=> 2-Hydroxyadipate + NAD+
R01933	2-oxoadipate dehydrogenase complex	C00322 + C00010 + C00003 <=> C00527 + C00011 + C00004 + C00080	2-Oxoadipate + CoA + NAD+ <=> Glutaryl-CoA + CO2 + NADH + H+
R01934	(1R,2S)-1-hydroxybutane-1,2,4-tricarboxylate:NAD+ oxidoreductase (decarboxylating)	C05662 + C00003 <=> C00322 + C00011 + C00004 + C00080	Homoisocitrate + NAD+ <=> 2-Oxoadipate + CO2 + NADH + H+
R01936	(1R,2S)-1-hydroxybutane-1,2,4-tricarboxylate:NAD+ oxidoreductase (decarboxylating)	C05533 <=> C00322 + C00011	Oxaloglutarate <=> 2-Oxoadipate + CO2
R01937	None	C00322 + C00014 + C00003 <=> C02220 + C00004 + C00080 + C00001	2-Oxoadipate + NH3 + NAD+ <=> 2-Aminomuconate + NADH + H+ + H2O
R01938	None	C00322 + C00014 + C00006 <=> C02220 + C00005 + C00080 + C00001	2-Oxoadipate + NH3 + NADP+ <=> 2-Aminomuconate + NADPH + H+ + H2O
R01939	L-2-aminoadipate:2-oxoglutarate aminotransferase	C00956 + C00026 <=> C00322 + C00025	L-2-Aminoadipate + 2-Oxoglutarate <=> 2-Oxoadipate + L-Glutamate
R01940	2-Oxoadipate:lipoamde 2-oxidoreductase(decarboxylating and acceptor-succinylating)	C00322 + C15972 <=> C06157 + C00011	2-Oxoadipate + Enzyme N6-(lipoyl)lysine <=> [Dihydrolipoyllysine-residue succinyltransferase] S-glutaryldihydrolipoyllysine + CO2
R01941	Caffeic aldehyde:NADP+ oxidoreductase (CoA-caffeoylating)	C10945 + C00010 + C00006 <=> C00323 + C00005 + C00080	Caffeic aldehyde + CoA + NADP+ <=> Caffeoyl-CoA + NADPH + H+
R01942	S-Adenosyl-L-methionine:caffeoyl-CoA 3-O-methyltransferase	C00019 + C00323 <=> C00021 + C00406	S-Adenosyl-L-methionine + Caffeoyl-CoA <=> S-Adenosyl-L-homocysteine + Feruloyl-CoA
R01943	Caffeate:CoA ligase (AMP-forming)	C00002 + C01197 + C00010 <=> C00020 + C00013 + C00323	ATP + Caffeate + CoA <=> AMP + Diphosphate + Caffeoyl-CoA
R01944	Caffeoyl-CoA:putrescine N-(3,4-dihydroxycinnamoyl)transferase	C00323 + C00134 <=> C00010 + C03002	Caffeoyl-CoA + Putrescine <=> CoA + N-Caffeoylputrescine
R01945	Caffeoyl-CoA:quinate O-(3,4-dihydroxycinnamoyl)transferase	C00323 + C00296 <=> C00010 + C00852	Caffeoyl-CoA + Quinate <=> CoA + Chlorogenate
R01946	Caffeoyl-CoA:isocitrate 3-O-(3,4-dihydroxycinnamoyl)transferase	C00323 + C00311 <=> C00010 + C02927	Caffeoyl-CoA + Isocitrate <=> CoA + 2-Caffeoylisocitrate
R01951	GTP:beta-L-fucose-1-phosphate guanylyltransferase	C00044 + C02985 <=> C00013 + C00325	GTP + L-Fucose 1-phosphate <=> Diphosphate + GDP-L-fucose
R01952	Palmitoyl-CoA:glycoprotein N-palmitoyltransferase	C00154 + C00326 <=> C00010 + C03412	Palmitoyl-CoA + Glycoprotein <=> CoA + N-Palmitoylglycoprotein
R01953	None	C00326 <=> C03691	Glycoprotein <=> CMP-N-glycoloylneuraminate
R01954	L-Citrulline:L-aspartate ligase (AMP-forming)	C00002 + C00327 + C00049 <=> C00020 + C00013 + C03406	ATP + L-Citrulline + L-Aspartate <=> AMP + Diphosphate + N-(L-Arginino)succinate
R01956	L-Kynurenine:2-oxoglutarate aminotransferase	C00328 + C00026 <=> C01252 + C00025	L-Kynurenine + 2-Oxoglutarate <=> 4-(2-Aminophenyl)-2,4-dioxobutanoate + L-Glutamate
R01957	L-Kynurenine:glyoxylote aminotransferase (cyclizing)	C00328 + C00048 <=> C01252 + C00037	L-Kynurenine + Glyoxylate <=> 4-(2-Aminophenyl)-2,4-dioxobutanoate + Glycine
R01959	N-Formyl-L-kynurenine amidohydrolase	C02700 + C00001 <=> C00058 + C00328	L-Formylkynurenine + H2O <=> Formate + L-Kynurenine
R01960	L-Kynurenine,NADPH:oxygen oxidoreductase (3-hydroxylating)	C00328 + C00007 + C00005 + C00080 <=> C03227 + C00006 + C00001	L-Kynurenine + Oxygen + NADPH + H+ <=> 3-Hydroxy-L-kynurenine + NADP+ + H2O
R01961	ATP:D-glucosamine 6-phosphotransferase	C00002 + C00329 <=> C00008 + C00352	ATP + D-Glucosamine <=> ADP + D-Glucosamine 6-phosphate
R01962	D-glucosamine:oxygen 1-oxidoreductase	C00329 + C00007 + C00001 <=> C03752 + C00027	D-Glucosamine + Oxygen + H2O <=> 2-Amino-2-deoxy-D-gluconate + H2O2
R01963	N-Sulfo-D-glucosamine sulfohydrolase	C01075 + C00001 <=> C00329 + C00059	N-Sulfo-D-glucosamine + H2O <=> D-Glucosamine + Sulfate
R01964	ITP:D-glucosamine 6-phosphotransferase	C00081 + C00329 <=> C00104 + C00352	ITP + D-Glucosamine <=> IDP + D-Glucosamine 6-phosphate
R01965	dATP:D-glucosamine 6-phosphotransferase	C00131 + C00329 <=> C00206 + C00352	dATP + D-Glucosamine <=> dADP + D-Glucosamine 6-phosphate
R01966	beta-D-glucosaminide glucosaminohydrolase	C00329 + C06023 <=> C06023 + C00001	D-Glucosamine + D-Glucosaminide <=> D-Glucosaminide + H2O
R01967	ATP:deoxyguanosine 5'-phosphotransferase	C00002 + C00330 <=> C00008 + C00362	ATP + Deoxyguanosine <=> ADP + dGMP
R01968	2'-Deoxyguanosine 5'-monophosphate phosphohydrolase	C00362 + C00001 <=> C00330 + C00009	dGMP + H2O <=> Deoxyguanosine + Orthophosphate
R01969	Deoxyguanosine:orthophosphate ribosyltransferase	C00330 + C00009 <=> C00242 + C00672	Deoxyguanosine + Orthophosphate <=> Guanine + 2-Deoxy-D-ribose 1-phosphate
R01971	Indolelactate:NAD+ oxidoreductase	C02043 + C00003 <=> C00331 + C00004 + C00080	Indolelactate + NAD+ <=> Indolepyruvate + NADH + H+
R01972	S-Adenosyl-L-methionine:indolepyruvate C-methyltransferase	C00019 + C00331 <=> C00021 + C03914	S-Adenosyl-L-methionine + Indolepyruvate <=> S-Adenosyl-L-homocysteine + (S)-beta-Methylindolepyruvate
R01973	S-Adenosyl-L-methionine:(indol-3-yl)pyruvate C-methyltransferase	C00019 + C00331 <=> C00021 + C05644	S-Adenosyl-L-methionine + Indolepyruvate <=> S-Adenosyl-L-homocysteine + 3-Methylindolepyruvate
R01974	3-(indol-3-yl)pyruvate carboxy-lyase [(2-indol-3-yl)acetaldehyde-forming]	C00331 <=> C00637 + C00011	Indolepyruvate <=> Indole-3-acetaldehyde + CO2
R01975	(S)-3-Hydroxybutanoyl-CoA:NAD+ oxidoreductase	C01144 + C00003 <=> C00332 + C00004 + C00080	(S)-3-Hydroxybutanoyl-CoA + NAD+ <=> Acetoacetyl-CoA + NADH + H+
R01976	(S)-3-Hydroxybutanoyl-CoA:NADP+ oxidoreductase	C01144 + C00006 <=> C00332 + C00005 + C00080	(S)-3-Hydroxybutanoyl-CoA + NADP+ <=> Acetoacetyl-CoA + NADPH + H+
R01977	(R)-3-Hydroxybutanoyl-CoA:NADP+ oxidoreductase	C03561 + C00006 <=> C00332 + C00005 + C00080	(R)-3-Hydroxybutanoyl-CoA + NADP+ <=> Acetoacetyl-CoA + NADPH + H+
R01978	acetyl-CoA:acetoacetyl-CoA C-acetyltransferase (thioester-hydrolysing, carboxymethyl-forming)	C00356 + C00010 <=> C00024 + C00001 + C00332	(S)-3-Hydroxy-3-methylglutaryl-CoA + CoA <=> Acetyl-CoA + H2O + Acetoacetyl-CoA
R01980	ATP:D-galacturonate 1-phosphotransferase	C00002 + C00333 <=> C00008 + C04037	ATP + D-Galacturonate <=> ADP + 1-Phospho-alpha-D-galacturonate
R01981	uronate:NAD+ 1-oxidoreductase	C00333 + C00003 + C00001 <=> C00879 + C00004 + C00080	D-Galacturonate + NAD+ + H2O <=> D-Galactarate + NADH + H+
R01982	Poly(1,4-alpha-D-galacturonate) galacturonohydrolase	C00470 + C00001 <=> C00333 + C00470	Pectate + H2O <=> D-Galacturonate + Pectate
R01983	D-Galacturonate aldose-ketose-isomerase	C00333 <=> C00558	D-Galacturonate <=> D-Tagaturonate
R01984	None	C00333 <=> C06430 + C00001	D-Galacturonate <=> D-Galacturonolactone + H2O
R01986	4-Aminobutyraldehyde:NAD+ oxidoreductase	C00555 + C00006 + C00001 <=> C00334 + C00005 + C00080	4-Aminobutyraldehyde + NADP+ + H2O <=> 4-Aminobutanoate + NADPH + H+
R01987	4-acetamidobutanoate amidohydrolase	C00334 + C00033 <=> C02946 + C00001	4-Aminobutanoate + Acetate <=> 4-Acetamidobutanoate + H2O
R01989	L-Arginine:4-aminobutanoate amidinotransferase	C00062 + C00334 <=> C00077 + C01035	L-Arginine + 4-Aminobutanoate <=> L-Ornithine + 4-Guanidinobutanoate
R01990	4-Guanidinobutanoate amidinohydrolase	C01035 + C00001 <=> C00334 + C00086	4-Guanidinobutanoate + H2O <=> 4-Aminobutanoate + Urea
R01991	L-Histidine:4-aminobutanoate ligase (AMP-forming)	C00002 + C00135 + C00334 <=> C00020 + C00013 + C00884	ATP + L-Histidine + 4-Aminobutanoate <=> AMP + Diphosphate + Homocarnosine
R01992	alpha-Aminobutyryl histidine hydrolase	C00884 + C00001 <=> C00334 + C00135	Homocarnosine + H2O <=> 4-Aminobutanoate + L-Histidine
R01993	(S)-dihydroorotate amidohydrolase	C00337 + C00001 <=> C00438	(S)-Dihydroorotate + H2O <=> N-Carbamoyl-L-aspartate
R01994	UDPglucose:lipopolysaccharide glucosyltransferase	C00029 + C00338 <=> C00015 + C03859	UDP-glucose + Lipopolysaccharide <=> UDP + D-Glucosyllipopolysaccharide
R01995	UDPglucose:arylamine N-D-glucosyltransferase	C00029 + C00338 <=> C00015 + C04266	UDP-glucose + Lipopolysaccharide <=> UDP + alpha-D-Glucosyllipopolysaccharide
R01996	UDP-N-acetyl-D-glucosamine:lipopolysaccharide N-acetylglucosaminyltransferase	C00043 + C00338 <=> C00015 + C04539	UDP-N-acetyl-D-glucosamine + Lipopolysaccharide <=> UDP + N-Acetyl-D-glucosaminyllipopolysaccharide
R01997	UDPgalactose:lipopolysaccharide 3-alpha-D-galactosyltransferase	C00052 + C00338 <=> C00015 + C04473	UDP-D-galactose + Lipopolysaccharide <=> UDP + 3-alpha-D-Galactosyl-[lipopolysaccharide glucose]
R01998	long-chain-alcohol:NAD+ oxidoreductase	C00339 + C00001 + 2 C00003 <=> C00347 + 2 C00004 + 2 C00080	Long-chain alcohol + H2O + 2 NAD+ <=> Long-chain carboxylate + 2 NADH + 2 H+
R01999	Acyl-CoA:long-chain-alcohol O-acyltransferase	C00040 + C00339 <=> C00010 + C02434	Acyl-CoA + Long-chain alcohol <=> CoA + Long-chain ester
R02000	Rubredoxin:NAD+ oxidoreductase	C00340 + C00003 <=> C00435 + C00004 + C00080	Reduced rubredoxin + NAD+ <=> Oxidized rubredoxin + NADH + H+
R02002	Reduced rubredoxin:NADP+ oxidoreductase	C00340 + C00006 <=> C00435 + C00005 + C00080	Reduced rubredoxin + NADP+ <=> Oxidized rubredoxin + NADPH + H+
R02003	Geranyl-diphosphate:isopentenyl-diphosphate geranyltrans-transferase	C00341 + C00129 <=> C00013 + C00448	Geranyl diphosphate + Isopentenyl diphosphate <=> Diphosphate + trans,trans-Farnesyl diphosphate
R02004	geranyl-diphosphate diphosphate-lyase [cyclizing, (-)-endo-fenchol-forming]	C00341 + C00001 <=> C02344 + C00013	Geranyl diphosphate + H2O <=> (-)-endo-Fenchol + Diphosphate
R02006	Geranyl-diphosphate diphosphate-lyase (cyclizing, sabinene-hydrate-forming)	C00341 + C00001 <=> C02462 + C00013	Geranyl diphosphate + H2O <=> Sabinene hydrate + Diphosphate
R02007	(+)-Bornyl-diphosphate lyase (decyclizing)	C03190 <=> C00341	(+)-Bornyl-diphosphate <=> Geranyl diphosphate
R02008	None	C17622 <=> C06069	10-Oxogeranial <=> Iridodial
R02009	geranyldiphosphate diphosphate-lyase (myrcene-forming)	C00341 <=> C06074 + C00013	Geranyl diphosphate <=> Myrcene + Diphosphate
R02010	geranyl-diphosphate diphosphate-lyase (cyclizing, terpinolene-forming)	C00341 <=> C06075 + C00013	Geranyl diphosphate <=> Terpinolene + Diphosphate
R02011	geranyl-diphosphate diphosphate-lyase (cyclizing, Comphene-forming)	C00341 <=> C06076 + C00013	Geranyl diphosphate <=> Comphene + Diphosphate
R02012	geranyldiphosphate diphosphate lyase (pinene forming)	C00341 <=> C06077 + C00013	Geranyl diphosphate <=> Pinene + Diphosphate
R02013	geranyl-diphosphate diphosphate-lyase [cyclizing	C00341 <=> C00521 + C00013	Geranyl diphosphate <=> (-)-Limonene + Diphosphate
R02014	2'-Deoxyadenosine 5'-triphosphate:oxydized-thioredoxin 2'-oxidoreductase	C00131 + C00343 + C00001 <=> C00002 + C00342	dATP + Thioredoxin disulfide + H2O <=> ATP + Thioredoxin
R02016	NADPH:oxidized-thioredoxin oxidoreductase	C00342 + C00006 <=> C00343 + C00005 + C00080	Thioredoxin + NADP+ <=> Thioredoxin disulfide + NADPH + H+
R02017	2'-Deoxyadenosine 5'-diphosphate:oxidized-thioredoxin 2'-oxidoreductase	C00206 + C00343 + C00001 <=> C00342 + C00008	dADP + Thioredoxin disulfide + H2O <=> Thioredoxin + ADP
R02018	2'-Deoxyuridine 5'-diphosphate:oxidized-thioredoxin 2'-oxidoreductase	C01346 + C00343 + C00001 <=> C00342 + C00015	dUDP + Thioredoxin disulfide + H2O <=> Thioredoxin + UDP
R02019	2'-Deoxyguanosine 5'-diphosphate:oxidized-thioredoxin 2'-oxidoreductase	C00361 + C00343 + C00001 <=> C00035 + C00342	dGDP + Thioredoxin disulfide + H2O <=> GDP + Thioredoxin
R02020	2'-Deoxyguanosine 5'-triphosphate:oxydized-thioredoxin 2'-oxidoreductase	C00286 + C00343 + C00001 <=> C00044 + C00342	dGTP + Thioredoxin disulfide + H2O <=> GTP + Thioredoxin
R02021	adenosine 3',5'-bisphosphate,sulfite:oxidized-thioredoxin oxidoreductase (3'-phosphoadenosine-5'-phosphosulfate -forming)	C00342 + C00053 <=> C00343 + C00094 + C00054	Thioredoxin + 3'-Phosphoadenylyl sulfate <=> Thioredoxin disulfide + Sulfite + Adenosine 3',5'-bisphosphate
R02022	2'-Deoxyuridine 5'-triphosphate:oxydized-thioredoxin 2'-oxidoreductase	C00458 + C00343 + C00001 <=> C00063 + C00342	dCTP + Thioredoxin disulfide + H2O <=> CTP + Thioredoxin
R02023	2'-Deoxyuridine 5'-triphosphate:oxydized-thioredoxin 2'-oxidoreductase	C00460 + C00343 + C00001 <=> C00075 + C00342	dUTP + Thioredoxin disulfide + H2O <=> UTP + Thioredoxin
R02024	2'-Deoxycytidine diphosphate:oxidized-thioredoxin 2'-oxidoreductase	C00705 + C00343 + C00001 <=> C00342 + C00112	dCDP + Thioredoxin disulfide + H2O <=> Thioredoxin + CDP
R02025	L-methionine:oxidized-thioredoxin S-oxidoreductase	C00073 + C00343 + C00001 <=> C02989 + C00342	L-Methionine + Thioredoxin disulfide + H2O <=> L-Methionine S-oxide + Thioredoxin
R02026	O-acetyl-L-homoserine acetate-lyase (L-homocysteine forming)	C01077 + C00320 + C00342 + C00080 <=> C00155 + C00094 + C00343 + C00033	O-Acetyl-L-homoserine + Thiosulfate + Thioredoxin + H+ <=> L-Homocysteine + Sulfite + Thioredoxin disulfide + Acetate
R02027	Phosphatidylglycerol cholinephosphohydrolase	C00344 + C00001 <=> C00641 + C00093	Phosphatidylglycerol + H2O <=> 1,2-Diacyl-sn-glycerol + sn-Glycerol 3-phosphate
R02029	Phosphatidylglycerophosphate phosphohydrolase	C03892 + C00001 <=> C00344 + C00009	Phosphatidylglycerophosphate + H2O <=> Phosphatidylglycerol + Orthophosphate
R02030	CDP-diacylglycerol:phosphatidylglycerol 3-phosphatidyltransferase	C00344 + C00269 <=> C05980 + C00055	Phosphatidylglycerol + CDP-diacylglycerol <=> Cardiolipin + CMP
R02032	6-Phospho-2-dehydro-D-gluconate:NAD+ 2-oxidoreductase	C00345 + C00003 <=> C01218 + C00004 + C00080	6-Phospho-D-gluconate + NAD+ <=> 6-Phospho-2-dehydro-D-gluconate + NADH + H+
R02034	6-phospho-D-gluconate:NADP+ 2-oxidoreductase	C00345 + C00006 <=> C01218 + C00005 + C00080	6-Phospho-D-gluconate + NADP+ <=> 6-Phospho-2-dehydro-D-gluconate + NADPH + H+
R02035	6-Phospho-D-glucono-1,5-lactone lactonohydrolase	C01236 + C00001 <=> C00345	D-Glucono-1,5-lactone 6-phosphate + H2O <=> 6-Phospho-D-gluconate
R02036	6-Phospho-D-gluconate hydro-lyase(2-dehydro-3-deoxy-6-phospho-D-gluconate-forming)	C00345 <=> C04442 + C00001	6-Phospho-D-gluconate <=> 2-Dehydro-3-deoxy-6-phospho-D-gluconate + H2O
R02037	S-Adenosyl-L-methionine:ethanolamine-phosphate N-methyltransferase	C00019 + C00346 <=> C00021 + C01210	S-Adenosyl-L-methionine + Ethanolamine phosphate <=> S-Adenosyl-L-homocysteine + N-Methylethanolamine phosphate
R02038	CTP:ethanolamine-phosphate cytidylyltransferase	C00063 + C00346 <=> C00013 + C00570	CTP + Ethanolamine phosphate <=> Diphosphate + CDP-ethanolamine
R02039	long-chain-aldehyde:NAD+ oxidoreductase	C00609 + C00003 + C00001 <=> C00347 + C00004 + C00080	Long-chain aldehyde + NAD+ + H2O <=> Long-chain carboxylate + NADH + H+
R02040	N-Long-chain-fatty-acyl-L-glutamate amidohydrolase	C04305 + C00001 <=> C00347 + C00025	N-Long-chain-fatty-acyl-L-glutamate + H2O <=> Long-chain carboxylate + L-Glutamate
R02041	N-(Long-chain-acyl)ethanolamine amidohydrolase	C04080 + C00001 <=> C00347 + C00189	N-(Long-chain-acyl)ethanolamine + H2O <=> Long-chain carboxylate + Ethanolamine
R02042	Wax-ester acylhydrolase	C01629 + C00001 <=> C00339 + C00347	Wax ester + H2O <=> Long-chain alcohol + Long-chain carboxylate
R02047	3-Hydroxy-2-methylpropanoate:NAD+ oxidoreductase	C01188 + C00003 <=> C00349 + C00004 + C00080	3-Hydroxy-2-methylpropanoate + NAD+ <=> 2-Methyl-3-oxopropanoate + NADH + H+
R02050	(R)-3-Amino-2-methylpropanoate:pyruvate aminotransferase	C01205 + C00022 <=> C00349 + C00041	(R)-3-Amino-2-methylpropanoate + Pyruvate <=> 2-Methyl-3-oxopropanoate + L-Alanine
R02051	Phosphatidylethanolamine phosphatidohydrolase	C00350 + C00001 <=> C00189 + C00416	Phosphatidylethanolamine + H2O <=> Ethanolamine + Phosphatidate
R02052	Phosphatidylethanolamine ethanolaminephosphohydrolase	C00350 + C00001 <=> C00641 + C00346	Phosphatidylethanolamine + H2O <=> 1,2-Diacyl-sn-glycerol + Ethanolamine phosphate
R02053	Phosphatidylethanolamine 2-acylhydrolase	C00350 + C00001 <=> C04438 + C00162	Phosphatidylethanolamine + H2O <=> 1-Acyl-sn-glycero-3-phosphoethanolamine + Fatty acid
R02054	Phosphatidylethanolamine 1-acylhydrolase	C00350 + C00001 <=> C05973 + C00162	Phosphatidylethanolamine + H2O <=> 2-Acyl-sn-glycero-3-phosphoethanolamine + Fatty acid
R02055	Phsophatidyl-L-serine carboxy-lyase	C02737 <=> C00350 + C00011	Phosphatidylserine <=> Phosphatidylethanolamine + CO2
R02056	S-Adenosyl-L-methionine:phosphatidylethanolamine N-methyltransferase	C00019 + C00350 <=> C00021 + C01241	S-Adenosyl-L-methionine + Phosphatidylethanolamine <=> S-Adenosyl-L-homocysteine + Phosphatidyl-N-methylethanolamine
R02057	CDPethanolamine:1,2-diacylglycerol ethanolaminephosphotransferase	C00570 + C00641 <=> C00055 + C00350	CDP-ethanolamine + 1,2-Diacyl-sn-glycerol <=> CMP + Phosphatidylethanolamine
R02058	acetyl-CoA:D-glucosamine-6-phosphate N-acetyltransferase	C00024 + C00352 <=> C00010 + C00357	Acetyl-CoA + D-Glucosamine 6-phosphate <=> CoA + N-Acetyl-D-glucosamine 6-phosphate
R02059	N-Acetyl-D-glucosamine-6-phosphate amidohydrolase	C00357 + C00001 <=> C00352 + C00033	N-Acetyl-D-glucosamine 6-phosphate + H2O <=> D-Glucosamine 6-phosphate + Acetate
R02060	D-Glucosamine 1-phosphate 1,6-phosphomutase	C06156 <=> C00352	alpha-D-Glucosamine 1-phosphate <=> D-Glucosamine 6-phosphate
R02061	trans,trans-Farnesyl-diphosphate:isopentenyl-diphosphate farnesyltranstransferase	C00448 + C00129 <=> C00013 + C00353	trans,trans-Farnesyl diphosphate + Isopentenyl diphosphate <=> Diphosphate + Geranylgeranyl diphosphate
R02063	geranylgeranyl reductase	C00353 + 3 C00080 + 3 C00005 <=> C05427 + 3 C00006	Geranylgeranyl diphosphate + 3 H+ + 3 NADPH <=> Phytyl diphosphate + 3 NADP+
R02064	Geranylgeranyl-diphosphate diphosphate-lyase (cyclizing)	C00353 <=> C01414 + C00013	Geranylgeranyl diphosphate <=> Casbene + Diphosphate
R02065	Geranylgeranyl-diphosphate:geranylgeranyl-diphosphate geranylgeranyltransferase	2 C00353 <=> C00013 + C03427	2 Geranylgeranyl diphosphate <=> Diphosphate + Prephytoene diphosphate
R02068	ent-Copalyl-diphosphate lyase	C00353 <=> C06089	Geranylgeranyl diphosphate <=> ent-Copalyl diphosphate
R02071	ATP:D-fructose-1-phosphate 6-phosphotransferase	C00002 + C01094 <=> C00008 + C05378	ATP + D-Fructose 1-phosphate <=> ADP + beta-D-Fructose 1,6-bisphosphate
R02073	diphosphate:beta-D-fructose-6-phosphate 1-phosphotransferase	C00013 + C05345 <=> C00009 + C05378	Diphosphate + beta-D-Fructose 6-phosphate <=> Orthophosphate + beta-D-Fructose 1,6-bisphosphate
R02075	3,4-Dihydroxy-L-phenylalanine:oxygen 4,5-oxidoreductase (recyclizing)	C00355 + C00007 <=> C04796	3,4-Dihydroxy-L-phenylalanine + Oxygen <=> 4-(L-Alanin-3-yl)-2-hydroxy-cis,cis-muconate 6-semialdehyde
R02076	3,4-Dihydroxy-L-phenylalanine:oxygen 2,3-oxidoreductase (recyclizing)	C00355 + C00007 <=> C04797	3,4-Dihydroxy-L-phenylalanine + Oxygen <=> 5-(L-Alanin-3-yl)-2-hydroxy-cis,cis-muconate 6-semialdehyde
R02077	3,4-Dihydroxy-L-phenylalanine:2-oxoglutarate aminotransferase	C00355 + C00026 <=> C04045 + C00025	3,4-Dihydroxy-L-phenylalanine + 2-Oxoglutarate <=> 3-(3,4-Dihydroxyphenyl)pyruvate + L-Glutamate
R02078	L-Tyrosine,L-dopa:oxygen oxidoreductase	C00355 + C00082 + C00007 <=> C00822 + C00355 + C00001	3,4-Dihydroxy-L-phenylalanine + L-Tyrosine + Oxygen <=> Dopaquinone + 3,4-Dihydroxy-L-phenylalanine + H2O
R02080	3,4-Dihydroxy-L-phenylalanine carboxy-lyase	C00355 <=> C03758 + C00011	3,4-Dihydroxy-L-phenylalanine <=> Dopamine + CO2
R02081	(R)-Mevalonate:NAD+ oxidoreductase (CoA-acetylating)	C00418 + C00010 + 2 C00003 <=> C00356 + 2 C00004 + 2 C00080	(R)-Mevalonate + CoA + 2 NAD+ <=> (S)-3-Hydroxy-3-methylglutaryl-CoA + 2 NADH + 2 H+
R02082	(R)-Mevalonate:NADP+ oxidoreductase (CoA acylating)	C00418 + C00010 + 2 C00006 <=> C00356 + 2 C00005 + 2 C00080	(R)-Mevalonate + CoA + 2 NADP+ <=> (S)-3-Hydroxy-3-methylglutaryl-CoA + 2 NADPH + 2 H+
R02083	(S)-3-Hydroxy-3-methylglutaryl-CoA hydrolase	C00356 + C00001 <=> C00010 + C03761	(S)-3-Hydroxy-3-methylglutaryl-CoA + H2O <=> CoA + 3-Hydroxy-3-methylglutarate
R02084	succinyl-CoA:3-hydroxy-3-methylglutarate CoA-transferase	C00091 + C03761 <=> C00042 + C00356	Succinyl-CoA + 3-Hydroxy-3-methylglutarate <=> Succinate + (S)-3-Hydroxy-3-methylglutaryl-CoA
R02085	(S)-3-Hydroxy-3-methylglutaryl-CoA hydro-lyase (trans-3-methylglutaconyl-CoA-forming)	C00356 <=> C03231 + C00001	(S)-3-Hydroxy-3-methylglutaryl-CoA <=> 3-Methylglutaconyl-CoA + H2O
R02087	N-Acetyl-D-glucosamine 6-phosphate 2-epimerase	C00357 <=> C04257	N-Acetyl-D-glucosamine 6-phosphate <=> N-Acetyl-D-mannosamine 6-phosphate
R02088	2'-Deoxyadenosine 5'-monophosphate phosphohydrolase	C00360 + C00001 <=> C00559 + C00009	dAMP + H2O <=> Deoxyadenosine + Orthophosphate
R02089	ATP:deoxyadenosine 5'-phosphotransferase	C00002 + C00559 <=> C00008 + C00360	ATP + Deoxyadenosine <=> ADP + dAMP
R02090	ATP:dGMP phosphotransferase	C00002 + C00362 <=> C00008 + C00361	ATP + dGMP <=> ADP + dGDP
R02091	dGTP:cytidine 5'-phosphotransferase	C00286 + C00475 <=> C00361 + C00055	dGTP + Cytidine <=> dGDP + CMP
R02092	dTDP phosphohydrolase	C00363 + C00001 <=> C00364 + C00009	dTDP + H2O <=> dTMP + Orthophosphate
R02093	ATP:dTDP phosphotransferase	C00002 + C00363 <=> C00008 + C00459	ATP + dTDP <=> ADP + dTTP
R02094	ATP:dTMP phosphotransferase	C00002 + C00364 <=> C00008 + C00363	ATP + dTMP <=> ADP + dTDP
R02095	dTTP nucleotidohydrolase	C00459 + C00001 <=> C00363 + C00009	dTTP + H2O <=> dTDP + Orthophosphate
R02096	dTTP:cytidine 5'-phosphotransferase	C00459 + C00475 <=> C00363 + C00055	dTTP + Cytidine <=> dTDP + CMP
R02097	dTTP:uridine 5'-phosphotransferase	C00459 + C00299 <=> C00363 + C00105	dTTP + Uridine <=> dTDP + UMP
R02098	ATP:dUMP phosphotransferase	C00002 + C00365 <=> C00008 + C01346	ATP + dUMP <=> ADP + dUDP
R02099	ATP:deoxyuridine 5'-phosphotransferase	C00002 + C00526 <=> C00008 + C00365	ATP + Deoxyuridine <=> ADP + dUMP
R02100	dUTP nucleotidohydrolase	C00460 + C00001 <=> C00365 + C00013	dUTP + H2O <=> dUMP + Diphosphate
R02101	5,10-Methylenetetrahydrofolate:dUMP C-methyltransferase	C00365 + C00143 <=> C00415 + C00364	dUMP + 5,10-Methylenetetrahydrofolate <=> Dihydrofolate + dTMP
R02102	2'-Deoxyuridine 5'-monophosphate phosphohydrolase	C00365 + C00001 <=> C00526 + C00009	dUMP + H2O <=> Deoxyuridine + Orthophosphate
R02103	xanthine:NAD+ oxidoreductase	C00385 + C00003 + C00001 <=> C00366 + C00004 + C00080	Xanthine + NAD+ + H2O <=> Urate + NADH + H+
R02106	Urate:oxygen oxidoreductase	C00366 + C00007 + C00001 <=> C11821 + C00027	Urate + Oxygen + H2O <=> 5-Hydroxyisourate + H2O2
R02107	Xanthine:oxygen oxidoreductase	C00385 + C00001 + C00007 <=> C00366 + C00027	Xanthine + H2O + Oxygen <=> Urate + H2O2
R02108	1,4-alpha-D-Glucan glucanohydrolase	C00369 + C00001 <=> C00721 + C00369	Starch + H2O <=> Dextrin + Starch
R02109	Dextrin 6-alpha-D-glucanohydrolase	C00369 + C00001 <=> C00718 + C00267	Starch + H2O <=> Amylose + alpha-D-Glucose
R02110	1,4-alpha-D-Glucan:1,4-alpha-D-glucan 6-alpha-D-(1,4-alpha-D-glucano)-transferase	C00718 <=> C00369	Amylose <=> Starch
R02111	1,4-alpha-D-Glucan:orthophosphate alpha-D-glucosyltransferase	C00369 + C00009 <=> C00718 + C00103	Starch + Orthophosphate <=> Amylose + D-Glucose 1-phosphate
R02112	1,4-alpha-D-Glucan maltohydrolase	C00369 <=> C01935 + C00208	Starch <=> Maltodextrin + Maltose
R02113	UDPglucose:sterol 3-O-beta-D-glucosyltransferase	C00029 + C00370 <=> C00015 + C03641	UDP-glucose + Sterol <=> UDP + Sterol 3-beta-D-glucoside
R02114	Phosphatidylcholine:sterol O-acyltransferase	C00157 + C00370 <=> C04230 + C01958	Phosphatidylcholine + Sterol <=> 1-Acyl-sn-glycero-3-phosphocholine + Steryl ester
R02115	Steryl-ester acylhydrolase	C01958 + C00001 <=> C00370 + C00162	Steryl ester + H2O <=> Sterol + Fatty acid
R02116	None	C00370 <=> C01054	Sterol <=> (S)-2,3-Epoxysqualene
R02118	UDPglucose:zeatin O-beta-D-glucosyltransferase	C00029 + C00371 <=> C00015 + C03423	UDP-glucose + Zeatin <=> UDP + O-beta-D-Glucosylzeatin
R02119	UDP-D-xylose:zeatin O-beta-D-xylosyltransferase	C00190 + C00371 <=> C00015 + C03300	UDP-D-xylose + Zeatin <=> UDP + O-beta-D-Xylosylzeatin
R02120	Sucrose:1,6-alpha-D-glucan 6-alpha-D-glucosyltransferase	C00089 + C00372 <=> C00095 + C00372	Sucrose + Dextran <=> D-Fructose + Dextran
R02121	1,4-alpha-D-Glucan:1,6-alpha-D-glucan 6-alpha-D-glucosyltransferase	C00372 + C00718 <=> C00372 + C00718	Dextran + Amylose <=> Dextran + Amylose
R02122	3'-phosphoadenylyl-sulfate:[heparan sulfate]-glucosamine N-sulfotransferase	C00053 + C17141 <=> C00054 + C17142	3'-Phosphoadenylyl sulfate + [Heparan sulfate]-glucosamine <=> Adenosine 3',5'-bisphosphate + [Heparan sulfate]-N-sulfoglucosamine
R02123	retinal:NAD+ oxidoreductase	C00376 + C00003 + C00001 <=> C00777 + C00004 + C00080	Retinal + NAD+ + H2O <=> Retinoate + NADH + H+
R02124	Retinol:NAD+ oxidoreductase	C00473 + C00003 <=> C00376 + C00004 + C00080	Retinol + NAD+ <=> Retinal + NADH + H+
R02125	Retinal:oxygen oxidoreductase	C00376 + C00007 + C00001 <=> C00777 + C00027	Retinal + Oxygen + H2O <=> Retinoate + H2O2
R02126	all-trans-Retinal 11-cis-trans-isomerase	C00376 <=> C02110	Retinal <=> 11-cis-Retinal
R02127	None	C00376 <=> C05916	Retinal <=> Metarhodopsin
R02128	None	C00376 <=> C05917 + C00205	Retinal <=> Iodopsin + hn
R02129	None	C00376 <=> C05918	Retinal <=> all-trans-Dehydroretinal
R02130	Steroid,hydrogen-donor:oxygen oxidoreductase (21-hydroxylating)	C00377 + C00030 + C00007 <=> C02506 + C00028 + C00001	Steroid + Reduced acceptor + Oxygen <=> 21-Hydroxysteroid + Acceptor + H2O
R02131	Steroid,hydrogen-donor:oxygen oxidoreductase (17-alpha-hydroxylating)	C00377 + C00030 + C00007 <=> C03336 + C00028 + C00001	Steroid + Reduced acceptor + Oxygen <=> 17alpha-Hydroxysteroid + Acceptor + H2O
R02132	Thiamin:oxygen 5-oxidoreductase	C00378 + 2 C00007 + C00001 <=> C02892 + 2 C00027	Thiamine + 2 Oxygen + H2O <=> Thiamine acetic acid + 2 H2O2
R02133	Thiamin hydrolase	C00378 + C00001 <=> C01279 + C04294 + C00080	Thiamine + H2O <=> 4-Amino-5-hydroxymethyl-2-methylpyrimidine + 5-(2-Hydroxyethyl)-4-methylthiazole + H+
R02134	ATP:thiamine phosphotransferase	C00002 + C00378 <=> C00008 + C01081	ATP + Thiamine <=> ADP + Thiamin monophosphate
R02135	thiamin monophosphate phosphohydrolase	C00378 + C00009 <=> C01081 + C00001	Thiamine + Orthophosphate <=> Thiamin monophosphate + H2O
R02136	ATP:xylitol 5-phosphotransferase	C00002 + C00379 <=> C00008 + C02895	ATP + Xylitol <=> ADP + Xylitol 5-phosphate
R02137	Cytidine ribohydrolase	C00475 + C00001 <=> C00380 + C00121	Cytidine + H2O <=> Cytosine + D-Ribose
R02138	Palmitoyl-CoA:dolichol O-palmitoyltransferase	C00154 + C00381 <=> C00010 + C02536	Palmitoyl-CoA + Dolichol <=> CoA + Dolichyl palmitate
R02139	Barbiturate amidohydrolase	C00813 + C00001 <=> C15607	Barbiturate + H2O <=> 3-Oxo-3-ureidopropanoate
R02141	None	C00385 + C00001 <=> C05515	Xanthine + H2O <=> 5-Ureido-4-imidazole carboxylate
R02142	XMP:pyrophosphate phosphoribosyltransferase	C00655 + C00013 <=> C00385 + C00119	Xanthosine 5'-phosphate + Diphosphate <=> Xanthine + 5-Phospho-alpha-D-ribose 1-diphosphate
R02143	Xanthosine ribohydrolase	C01762 + C00001 <=> C00385 + C00121	Xanthosine + H2O <=> Xanthine + D-Ribose
R02144	S-Adenosyl-L-methionine:carnosine N-methyltransferase	C00019 + C00386 <=> C00021 + C01262	S-Adenosyl-L-methionine + Carnosine <=> S-Adenosyl-L-homocysteine + beta-Alanyl-N(pi)-methyl-L-histidine
R02145	Guanosine aminohydrolase	C00387 + C00001 <=> C01762 + C00014	Guanosine + H2O <=> Xanthosine + NH3
R02147	guanosine:orthophosphate ribosyltransferase	C00387 + C00009 <=> C00242 + C00620	Guanosine + Orthophosphate <=> Guanine + alpha-D-Ribose 1-phosphate
R02148	Guanosine 3'-phosphate phosphohydrolase	C06193 + C00001 <=> C00387 + C00009	Guanosine 3'-phosphate + H2O <=> Guanosine + Orthophosphate
R02150	1H-Imidazole-4-ethanamine:oxygen oxidoreductase (deaminating) (copper-containing)	C00388 + C00007 + C00001 <=> C05130 + C00014 + C00027	1H-Imidazole-4-ethanamine + Oxygen + H2O <=> Imidazole-4-acetaldehyde + NH3 + H2O2
R02152	None	C00388 + C00024 <=> C05135 + C00010	1H-Imidazole-4-ethanamine + Acetyl-CoA <=> 4-(beta-Acetylaminoethyl)imidazole + CoA
R02155	S-Adenosyl-L-methionine:histamine N-tele-methyltransferase	C00019 + C00388 <=> C00021 + C05127	S-Adenosyl-L-methionine + 1H-Imidazole-4-ethanamine <=> S-Adenosyl-L-homocysteine + N-Methylhistamine
R02156	quercetin:oxygen 2,3-oxidoreductase (decyclizing)	C00389 + C00007 <=> C04524 + C00237	Quercetin + Oxygen <=> 2-Protocatechoylphloroglucinolcarboxylate + CO
R02157	S-Adenosyl-L-methionine:3,5,7,3',4'-pentahydroxyfavone 3-O-methyltransferase	C00019 + C00389 <=> C00021 + C04443	S-Adenosyl-L-methionine + Quercetin <=> S-Adenosyl-L-homocysteine + 3',4',5,7-Tetrahydroxy-3-methoxyflavone
R02158	UDPglucose:flavonol 3-O-D-glucosyltransferase	C00029 + C00389 <=> C00015 + C05623	UDP-glucose + Quercetin <=> UDP + Quercetin 3-O-glucoside
R02159	3'-Phosphoadenylylsulfate:quercetin 3-sulfotransferase	C00053 + C00389 <=> C00054 + C00616	3'-Phosphoadenylyl sulfate + Quercetin <=> Adenosine 3',5'-bisphosphate + Quercetin 3-sulfate
R02160	dihydroflavonol,2-oxoglutarate:oxygen oxidoreductase	C01617 + C00026 + C00007 <=> C00389 + C00042 + C00011 + C00001	Taxifolin + 2-Oxoglutarate + Oxygen <=> Quercetin + Succinate + CO2 + H2O
R02161	Ubiquinol:ferricytochrome-c oxidoreductase	C00390 + 2 C00125 <=> C00399 + 2 C00126 + 2 C00080	Ubiquinol + 2 Ferricytochrome c <=> Ubiquinone + 2 Ferrocytochrome c + 2 H+
R02163	NADH:ubiquinone oxidoreductase	C00390 + C00003 <=> C00399 + C00004 + C00080	Ubiquinol + NAD+ <=> Ubiquinone + NADH + H+
R02164	Succinate:ubiquinone oxidoreductase	C00399 + C00042 <=> C00390 + C00122	Ubiquinone + Succinate <=> Ubiquinol + Fumarate
R02165	Nitrite:(acceptor) oxidoreductase	C00390 + C00244 <=> C00399 + C00088 + C00001	Ubiquinol + Nitrate <=> Ubiquinone + Nitrite + H2O
R02166	NADH:ubiquinone oxidoreductase	C00390 + C00028 <=> C00399 + C00030	Ubiquinol + Acceptor <=> Ubiquinone + Reduced acceptor
R02167	D-Mannitol-1-phosphate phosphohydrolase	C00644 + C00001 <=> C00392 + C00009	D-Mannitol 1-phosphate + H2O <=> Mannitol + Orthophosphate
R02168	GDPglucose:D-glucose-6-phosphate 1-alpha-D-glucosyltransferase	C00394 + C00092 <=> C00035 + C00689	GDP-glucose + D-Glucose 6-phosphate <=> GDP + alpha,alpha'-Trehalose 6-phosphate
R02170	Penicillin amidohydrolase	C00395 + C00001 <=> C00060 + C02954	Penicillin + H2O <=> Carboxylate + 6-Aminopenicillanate
R02171	Pyrimidine-5'-nucleotide phosphoribo(deoxyribo)hydrolase	C03536 + C00001 <=> C00396 + C00117 + C00080	Pyrimidine 5'-nucleotide + H2O <=> Pyrimidine + D-Ribose 5-phosphate + H+
R02172	pyrimidine-nucleoside ribohydrolase	C03169 + C00001 <=> C00396 + C00121 + C00080	Pyrimidine nucleoside + H2O <=> Pyrimidine + D-Ribose + H+
R02173	Tryptamine:oxygen oxidoreductase(deaminating)	C00398 + C00001 + C00007 <=> C00637 + C00014 + C00027	Tryptamine + H2O + Oxygen <=> Indole-3-acetaldehyde + NH3 + H2O2
R02174	S-Adenosyl-L-methionine:amine N-methyltransferase	C00019 + C00398 <=> C00021 + C06213	S-Adenosyl-L-methionine + Tryptamine <=> S-Adenosyl-L-homocysteine + N-Methyltryptamine
R02175	S-adenosyl-L-methionine:2-hexaprenyl-3-methyl-5-hydroxy-6-methoxy- 1,4-benzoquinone 3-O-methyltransferase	C05805 + C00019 <=> C17568 + C00021	2-Hexaprenyl-3-methyl-5-hydroxy-6-methoxy-1,4-benzoquinone + S-Adenosyl-L-methionine <=> Ubiquinone-6 + S-Adenosyl-L-homocysteine
R02177	(-)-menthol:NADP+ oxidoreductase	C00400 + C00006 <=> C00843 + C00005 + C00080	(-)-Menthol + NADP+ <=> (-)-Menthone + NADPH + H+
R02178	(-)-menthol,NADPH:oxygen oxidoreductase (8-hydroxylating)	C00400 + C00007 + C00005 + C00080 <=> C02904 + C00006 + C00001	(-)-Menthol + Oxygen + NADPH + H+ <=> p-Menthane-3,8-diol + NADP+ + H2O
R02179	UDPglucose:(-)-menthol O-beta-D-glucosyltransferase	C00029 + C00400 <=> C00015 + C03962	UDP-glucose + (-)-Menthol <=> UDP + (-)-Menthyl O-beta-D-glucoside
R02180	3'-Phosphoadenylylsulfate:chondroitin 4'-sulfotransferase	C00053 + C00401 <=> C00054 + C00634	3'-Phosphoadenylyl sulfate + Chondroitin <=> Adenosine 3',5'-bisphosphate + Chondroitin 4-sulfate
R02181	3'-Phosphoadenylylsulfate:chondroitin 6'-sulfotransferase	C00053 + C00401 <=> C00054 + C00635	3'-Phosphoadenylyl sulfate + Chondroitin <=> Adenosine 3',5'-bisphosphate + Chondroitin 6-sulfate
R02182	N-Acyl-D-aspartate amidohydrolase	C06380 + C00001 <=> C00060 + C00402	N-Acyl-D-aspartate + H2O <=> Carboxylate + D-Aspartate
R02183	UDP-N-acetyl-D-galactosamine:polypeptide N-acetylgalactosaminyl transferase	C00203 + C00403 <=> C00015 + C04387	UDP-N-acetyl-D-galactosamine + Polypeptide <=> UDP + N-Acetyl-D-galactosaminyl-polypeptide
R02184	ATP:polyphosphate phosphotransferase	C00002 + C00404 <=> C00008 + C00404	ATP + (Phosphate)n <=> ADP + (Phosphate)n
R02185	Polyphosphate:D-glucose 6-phosphotransferase	C00404 + C00031 <=> C00404 + C00092	(Phosphate)n + D-Glucose <=> (Phosphate)n + D-Glucose 6-phosphate
R02186	Dolichyl-diphosphate:polyphosphate phosphotransferase	C00621 + C00404 <=> C00110 + C00404	Dolichyl diphosphate + (Phosphate)n <=> Dolichyl phosphate + (Phosphate)n
R02187	Polyphosphate:D-glucose 6-phosphotransferase	C00404 + C00221 <=> C00404 + C01172	(Phosphate)n + beta-D-Glucose <=> (Phosphate)n + beta-D-Glucose 6-phosphate
R02188	3-Phospho-D-glyceroyl-phosphate:polyphosphate phosphotransferase	C00236 + C00404 <=> C00197 + C00404	3-Phospho-D-glyceroyl phosphate + (Phosphate)n <=> 3-Phospho-D-glycerate + (Phosphate)n
R02189	Polyphosphate:D-glucose 6-phosphotransferase	C00404 + C00267 <=> C00404 + C00668	(Phosphate)n + alpha-D-Glucose <=> (Phosphate)n + alpha-D-Glucose 6-phosphate
R02190	N -Carbamoyl-D-amino acid amidohydrolase	C05226 + C00001 <=> C00405 + C00014 + C00011	N-Carbamoyl-D-amino acid + H2O <=> D-Amino acid + NH3 + CO2
R02191	Acetyl-CoA:D-amino-acid N-acetyltransferase	C00024 + C00405 <=> C00010 + C03135	Acetyl-CoA + D-Amino acid <=> CoA + N-Acetyl-D-amino acid
R02192	N-Acyl-D-amino acid amidohydrolase	C06378 + C00001 <=> C00174 + C00405	N-Acyl-D-amino acid + H2O <=> Acid + D-Amino acid
R02193	Coniferyl aldehyde:NADP+ oxidoreductase (CoA-feruloylating)	C02666 + C00010 + C00006 <=> C00406 + C00005 + C00080	Coniferyl aldehyde + CoA + NADP+ <=> Feruloyl-CoA + NADPH + H+
R02194	Ferulate:CoA ligase (AMP-forming)	C00002 + C01494 + C00010 <=> C00020 + C00013 + C00406	ATP + Ferulate + CoA <=> AMP + Diphosphate + Feruloyl-CoA
R02195	Feruloyl-CoA:quinate O-(hydroxycinnamoyl)transferase	C00406 + C00296 <=> C00010 + C02572	Feruloyl-CoA + Quinate <=> CoA + O-Feruloylquinate
R02196	L-Isoleucine:NAD+ oxidoreductase(deaminating)	C00407 + C00003 + C00001 <=> C00671 + C00014 + C00004 + C00080	L-Isoleucine + NAD+ + H2O <=> (S)-3-Methyl-2-oxopentanoic acid + NH3 + NADH + H+
R02197	L-Isoleucine:oxygen oxidoreductase (deaminating)	C00407 + C00001 + C00007 <=> C00671 + C00014 + C00027	L-Isoleucine + H2O + Oxygen <=> (S)-3-Methyl-2-oxopentanoic acid + NH3 + H2O2
R02199	L-Isoleucine:2-oxoglutarate aminotransferase	C00407 + C00026 <=> C00671 + C00025	L-Isoleucine + 2-Oxoglutarate <=> (S)-3-Methyl-2-oxopentanoic acid + L-Glutamate
R02200	Valine:(S)-3-methyl-2-oxopentanoate aminotransferase	C00183 + C00671 <=> C00141 + C00407	L-Valine + (S)-3-Methyl-2-oxopentanoic acid <=> 3-Methyl-2-oxobutanoic acid + L-Isoleucine
R02201	L-Pipecolate:NAD+ 2-oxidoreductase	C00408 + C00003 <=> C04092 + C00004 + C00080	L-Pipecolate + NAD+ <=> delta1-Piperideine-2-carboxylate + NADH + H+
R02203	L-Pipecolate:NADP+ 2-oxidoreductase	C00408 + C00006 <=> C04092 + C00005 + C00080	L-Pipecolate + NADP+ <=> delta1-Piperideine-2-carboxylate + NADPH + H+
R02204	L-Pipecolate:oxygen 1,6-oxidoreductase	C00408 + C00007 <=> C00450 + C00027	L-Pipecolate + Oxygen <=> (S)-2,3,4,5-Tetrahydropyridine-2-carboxylate + H2O2
R02205	L-Pipecolate:(acceptor) 1,6-oxidoreductase	C00408 + C00016 <=> C01352 + C00450	L-Pipecolate + FAD <=> FADH2 + (S)-2,3,4,5-Tetrahydropyridine-2-carboxylate
R02206	L-Pipecolate:(acceptor) 1,6-oxidoreductase	C00408 + C00028 <=> C00450 + C00030	L-Pipecolate + Acceptor <=> (S)-2,3,4,5-Tetrahydropyridine-2-carboxylate + Reduced acceptor
R02207	20alpha-Hydroxy-4-pregnen-3-one:NAD+ 20-oxidoreductase	C04042 + C00003 <=> C00410 + C00004 + C00080	20alpha-Hydroxy-4-pregnen-3-one + NAD+ <=> Progesterone + NADH + H+
R02208	5alpha-pregnane-3,20-dione:NADP+ 5-oxidoreductase	C03681 + C00006 <=> C00410 + C00005 + C00080	5alpha-Pregnane-3,20-dione + NADP+ <=> Progesterone + NADPH + H+
R02209	20alpha-Hydroxy-4-pregnen-3-one:NADP+ 20-oxidoreductase	C04042 + C00006 <=> C00410 + C00005 + C00080	20alpha-Hydroxy-4-pregnen-3-one + NADP+ <=> Progesterone + NADPH + H+
R02210	Ketosteroid,NADPH:oxygen oxidoreductase (20-hydroxylating, ester-producing/20-hydroxylating, side-chain cleaving/17-hydroxylating, lactonizing)	C00410 + C00007 + C00005 + C00080 <=> C03027 + C00006 + C00001	Progesterone + Oxygen + NADPH + H+ <=> Testosterone acetate + NADP+ + H2O
R02211	Progesterone,hydrogen-donor:oxygen oxidoreductase (17-alpha-hydroxylating)	C00410 + C00030 + C00007 <=> C01176 + C00028 + C00001	Progesterone + Reduced acceptor + Oxygen <=> 17alpha-Hydroxyprogesterone + Acceptor + H2O
R02212	Progesterone,hydrogen-donor:oxygen oxidoreductase (hydroxylating)	C00410 + C00030 + C00007 <=> C03027 + C00028 + C00001	Progesterone + Reduced acceptor + Oxygen <=> Testosterone acetate + Acceptor + H2O
R02213	Progesterone,hydrogen-donor:oxygen oxidoreductase (21-hydroxylating)	C00410 + C00030 + C00007 <=> C03205 + C00028 + C00001	Progesterone + Reduced acceptor + Oxygen <=> 11-Deoxycorticosterone + Acceptor + H2O
R02214	Progesterone,hydrogen-donor:oxygen oxidoreductase (11alpha-hydroxylating)	C00410 + C00030 + C00007 <=> C03747 + C00028 + C00001	Progesterone + Reduced acceptor + Oxygen <=> 11alpha-Hydroxyprogesterone + Acceptor + H2O
R02215	5beta-Pregnane-3,20-dione:(acceptor) delta4-oxidoreductase	C05479 + C00028 <=> C00410 + C00030	5beta-Pregnane-3,20-dione + Acceptor <=> Progesterone + Reduced acceptor
R02216	Pregnenolone:NAD+ 3-oxidoreductase	C01953 + C00003 <=> C00410 + C00004 + C00080	Pregnenolone + NAD+ <=> Progesterone + NADH + H+
R02218	Progesterone,reduced ferredoxin:oxygen oxidoreductase (11-hydroxylating)	C00410 + C00138 + C00007 <=> C05498 + C00139 + C00001	Progesterone + Reduced ferredoxin + Oxygen <=> 11beta-Hydroxyprogesterone + Oxidized ferredoxin + H2O
R02219	3-Oxo-5beta-steroid:NADP+ delta4-oxidoreductase	C00410 + C00005 + C00080 <=> C05479 + C00006	Progesterone + NADPH + H+ <=> 5beta-Pregnane-3,20-dione + NADP+
R02220	sinapoyl aldehyde:NADP+ oxidoreductase (CoA-sinapoylating)	C05610 + C00010 + C00006 <=> C00411 + C00005 + C00080	Sinapoyl aldehyde + CoA + NADP+ <=> Sinapoyl-CoA + NADPH + H+
R02221	Sinapate:CoA ligase (AMP-forming)	C00002 + C00482 + C00010 <=> C00020 + C00013 + C00411	ATP + Sinapate + CoA <=> AMP + Diphosphate + Sinapoyl-CoA
R02222	steroyl-CoA,hydrogen-donor:oxygen oxidoreductase	C00412 + 2 C00999 + C00007 + 2 C00080 <=> C00510 + 2 C00996 + 2 C00001	Stearoyl-CoA + 2 Ferrocytochrome b5 + Oxygen + 2 H+ <=> Oleoyl-CoA + 2 Ferricytochrome b5 + 2 H2O
R02223	Stearoyl-CoA:malonyl-CoA C-acyltransferase (decarboxylating, oxoacyl- and enoyl-reducing)	C00412 + C00083 + 2 C00004 + 2 C00080 <=> C02041 + C00011 + 2 C00003 + C00010 + C00001	Stearoyl-CoA + Malonyl-CoA + 2 NADH + 2 H+ <=> Eicosanoyl-CoA + CO2 + 2 NAD+ + CoA + H2O
R02224	Stearoyl-CoA:malonyl-CoA C-acyltransferase (decarboxylating, oxoacyl- and enoyl-reducing)	C00412 + C00083 + 2 C00005 + 2 C00080 <=> C02041 + C00011 + 2 C00006 + C00010 + C00001	Stearoyl-CoA + Malonyl-CoA + 2 NADPH + 2 H+ <=> Eicosanoyl-CoA + CO2 + 2 NADP+ + CoA + H2O
R02225	ATP:streptomycin 6-phosphotransferase	C00002 + C00413 <=> C00008 + C01138	ATP + Streptomycin <=> ADP + Streptomycin 6-phosphate
R02226	ATP:streptomycin 3''-adenylyltransferase	C00002 + C00413 <=> C00013 + C03462	ATP + Streptomycin <=> Diphosphate + 3''-Adenylylstreptomycin
R02227	ATP:streptomycin 3''-phosphotransferase	C00002 + C00413 <=> C00008 + C03731	ATP + Streptomycin <=> ADP + Streptomycin 3''-phosphate
R02228	Streptomycin-6-phosphate phosphohydrolase	C01138 + C00001 <=> C00413 + C00009	Streptomycin 6-phosphate + H2O <=> Streptomycin + Orthophosphate
R02229	cyclohexanol:NAD+ oxidoreductase	C00414 + C00004 + C00080 <=> C00854 + C00003	Cyclohexanone + NADH + H+ <=> Cyclohexanol + NAD+
R02231	Cyclohexanone,NADPH:oxygen oxidoreductase (6-hydroxylating 1,2-lactonizing)	C00414 + C00007 + C00005 + C00080 <=> C01880 + C00006 + C00001	Cyclohexanone + Oxygen + NADPH + H+ <=> 6-Hexanolide + NADP+ + H2O
R02232	(1-Hydroxycyclohexan-1-yl)acetyl-CoA cyclohexanone-lyase	C04316 <=> C00024 + C00414	(1-Hydroxycyclohexan-1-yl)acetyl-CoA <=> Acetyl-CoA + Cyclohexanone
R02233	Cyclohexylamine:oxygen oxidoreductase (deaminating)	C00571 + C00007 + C00001 <=> C00414 + C00027 + C00014	Cyclohexylamine + Oxygen + H2O <=> Cyclohexanone + H2O2 + NH3
R02234	Cyclohexanone:(acceptor) 2-oxidoreductase	C00414 + C00028 <=> C02395 + C00030	Cyclohexanone + Acceptor <=> Cyclohex-2-enone + Reduced acceptor
R02235	Dihydrofolate:NAD+ oxidoreductase	C00415 + C00003 <=> C00504 + C00004 + C00080	Dihydrofolate + NAD+ <=> Folate + NADH + H+
R02236	Dihydrofolate:NADP+ oxidoreductase	C00415 + C00006 <=> C00504 + C00005 + C00080	Dihydrofolate + NADP+ <=> Folate + NADPH + H+
R02237	7,8-dihydropteroate:L-glutamate ligase (ADP-forming)	C00002 + C00921 + C00025 <=> C00008 + C00009 + C00415	ATP + Dihydropteroate + L-Glutamate <=> ADP + Orthophosphate + Dihydrofolate
R02238	Formate:dihydrofolate ligase (ADP-forming)	C00002 + C00058 + C00415 <=> C00008 + C00009 + C03204	ATP + Formate + Dihydrofolate <=> ADP + Orthophosphate + 10-Formyldihydrofolate
R02239	1,2-Diacyl-sn-glycerol 3-phosphate phosphohydrolase	C00416 + C00001 <=> C00641 + C00009	Phosphatidate + H2O <=> 1,2-Diacyl-sn-glycerol + Orthophosphate
R02240	ATP:1,2-diacylglycerol 3-phosphotransferase	C00002 + C00641 <=> C00008 + C00416	ATP + 1,2-Diacyl-sn-glycerol <=> ADP + Phosphatidate
R02241	acyl-CoA:1-acyl-sn-glycerol-3-phosphate 2-O-acyltransferase	C00416 + C00010 <=> C00681 + C00040	Phosphatidate + CoA <=> 1-Acyl-sn-glycerol 3-phosphate + Acyl-CoA
R02242	Acyl-CoA:2-acyl-sn-glycerol-3-phosphate O-acyltransferase	C00040 + C03974 <=> C00010 + C00416	Acyl-CoA + 2-Acyl-sn-glycerol 3-phosphate <=> CoA + Phosphatidate
R02243	cis-Aconitate carboxy-lyase	C00417 <=> C00490 + C00011	cis-Aconitate <=> Itaconate + CO2
R02244	trans-Aconitate delta2-delta3-isomerase	C02341 <=> C00417	trans-Aconitate <=> cis-Aconitate
R02245	ATP:(R)-mevalonate 5-phosphotransferase	C00002 + C00418 <=> C00008 + C01107	ATP + (R)-Mevalonate <=> ADP + (R)-5-Phosphomevalonate
R02246	(R)-Mevalonate:NAD+ oxidoreductase	C00418 + C00003 <=> C00772 + C00004 + C00080	(R)-Mevalonate + NAD+ <=> Mevaldate + NADH + H+
R02247	(R)-Mevalonate:NADP+ oxidoreductase	C00418 + C00006 <=> C00772 + C00005 + C00080	(R)-Mevalonate + NADP+ <=> Mevaldate + NADPH + H+
R02248	Polynucleotide 3'-phosphohydrolase	C03463 + C00001 <=> C00419 + C00009	3'-Phosphopolynucleotide + H2O <=> Polynucleotide + Orthophosphate
R02249	5'-Phosphopolynucleotide 5'-phosphohydrolase	C03475 + C00001 <=> C00419 + C00009	5'-Phosphopolynucleotide + H2O <=> Polynucleotide + Orthophosphate
R02250	Triacylglycerol acylhydrolase	C00422 + C00001 <=> C00641 + C00162	Triacylglycerol + H2O <=> 1,2-Diacyl-sn-glycerol + Fatty acid
R02251	acyl-CoA:1,2-diacyl-sn-glycerol O-acyltransferase	C00422 + C00010 <=> C00641 + C00040	Triacylglycerol + CoA <=> 1,2-Diacyl-sn-glycerol + Acyl-CoA
R02252	Phenylpropanoate:NAD+ delta2-oxidoreductase	C05629 + C00003 <=> C00423 + C00004 + C00080	Phenylpropanoate + NAD+ <=> trans-Cinnamate + NADH + H+
R02253	trans-cinnamate,NADPH:oxygen oxidoreductase (4-hydroxylating)	C00423 + C00007 + C00005 + C00080 <=> C00811 + C00006 + C00001	trans-Cinnamate + Oxygen + NADPH + H+ <=> 4-Coumarate + NADP+ + H2O
R02254	trans-Cinnamate,NADPH:oxygen oxidoreductase (2-hydroxylating)	C00423 + C00007 + C00005 + C00080 <=> C01772 + C00006 + C00001	trans-Cinnamate + Oxygen + NADPH + H+ <=> trans-2-Hydroxycinnamate + NADP+ + H2O
R02255	trans-Cinnamate:CoA ligase (AMP-forming)	C00002 + C00423 + C00010 <=> C00020 + C00013 + C00540	ATP + trans-Cinnamate + CoA <=> AMP + Diphosphate + Cinnamoyl-CoA
R02256	UDPglucose:trans-cinnamate beta-D-glucosyltransferase	C00029 + C00423 <=> C00015 + C04164	UDP-glucose + trans-Cinnamate <=> UDP + trans-Cinnamoyl beta-D-glucoside
R02257	Propane-1,2-diol:NAD+ oxidoreductase	C00583 + C00003 <=> C00424 + C00004 + C00080	Propane-1,2-diol + NAD+ <=> (S)-Lactaldehyde + NADH + H+
R02258	(S)-Propane-1,2-diol:NAD+ oxidoreductase	C02917 + C00003 <=> C00424 + C00004 + C00080	(S)-Propane-1,2-diol + NAD+ <=> (S)-Lactaldehyde + NADH + H+
R02259	Propane-1,2-diol:NADP+ oxidoreductase	C00583 + C00006 <=> C00424 + C00005 + C00080	Propane-1,2-diol + NADP+ <=> (S)-Lactaldehyde + NADPH + H+
R02260	(S)-Lactaldehyde:NADP+ oxidoreductase	C00424 + C00006 <=> C00546 + C00005 + C00080	(S)-Lactaldehyde + NADP+ <=> Methylglyoxal + NADPH + H+
R02261	None	C03979 <=> C00424 + C00022	2-Dehydro-3-deoxy-L-rhamnonate <=> (S)-Lactaldehyde + Pyruvate
R02262	L-Fuculose-1-phosphate lactaldehyde-lyase	C01099 <=> C00111 + C00424	L-Fuculose 1-phosphate <=> Glycerone phosphate + (S)-Lactaldehyde
R02263	L-Rhamnulose-1-phosphate lactaldehyde-lyase	C01131 <=> C00111 + C00424	L-Rhamnulose 1-phosphate <=> Glycerone phosphate + (S)-Lactaldehyde
R02264	None	C00427 + C00030 <=> C00639 + C00028	Prostaglandin H2 + Reduced acceptor <=> Prostaglandin F2alpha + Acceptor
R02265	(5Z,13E)-(15S)-9alpha,11alpha-Epidioxy-15-hydroxyprosta-5,13- dienoate E-isomerase	C00427 <=> C00584	Prostaglandin H2 <=> Prostaglandin E2
R02266	(5Z,13E)-(15S)-9alpha,11alpha-Epidioxy-15-hydroxyprosta-5,13- dienoate D-isomerase	C00427 <=> C00696	Prostaglandin H2 <=> Prostaglandin D2
R02267	(5Z,13E)-(15S)-9alpha,11alpha-Epidioxy-15-hydroxyprosta-5,13- dienoate 6-isomerase	C00427 <=> C01312	Prostaglandin H2 <=> Prostaglandin I2
R02268	(5Z,13E)-(15S)-9alpha,11alpha-Epidioxy-15-hydroxyprosta-5,13- thromboxane-A2-isomerase	C00427 <=> C02198	Prostaglandin H2 <=> Thromboxane A2
R02269	5,6-Dihydrouracil amidohydrolase	C00429 + C00001 <=> C02642	5,6-Dihydrouracil + H2O <=> 3-Ureidopropionate
R02271	5-Aminolevulinate:pyruvate aminotransferase	C00430 + C00022 <=> C02800 + C00041	5-Aminolevulinate + Pyruvate <=> 4,5-Dioxopentanoate + L-Alanine
R02272	(S)-4-Amino-5-oxopentanoate 4,5-aminomutase	C00430 <=> C03741	5-Aminolevulinate <=> (S)-4-Amino-5-oxopentanoate
R02273	5-Aminopentanamide amidohydrolase	C00990 + C00001 <=> C00431 + C00014	5-Aminopentanamide + H2O <=> 5-Aminopentanoate + NH3
R02274	5-Aminopentanoate:2-oxoglutarate aminotransferase	C00431 + C00026 <=> C03273 + C00025	5-Aminopentanoate + 2-Oxoglutarate <=> 5-Oxopentanoate + L-Glutamate
R02276	5-Acetamidopentanoate amidohydrolase	C03087 + C00001 <=> C00033 + C00431	5-Acetamidopentanoate + H2O <=> Acetate + 5-Aminopentanoate
R02277	Secondary-alcohol:oxygen oxidoreductase	C01612 + C00007 <=> C01450 + C00027	Secondary alcohol + Oxygen <=> Ketone + H2O2
R02278	2-Dehydro-3-deoxy-L-arabinonate hydro-lyase	C00684 <=> C00433 + C00001	2-Dehydro-3-deoxy-L-arabinonate <=> 2,5-Dioxopentanoate + H2O
R02279	5-Dehydro-4-deoxy-D-glucarate hydro-lyase (decarboxylating)	C00679 <=> C00433 + C00001 + C00011	5-Dehydro-4-deoxy-D-glucarate <=> 2,5-Dioxopentanoate + H2O + CO2
R02280	1-Pyrroline-4-hydroxy-2-carboxylate aminohydrolase (decyclizing)	C04282 + C00001 <=> C00433 + C00014	1-Pyrroline-4-hydroxy-2-carboxylate + H2O <=> 2,5-Dioxopentanoate + NH3
R02281	Alkane,reduced-rubredoxin:oxygen 1-oxidoreductase	C01371 + C00340 + C00007 <=> C00435 + C00226 + C00001	Alkane + Reduced rubredoxin + Oxygen <=> Oxidized rubredoxin + Primary alcohol + H2O
R02282	N2-Acetyl-L-ornithine:L-glutamate N-acetyltransferase	C00437 + C00025 <=> C00077 + C00624	N-Acetylornithine + L-Glutamate <=> L-Ornithine + N-Acetyl-L-glutamate
R02283	N2-Acetyl-L-ornithine:2-oxoglutarate aminotransferase	C00437 + C00026 <=> C01250 + C00025	N-Acetylornithine + 2-Oxoglutarate <=> N-Acetyl-L-glutamate 5-semialdehyde + L-Glutamate
R02284	L-5-Carboxymethylhydantoin amidohydrolase	C03703 + C00001 <=> C00438	L-5-Carboxymethylhydantoin + H2O <=> N-Carbamoyl-L-aspartate
R02285	N-Formimino-L-glutamate formiminohydrolase	C00439 + C00001 <=> C00025 + C00488	N-Formimino-L-glutamate + H2O <=> L-Glutamate + Formamide
R02286	N-Formimino-L-glutamate iminohydrolase	C00439 + C00001 <=> C01045 + C00014	N-Formimino-L-glutamate + H2O <=> N-Formyl-L-glutamate + NH3
R02287	5-Formiminotetrahydrofolate:L-glutamate N-formiminotransferase	C00664 + C00025 <=> C00101 + C00439	5-Formiminotetrahydrofolate + L-Glutamate <=> Tetrahydrofolate + N-Formimino-L-glutamate
R02288	4-imidazolone-5-propanoate amidohydrolase	C03680 + C00001 <=> C00439	4-Imidazolone-5-propanoate + H2O <=> N-Formimino-L-glutamate
R02289	5-Methyltetrahydrofolate:Corrinoid Co-methyltransferase	C00440 + C06021 + C00080 <=> C06020 + C00101	5-Methyltetrahydrofolate + Corrinoid + H+ <=> Methylcorrinoid + Tetrahydrofolate
R02291	L-Aspartate-4-semialdehyde:NADP+ oxidoreductase (phosphorylating)	C00441 + C00009 + C00006 <=> C03082 + C00005 + C00080	L-Aspartate 4-semialdehyde + Orthophosphate + NADP+ <=> 4-Phospho-L-aspartate + NADPH + H+
R02292	L-Aspartate-4-semialdehyde hydro-lyase (adding pyruvate and cyclizing)	C00441 + C00022 <=> C03340 + 2 C00001	L-Aspartate 4-semialdehyde + Pyruvate <=> L-2,3-Dihydrodipicolinate + 2 H2O
R02293	L-2,4-Diaminobutanoate:pyruvate aminotransferase	C03283 + C00022 <=> C00441 + C00041	L-2,4-Diaminobutanoate + Pyruvate <=> L-Aspartate 4-semialdehyde + L-Alanine
R02294	N-Ribosylnicotinamide:orthophosphate ribosyltransferase	C03150 + C00009 <=> C00153 + C00620	N-Ribosylnicotinamide + Orthophosphate <=> Nicotinamide + alpha-D-Ribose 1-phosphate
R02295	Nicotinate D-ribonucleoside:orthophosphate ribosyltransferase	C05841 + C00009 <=> C00253 + C00620 + C00080	Nicotinate D-ribonucleoside + Orthophosphate <=> Nicotinate + alpha-D-Ribose 1-phosphate + H+
R02296	Cytidine:orthophosphate alpha-D-ribosyltransferase	C00475 + C00009 <=> C00380 + C00620	Cytidine + Orthophosphate <=> Cytosine + alpha-D-Ribose 1-phosphate
R02297	Xanthosine:orthophosphate ribosyltransferase	C01762 + C00009 <=> C00385 + C00620	Xanthosine + Orthophosphate <=> Xanthine + alpha-D-Ribose 1-phosphate
R02298	Pyrimidine-nucleoside:orthophosphate alpha-D-ribosyltransferase	C03169 + C00009 <=> C00396 + C00620 + C00080	Pyrimidine nucleoside + Orthophosphate <=> Pyrimidine + alpha-D-Ribose 1-phosphate + H+
R02300	S-Aminomethyldihydrolipoylprotein:(6S)-tetrahydrofolate aminomethyltransferase (ammonia-forming)	C03479 <=> C00445 + C00001	5-Formyltetrahydrofolate <=> 5,10-Methenyltetrahydrofolate + H2O
R02301	5-Formyltetrahydrofolate cyclo-ligase (ADP-forming)	C00002 + C03479 + C00080 <=> C00008 + C00009 + C00445	ATP + 5-Formyltetrahydrofolate + H+ <=> ADP + Orthophosphate + 5,10-Methenyltetrahydrofolate
R02302	5-Formiminotetrahydrofolate ammonia-lyase (cyclizing)	C00664 + C00080 <=> C00445 + C00014	5-Formiminotetrahydrofolate + H+ <=> 5,10-Methenyltetrahydrofolate + NH3
R02303	ATP:farnesyl-diphosphate phosphotransferase	C00002 + C00448 <=> C00008 + C03115	ATP + trans,trans-Farnesyl diphosphate <=> ADP + Farnesyl triphosphate
R02305	2-trans,6-trans-farnesyldiphosphate diphosphate-lyase (cyclizing, pentalenene-forming)	C00448 <=> C01841 + C00013	trans,trans-Farnesyl diphosphate <=> Pentalenene + Diphosphate
R02306	trans,trans-farnesyl-diphosphate diphosphate-lyase (cyclizing, trichodiene-forming)	C00448 <=> C01860 + C00013	trans,trans-Farnesyl diphosphate <=> Trichodiene + Diphosphate
R02307	trans,trans-Farnesyl-diphosphate farnesyltransferase (bicyclizing)	C00448 <=> C02004 + C00013	trans,trans-Farnesyl diphosphate <=> Aristolochene + Diphosphate
R02309	None	C00448 <=> C06082 + C00013	trans,trans-Farnesyl diphosphate <=> Abscisate + Diphosphate
R02310	trans,trans-Farnesyl-diphosphate sesquiterpenoid-lyase (isomerizing)	C00448 <=> C06111	trans,trans-Farnesyl diphosphate <=> Nerolidyl diphosphate
R02311	2-trans,6-trans-Farnesyl-diphosphate diphosphate-lyase (cyclizing, (+)-delta-cadinene-forming)	C00448 <=> C06394 + C00013	trans,trans-Farnesyl diphosphate <=> (+)-delta-Cadinene + Diphosphate
R02313	N6-(L-1,3-Dicarboxypropyl)-L-lysine:NAD+ oxidoreductase	C00449 + C00003 + C00001 <=> C00025 + C04076 + C00004 + C00080	N6-(L-1,3-Dicarboxypropyl)-L-lysine + NAD+ + H2O <=> L-Glutamate + L-2-Aminoadipate 6-semialdehyde + NADH + H+
R02315	N6-(L-1,3-Dicarboxypropyl)-L-lysine:NADP+ oxidoreductase	C00449 + C00006 + C00001 <=> C00025 + C04076 + C00005 + C00080	N6-(L-1,3-Dicarboxypropyl)-L-lysine + NADP+ + H2O <=> L-Glutamate + L-2-Aminoadipate 6-semialdehyde + NADPH + H+
R02317	(S)-2-Amino-6-oxohexanoate hydro-lyase (spontaneous)	C00450 + C00001 <=> C04076	(S)-2,3,4,5-Tetrahydropyridine-2-carboxylate + H2O <=> L-2-Aminoadipate 6-semialdehyde
R02318	(1R,2S)-1-Hydroxypropane-1,2,3-tricarboxylate 1-epimerase	C00451 <=> C04617	(1R,2S)-1-Hydroxypropane-1,2,3-tricarboxylate <=> (1S,2S)-1-Hydroxypropane-1,2,3-tricarboxylate
R02319	NTP phosphohydrolase	C00201 + C00001 <=> C00454 + C00009	Nucleoside triphosphate + H2O <=> NDP + Orthophosphate
R02320	NTP:pyruvate O2-phosphotransferase	C00201 + C00022 <=> C00454 + C00074	Nucleoside triphosphate + Pyruvate <=> NDP + Phosphoenolpyruvate
R02321	NTP:deoxycitidine 5'-phosphotransferase	C00201 + C00881 <=> C00454 + C00239	Nucleoside triphosphate + Deoxycytidine <=> NDP + dCMP
R02322	Nicotinamide-D-ribonucleotide amidohydrolase	C00455 + C00001 <=> C01185 + C00014	Nicotinamide D-ribonucleotide + H2O <=> Nicotinate D-ribonucleotide + NH3
R02323	Nicotinamide ribonucleotide phosphohydrolase	C00455 + C00001 <=> C03150 + C00009	Nicotinamide D-ribonucleotide + H2O <=> N-Ribosylnicotinamide + Orthophosphate
R02324	ATP:N-ribosylnicotinamide 5'-phosphotransferase	C00002 + C03150 <=> C00008 + C00455	ATP + N-Ribosylnicotinamide <=> ADP + Nicotinamide D-ribonucleotide
R02325	dCTP aminohydrolase	C00458 + C00001 <=> C00460 + C00014	dCTP + H2O <=> dUTP + NH3
R02326	ATP:dCDP phosphotransferase	C00002 + C00705 <=> C00008 + C00458	ATP + dCDP <=> ADP + dCTP
R02327	dCTP:uridine 5'-phosphotransferase	C00458 + C00299 <=> C00705 + C00105	dCTP + Uridine <=> dCDP + UMP
R02328	dTTP:alpha-D-glucose-1-phosphate thymidylyltransferase	C00459 + C00103 <=> C00013 + C00842	dTTP + D-Glucose 1-phosphate <=> Diphosphate + dTDP-glucose
R02329	dTTP:alpha-D-galactose-1-phosphate thymidylyltransferase	C00459 + C00446 <=> C00013 + C02097	dTTP + alpha-D-Galactose 1-phosphate <=> Diphosphate + dTDP-galactose
R02330	dUTP nucleotidohydrolase	C00460 + C00001 <=> C01346 + C00009	dUTP + H2O <=> dUDP + Orthophosphate
R02331	ATP:dUDP phosphotransferase	C00002 + C01346 <=> C00008 + C00460	ATP + dUDP <=> ADP + dUTP
R02332	dUTP:uridine 5'-phosphotransferase	C00460 + C00299 <=> C01346 + C00105	dUTP + Uridine <=> dUDP + UMP
R02333	Chitin amidohydrolase	C00461 + 1 C00001 <=> C00734 + 1 C00033	Chitin + n H2O <=> Chitosan + n Acetate
R02334	[1,4-(N-Acetyl-beta-D-glucosaminyl)]n glycanohydrolase	C00461 + C00001 <=> C03518 + C00461	Chitin + H2O <=> N-Acetyl-D-glucosaminide + Chitin
R02335	UDP-N-acetyl-D-glucosamine:chitin 4-beta-N-acetylglucosaminyl-transferase	C00043 + C00461 <=> C00015 + C00461	UDP-N-acetyl-D-glucosamine + Chitin <=> UDP + Chitin
R02336	Haloacetate halidohydrolase	C01812 + C00001 <=> C00160 + C00462	Haloacetate + H2O <=> Glycolate + Halide
R02337	1-Haloalkane halidohydrolase	C01872 + C00001 <=> C00226 + C00462	1-Haloalkane + H2O <=> Primary alcohol + Halide
R02338	Indole:oxygen 2,3-oxidoreductase (decyclizing)	C00463 + C00007 <=> C03574	Indole + Oxygen <=> 2-Formylaminobenzaldehyde
R02339	None	C00463 + C00007 + C00005 + C00080 <=> C05658 + C00001 + C00006	Indole + Oxygen + NADPH + H+ <=> Indoxyl + H2O + NADP+
[truncated: 5,770 more rows]
